# Supplementary material for: Variation in plant Toll/Interleukin-1 receptor domain protein dependence on ENHANCED DISEASE SUSCEPTIBILITY 1
Source: Plant Physiol. 2022 Oct 13;191(1):626–42. doi: 10.1093/plphys/kiac480 (PMC9806590; doi:10.1093/plphys/kiac480)
Supplement: kiac480_Supplementary_Data [file kiac480_supplementary_data.zip]

Archive with 23 entries (22 files):
- kiac480_Supplementary_Data/
- kiac480_Supplementary_Data/SupplementalFigures.pdf
- kiac480_Supplementary_Data/SupplementalFileS10_V1_20211116.fasta
- kiac480_Supplementary_Data/SupplementalFileS11_V1_20211116.fastaraxml
- kiac480_Supplementary_Data/SupplementalFileS12_V1_20211114.hmm
- kiac480_Supplementary_Data/SupplementalFileS13_V1_20211114.fasta
- kiac480_Supplementary_Data/SupplementalFileS14_V1_20211114.treefile
- kiac480_Supplementary_Data/SupplementalFileS15_V1_20211114.fasta
- kiac480_Supplementary_Data/SupplementalFileS16_V1_20211114.treefile
- kiac480_Supplementary_Data/SupplementalFileS17_V1_20220811.fasta
- kiac480_Supplementary_Data/SupplementalFileS18_V1_20220811.treefile
- kiac480_Supplementary_Data/SupplementalFileS19_V1_20211114.fasta
- kiac480_Supplementary_Data/SupplementalFileS1_V1_20211114.fasta
- kiac480_Supplementary_Data/SupplementalFileS20_V1_20211114.treefile
- kiac480_Supplementary_Data/SupplementalFileS2_V1_20211114.treefile
- kiac480_Supplementary_Data/SupplementalFileS3_V1_20211114.fasta
- kiac480_Supplementary_Data/SupplementalFileS4_V1_20211114.treefile
- kiac480_Supplementary_Data/SupplementalFileS5_V1_20211114.fa
- kiac480_Supplementary_Data/SupplementalFileS6_V1_20211114.fasta
- kiac480_Supplementary_Data/SupplementalFileS7_V1_20211114.treefile
- kiac480_Supplementary_Data/SupplementalFileS8_V1_20211114.fasta
- kiac480_Supplementary_Data/SupplementalFileS9_V1_20211114.treefile
- kiac480_Supplementary_Data/SupplementalTablesS1S5_V3_20221009.xlsx
