# Supplementary material for: Variation in plant Toll/Interleukin-1 receptor domain protein dependence on ENHANCED DISEASE SUSCEPTIBILITY 1
Source: Plant Physiol. 2022 Oct 13;191(1):626–42. doi: 10.1093/plphys/kiac480 (PMC9806590; doi:10.1093/plphys/kiac480)
Supplement: kiac480_Supplementary_Data [file kiac480_supplementary_data.zip › kiac480_Supplementary_Data/SupplementalFileS10_V1_20211116.fasta]

>Spipo10G0029700/210-328
davkdh----------------------------FAYRAWVTVSQTFAATELL--RSILDCIPGAR-----KGEDIRSLK
DM--QLVEKLRD-CLEKVRYLVVIDDI-WEKGVWD--LIKSALPD-SPG-SRVILTTRIEAVA-M--Y----A----QHR
LPFLSEEESW-----------------------
>Spipo3G0102200/328-505
elhgkgIACVCGESGIGKTELILE-FAY-RFSKRYKMVLWVGGEARYIRMNYLNLLPILGVNLSDENEAFLKSNGPISFK
EVEGQAIRRVRKELMRDIPFLLVIDNLESGKDWWDGRNIMEILPC-FGGQTHVLISTQMSAVM-N--L----K----PLK
ISFLSHSEAVALMKGH-WGDLPPEESDALDVAE
>Spipo12G0023200/184-336
grkkrsVISIVGMGGLGKTTLAKK-VFN-QARADFSHSVWIVVSQQYSPVDLLR--DILRQVTGLGVKKLEQKTRAE---
-CEE----KL-NQIFQGEKYLLVMDDVW-DKEVW--RILGPHLPD-AENGSRVLITTRDVDVA-RasI----T----PLK
PRLLTAEESWKLLSKK-----------------
>Spipo9G0055100/186-338
srkkrsVISIVGMGGLGKTTLAKR-VFN-AARVDFSHSVWIDVSQQYSAEGLLR--DILREVTGLRAKELEDMTR----A
ESEKMLYQTLQ-----AEKYLIVMDDV-WETEVW--RFLSRHLPD-AENGSRVLITTRSVDVA-K--A----AdatpPLE
LRLLTEEESWELLSKK-----------------
>Spipo12G0028700/186-340
svkrrsVISIVGMGGLGKTTLAKK-VYKdQIKCHFDCCAWIDVSQQYSGKKLL---QDLVHQVSGLGR--------RKLV
KMEMKKLGEKLDESLRAKTYLIVMDDVWDN-EVW--RIVGPHLPD-VGNGSRVLITTRSRDVSpS--T----P----PHE
LRFLNEEESWELFLRK-----------------
>Spipo9G0058100/186-340
srkkrsVISIVGMGGLGKTTLAKR-VFN-AARATFRHSAWIDVSQQYSAEGLLR--DILREVTGLRAKELEDMTR----A
ESEKMLYQTLQ-----AEKYLIVMDDVW-DTEVW--RILHPHLPD-AENGSRVLITTRSVDVA-K--A----AdatpPLE
LRLLTEEESWELLSKK---AF------------
>Spipo0G0069900/164-311
ekeskl-IAITGMGGIGKTTLAVT-FND-RFIACFHMKIWICVSKHFNH---IRILKEVIAYAGGD---------PRIGD
S--KEQLAQILSSLFKDKKIFLVLDDVWT-TEVWEE-LLRAPLEG-AAVGSRVLITTRLESVAiQ--V----G----ASH
VERMSGFEGFCLL--------------------
>Spipo0G0183200/186-358
nrngrsVLSIVGMGGLGKTTLAKR-VFK-QAGARFSHSVWIHVSQHYSPHALLR--DILR-QVTGRPQK--------ELE
EMTTDCEAKLYETL-QAKNYLIVMDDVW-DTEVW--RILSQHLPD-AQNGSRVLITTRSVDVA-R--Y----AdpnpPLR
LRLLDDEESWELLSKKnHEDIEAVCSEPLRKFG
>Spipo12G0023300/184-345
srkkrsVVSIVGMGGLGKTTLAKR-IFN-EAKARFGHSVWIVVSQQYSAVGLLR--DFLRQVTELGGKN----IRQMTRA
ECEE----KLYQTLE-GGKYLIIMDDVWHEEVW---RILSPHLPD-TENGSRVLITTRSVDVGpS--T----R----PYE
LRFLTEEESWELLSKKaFKNQEDME--------
>Spipo9G0057600/66-238
srkkrsVISIVGMGGLGKTTLAKR-VFN-EARARFRHSAWIDVSQQYSAEGLFR-------DILREVTG-LRGKELEEMT
RAECEAM--LYRTLQVE-SYLIVMDDVW-DTEVW--RLLRPHLPD-AENRSRVLITTRSIDVA-K--A----AdatpPLE
LPLLTKEESWELLSMKnQEDVQTSCSESLREVG
>Spipo31G0006900/345-518
elpekgIACISGESGIGKTELALE-FAY-RFAQSYKMVLWVGGEARYLCQNYLNLLPFLGIDSSIFF----EENESTSLE
NLEEQSISRVRMELMRDIPYLLVIDNLESEKEWWYERNISDFLPP-LGGATHVIISTRMPHVM-N--I----N----PIR
LLYLSAAEALSLMKGS-VGDLPVEEVSALRFIE
>Spipo12G0016500/145-311
qtqril-ISVSGPVGIGKTTLVSK--VY-RVRETFDCRAWVNVSHIYKVDDLLP-------KIVRELFKGQKGELPQHLE
IMNSAGLKDKLDEFLDDRRYLIVLDDMRN-QNVWKGK-LENFIPD-NNRKSRIIMTTQSADVA-S--LadedR----IME
VQKLGDHDAFCLFRRKtFKRHGTEE--------
>Spipo0G0092400/185-309
nrkkrsVISIVGMGGLGKTTLAKR-VFN-QAKARFSHSVWIDVSQQYFPQALLR--DILR-QVTGRPQK--------KLE
EMRTDCEAKLYETL-QAKNYLIVMDDVW-DTEVW--RILSPHLPD-AGNGSRVLITTRSVDV------------------
---------------------------------
>Spipo12G0024400/434-610
shgaanVVCVSGPPGMGKTELALE-FAH-RYSQRYRMVLWVGGEAKFFRQNVLNLSMNLRMDVSAEMER--ERGRIRSFE
EQEMEAFQRVKRELFRDLPYLLVIDNLETEKEWWEGKDLHDLIPR-NTGATHVIVTTRLPKVM-S--F----E----PIH
LQPLSMADALTLMGGRrRKEYSAGELEVLRKFD
>Spipo11G0057900/425-601
imygkgIACVSGEPGIGKTELLLE-YAY-RFSQRYKMVLWIGGESRHVRQNYLNLRSFLEVDVGVESGS-LERGRARCFE
EQEEEAIARVRRELMRDIPYLIIIDNLEREEDWFDGKNVMDLLPR-FGGEAHIIISTRLPRVM-N--L----E----PMK
LSYLSGLEAMALMKGS-LKDYPVPELDALRAME
>evm.model.AsparagusV1_08.658/126-274
gdddvsIIGIYGMGGVGKTELLNK-FYNeTHLKDTHDMIWIDMNACHVQDSQRAIAAKLEVRWNENEQQ--EVRAHPIFQ
------------CLNK-KSYVLILDGM------WEEVNLDDVIPNpRQSKSKVILTTRIESVC-N--RmgarA----KIQ
VKCLKFDEAWSLFTE------------------
>evm.model.AsparagusV1_08.633/94-241
gdddvsIIGIYGMGGVGKTELLNK-FYNeTHLKDTHDMIWIDMNACHVQDSQRAIAAKLKVRWNENEQQ--ERD------
-------HPISQYLNKK-SYVLILDGM------WEEVNLDDVIPSpRQTRSKVILTTRIERVC-SrsR----A----KIQ
VKCLKFDEAWSLFTE------------------
>evm.model.AsparagusV1_04.958/193-349
ekpqrtIISVWGMGGLGKTTLAMDiYKS-RERRHFKCKAWVVISSMYKTVD---LLRKIVKELFEEN----DEMLPQNID
GMSIKLIETIRNFLLGE-RYLIVLDDVWDANAWFDIDT--ALLDS--KCGSRVILTTRIHNVA-M--LaletR----VLE
LVPLSESDSWLLFCK------------------
>evm.model.AsparagusV1_10.1414/442-618
ilygkgVACVSGDSGIGKTELILE-YAY-RFSQRYKMVLWVGGENRYIRQNYLNLRNFLEIDLSIEH-HSLEKGKVKCFE
EQEEDAIAKVRKEFMRDIPFLVVIDNLESEKDWWDRKSIMDLLPR-FGGETHFIITTRLPRVM-N--L----E----PMK
LSYLSGIEALSLMKGG-VRDYPIAEIDALREIE
>evm.model.AsparagusV1_08.534/197-330
niarrcVISIVGMGGLGKTTLAMV-YSS-EVETHFSICAWITVSQDYRVSELLKNIMKRVMGTVFTG------EHYERLE
NLEEDELKSKLYNFLKQTRYLIVLDDIWAQ-EAWE--QIKAAFPN-AKNGSRVLLTTRLMDVA-R---------------
---------------------------------
>evm.model.AsparagusV1_05.2125/426-602
gygnsnVVCINGIAGIGKTELAME-FAY-RYSQRYKKVLWVGGEARYFRQNLLNLSMVLGLDVSAEAEK--ERGQIRSFE
EQELDAFQRVKRELFRDVPYLLVIDNLETEKEWWEGKDLHDLIPK-NTGATHVIVTTRLPKVM-S--F----E----PIQ
LPPLSLADSLILLKGKkKKDYPSDELEILRKFD
>evm.model.AsparagusV1_01.681/1-128
----------------------------------------------------MKLLPLLGIDTDTVNKLSSDKKGPQSLE
DMEDEAITRVRKEFSRDIPYLLVIDNLEREKDWWYGRTINEFFPC-FGGATHVLISTCSPKIM-G--I----E----PMR
FLYLSSTEAMILMNRS-TIDLGIKDVDALRILE
>evm.model.AsparagusV1_02.490/13-138
egdntnIIGVYGMAGVGKTLLLEN-FNN-EHQQREHHVIWVTVGDHPDHPTIEEIQVIVMERLGIHWQEIEDRE------
-----QWRRAIHYCLKDKPFVLFLDD------IWRHLNLHDVIPE-PPSKSKIILSTQVEAV------------------
---------------------------------
>evm.model.AsparagusV1_05.1686/365-542
leygkgIACVSGDSGIGKTELLLE-YAY-RFSQRYKMILWVGGESRYLRHNYMKLLPLLGIDTDTLNKLSSDKKGPQSLE
DIEDEAIRRVRKELSRDIPYLLVIDNLEGEKDWWDGRTIMGLFPR-FGGATHVLISTRLPQIM-D--I----E----PMR
LLYLSSAEAMILMNRS-TVDIGIEDADALRILE
>evm.model.AsparagusV1_06.1673/349-526
leygkgIACVSGDSGIGKTELLLE-YAY-SFSQRYKMILWVGGESRYLRHNYMKLLPLLGIDTDTVNKLSSDKKGPQSLE
DMEDEAIRRVRKEFSRDIPYLLVIDNLEREKDWWDGRTLKELFPR-FGGATHVLISTRLPKVM-D--I----E----PMR
LLYLSSAEAMILMNRS-TVDLGIEDVDALRILE
>Zosma15g01450.1/454-640
rnpakgICCISGESGIGKTELALE-YAY-RFSQRYKMVLWIGGESRYIRQNYLNLQSFFEVDVGSDSRGTEKSSRVRSFE
KQEERAIARMRKELTRDVPFLVVIDNLESENDWWDHRNVMDLLPQ-FGGETHFIITTRLPRVM-N--V----E----SVN
LEFLSAVEAFTLMKGS-FGNYPIAEMDALRLFE
>Zosma53g00050.1/462-639
gntnsi--FINGSSGIGKTEVALE-FAY-RYTERYKMVLWIAGEAKYFRQSILNLATKLGLDVSAEAEK--ERGRIRSFD
EQEIDAFDKVKRELFRDIPYLVVIDNLESEKEWWDGKDLHDLIPN-NTGASHVIITTRLSRVM-G--F----E----PMQ
LEPLSLPEALVLIRGRrKKNYEDGESEVLKKLD
>Zosma216g00170.1/268-448
hnikgf-ACVTGDPGIGKTELLLE-FAY-KLRSRYKNVLWIGGETRYIWHNYLNLLPILGIDVGIKEERHNTDDYLRTFD
NLEIEVIRRVKKELTRGIPYLLVIDNLENSKDWWKDRSIMEFLPE-LGKDTHVIISTRLEEVM-N--S----S----PMR
LLPFSLSEAMSLMVPGsAENFPEDDICALRLIF
>Zosma31g00100.1/451-627
mlygkgIACVSGESGIGKTELALE-YAY-RFHQRYKMVLWVSGETRYIRQNYLNMRSFLDVDVSIEN-HCLKNGNARSFE
KQEASAISRLRKELMRDIPFLVVIDNLENEKDWWDRKTLMDLLPR-FGGETHFIITTRLPRVL-N--L----E----PLQ
LSFLSGMEAITLMKGN-SRDYPVAEIDAVRIIE
>Ugib88_82951_85830_un_88.g27618.t1_-1_C_875852695_25831_f027462/415-596
aaygkgIACVSGESGIGKTELVLE-FAY-RFHQRYKMVLWIGGESRYIRQNYMNLWSYLETDAEVNKC-ISGNARPKSFD
EQEEAAIARIRKELMKNIPFLVVIDSLESERDWWDHKNVMDLLPR-FGGESHAIISTRLSQIR-S--I----E----PLR
LSYLSAAEAMLLMQGStSRDQSNGEFDALRVIE
>PKA59757.1/285-462
agigkgIAYVSGESGIGKSELLLE-FSY-RNLQSYKLVLWVRGEARYLRANYLNLLPILGVDVSIDNELCLERKGIRSFE
ETEHEAIQKVRKELMRGIPYLLVIENLQSEKDQWDGRNIMELLPC-LGGDTHIIISSRLPKLI-N--V----R----PLR
LSYLPNADAITLVKGR-LSDLKDVEHDAIEVIE
>PKA51357.1/472-648
gygnagVICINGVSGIGKTELALE-FAY-RYSQRYKIVLWVGGEARYFRQNILNLSARLGLDVSAETEK--DRGRIRNFQ
EQEFDAFQRVKRELFRDVPYLLVIDNLETEREWWEGKDLHDLIPR-NTGATHVIITTRLPKVM-S--F----E----PIQ
LPPLSLADSLLLIRGRrKKEYVAEELEMLRSFY
>PKA66424.1/431-607
ilygkgIACISGDSGIGKTELALE-YAY-RSFQRYKMVLWVGGESRYIRQNYLSLRNFLDVDPIFENIQ-LDKGKVKCFE
ELEEEAMARVRKELMRDIPFLVVIDNLEGEKDWWDGKVLMDLLPR-FGGETHIIITTRLPQVM-N--L----E----PMK
LSYLSAGEALSLMKGG-VKDYPVSEIDAMRIIE
>PKA57105.1/209-381
knvsvf--SVTGLGGIGKTTLAFV-FDD-ITKDDFDLKMWVYVGNKFDVKTITS---MMLEDITKEKP------KSDALH
LLQEDLAKKLKS-----KKFLLVLDDVWSDDNIIEWEKLFAPLKH-GHLGSKVFLTTRMASVA-E--IaakmK----SIE
LKGLEEGAYLSLFNQYaFNNIDINQEKKLMSIG
>C001N0325E0.1/182-331
mteqlcVASLEGMAGIGKTTLAKEvYED-PFVCKYDARVWISIGQKYQLKRVL-LSILFQMNPSFD----------RNLR
EGDDELIGYLNESL-KGKRYLIVLDDVWS----LDIRDVNKVLPE-ENNGSRVLLTTRLHNVS-T--F----S----YAR
VRFMNKEESWSLL--------------------
>C010N0252E0.1/452-633
vvygkgIACVSGESGIGKTELLLE-FAY-RLHQRYKMVLWIGGEARFIRQNYLNLWPFLEVDVGVESSP-EKGTRAKSFE
EQEEAAIARVRKQFMRNIPFLVIIDNLESEKDWWDRKLVMDLLPR-FGGETHVIISTRLPHLM-N--L----D----PIK
LGYLSEIEAMSLMMQNtNRDYPITEIDALRTIE
>GER48493.1/159-314
shtdrqIIPISGMGGIGKTTLARNiYSD-PIRHHFDILAWVTISQEYRVKKVL-LDVILCLKTITNTTDELNQMS-----
--EHKLGEMLYKSLVG-RKYFIVMDDIWSI-EAWE--KVRFFFPD-NNNGSRILVTTRLSDLA-SqsT----F----GLE
MNFLDEDKSWDLLRNT-----------------
>GER30788.1/1-137
-----m-------AGIGKTHLAKR-IFQpSVSNRFELRLWVPIGSRYRLEKILRCIM---GQVTGDSETLPERGMAEFVS
-----------GKL-KSKTYLVVLDDIWSHQVWYELK---KLFPD-NKNGSRVLVTTRVHKLL-E--K----S----FIR
LRLLNSEESWCLLRER-----------------
>GER56793.1/255-384
pftvmv--PVIGMAGIGKTTLAKA-VYDpDVWWHFEAQFWVNVRLDY-RGAYNSLTLVVRAEDAGPTRV--VTDHTSRWE
KGAGEPFAFLHEGLSRDARFLMVVDDLGDPLIW---RKLEMSLPS-SWNGSRVLVTTRK---------------------
---------------------------------
>GER43006.1/196-346
arqilp---IVGMGGIGKTILARNlYSH-KTVEEFYLRGWATISQQYDSKEILEVLTCLKIIGSRE----------MLSK
KKEYEIGEILYKTLC-GQKYLIVMDDVWSVRAW-D--KVKFFFPD-NNNGSRIVITTRLSDLAsG--S----R----GLE
MGFLDEDNSWKLFRK------------------
>GER51172.1/61-180
dhqhfl---LSGMAGIGKTTLAKRiFVP-SVSNQFDLRLWVPIGSRYRLEEILRCIM---GQVSGDRETLPERGLAEFV-
----------SGKL-KSKSYLVVLDDIKVHQVWYELK---KLFPD-NKNGSQVLVTTTTGKI------------------
---------------------------------
>GER56975.1/418-594
sgkyssIVCIKGSPGIGKTELALE-FAY-RYSQRYKMVLWVGGESKYFRQNILNLSVSMGLDVSADEER--ERGRIRSFD
EQESEAFKRVKRELFRDTPYLLVIDDLENEREWWEGKDLHDLIPR-NTGGTHVIITTRLPRVM-S--L----D----PMH
LHPLPYLEATTLIRGRrRREYSADELDFLTKFD
>GER53527.1/173-300
rqpdrqIITVSGMGGIGKTTLAKS-IYE-NPLIKYHILAWAT-----ISQVYSVSEICLEILYGGNR-----QGREVSSV
MHEHDLGDKLRKSLWGR-RYLVVMDDMWSVK-VWDK--VKFFFPD-NNNGSRIMITTRLSHVA-----------------
---------------------------------
>GER53524.1/187-314
ssrqii--PIVGMGGIGKTTLAKN-IYV-NIVQHFDFRGWATISQEYDSKEI-----LVEILVCLKTV--WSREKLGQME
EHEL--GEKLYKSLSGQ-RYLIVMDDMW-NIEAWDR--IKFFFPD-YNDGSRIVITTRLSNLA-H---------------
---------------------------------
>GER53521.1/172-300
qssrei-IPIVGMGGIGKTTLAKN-IYV-NIVQHFDFRGWATISQEYDSKE-----ILVEILVCLKTVW--SRERLGQMG
EHE--LGEKLHKSLSG-RRYLIVMDDMWS-IEAWDR--IKFFFPD-YNNGSRIVITTRLSNLA-H---------------
---------------------------------
>GER42932.1/168-320
qrslqi-IPIVGMGGIGKTTLAKNiYMN-PVIVEYF---HLRGWA-VISQNYNLREILLEVLLCLNIIE--NREDSSQ--
MSEYELGDKLHRTLFGT-TYFVVMDDMWSIEAWYK---VKSFFPD-NNKRSRIVVTTRLSSLA-SqgF----Y----GLE
MSFLNDHNSWRLFQN------------------
>GER47952.1/437-614
ivygkgIACVSGEPGIGKTELLLE-FAY-RHHQRYKMVLWIGGESRYIRQNYLNLWSFLEIDVGVES--FAEKGRTKSFE
EQEEAAVARVRKELMRNIPFLVIIDNLESEKDWWDHKLVMDLLPR-FGGETHVIISTRLSRVM-N--L----E----PLK
LSFLSGVEAMSLMQGGiIRDQSITEIDALRVIE
>GER53508.1/276-406
sqhssqIIAIVGMGGIGKTTLAKS-INL-LIVQHFDLRCWATISQDYDSKEIL--FEILNSCMKTQ----DSRENLRILS
EDEL--GEKLHKTLYGR-RYLVVMDDMWNIE-AWN--KVRFYFPD-NGEGSRIMITTRLSDLA-S---------------
---------------------------------
>GER27091.1/101-250
qsgrrv-IPLVGMGGIGKTTLAENvFSS-LIVQHFDVRAWATVSQQYSVKEILRPLSFRKWQGGSEKS---AASSVELEL
ESEEQLGERLYKCLWG-RRYLIVLDDVWCAQ-AWDKMKI--FFPD-SSNRSRVVVTTRLSNVA-N--Hl-ssS----CVE
MNLLDE---------------------------
>GER29871.1/176-329
gpaelqVVSIIGMPGLGKTTLAK--MIY-RDRDSYE---FYSRAWAYVSQDYSRREVFLSILASITRVT--DTT--NKM-
-NDEQLATEIRRTLDQN-KYLVVLDDVWSEEAWND---LKPAFPR-NSRGSRVLITSRMRKVA-K--HanssE----PHN
LRFLTSDESWQLLRRK-----------------
>GER28775.1/164-293
stdrrrVITITGMGGMGKTTLARNvFTN-PVEQHFDILSWATISQEYCLKEIL--LEFLVCSVNHQVGK-------EHFN
GKSEDELPLLLHKALSGRRYLVVMDDVWS-LDTWDEM--KFFFPE-NNNGSRVMVTTRLSNVA-----------------
---------------------------------
>GER44739.1/176-306
rnsssrVIPIVGMGGIGKTTLARSiYAN-PVIVQYFDV---RGWAT-VSQDFSVRKILLEVVCSVETAGDNGKRLLNKMS
EQE--LGEKLYKCLLGR-RYLVVMDDIWSIKAW---NRVKNYFPD-NNEGSAILLTTRLSNLA-----------------
---------------------------------
>GER28386.1/261-386
sgrqiy--PICGMGGIGKTTLARNiYAN-PLIVQYFDVRWAT-----ISQEYNSKEILLEVLLCLKTIGSTEKFG----Q
TSEQELGEKLYKSLFGR-RYLIVMDDVW-DIEAWDK--VKPFFPD-NNNRSRVLITTRTVKI------------------
---------------------------------
>Zm00001d018786_P004/183-306
hdqelnIMAIVGFGGLGKTTLAMQ-VYN-KFKDKFDCTAFVSVSR---GPNIKKVLMDLLKDVGAAIDT----------T
DDEMRLINKLKGHLTKK-RYFVVIDDLWDVSAW---SFITCAFHQ-NNRGSRIIITTRKIDVA-K---------------
---------------------------------
>Zm00001d007603_P001/222-359
tdkslrVMSIVGPPGMGKTTLAME-VHR-RKKAEDATVFQCNLVARFSRRNKLLLQDILS-QVSDRAAP-ALTSSSQSQR
KTIKLLIHLVSKHL-RDKRYFIIIDDIWDTSDW---EKIKDAFPN-NNLDSRILITTRVISL------------------
---------------------------------
>Zm00001d045512_P001/156-267
shlmkv------------------------------MVLRVMGDVKVKKDNARKMMTEKEEKKIWEDQKAKELEEAKELD
KLEEHEVKKLLHEFALSQRYLIVLDDIWS-KDAWD--AIKHAFPN-QKNGSRIILTTRNVDVA-K--L------------
---------------------------------
>Zm00001d014876_P005/191-356
kkkvdv-FAIVGAVGIGKTTLARE-IYD-RMTENFPICVWVDMSKNLSELDFLKIIRGAGANVGVT--------------
ENKEELLILLASALSK--RFLLVLDDLESPS-IWD-NLLKDSLGD-GVVRGRILITTRNEEVA-T--S----M----KAH
VDKMDPESAWALLCNQvDAECNSEELATLKDVG
>Zm00001d053244_P001/467-643
ilygkgIACISGEPGIGKTDLVLE-YAY-RFFQRYKMVLWVRGESRYIRQNYLALRTFLEVDLSVDS-HLHEKGSDRCFE
EQEEEAIAKIRQELMRDIPFLVIIDNLESEKDWWDKRVIMDLLPH-FGGETHFIITTRLPRVM-N--L----E----PMK
LSYLSGAEAMTLMKGG-VKDHPLVETDALKIIE
>Zm00001d052949_P001/289-468
alflhgVLCISAASGTGKTELVLE-FAH-RHAHEYKKVLWVHGEARYLRQSYLKLADHLGVAVGDNVIQ-TATERARSLR
EIEGLAIAKIKKELTRDIPYLVVIDNLESERDWWDGRAIKELLPL-GGGRTHVIITTRLPNLQ-G--V----R----VLE
LGNLDAPNSMHLMKG--ARTFRDEDLAVLKDIQ
>Zm00001d041787_P001/293-405
kpcadh--------------------------------------------------------------------------
---LETLQQMLKQELRSVKFFLILDDVWEDENKKEWENVFAPLRK-AKSGSKILVTTRMQSVA-D--MaaerE----YLE
LEGLQEDENLKLFNHHvYSGRNPQDFENLKPIG
>Zm00001d007056_P001/191-334
aerrrv-VAVVGSGGSGKTTLAKQ-VYE-KIRCQFSCAAFVSVSQKPMNSLLWELLSQIGGDLGMMAVYCSDKQLIDRLR
SHLEKQRTDFSTASQSALRYLVVIDDVWTNSAW---ETIQCALPK-NAHASKIILTTRINSVG-Q--F----S-------
---------------------------------
>Zm00001d023273_P001/199-363
dhypvm-ITVSGESGIGKTTLVRD-IYK-KMNQKVFEVQAMESFAPYLTA--PNILQQITQQLTQDDTN--------CPK
EMAQEML----QSRLRGKKYLLVIDGEVSGTEW---KHFLTSIPV-GARGSRVVHITQKPSSY-H--H----V----TIE
LKKLTEDAAMALFRQRlPKELQDKNLSKYRK--
>Zm00001d052581_P001/186-342
estfmt---LLGAGGLGNTTLAMD-VYK-REKDRFRVHSFIAVERDCTMDALM-RKILLEIGSSMKQPP-SESVDSIPAN
QLKEEARRRISK--LRDGRCLIVLDNVRDPRIYFEMRDVMSNLPG-----VRIILTTRKTQVA-A--ArdssR----FLQ
LQPLDHIDALRLFCRK-----------------
>Zm00001d019354_P001/737-900
qivtsa--CIVGESGMGKTELVHRiYNN-RMLDTFDLRIWLH---------MCDKKRLLGKIVELTTFASCGDASISVLE
EIVIE-------ELA-SKRLLLVLDDSEIKDQYFW-GYLWKLLNV-CAKGSAVIVTTKSNQTG-A--M----Q----TFY
LSPLSKEECFMIFKEHvLEDLVVNNYCQLESI-
>Zm00001d052845_P009/475-651
ysgganIVCINGSPGIGKTELALE-FAC-RYSQRYKMVLWIGGEARYLRQNILNVSMNLGLDISAEAEK--ERGRIRSFE
EQEFDAFQRVKRELFRDVPYLLIIDNLESERDWWEGKDLHDFIPR-NTGATHVIVTTRLPRVM-N--L----E----PMQ
LPQLSYIDAMALIQGKrKKDYLPEEAEVLRKFD
>Zm00001d035174_P001/180-310
edpslrIIAVRGMGGIGKSTLANN-VYK-NEGFNFDCRAWVSISQSYKLE---DIWKKMLTDILKKDKKEFDPGTIDSAE
LKEK-LIKTLDKK-----RYLIILDDVWMADVFF---RIKEVLLD-NGLGSRVIITTRTEEVA-S--L----A-------
---------------------------------
>Zm00001d024990_P001/171-327
llqeheVVCIHGSAGMGKTTLA-D-LAY-QAMSKCRAFVSVSPSAQMLKTILSQLSRRHHLLYSNETSSDETADDKRIVS
EVARHADTDIAKELIESISYLVVVDDVWH----WEQEIIRKSLPK-NNLGSRIITCTRVEAVA-M---------------
---------------------------------
>Zm00001d014329_P001/215-312
ndnmvr-------------------------------------------------------------------SHFSSVL
HLKSNSFLKVSRKMFMPVRTLVVVEFISDVGDSEWVKFYSDASPQ-MGAGSKVVIVSRFQEIA-R--Fg-tvK----PVV
LRSLSQAEFSYLFK-------------------
>Zm00001d052988_P006/190-338
deldstVITVSGMGGLGKTTLVTN-VYE-REKTNFSATAWMVVSQTYTIE---ALLRKLLMKVGREEQVSPNIDKLDVHD
LK-----ENIKQKLD-NRKCLIVLDDVWDQEVYLQM---SDAF-Q-NLQSSSIIITTRKNHVA-A--L----A----QLV
VHPLRNTQAFDL---------------------
>Zm00001d020112_P001/188-336
nlkeltIISIVGPVGLGKTTLALI-FND-ARAETFRFRIWVHVS-----MGNVSL-QKIGRDIVLQTTE-------KIEG
NMQMQSIKNVVQDILNKYSCLIVLDSLWGKDEEVNELKQ-MLLTG-RKTESKVIVTTHSSKVA-E--ListvP----PYK
LSLLSEDDCSAI---------------------
>Zm00001d031210_P002/194-337
dmphraVISIFGERGIGKTTLAKQ-LYNpDIIKHFEVHAWVCLPPHVRFRDYVEIM-HMQVNPQIPEASEKNDNTTFALG
NEETTDMENLRQNL-ENRRYLVVLDGLVSISDWN---SLFAVLPHtNANGSRILLTTHLNEIN-H--I----D-------
---------------------------------
>LOC_Os06g47800.1/184-328
nplsvl--PIVGLGGIGKTALALI-YNV-QITETFQKKLWVC------VSNVFDLKKILDDIMQSGT--------GKSNK
HLNLEMLQSKVRGFLCEKRYLLVLDDMWNDKNEWD--ELKCLLSS-GGSGSVIIVTTRNMSVA-SitL----E----PYD
VAKLTDDKCM-----------------------
>LOC_Os02g02670.1/432-586
ssdldv-VPLVGVGGVGKTTLA-R-FVYnRIENHFDLRMWVCVSDNFNEKS---LTCEMLDHVCKDR---QEYGNISN--
---FDALQKILLEKIRHKRFLLVLDDMWEDRDRKGWELLAPLKCN-EATGCMILVTTRRTSVA-R--MtgtmS----KID
VNGLDETEFWSLFK-------------------
>LOC_Os02g30150.1/269-387
qgvtrt-----------------------------------------------------------------------EIG
MIGLDALHKALQEKLSSRTFLLVLDDVWNDESLRGWETLVSPLRY-GKTGSKILLTTRMESVA-N--LaaecQ----SLS
LSGLKETELLLLLERHaFFGVNPDDYRNLQHIS
>LOC_Os10g10360.3/183-322
nnmnltVISIVGQAGAGKSTLALA-YSS-VITEGYHKYGWVSISPKYS---ALEVLRDLVRQIRGTG-KISERKSMH-LN
FYGETEVSKLIFDFLKEERYLIVLDDIWT-TDTWDK--IKSVFPD-KGNGSRIILTTRDMEVG-Q--H----P----KTK
---------------------------------
>LOC_Os10g07400.2/196-362
difvlp---LLGLGGIGKTELAVY-HDQ-QIRERFSKMMWACVSNKFNLKNILQ-------DIIES-------ASGESCK
HLNLEHLQNKLRGILQNGNYFLVLDDLWT-RDVNEWRELRNLLSS-GARGSVIIVTTRENVVA-S--MvgtsD----PYK
VGALPFHECMQIFTRVaFRQGEENKYPWLLKIG
>LOC_Os12g18360.1/225-353
gepklkVASIVGSGGVGKTTLATE-FYR-LHGRRLDAPFDCRAFVRTPRKPDM---TKILTDMLSQLRP---QHQHQSSD
VWEVDRLETIRTHL-QDKRYFIIIEDLWAS-SMWD--IVSRGLPD-NNSCSRILITTEIEP-------------------
---------------------------------
>LOC_Os10g21400.1/196-346
delqreVIALHGMGGLGKTALAAN-VYR-NEREKFECHAWVSISQTYSIKDVLKCLV-TELDLKKKI--------QGNIG
DMDTATLQNELKKFLMDQKYLIVLDD------VWVPETVNDLFSS-NLKGSRVLVTTRIDGVA-H--LafpdK----RIT
LEPLSEKKSWELF--------------------
>LOC_Os11g11950.1/177-329
depdraVITVSGIGGLGKTTLVTN-VYE-REKVNFAAHAWIVVSQTY---NVEALLRKLLRKIGSTEL------SLDSLN
NMDAHDLKEIKKK-IEDSKCLIVLDDVWDKKVYFQMQDAF----Q-NLQATRVIITTRENDVA-A--LatstR----RLN
LQPLNGADAFELFCRR-----------------
>LOC_Os07g08890.1/193-351
akkdrsVISICGMGGLGKTTLASS-IYK-KEERTFICRAWITVSQN---HGVKNLLKKILVQLMSKTENIMDGADTMD--
--CVSLVEQLQRYL-KGRRYLIVLDDVWSREAW-P--LLDNAFVK-NNNGSRVVITTRIETVA-S--L----AdanyELK
LTLLPKQEAWTLFCQKaF---------------
>LOC_Os11g12340.2/185-335
keqdntIITVSGMGGLGKTTLVNN-VYE-REKNNFEVSTWIVVSQSY---DVVDLLRKLLRKIVPDDQT-------QLLD
LDAHDLKIRIKEKL-KDENFLIVLDDVWN-REAY--TQIADAFPN-FQ-ASRIIITTRQGDVA-T--LaqsaR----QLK
LNPLEHTDALELFCRR-----------------
>LOC_Os11g12000.1/185-346
seqgntVITVSGMGGLGKTALVNNvYEYeREKNNFDAFSWIVVSQTYNGVDLLKLLRKIGVV---ETTPTIGYPEQTNLS
DLDPRDLKNIIKERLKDRKFLVVLDDVWNR-EAY--TLIEDA-FL-SCQTSRIIITTRQDDVA-T--LayptH----RLK
LKPLEHNDAFDLFCKK-----------------
>LOC_Os08g31780.1/182-324
dtnkrrVISIVGSGGIGKTTLANQ-VYQ-KVRSRFSWTVFVSVSPNIIRILSDILSNIIKTNNTTSDDQKQLMQRIKEYK
SLEYHELVNMTREFLENKSYFVLIDDVWSKQAW---KDIQCAFPS-NNNASRIMMTTRIQDVA-K---------------
---------------------------------
>LOC_Os06g30430.1/190-318
qqqrhrIVSVWGMGGIGKTALVAN-VYN-AVKDDFDTCAWITVSQSYDADDLLRTTV----------QEFRKNDRKKDFP
DDEGASVETIR-SYLENKRYVLVLDDVWSTNVWFDSKDAF---GG-ANIIGRIILTSRNYD-------------------
---------------------------------
>LOC_Os12g37740.1/217-343
lvhqlkVVSIVGFGGLGKTTLANE-VCR-KLEGQFKYQAFVSVSQK---PDIKKILRHILSQICWRECI-----SDEAWD
--EQQLIHTIRQ-FLKDKRYFIVIDDIWSTSAW---RTIKCAFPE-NNCSSRILTTTRIIAVA-K---------------
---------------------------------
>LOC_Os08g14830.1/178-317
qqnklkVISILGSNGIGKTTLARR-VYDgDIVEQFHRRAWVASW---ACEDSASLLKEIVRQLTSEEDGAQSTSSTEQAG
GAGAPNVRNLRQDVAAHLRYLIVIDDLKKVKVWSD---IASAFPE-NNKGSRVIVTTSILSIA-----------------
---------------------------------
>LOC_Os11g12050.2/188-346
eepghkVITVSGMGGLGKTTLALD-VFE-REKIKFPVHAWITVSQTC---TILSLLRQLVSPIPMEQES-SESKEDLINK
MGVHELTKELNRRTENCTSCLIVLDDVWDQNVYFE---IQGML-K-NPQASRIIITTRMEHVA-V--L----A----PLK
IQALGEIDAFNLFCRR-----------------
>LOC_Os01g15580.1/181-348
ddgvsv-IPIVGIGGLGKTTLALA-FND-RRAEVFDPRIWVSMSAGF---SLATLVQAVHPIVAAPS----ERCDLATTT
TTNLEAIARFLSMAFTGNKYLLVLDDVWSEHDEWERL--RLLLRG-GKRGSKIIVTTRSRRIGgT--V----P----PLM
LKSLSDEDCWELFKRK-AFEEADEE--------
>LOC_Os11g45924.1/24-174
geeklkVVSIVGVGGVGKTTLANK-LYR-KLRWQFECRAFVRTSQKTMRRLLINILLQIRSHQSPDNWKVHSISSIRTYL
QDKISALATIRPHLAKDIPFLIVIDDLWATS-TWD--IIKCALPE-GNKSSRILTTTEIED-------------------
---------------------------------
>LOC_Os06g17880.1/184-354
ndgpakVICVVGMGGLGKTTLARK--AY-EHMKNFSCCAWITVSQSFDRKEILKQ--MIRQLLGADSLD----KLLKEFS
EKLLVQVQHLADHLVKEKRYFVVLDDLWTIDAW-NW--IHDIFPKiNNRGSRIIIKTRDAGLAcT--S----E----SLH
LEPLHIDDAIHLLLAK--TNIRLE---------
>LOC_Os07g29820.1/210-307
amfetr----------------------------------------------------LWVHVSKDLRH-LTMWSDGMFS
KAEIAEQQALLLSYLQDKRFLLVIDDVWGEN-VWDGRL--EIQAH-GAPGSRVLVTTRDERVA-R-rM----G----AIH
LHRV-----------------------------
>LOC_Os01g55530.1/467-643
ilygkgIACISGESGIGKTDLVLE-YAY-RFSQRYKMVLWVRGESRYIRQNYLALRTFLEVDLSVDS-HLHEKGSDRCFE
EQEEEAIAKIRQELMRDIPFLVIIDNLESEKDWWDKRVITDLLPH-FGGETHFIITTRLPRVM-N--L----E----PMK
LSYLSGAEAMSLMKGG-VKDYPLVEIDALKAIE
>LOC_Os11g15700.1/256-372
qatiwv-------------------------------------------------CVSFNFNVSMLIQQ--IKDQIPEVD
GENGTAEDHIEQRLKS-KRFLLILDDMWKGEDMW-KRLLVPFRKS-QAKGNVVIVTTRFPALA-E--MvnmdH----PIE
LERLEQEEFMQLFEA------------------
>LOC_Os05g34220.1/214-388
addtipVAAILGLGGIGKTTLALC-HDH-EVKEAFDLIMWVCPAGNYSK---LDLAKQ--ILQSAELP-----DDTNSFD
-----RLQRRLKEAVSSRRFLLILDNVKDENENSYRDMWADVLAR-FGAGSKIVVTTRKRIVA-D--LlnasK----FVW
LNGLEFADVWLLFKKFaFDNNDVDRHPELKEIG
>LOC_Os06g22460.1/191-342
eeqrrmVVSVWGMSGIGKTALVAN-VYN-AIKADFDTCAWITVSQSYEADDLLRRTAQ---EFRKND---RKKDFPIDVD
ITNYRGLVETTRSYLENKRYVLVLDDVWNANVWFDSKDAFE-----DGNIGRIILTSRNYDVAhE--T----H----IIN
LQPLEKHHAWDL---------------------
>LOC_Os11g39330.1/175-306
adeslrVMAIAGPAGIGKTTLAME-LHR-RLRCQTHQCHIVANFSRRPHGSKLVPQTILKQIIELEAPSSPNSSEITML-
GDDLELLARNISERLKDKRYFALIDNIFNESDL---ELIKGAFPN-NNCGSRILFTA-----------------------
---------------------------------
>LOC_Os08g19980.1/208-335
dqellv-VPIVGAGGVGKTTLALV-YDP-EVKDKFDIMLWIYVSA-----NFDEVKLTQGILEQIPE---------CEFK
SKNLTVLQRINKYLTK--RFLLVLDDMWEESEGRWDKLLAPLRSA-QAKGNVLLVTTRKLSVA-R---------------
---------------------------------
>LOC_Os04g30930.1/262-383
kiiqei--------------------------------------------------------------------TREGTN
VTNFNTLQEIVRENLKSKKFLLVFDDVWNDERRPDWEKLVAPLKF-GQKGSKILLTTRMESVV-D--IvertK----SLR
LEGLHDKDLLAIFNRHaFFEVNPDDYFNLQEIG
>LOC_Os12g32680.1/239-342
amlqtt--------------------------------------------------------------------------
---------IATDNIRDNKLLLVLDDAWDDTSLEEWKSMADSLKD-CKPGSRILLTTQMQSVV-D--IaekaD----CVK
LGELDEVDNLKLFETClLSDGRSEDYADFA---
>LOC_Os11g13510.1/195-319
pigqrkIVSIVGQGGLGKTTLANQ-VYQ-KIKGQFSFSAFVSVSQ---KPNMDNLLRELLSQIKSN-------EPTESYS
DQ--QLIDKLRTCL-KDERYLIVIDDIWKRSAW---KTIQCAFPI-NKHASRIITTTRIKSVA-Q---------------
---------------------------------
>LOC_Os12g10180.1/236-364
tnhipi-LSLIGHGGMGKTTLAQR-VCE-EMVRKNFKVIWVCVSDRFDVTSVT--SKILESATGAKP-------NANCLE
TLQQSLIHKLK----YSTDFLLVLDDVWEDKKIDKWEKLFAPLRT-GKSGSKILLTTRMQSVA-V--L----A-------
---------------------------------
>LOC_Os12g29280.1/186-350
tlsvlp---LIGMGGVGKTALALV-FNK-RTKEKFDKMLWAC------VANVSDLKHIVDIIIQSDSGE--------SNK
QLTLEALQKKLHELSGDKRYLLVLDDISHD-NINDWEELMNLLPS-GRSGSMILITTRLSKIA-SvtI----E----PYE
VPKLPHEECMKVFARYaFKGQKAKDTELLKI--
>LOC_Os12g09739.1/192-354
issnvrVVAIVGVGGIGKTTLAQNiFNH-QIKEKFDKIIWLSINQEFSDPELVRTAI-----TGAGGE---------HSG
HQELSLLQPILREAISGKKIFLVMDDMWSVHAWNNSLR-IPLVNS-AAQGSWVLITTRDERVA-R-eM----K----AIQ
VDILSRQDAWLLLKKQ-IASTLKDEY-------
>LOC_Os11g39310.1/108-247
adkslrVMAIAGPAGIGKTTLAME-LHR-RLRTHFQCHVVAKLSRRAHRSKQLLLQTILKQIMELEAPSSPNSSEITML-
EDDPELLARNISECLKDKRYFALIDDIFDG---SDLEMIKGAFPN-NNCSSRILFTARDEQVS-----------------
---------------------------------
>LOC_Os06g03500.1/183-360
ddhcrv-LCVVGMGGLGKTTLVFE-SKE-DIINNFPHRAWIVVSQSFSMIEML--KDMISQLLGHE--------SLKRFE
GKPIRALGTHLRDGLKELRYFVVFDDLW-NTDHWEWIREFALPSK-NNKRSRVIVTTRLDGVA-N--A----C----TFR
LKLLETECAIDLLLRKgESKEDMKNDNNLKSIV
>LOC_Os11g13430.1/193-322
ptwhrrVVSVVGSGGSGKTTLAKQ-VYE-RIRGQFSCAAFVSVSQ---KPNINNLLRELLSRIGSNSES---LGARELYS
DQ--QLIDKLRACLENE-RYLVVIDDIWQ-KSAWE--TIQCALPK-NNHASRIITTTRIKSVG-Q--F------------
---------------------------------
>LOC_Os04g14220.2/193-350
neldstVIIVSGMGGLGKTTIVAN-VYE-RGKIRFHAHAWIVVSQTYDVEEL---LRKVLRKIGYADQAHLDGMDVHDLK
EK--------FKENISDRRCLIVLDDVW-DREAY--NQIHDAF-Q-NLQASRIIITTRSKHVA-A--LalptR----HLK
LQPLDKVDAFSLFCRR--AFYSRKD--------
>LOC_Os06g17900.1/103-286
ndgpakVICVVGMGGLGKTALIFE-SEE-DIRKNFPCNAWITVSQSFHRIELLKMIRQLLGPSSLDQ-LLQELQGKVVV-
-QVHHLSEYLIEE-LKEKRYFVVLDDLWILHDWNWINEIA-FPKN-NKKGSRIVITTRNVDLA-EkaT----A----SLH
LDFLQMNDAITLLLRKtNKNHEDMESKNMQKMV
>LOC_Os11g39160.1/200-331
sqisyl--AIVGSGGLGKTTLAMS-FYR-KFGDEFNSR------AFMLASQKFRLPTVLRSLVSQFHEK-QVGASQDALQ
GIEEWGVEELKKKLADQLRYHILIDDIWSVSAW---ESIRDSLPK-NDKGSCVIVTTRFNSVA-E---------------
---------------------------------
>LOC_Os08g12740.2/180-340
yafsvl--PIVGLGGIGKTALALV-YNM-RIKKMFEKNLWAC------VSNVFDLKKILDDIIQSDTGE---SNKQLSL-
----QTLQNKLRGFLQENKYLLVLDDIWSDN-VNDWEQLKNLLSS-GGRGSVVVVTTRNMNVK-T--L----E----PYY
VPELSFDECMQVFIRYaFRDEEKKDT-------
>LOC_Os03g40194.1/110-267
kheglkVLCVVGIEGVGKTALVLI-FDE-VNVKEYSLCIWVNVSRQF---DAMRITKRI-IEVATCEP------LETQMD
HKEEKELQSYLQNILHERRFLLVLDDVCDETNGWEE--LRTSLAS-GASGSTVIVTTRELCVA-R-tL----EapsgIIE
LGPMSDDEIWSIMRQ------------------
>LOC_Os11g39550.1/485-615
gefrfgVISVWGIAGVGKSTFV-R-TIY-NSHDQFEMYGWVNVSHPF---NLRDLACSLLLDLHQNGRCFLGEKDIDMFR
T--KDPIQECHKLL-HKHKFLIVIDGLQSTEEWD---LIKSTLLS-GNSESFIIVITNEESV------------------
---------------------------------
>LOC_Os11g11960.1/104-255
deldskVITVSGMGGLGKTTLVTN-VYE-REKINFSAHAWMVVSQTYTVDALL---RKLLWKVGYTEPLSSNIDKMDVYD
LKEIKRMLKVRK-------CLIVLDDVWDQEAYFQIRDA---F-Q-NDQGSRVIITTRKNHVA-A--L----AsstcHLD
LQPLSDIHGFDLFC-------------------
>LOC_Os03g20840.1/234-359
vclsdk------------------------------------------------------CDVTKATKMIMEAITKVKCD
ALSLDILQQQLQEHLSTTKFLLVIDNLWAEDNFWELLRCP-LLAG-E-KGSKVLITTRNERVW-RrtI----L----PVH
LKGLDDEECWLLLKKYaFLHGQGRENDA-----
>LOC_Os09g14450.1/194-321
iyhdtk----------------------------------------------NNFRTRLWVHVSNDSRN-LGIWRGESFL
GTGETAVQRVREYLINDRRLLLVIDNVWEENG-WNQFLGQDFC---RGGDTVLLVTTRHECVA-R--TmgiaR----CHR
IRRLSEDDGWLLLRTT-ANLRET----------
>LOC_Os12g29710.1/317-420
vlakei----------------------------------------------------------------VEKMPKGNNE
KENESDQEKIEKRIQSQ-QFLLVLDDVEYHEDEWK-TLLAPFRKS-GTKGNMVIVTTRKQKIA-K--M----VesdcSIK
LDRLDHEDSMRLFQAC-----------------
>LOC_Os11g11770.1/186-357
gisalrVISVWGMGGMGKTTLVLN-VYE-QHKEKFDINVWLTVSQAFLRKLLWEIRRRCELTTPGDGDSVKEQQASDETD
KLEVSQLKELKDELKKALRFMVVLDDVW-DRQVFD--MMHDVFED-FRNGSRVVITTRRGDVA-A--L----AhegcQLK
LNPLELNDALLLFSKK-----------------
>LOC_Os11g35580.1/233-386
delereVIVLHGMGGLGKTTLAAN-VYR-NEREKFECHAWVSISQTYSIKNILKC---LITELFRNA----KQNPPVNLG
DMKAEGLQDELKAFLRDRKYLVILDD------VWAPEAISNLLVS-NLRGSRVLVTTRIDEVT-H--LafpnK----RIR
LEPLSQNDSWELFY-------------------
>LOC_Os01g24820.1/164-320
qrlktv--SIVGAAGLGKTTLAKM-VYD-TLRPRFDCGAFVSVSAINPDMAMVFMRMLRQLDDDDKHESVGGEEPSVSGE
AQLVDQLSKFLRD-RRYVQYLIVIDDLW-DKPSWE--MIKHALVE-NYCGSRIITTTRNFSVA-D--Q----A----GME
LKPLSAENSKILFLQ------------------
>LOC_Os11g12330.1/187-338
deqgstVITVSGMGGLGKTTLVAN-VYE-QEKMNFNVYHWIVVSQKYDIAELL--RKMLRKCWSLEHT---------QLA
DLDAHDLKSAIKERLKDSKCLVVLDDVWN-REVYT--QIGDAF-Q-NQKASRIIITTRQDQVA-S--LanitR----QLK
LLPLKHNDAFDLLCRK-A---------------
>LOC_Os04g21890.1/196-350
kdsstsVMVILGMGGIGKTTLASN-VYE-TEKSRYDCSAWIATSQVY------NICSLLRTTIRHCFKNTKEIPPNVDIM
DQH--SLIVELREFLKGRSCLVVID------DVWDHVCIGTILKA-FSHNEHIIITTREIQIA-K--FvdqsY----MIQ
MEKLEESEAWDLFCRK-----------------
>LOC_Os12g29290.1/236-396
tlsvlp---LIGMGGVGKTALALV-FND-KSKDKFDKMLWASVS------NAFDLKHIVNIIIQSDSGE--------SNN
QLTLEALTKKLHELLRDKRYLLVLDDISNDNVNWE--ELINLLPS-GRSGCMILITTRLTKIA-SetL----E----PYE
VPKLPHEECRKIFVRYaFRGEKAKDREL-----
>LOC_Os11g11990.1/190-338
deldnkVITVSGMGGLGKTTLVTN-VYE-REKTNFSAHAWMAVSQTYTVDALL---KKLLRKVGYKGEI----DKMDVYD
LKEE--ITRV----LKDRKCLIVLDDVWDQEAYF---KICDAFQ--SNQQSRVIITTRKNHVA-A--L----A----SLD
LQPLDGNQAFDLFCRR-----------------
>LOC_Os04g02120.1/205-308
gngggqVVAVVGDGGVGKTALA-Q-HAL-RHQARFDHVIWASVPHKYRNKDLLAEIWMSGPGATATAA-THRCADQMSFG
ALQAEFVRLVSLSSQ---RYLLVLDDVC----------------------------------------------------
---------------------------------
>LOC_Os08g38970.1/448-624
gygsasVLCITGSSGIGKTELALE-FAY-RYSQRYKMVLWIGGEARYLRQNILNLSMNLGLDISAEAEK--ERGRIRSFE
EQEFDAFQRVKRELFRDVPYLLVIDNLESERDWWEGKDLHDFIPR-NTGATHVIVTTRLPRVI-N--L----E----PMQ
LPQLSYNDAMILIKGKqKNDYPPEEMEVLRKLD
>LOC_Os12g10710.1/377-506
fdatsv------------------------------------------------------------TRKILESATKGEPS
NKHLEALQQELKEKLNSVKFLLVMDDVWEERDEWE--KLFAPLRS-GKNGSRILLTTRMASVA-D--MaaarD----CLI
LGELEEDENIELFNHHvFSSLNLQDYSHFKKTG
>LOC_Os11g12040.1/98-248
nephgtVITVSGMGGLGKTTLVKN-VYD-REKGNFPAHAWIVVSKTY---DVEELLCTLLMKVAYREQS--PAANMNKMD
VYE--LTDKIKKKL-EDSKCLIVLDDV------WDHEAMMRNAFQ-NLQESRIVITTRKEEVA-A--L----A----SLD
LQPLGNTDSFNLF--------------------
>LOC_Os11g36760.1/304-499
pafmdgVVCISGASGAGKTELVLE-YAH-RHAMEYKKVLWVRGEARYLRMGYLKLADQLGLAVGDDSSGSKKAEKEWIFR
GLESDAIAKIRKELTREIPYLLVIDNLESETDWWDSRDVQDLLPG-AAVRSHVIITTRLRRLQ-R--V----R----TFS
LASMESPEAMLLMTRNgALAFHEEDTIALRAIQ
>LOC_Os12g10340.1/218-349
nnnhvpIMSIVGHGGIGKTTLAIS-HDS-RIKKHFDTVIWVAVSMSFDAKTLL---DKIIQSVTLLK------PSVDTY-
----EALQHLKKEI-ETIKYLLILDDVWEDKDISKWENLFSSLRT-GVCGRKILLTTRMQSVA-D--L----A----S--
---------------------------------
>LOC_Os10g04674.2/196-352
macsti--VLHGMGGLGKTALTAN--VY-KHEQEYDCHAWVSVSQTY---SLMELLKKLSVQLFHEENIQSNIGS-----
-IDIINLQEILRRFLEEKKYLIVLDDVWTPEVIID---MSRALAQ-NFKGSRLLITTRIGNVA-E--FasegR----VLT
LEGLSEGKSWELFCKKfRRE-------------
>LOC_Os08g16070.1/194-362
depahlVIALLGMGGLGKTALAAN-IYR-RAKEKFECHAWVSISQTYSRQGVLNLIGKLFKDIEDVPTD-IATMDITSLE
EKLH--LFLV------EKKYLIVLDDVWSTEAFT---DLSNALVH-NGTGSRLVITTRDSEVA-G--L----AsknyVVE
LKTLPSDKAMELFCKKfRSDTDDKCLAKL----
>LOC_Os08g09110.1/196-335
qsrqrtVINLTGKSGIGKTTLA-S-YLY-RRSKHFACTAWVHVPRKFRFADLLDVIRQANASSGHDDDELAAAAADDDVR
RGGMEAERLVKARLAAALRYLVVLDDVRSREEWA---FFLAALPA-GLAGSCVLVTTQV---------------------
---------------------------------
>LOC_Os09g30380.1/456-632
shgnagVICINGASGIGKTELALE-FAY-RYSQRYKMVLWIGGEARYLRQNILNLSMYLGLDISAEAEK--ERGRIRSFE
EQEHDAFQRVKRELFRDVPYLLIIDNIDNERDWWEGKDLHDFIPR-NTGASHVIVTTRLPVVM-N--I----E----PMQ
LLQLSFPEAVILMKRKmKEDYPSEEIEVLRKFD
>LOC_Os11g41540.2/186-362
qenelsVVSIVAMGGAGKTTLARKyNST-RIRNHFDTTAWVTVSQKFKGIDLLK---DIMRQIMP------NKLESREID
QQELEVGKKI-HEFLLNKRYVVVLDDVWATDTWNQINRVGKVFPD-ANNGSRVLLTTRKEDVA-N--H----I----EMS
LKLLDDEKSWELFSRKsLPSYKRSSLQDVNEFE
>LOC_Os08g32880.1/177-307
eekqlrVISIIGSAGVGKTTLARSvYNK-KVQGRFRCHAWITIGAPIP---MVDRLKSIMVQIFVEK--LEEIPARLDFM
D--EIQIAEVIGRYLADKSFLVVLDDIW-NSDTWDYLKL--ALPN-NGQGSRIIVSTRAQEI------------------
---------------------------------
>LOC_Os03g46550.1/182-312
gegqlkVISIVGFGGLGKTTLAKE-VNH-AVGAHFQLKAFVSV-SRNLNP------KKLICDVLSQIMD-QKDYGKKDYG
KLEVEQLIPILREHLADKRYLIIIDDIWRIQA-WD--LVKSALHD-NSCQSRIITTTRISTVA-E--S------------
---------------------------------
>LOC_Os12g10460.1/221-354
nnnpvpIMSIVGHGGIGKTTLAQL-IAKnRIKEHFKTVIWVSVSTNFN---AETLISKIIQSVTLSK---------PSFD
T--YDALQEHLARTLETIKYLLILDDVWEDKEISEWEKLFASLRT-GVYGRKILLTTRMQSVA-D--L----A----SAI
---------------------------------
>LOC_Os11g29520.1/243-392
dlrvlp---IVGIGGIGKTTLT-R-FIYrRIIDHFDLRIWICV-STYFN--EVDITREILEHI------FEDKQDKQEFK
DVNFNVLQEILLKNIRDKRFLLVLDDMWKEKDMWD-KLLAPLKHS-QVTGCMVLATTRKNSVA-E--MigtvN----AFQ
ISGLDEKE-------------------------
>LOC_Os07g33720.1/167-339
gtatvkVVCIVGEAGVGKTALAVI-YNH-PNKKAFNQRGWVSLSQRSDSE---DFIKKIFCSFAAEQHPFDSEMGLETLQ
ASSEHDLSR---T-IQNKRFFLVLDNAKDNL-QREWKTVRAKLTG-AAAGSIVLVTTRSEVTH-A--I----P----GGI
VITLDKIPTVLSMILK-HHAFGLTRKDSLESIG
>LOC_Os01g33810.1/102-256
dllersVITLHGMGGLGKTALAAN-AYM-REKEKFQCHAWVSISQSYCIKDVLKC---LITELSRNV----KKTNWGNIT
DMDTGGFREELKRFLKLQKCLIVLD------DVWAPEVINDLFGApNLKGSRILVTTRIDDVA-Q--LafpdR----RIT
LEPLCEKESWELFCR------------------
>LOC_Os02g17304.1/185-311
eekqlkVVSIFGTGGLGKTTLAME-VYH-KIDESFDCRAMVSVS-R--TPDIKKLLRDILFQIN-------EREYEKSND
WEMEQLIPKLRKNL-EDKRYFFIIDDIWSTDAW---KQLKSALPA-NDNKSRIITTTRIRDVA-K---------------
---------------------------------
>LOC_Os11g39590.1/86-217
gefrfgVISVWGIAGVGKSTFV-R-TIY-NSHDQFEMYGWVNVSHPF---NLRDLACSLLLDLHQNGRCFLGEKDIDMFR
T--KDPIQECHKLL-HKHKFLIVIDGLQSTEEWD---LIKSTLLS-GNSESFIIVITNEESVA-----------------
---------------------------------
>LOC_Os11g39320.1/261-393
sqisyl--AIVGSGGLGKTTLAMS-FYR-KFGDEFDSRAFMLASQK------FHLPTVLRSLVSQFHQKSASEDALHGIE
EWGVEALKKKLADQLQGKRYHILIDDIWSVSAW---ESIRDSLPK-NNKGSCVIVTTRFNSVA-E--A------------
---------------------------------
>LOC_Os11g13410.1/197-336
ptnkcsIISIVGQGGLGKTTLARQ-VYL-RIRGEYKCSAFLSVSQRPNMNSLLRLSKFQRSSRDQDSDQQIGASSDQQLI
DHLRAYLEDKRLKDPQDKGYLVVIDDIWSTTAW---KTIQCALPT-TIHASRIIITTRINNIA-E---------------
---------------------------------
>LOC_Os04g46300.1/183-341
dprqll-IAVCGMGGVGKTTLVTN-VYK-KVAAHFDCAAWVAVSKSFTTDDLLR---RIAKEFHRDN----RGCVPWDVD
NMDYRSLVELRGHLAK-KRYLLLLDDVWDAHAWYEIRH---AFVD-DGTKSRIIITTRSQDIA-S--LassnR----IIR
LEPLSEQEAWSLFCNTtF---------------
>LOC_Os04g11430.1/233-368
ssqpydVISIVGIAGVGKTALAQKvYSY-DKEKHFDFMAWLHVSNKFD---VERLIKELVQSVHLCTA--AELSSISSLD
Q-----AQRILKDKLKGSRILVVFDDVWNEMSQWE--NLCKPLQS-TSKGSKLIVTTRSQNVA-N--I----N----G--
---------------------------------
>LOC_Os12g17410.1/149-270
shklkv-VCIVGFGGLGKTTLANQ-VYH-KMKGQFDCSSFMPISNPNITKILADLLKEL--------------GSSVDTS
DDERQLICKLRTFLQCK-RYLVIVDDIWSTKAW---EVVKCALPE-NNLCSRIISTTRNADVA-----------------
---------------------------------
>LOC_Os08g31800.1/186-328
lapqrrVVSIVGFGGLGKTTLANQ-VYQ-HIKSQFDRTAFVSVS-RNPNVNKILANILIGILETRKLSSVHQKQHSDTIE
DLKHKTFEDCKRENLQNSRYFIVIDDIWDKAAWRDHLR--FAFPE-NNSASRIITTTRINDVA-I---------------
---------------------------------
>LOC_Os02g19750.1/179-322
essnlkVFSIVGFGGLGKTTLAME-VCR-KLESVFQRQAMVSVSQAFASKDLQVLLKRIILQIIKPKNSINEEQSTGDID
SMDVSTFQKLEVSL-TGMRYLIVIDDVWSTSAW---NAIQSKLPE-NNCGSIIMVTTRVETVA-K--A------------
---------------------------------
>LOC_Os12g31160.1/180-313
eqqhfkVVSIVGGGGLGKTTLAKE-VYR-KIHGEFVSCAFVTGQNPHIPTVLLNMLRQLNP---LQPQ-----GDDTEQQ
MDEPTVVGKIREFL-DKKRYFITIDDIWSISAW---KDIKYALPE-NTPGSRIVATTRISDVA-K--S----C----SV-
---------------------------------
>LOC_Os04g43340.1/202-340
cqgvysVVPIVGAAGVGKTSLVQH-IAL-R--SKFDMKMWVWVCQE---FDVLKLTRKLAEEAT---------ESPCGFA
--EMNQLHRIIAKRLEGKRFLLVLDDVWDESLL-RWTSLLVPLKS-AAPGSRIVVTTRSAKVA-R--M----M----AFK
IHQLGY---------------------------
>LOC_Os08g16120.1/243-397
ehcslrIVAVCGMGGLGKSCLVYN-VFK-RERSHFDCSSWISVSQSCMDDIFRNMLNQLLGDSSEV-NYDTSRMGIEVL-
-------KEELKRFLEDKSYIIALDDIWRAPVLL---EIRDTLFN-SGKGSRLIITTRIDEVA-A--I----AedacKIN
LEPLSKYDAWILFCRK-----------------
>LOC_Os06g17920.1/96-279
ndgpakVICVVGMGGLGKTALIFE-SEE-DIRKNFPCNAWITVSQSFHRIELLKMIRQLLGPSSLDQ-LLQELQGKVVV-
-QVHHLSEYLIEE-LKEKRYFVVLDDLWILHDWNWINEIA-FPKN-NKKGSQIVITTRNVDLA-EkaT----A----SLH
LDFLQMNDAITLLLRKtNKNHEDMESKNMQKMV
>AT4G19050.1/25-186
vpsktv---LVGEAGIGKTWLAKE-VSQ-RVTQEKYNVLWLHLNKKIEDEK--SLYEILAAQLSIIYE-FEEGEEPDELD
YPLESLKEKIKEEMIKHKNLLLILDDMTTEEDVMQELNLQDFLKE-Y-SAVKILVTRRDEREK-E--S----T----TIK
VGPLTEKESLDLLHDA-E---------------
>AT3G46530.1/181-355
eeknrfIISIFGMGGLGKTALARKlYSR-DVKERFEYRAWTYVSQEYKTGDILRIIRSLGMTSGE------ELEKIRKFA
EEELEVYL---YGLLEGKKYLVVVDDI-WEREAWDS--LKRALPC-NHEGSRVIITTRIKAVA-EgrF----Y----AHK
LRFLTFEESWELFEQRaFRNIQRKDEDLLKTGK
>AT5G56220.1/435-611
cksstsVVCVNGVPGIGKTELALE-FAY-RYSQRYKMVLWVGGEARYFRQNLLNLSFSLGLDVSADAEK--DRGRLRSFD
EQEFEAFKRIKRELFRDMPYLLIIDNLEIEKDWWEGKDLNDLIPR-NTGGTHVLITTRLPKVM-T--F----D----TVQ
LSILPSSDAMVLLRGRrKKDYPVEEVEVLKLFD
>AT3G14460.1/189-317
sigkpaVISVVGMPGVGKTTLTIV-FDY-RVTEHFEVKMWISAG---INFNVFTVTKAVLQDITSSAVN---TEDLPSLQ
I-------QLKKTLSG-KRFLLVLDDFWSESDSWESFQVA--FTD-AEEGSKIVLTTRSEIVS-T--V------------
---------------------------------
>AT4G23440.1/423-598
vvygkgVACVSGESGIGKTELLLE-FAY-RHHQRYKMVLWIGGESRYIRQNYLNLYQYLEVDIGIENS--SDKTRMKSFE
EQEDAAVSKIRKELMRNIPFLVVIDNLESEKDWWDSKLVMDLLPR-FGGGTHILISTRLSQVM-N--M----E----PLK
LSYLSGAEAMSLMQGN-VKDYPVSEMDALRTIE
>Solyc11g064770.2.1/184-281
plqvkl--------------------------------------------------------------------------
----------KKSL-KEKKFLVVLDYVWND-NYNEWDDLTNLFVQ-GDLGSKIIVTTRKKNVA-S--M----Mg-sgAIN
VGTLSSEVSWALFKRHsLENRDSEEHPKFEEVG
>Solyc05g009630.3.1/172-327
gsdyveVVPVVGMPGLGKTTLAYK-IYK-DPKVEYEFFVWV-----YVSQTFKRREIFLNI-ISKFT-----R-NTKQYD
DPEDDLANEVKELLGKGGKYLIVLDDVWT-MEAWDRIKIA--FPN-NGKRNRVLMTTRQSNVAcN--D----K----PHD
LKFLTKDESWELLEKKfH---------------
>Solyc04g009660.2.1/172-332
prrtvl--SIYGMGGLGKTTLALY-NCP-NITSSFPTRAWICVSQEY---NTMDLLRNIIKSIQGR-----TKETLDLLE
RMTEGDLEIYIRDLLKERKYLVVVDDV-WEREAWES--LKRAFPD-SKNGSRVIITTRKEDVA-E--R----AdngfVHK
LRFLSQEESWDLFRRK-LLDVR-----------
>Solyc05g009760.2.1/58-183
twdldv-VSIVGMAGLGKTALARKvYNS-RIIDRFDVRAWCSVSQTYNRRQLLQILT----QITGDH-----PSNYVNLD
DPE-----DILRKCLNGKRYLVVLDNIWDGKAWDD---FQSCFPD-FNHGSRIMITTRDKAMA-S---------------
---------------------------------
>Solyc02g084450.3.1/185-346
tqndvp-LCITGMAGIGKTVFTHC-LCK-EVKKAFPLLLWVSVSAEFE------LVRILRAAISKESCY-----------
LTDLNVLRYTLQELLSGDNFLVVLDDLCVE-DLEDWNLLYAAFKV-ESKSSRLVFTTRNSKVA-S--Fi-gaK----MFC
LQPLSDEDCWKIIKQRpFINNKMHNL-------
>Solyc02g070730.1.1/127-233
edkrlrVASIVGMGGVGKTTLAKE-VYN-QTREKFDIRAWL-----YVSQDYMKIIKELILQLASPEED--KVKIVDTMD
KLSQAGLEEMLQRRLKDTCYLIVLDDIWTQKH------------------------------------------------
---------------------------------
>Solyc02g070410.2.1/31-157
tdqlgv-IAIVGMPGHGKTTLAKK-L-Y-RHENRFDVRSWCTCVSKVYDKRKI-LLELL----GYEYEH------RVQVE
KSVDELIQQVRMCY-EKRRYFIVIDDVWSTV-VYD--ELVSLFPN-NNSRSRIVITTRLDELV-D---------------
---------------------------------
>Solyc11g006640.2.1/167-292
qtdeliVIPILGMGGIGKTTLARK-VYDsCIRSRFDKLAWVTIS-----QEYNERQMLLEVVSSITTKGSQ--------E
MSNDELMEIVYRGL-KGRRFLIVIDDIWSTEAWN---QMQRIFPN-DDNKSRILLTTRLKYVA-D---------------
---------------------------------
>Solyc11g069620.2.1/278-397
kgllqe---------------------------------------------------------------------IGSFE
PKDDGNFNKLQKESLKGKKFLVVLDDVWN-DDYSEWDNLRNVFVQ-GGMGSKIIVTTRKESVA-Q--T----McarcTIT
VGNLSSEDSWALFKQHsLENRDHPELEEVRKIA
>Solyc02g073574.1.1/185-341
tqndvp-LCITGMAGIGKTVFTHC-LCK-EVKKAFPLLLWVSVSAEF------ELVRILRAAIESVSKE--------SCY
LTDLNVLRSLQELLLSGDNFLVVLDDLCVE-DLEDWNLLYAAFKV-ESKSSRLVFTTRNSKVA-S--Fi-gpK----MFC
LQPLSDEDCWKIIKQRpFINN------------
>Solyc04g009150.1.1/178-335
aeprrtVLSIYGMGGLGKTTLARN-LYKpNISSRFPTHAWICVSQEY---NTMDLLKTIIK--SIQGR---TMGTLGLLE
KMDERDLENHLRDLLKERKYLVVVDDVW-QREAWE--SLKRAFPD-DKNGSRVIITTRKEDIA-E--R----AadgfVHK
LRFLSQEESWDLFLRK-----------------
>Solyc08g081260.1.1/459-634
vvygkgIACVSGEPGIGKTDLLLE-YAY-QFHQRYKMVLWIGGESRYIRQNYLNLWSFLEVDVGVENS--PDKSRIKSFE
EQEEAAVARVRKELMRDIPFLLIIDNLESEKDWWDHKLIMDLLPR-FGGETHVLISTRLSRIM-N--M----D----PIK
LNYLSEIEAMSLMQGA-VKDYPIAEIDALRVIE
>Solyc05g054020.2.1/538-711
gpaeidVISIVGMPGIGKTTLAYRvYNH-KAVDHFDVCAWCTVDQERNEKKL--LQKIFNQVIGLK-----ERFSEK---
DIDDGVADKLWKQLCGK-RYLIVMDD------MWDTETLDELLPE-FHKGSRVILTSRKKEVAcH--S----D----PLY
LRLLRSEESRELLKKRgEEGCPDELMDVGKRIA
>Solyc05g012900.3.1/771-869
ilrnit------------------------------------------------------------------DERAKLRR
ETENELADRLRKLLMFK-RYLLLIDDVW-ETSAWDDLKL--CFPE-HNMGSRIILTTRHYEVA-S--YakdsD----PHM
LRSLNNDESWMLLNKK-----------------
>Solyc01g106410.2.1/249-347
satkrk------------------------------------------------------------------------CE
LLEMDLLQAHFQDSLGGKRFLIVLDDVNEDQEEWD--KLGDLFQS-GGAGSRIIVTTRSTKVA-S--IlgttS----PYC
LQGLTEDDCWVLFKQRaFSK-------------
>Solyc04g009240.2.1/179-310
epcrtv-LSIYGMGGLGKTTLARN-LSP-RIVNTFPTRAWICVSQEYNTMDLLK---TIIK--SIQGC---TMGTLGLLE
KMDERDLENHLRDLLKERKYLVVVDDIWQ-REAWE--SLKRAFPD-GEKGSRVIITTRKEDVA-E--R------------
---------------------------------
>Solyc05g054010.3.1/528-650
gpaeldVISIVGMPGIGKTTLAYRlYNH-KIVDHYDVCAWCTVDQE---RNEKKLLQKIFNQVKGL----EERS---SEN
DIDDDVADKLRRRLCGQ-RYLIVLD------DMWDTATLDELMPE-FHKGSRVILTTE----------------------
---------------------------------
>Solyc04g009690.2.1/61-215
eprrtv-LSIYGMGGLGKTTLARK-LYT-RILNSFHTRAWICVSQEYNTADL---LRNIIK--SIQG---RTKETLDLLE
RMTEGDLEIYLRDLLKERKYLVVVDDLWK-KEAWE--SLKRAFPD-GKNGSRVIITTRKEDVA-E--R----AddgfVHK
LRFLSQEESWDLFC-------------------
>Solyc05g009740.1.1/78-183
qtystr---------------------------------------------------KLLIDILKQVTG----EKHDMIR
EDE-DVADMLRKELYFK-RYLIVLDDMWKYQTWED---LQLCFPC-VGRGSRIMVTTRVQEVA-TkmS----D----TYS
LRFLTDEESWELLQKK-----------------
>Solyc04g011990.2.1/210-363
ppsdleIVTITGMGGIGKTTLARK--AY-DHLQRYHILAWVTITQEFRNRNVL--LEALRCILKS-----TDSFNAKDYD
DNELAD--LVQKKL-KGRRYLVVVDDIWT-KNVWD--SIRGIFPN-YKNGSRILLTTRETEVA-M--YastcS----PHE
MIHLSLENGWRLLCD------------------
>Solyc05g012910.3.1/790-943
psgldv-ISIVGMAGLGKTTLANK------LYSDESVVSYFDIHAHCVSQQYTR--KDLLLAILHDI---ITDERAKLGR
ETENELADKLRKLLMRK-RYLLLIDDVW-ETSAWDDLKL--CFPE-DNNGSRIILTTRHYEVA-ShdS----D----PHK
LRSLNNDESWMLLNKK-----------------
>Solyc11g020100.2.1/166-286
eltvip---IFGMGGIGKTTLAKKvYDD-SYRSRFDKHAWVTISEDFNQR-----QMLLEVASSITGSN-QEK-------
-SDDQLMEIVYKGL-KGRRFLIVIDDIWST-EAWDQ--MQRIFPN-DKNKSRILLTTRLKYVA-----------------
---------------------------------
>Solyc07g066180.2.1/423-599
knlsmsVVCINGLAGVGKTDLALE-FAY-RYSQRYKMVLWVGGEARYFRQNILNLSLNLGLDVSADAEK--ERGRIRSFD
EQESEAFKRVKREMFRDMPYLLIIDNLETEKEWWEGKDLHDLIPT-NTGGTHVIITTQLSRVM-N--F----D----PLQ
LQPLSTPNAMILIRGRrKKEYQAGEVEFLHKFD
>Solyc04g009110.1.1/181-352
aeprrsVISIHGMGGLGKTTLARN-LNP-NIVSSFPTRAWICVSQEY---NTMDLLKNIIKSI--QG---RTKGTLDFLE
RMTESDLEIYLRDLLKEGKYLVVVDDVW-QREAWE--SLKRAFPD-SKKGSRVIITTRKHDVA-E--R----AdngfVHN
LRFLSQKESWDLFCRK-QLDVRAMVPEMVRI--
>Solyc01g087200.3.1/162-292
yssereVVAITGMGGIGKTTLAKKaYDYpRVRSRFDVHAWVTVSREYMRRLLLSLARCIP---GMT--------ADKLVE
KTEDQLAESLYRKL-KDRRYLIVIDDIWSTKVWD---DVTRCFPD-DDNGSRIILTSRLKDVA-A--Y----A-------
---------------------------------
>Solyc04g012010.3.1/152-304
ppsdidIVTITGMGGIGKTTLAKK--AY-DHTIRYHVFAWLTISQEFRCRNVL--LEALHCILGKPD-------SFDSYP
YDENELADLVQKQLK-GRRYLVVVDDIWS-SDVWD--SIRGIFPN-YNNGSRILLTTRENEVAnS--C----S----PHE
MSLLSAENGWKLLC-------------------
>Solyc07g009180.1.1/169-335
ppssreIVSIVGMGGIGKTTLAKK-VYHpEVRNRFDVHIWVTISQEYQTRDLLLCILSCIFQLKNEIQN--ETYRLVVGD
ESDDQLMDMIYKKLKY-RRYLVIVDDIWS-IGIWD--LMTRFFPD-DNNGSRIILTSRHKEVA-E--HaddsN----PHE
MSLLNSDNSWKLLHDK-----------------
>Solyc04g011980.1.1/164-297
ppsdldIVTISGMGGIGKTTLARK--AY-DHTIRYHILAWVTISQEFQCRNVL--LEALHC-ISKKTDI-VNAKDYDKMD
ENEL--ADLVQKNL-KGRRYLVVVDDIWS-RDVWDS--IRGIFSN-YNNGSRILMTTRENEVA-M--Y------------
---------------------------------
>Solyc04g015220.3.1/148-319
skklqv-VSVVGMAGIGKTTFAKT-TLF-DIKEDFPIRGWITVSENYLRELLLRLLR----DVI-E-------MKDKDFD
GMDNGQLAAHLKQVLQGKRYLIVVDDIWSNSDWD---NIRHWFPD-CGDKSRILLTSRDKKVG-A--Y----A----AVL
MRPLTQDESRNLFYHRkNNTIRRSDIGKFKKVG
>Solyc11g006630.1.1/168-291
theltv-VPIFGMGGIGKTTLARK-VYDsSIRSRFDKQAWVTISEEYNERQM-----LLELVSSIMGSK-QE----RS--
--NDELMEIVYRGL-KSRRFLIVIDDIWSTKAW-D--QMQRIFPN-DDNRSRILLTTRLKYVA-D---------------
---------------------------------
>Solyc08g074250.2.1/172-326
qlsdldIVTISGMGGIGKTTLARK--AY-DHKLRYHVRVWITISQEYGRRSVL--LEALHC-ISKQTDN----AIKKDYD
VKDDNELADLVQKSLKGRRYLVVVDDIWS-TDVWD--SIRGIFPD-YNRRSRILLTTRETKVA-MypI----S----PHE
MNLLNLENSWKLL--------------------
>Solyc05g008070.3.1/165-292
qtkeliVISLIGMGGIGKTTLARK-VFD-NIRDRFEKHAWVTISEQYNKRQML-----LEVASSISGVN------NQEMS
N--DELMVIVYRSL-KGRRFLIVIDDLWSTEAWDQM---RRIFQN-DNNKSRIILTTRLKHVA-D--Y----A-------
---------------------------------
>Solyc02g027080.2.1/174-323
sgepkv-IPIIGMGGIGKTTLAIE-VYN-DHRSHFDVCAWATLSQQHVKEILLNLLR--------S----TKGGAFDMLD
EAELA--DMLRKSLYGK-RYLIVMDDIWSIKAWDD---VRRFFPS-QNKGSRILLTTRNNEVAaN--T----E----NLQ
MSFMDQDESWNLFKS------------------
>Solyc05g007610.2.1/571-675
lllsll----------------------------------------------------AMLQVSID---------ETSLV
SEETDELKDILSRILRSKRYLILVDDVWDHKAWDD---LKCCFPD-DNNGSRILLTTRYHDVA-DyvY----K----PHH
LRSLTHEESWKLLKME-----------------
>Solyc11g006530.2.1/166-289
tdeliv-IPILGMGGIGKTTLARKvFGD-SYISRFDKHAWVTISKEYNQRQM-----LLEVVSSVTGSK----------Q
EMSDDQLMEIAYKGLKGRRFLIVIDDIWSTKAW-D--QIQRIFPN-DDNKSRILLTTRLKNIA-D---------------
---------------------------------
>Solyc12g017800.2.1/166-290
tneltv-IPIFGMGGIGKTTLARK-LYY-SIRCRFDKHAWVTISEEYNERQLLKIIS------SITG-N----DREM---
-SNDQLMETVYRGLK-GRRFLIVIDDIWSAKAW-D--QMQRIFPN-DDNRSRILLTTRLKYVA-D--Y------------
---------------------------------
>Solyc04g009130.3.1/186-316
eprrtv-LSIYGMGGLGKTTLARNyINP-NIASSFSTHAWICVSQEY---NTMDLLKTIIKSIRG-----RTKETLDLLE
KMDERDLENHLRDLLKERKYLVVVDDVW-QREAWE--SLKRAFPD-GKNGSRVIVTTRKEDVA-E---------------
---------------------------------
>Solyc04g011960.2.1/164-318
ppsdldIVTISGMGGIGKTTLARK-AYH-HLTIRYHILAWVTISQEFQCRNVL--LEALHC-ISKKTAI-VNAKDYDKMD
DNELA--DLVQKNL-KGPRYLVVVDDIWTEN-VWD--SVRGIFPN-YNNGSRILLTTRENEVA-M--YantcS----PHE
MSLLSGENGWKLV--------------------
