# Supplementary material for: Variation in plant Toll/Interleukin-1 receptor domain protein dependence on ENHANCED DISEASE SUSCEPTIBILITY 1
Source: Plant Physiol. 2022 Oct 13;191(1):626–42. doi: 10.1093/plphys/kiac480 (PMC9806590; doi:10.1093/plphys/kiac480)
Supplement: kiac480_Supplementary_Data [file kiac480_supplementary_data.zip › kiac480_Supplementary_Data/SupplementalFileS13_V1_20211114.fasta]

>Amborella|ERM94962_245_324
---------------FIKWLRAEFELQGITCFAADRARYSDSRSHVLAER
VLNSATFGMVIITRKSFSNPYSIEELRHFMSRKN-----LVPIFFDLGPG
--------------------------------------------------
----------
>Amborella|ERN02708_4_183
--VFLNFCHRDTGKGFTAHLDNALRDSGISTFLYTQQHHQGAVLPDDIKR
AIEESQVFISIFSCNYASSVSCLEELSCMVRV-LQKKKTIFPVFYDVDPA
DVRRQMGSFRVPFWRHRIWYD--EKVERWRNALRVVGEVSGWDLGDGNEA
NFISKVVESV
>Amborella|ERN15422_3_160
--VFLNFCDEGTGKNFTGHLNKALTDSGISTFL---PTQQ-QHQPSDIQR
AIEGCDVFIAVFSRNYASSFFCLDHLSYLLSLSK-RERLILPVFYTVEPS
HVRWQMGPFEEAFVDHKIKSG-AEEMQKWRSSLKEVADFNGWNM-DRTEA
KLVNKIVKHV
>Amborella|ERM94375_17_189
YDAFISHRGSEL-KKLAEKIHGDL-SGGVSSFVDSREIRKGENLSGVIVE
AIRASSIWLVLLSKGFAESPWCLDEVRMMVDERENESKILIPVYYNVGPD
DLRVNRGPFKKAFRMHRKSKDYLETIAKWEEVLKQVAEIWGPTF--SRKE
DLVSALVEDV
>Amborella|ERM95965_78_183
------------------------------------------------EE
VINEATVCIVILTRDFANCTLCLEELRLMHQSKI----HMIPIFYDVRPS
EVRTEKGVFRLAFEGAEKSMQ----KEEWKFFLQKTGYLSGWKFSDRWNS
RLLKAVVQD-
>Amborella|ERM94380_78_184
------------------------------------------------EE
AINEATVCIVILSRDFANCTLCLEELRLMHQSKV----HMIPIFYDVRPS
EVRTEKGVYRPAFEEAEKSMQ----KEEWKFFLQKTGYLSGWKFSDRGNS
RLLKAVVQDA
>Sphagnum|Sphfalx0028s0162.1.p_68_146
---------------FSKWMRAELELQGVACFVADRSLYSEQRSHDIAMR
IMNSATFGIVIISRKLFRNPFSIQEIRTFLERKN-----LVPVFFDLSP-
--------------------------------------------------
----------
>Marchantia|Mapoly0134s0035.1.p_355_451
--VFISLYGQCPLVRFAKWMRAELELQGVACFSADRSLFSDTRSHDISRR
IMNSATFGVVIISRSVFRNRWTMEELRVFLDRRN-----LVPVFFDLAPA
DIA-----------------------------------------------
----------
>Physcomitrella|Pp3c2_11110V3.1.p_379_465
---------------YAKWLHAELELYGFACFSADRSLYADQRSHDIARG
ILHSVTFGVVLISRKAFKNPYTVEELTIFLDRGN-----LVPVFFDVAPP
DCL-----------------------------------------------
--VRDI----
>Physcomitrella|Pp3c26_15380V3.1.p_144_273
YDVFICYRGACVKVDFVDHLQEAL-NTGFKVYVDSKDISEGEVARNCIAH
AIRVAPVCVSVLSKAFAESKFCLEELSLMLSSAK----VFLPCLYDIAPS
DLLPDTGALKHALKQH-----HVQKLALYQAALR----------------
----------
>Physcomitrella|Pp3c25_8810V3.1.p_51_126
---FLSHSGA--QKDFVEQLREDLERAGQSPFFDKRSLPKGEEFAGRIFT
AAEECDLAIVVVSEEYFTTKWPMQELVA----------------------
--------------------------------------------------
----------
>Sphagnum|Sphfalx0082s0024.1.p_5_108
HRVFLSHSGL--QKDFVEQLCVDLERVHHFPFFDKRSLPRGEIFPPLIFQ
AAQQCCVAVLVLSPGYFTSKWPMLELSAFVDAQSNPNL-LLPLFFKLSCS
--------------------------------------------------
----------
>Physcomitrella|Pp3c14_5850V3.1.p_47_186
HKIFLSHSGS--QKNFVEDLCVQLENVNRFPFFDQRSLPLGERFPDAIFR
AAKQCQVAVAVLSEEFFTSKWPMLELVAFMEEQKNKGLKILPLFFKISLT
ELKRNK-WFWEGWARADGRIK----IDRWKYALEE---------------
----------
>Physcomitrella|Pp3c22_1030V3.1.p_7_175
FDVFINHRGPDVKKTFVKELNEALRSAGVHPFVDADGIEQGEASWDSILE
AIRVAPISICVFSPGYVESMWCLDELAVIHRSA---DKKILPVFYNVEPW
HLRAITSPFAAGVKKLQSRH--PEKVSGWKGWLARTADIYGYELRS--DT
NLVQAIVSKV
>Physcomitrella|Pp3c10_21693V3.1.p_71_240
YDVFINHRGPDTKYSFVTFLQEGLEEKQYTPFVDK-SLGEGKLVFEEIEA
AIQATSVHLAIFSPRYAESEYCLDELVSMLKRRKSNGATLVPVFYKVKPQ
DLRTPDGPFWQAFQ--KNKIRYGRRISEWREALHDAADLKGFVF--GEDG
KLKNKIIDRV
>Sphagnum|Sphfalx0048s0065.1.p_54_211
YDVFLNHRGPDVKTTFVAHLYDALCTAGFHPFLDAKSLIKGQHAFNSINE
ALSGVRVHIAVFSKGYAESKYCLNELCDMLES----GKDILPIFYDVEPE
HLRPHHGPFAAAFRKHLKRG--KDNIKRWEEALLKVANITGFRLVNGDES
QLKKKVVMKV
>Sphagnum|Sphfalx0338s0012.1.p_8_170
FDVFLNHRGPDVKGVFASHLHQALQEAGCRPFLDKPDLEKGEPGQEKIYE
ALRCASVHVAIFSKRYADSEYCLDELCAMLKS----EKLIIPVFYDVSPS
VLRADDGPYSKAFLKTHGRR--ASEVKIWKDALRMAAELNGFKLYNGDEA
RLKTAIVSRV
>Sphagnum|Sphfalx0434s0002.1.p_8_105
FDVFLNHRGPDVKGSFAAHLHQALQEAGCRPFLDKPDLEKGQPGQKKIYE
ALQCASVHVAIFSKHYADSDYCLDELCAMLES----KKLIIPVFYDVSPS
VL------------------------------------------------
----------
>Ceratophyllum|Cd9823_321_419
---YIGYHGQNGLIRFCKWLKSELESHGIACFVAEREKYTETQNREIADQ
IMSSSTFGIVLVTVSSLLNHYSIKEIKIFSQKKN-----LIPIWFDTDQT
EIS---ALF-----------------------------------------
----------
>Ceratophyllum|Cd17222_68_161
---YIGYHGQNGLIRFCKWLKSELESHGIACFVAEREKYTETQSHEITDQ
VMSSSAFGIVLVTVSSLLNHYSIKEIKIFSQKKN-----LIPIWFDTHQS
E-------------------------------------------------
----------
>Ceratophyllum|Cd7693_197_297
--VYIGYHGQNALIRFCKWMKSELELHGVACFVADRAKYSDSQSHEIADR
VICSATYGIVVITSSSLLNYHSIEEIRTFTQKKN-----LIPLWFDTDPT
EIE---ALL----E------------------------------------
----------
>Ceratophyllum|Cd1573_190_289
--VYIGYHGQNALIRFCKWIKSELELHGVACFVADRAKYSDSQSHEIADR
VICSATYGIVVITSSSLLNYHSIEEIRTFMQKKN-----LIPLWFDTDPA
EIE---ALL-----------------------------------------
----------
>Linum|Lus10032275_171_251
--------------RFTDWLRAELEGQGVRTFLSDRARCKNSGERGLAEK
TMDVSSFGIIVLTRKCFRNSYTIEELRFFSDKKN-----LVPVFFDLSPG
--------------------------------------------------
----------
>Eucalyptus|Eucgr.D01831.1.p_173_253
--------------RFANWLCAELECQGISCFISDRSRCRNSRKHGIVER
AMDVSTFGVVILTRKSFRNPYTIEELRFFSSKKN-----LVPVFFDLSPG
--------------------------------------------------
----------
>Prunus|Prupe.5G103200.1.p_176_256
--------------RFANWLRVELEVQGMSCFVSDRSRCRNSRKHGIVER
AMDVSSFGIVILTRKSFRNPYTIEELRFFSSKKT-----LVPIFFDLTPG
--------------------------------------------------
----------
>Arabidopsis|AT4G23440.1_147_227
--------------RFADWLRAELEFQGMSCFMSDRGRCRSSRKQRIVER
AMDGASFGVIILTRKAFKNPYTIEELRFFANKKN-----LVPVFFDLSPG
--------------------------------------------------
----------
>Beta|KMT12079_169_246
---------------FVNWLRAELEVQGVSCFACDRARCRNSRKQRIVER
AMDVCSFGVVIITRKSFKNPYTIEELRFFSSKKN-----LVPLFFDVA--
--------------------------------------------------
----------
>Amaranthus|AHYPO_022809-RA_156_236
---------------FVNWLRAELEVQGVSCFACDRARCRNSRKHRIVER
AMDVCSFGVVIITRKSFKNPYTIEELRFFSSKKN-----LVPVFFDVAPT
D-------------------------------------------------
----------
>Phaseolus|Phvul.002G158300.2.p_185_267
--------------RFAKWLCAELEIQGISCFVSDRARSRSSRKLGIAER
AMDAASFGILIITKKSFKNQYTIEELNFFCRKKN-----LVPVYFDLSPA
DI------------------------------------------------
----------
>Populus|Potri.003G129600.1_182_262
--------------RFANWLRAELEVQGMSCFVSDRARCRNSRKNGIVDR
AMDVSSFGIVILTKKSFRNPYAIEELQYFESKKN-----LVPVFFDLSPD
--------------------------------------------------
----------
>Vitis|GSVIVT01029435001_197_276
---------------FANWLRAELEVQGMSCFVSDRARCRNSRKHGIVER
AMDVSTFGVVILTRKSFRNPYTIEELRFFSGKKN-----LVPLFFDLGPD
--------------------------------------------------
----------
>Mimulus|Migut.A00741.1.p_126_205
---------------FINWLRAELEVQGMSCFVTDRSRCTSSRKHSVVEK
AMDAATFGVIILTRKSFRNPYTVEELRFFSSKKN-----LVPVYFDVGPD
--------------------------------------------------
----------
>Daucus|DCAR_008370_145_224
---------------FTNWLRAELEVQGLSCFVADRARCRNSRKHNLVER
AMDACTFGVVILTRKSFRNPYTIEELRFFCYKKN-----LVPVYFDLGPD
--------------------------------------------------
----------
>Solanum|Solyc08g081260.1.1_173_252
---------------FMNWLRAELEIQGLSCFVTDRSRCRNTRKHGMVER
VMDACTFGVVILTKKSFRNPYTIEELRFFASKKN-----LVPVYFDLRPE
--------------------------------------------------
----------
>Mimulus|Migut.M00862.1.p_34_131
-DVFINHRGTDTKRTVVSLLYDHFCRINLRPFLDNKNMKPGDRLFEKIDA
AIKGCKIGLVIFSPRYCESYFCLHELALMTEL----NKKTIPIFCDVKPS
ELK-----------------------------------------------
----------
>Arabidopsis|AT1G52900.1_38_134
HDVFINHRGSDTKRNIATLLYDNLKSRNLRPFLDSKNMKPGDKLFDHINN
AILTSKVAVTVFSPNYCDSYFCLHELALIMES----RKRVIPIFCDIKPS
Q-------------------------------------------------
----------
>Vitis|GSVIVT01014397001_14_112
-DVFINHRGIDTKRTVATLLYDHLTMLNMRPFLDNKTMKPGDKLFDKIDS
AIRGCKIGVAVFSPHYCESYFCLHELALFMES----NKKVIPIFCDVKPS
QLR-----------------------------------------------
----------
>Prunus|Prupe.4G186200.1.p_31_128
-DVFLNHRGIDTKRTIVSLLYDHLSLLNLRPFLDNRTMKPGDKLFDKIDS
AIKGCKVGVAVFSPRYCDSYFCLHELALFMES----KKKVIPIFCDIKPS
QLR-----------------------------------------------
----------
>Daucus|DCAR_013085_39_137
-DVFINHRSIDTKRSISSLLYDHLRWLGIRAFLDNKNMKPGDKLFEKING
GIMSCKVGVLVFSPTYCESYFCLHELALMMES----GKKVIPIFCDVKPS
ELR-----------------------------------------------
----------
>Phaseolus|Phvul.005G084100.1.p_33_130
-DVFLNHRSMDTKKTVATLMYDHLKRHGFNPFLDNKTMKPGDKLFDKINR
AVMECKIGVAVLSPRYTESYFCLHELALLFGC----NKKVIPIFCDVKPS
QLR-----------------------------------------------
----------
>Solanum|Solyc02g078680.1.1_34_131
-DIFINHRGIDTKQNVAGLLYEHIKNLGLRPFLDSKNMKPGDKLFDKIDP
AIRHCKIGVAIFSPQYCDSYFCLHELSLMMES----KKKIIPVFCDVKPS
EL------------------------------------------------
----------
>Beta|KMT04325_33_129
-DIFINHRGTDTKRTIAGLLYQHLSSLGYQPFLDSKSMKPGDKLFEKIDI
AVRNCRVGLAVFSPRYCESYFCLHELALMMEC----KKKIVPIFCDLKPS
EL------------------------------------------------
----------
>Amaranthus|AHYPO_004168-RA_33_131
-DIFINHRGTDTKRTIAGLLYHHLSGLGYHPFLDSKSMKPGDNLFKKIVP
GIRNCKIGVAVFSQRYCESYFCLHELALMMEF----KKKILPIFWDVKPS
ELR-----------------------------------------------
----------
>Linum|Lus10011216_23_121
-DVFINHRGIDTKRTISGLLYDRLARSRISPFLDSKNMKPGDLLFDNINA
AIRVCKVGVAVFSPRYCDSYFCLHELAMLMEN----KKRVIPIFCDVKPS
EL------------------------------------------------
----------
>Eucalyptus|Eucgr.D00663.1.p_33_127
-DVFINHRGIDTKRNVSGLLFHYFSVHNLRPFLDSKNMRPGDSLYQKINE
AICGCKVGVAVFSPNYCESPYCLHELAVLMEN----KKRVIPIFCDVKPS
--------------------------------------------------
----------
>Populus|Potri.011G046800.1_32_128
-DVFINHRCIDTKRTISGLLFDHLSRLRLHPFLDSKNMRPGDKLFDSIDR
AIHECKVGIAVFSPRYCESYFCLHELALLMET----KKRVIPIFCDVKPS
QL------------------------------------------------
----------
>Prunus|Prupe.8G044400.1.p_24_202
YDVFLSFRGVDTRNNFVSHLFHELQHRGIKTFKDDPKLERGTTISSELFK
AIQESRLAIVVLSPNYASSSWCLDELTKILQCMKSNG-TLLPVFYNVDPS
DVRKQSGSFADAFAEHEKRFREIDKVKRWRDALTEVANLAGIDSKNQCER
KLIEKIVEWV
>Phaseolus|Phvul.010G054200.2.p_21_199
YDVFVSFRGEDTRNNFTDFLFHALRTKAIHVFKDHQDLEKGKSIAPDLLQ
AIQASRLFIVVFSESYASSTWCLRELAEICNCFELPRRVIIPIFYDVRPS
VVRKQSGCYEKAFAEHEKRFRVMEEVQRWRQALTQVANLSGWDIRNKSQS
EQIGEIVQTV
>Phaseolus|Phvul.010G054800.1.p_21_171
YDVFVSFRGEDTRNTFTDFLFHSLRTKGINVFKDDEDLKKGESIAPELLQ
AIQVSRLFIVVFSENYASSTWCLRELAEICNCCETSPSVIIPIFYDVDPS
VVRKQSGRYEKAFAEHEKRFGVMEEVQRWRQALTQVANISGWDINN----
----------
>Vitis|GSVIVT01025907001_2_117
-------------------------------FC-----------------
--------IVVLSKNYASSTWCLDELVQILKCKNAKKRTVLPIFYNVNPS
DVREQKGSFAKAFAKLEEKFKEMERVKMWKQALTEVANVSGWDA--RHEP
TLIKEIVQYI
>Populus|Potri.005G206400.1_13_181
YDVFLSFKGADTGKGFTDHLYSALVRDGIHTFRDVNEINSGEEIGPEYLQ
AIEKSRFSIVILSKGYASSTWCLDELVHILECRKEGGHAVWPVFYDIDPS
DVEELKGSFEEAFAEHEKSFKDMDKVQRWKDALREVAYLKGLDLWDGHEA
KNIDYIVKEI
>Linum|Lus10000574_2_99
--------------------------------------ETGGEVGPECLR
GIEESRFSFVVLSKHYASSTWCLEELVYILKCRRESGHGVWPVFYGVDPS
DVEECKGSFADAFAEHEAEFKTKRKIDKWEG-------------------
----------
>Linum|Lus10039850_25_148
YDVFLSFRGADTRTGFTGHLYSALLRDGIHTFLDDKEMETGGEVGPECLR
GIEESRFSFVVLSQHYASSIWCLEELVHILKCRREKGHGVWPVFYGVDPS
DVEECKGSFADAFAKHEADFK-----------------------------
----------
>Populus|Potri.013G098000.1_21_185
YDVFLSFRGKDTRNNFTSHLYSNLVQRGIDVYMDDRGLERGKTIEPALWK
AIEDSRFSIVVFSRDYASSPWCLDELVKIVQCMKEMGHTVLPVFYDVDPS
EVADQKGNYKKAFIEHKEKLSELDRVKCWSDCLSTVANLSGWDVRNSDES
QSIKKIAEYI
>Populus|Potri.013G098000.1_1113_1254
HDVFFSFRGKHNSNNFT-HLHTAL-QRGIRY--KRQKYLK--KIESSLVS
DIKESGLSIIIFARDYV-STLGFGGFVKIDEMKK-MKSTVFPVSYNVEQS
RVDEQTESYTIVFDKDEEDFSEKEKVQRWMDILTEVAISSG---------
----------
>Populus|Potri.T154100.1_2_106
HVVFFSFRGEHTSNNFT-HLYPALVQRGIRE--DREEYLR--VIESSLLR
DIKESGLSIIIFARDYACSPWWFDELVKIVGMKK-MKSTVFPVSYNVEQS
RVDA----------------------------------------------
----------
>Linum|Lus10003749_19_185
YDVFLSFRGRDTRNTFTSHLYSALNRRGIKVYRDDKELARGDSIEPSLLS
AIEASRFSIVVLSKNYASSAWCLEELSKIVECRKACRHTVFPVFFDVDPG
D-----GAYRKSACQHEKD--CAEQVRRWEEALKEVENISGEVVMNKDES
EIVSGIVENL
>Linum|Lus10011104_18_180
YDVFLSFRGADTRHNFTAHLYRALIQRGIKAYRDDNELTRGETIDSSLLQ
AIESSRFSLVVFSKSYAESPWCLDELVKIVDCRRRLGQGLLPVFYDVDPS
VVAEQSGVYRDAFVEHELRYSP--HVQRWKEALEEAGNMSGWDVQNKDQS
EVVREIAETI
>Populus|Potri.017G103500.1_2_173
HDVFLSFRGKDTRNNFTSHLYSNLTQRGIKVYRDDSELERGKTIEPALWK
AIEESRFSAIIFSRDYASSPWCLDELVKIVQCMKEKGQTVLPVFYDVDPS
EVAEQKGKYKKAFVKHEQNFKELEKVRNWKDCLSMVANLSGWDVRNRDES
ESIKAIADCI
>Populus|Potri.017G103500.1_1158_1257
------------------------------------------AIRSRLFK
AIEESGLSIVIFSRDCASLPWCFDELVKIVGMDE-MRSTVFPVSYDVEQS
KIDDKKESYTIVFDKIGKNLREKEKVQRWMDILSEV--------------
--ISS-----
>Populus|Potri.T073600.1_2_172
YDVFLSFRGKDTRNNFTSHLYYNLAQRGIDVYMDDRGLERGKTIEPALWK
AIEESRFSVIIFSREYASSPWCLDELVKIVQCMKETGHTVLPIFYDVDPS
EVAEQKGQYEKAFVEHEQNFKELEKVRNWKDCLSTVANLSGWDVRNRDES
VSIKEIADCI
>Populus|Potri.T073600.1_1054_1151
------------------------------------------AIRSRLFE
AIEESGLSIIIFARDCASLPWCFEELVKIVGMDE-MRSIVFPVSRDVKQS
KIDDQTESYTIVFDKNEENLREEEKGQRWMDILTKV--------------
--I-------
>Solanum|Solyc02g082050.2.1_18_196
YDVFLSFRGEDTRKSFVDHLYTTLHDKGIHAFRDDKELSRGKSISPELVK
AIEKSRFAVVIFSKNYADSSWCLEELTKIVECNKQRGQTLIPVFYSVDPS
VVRKQKGSYGDAFAKHEENLKDSYKIQRWRDALKDAANISGFDVEDGHES
RCIRQIALTI
>Solanum|Solyc04g056570.2.1_18_197
YDVFLSFRGEDVRKNFVDHLYTALQQRGIHTFKDDEKLERGKSISPSLFK
AIEESMISIIIFSQNYAASSWCLDELVKITQCMKLRGQIVLPVFYDVDPS
VVRKQKANVGEFFARHELDFKDEERVKRWRTAMTEAANVSGWDLANGHES
KCIEQVVECV
>Arabidopsis|AT5G36930.2_17_178
YDVFVSFRGADVRKNFLSHLYDSLRRCGISTFMDDVELQRGEYISPELLN
AIETSKILIVVLTKDYASSAWCLDELVHIMKSHKNPSHMVFPIFLYVDPS
DIRWQQGSYAKSFSKHKNSHP-LNKLKDWREALTKVANISGWDIKNRNEA
ECIADITREI
>Linum|Lus10041060_10_194
YQVFLSFRGGDTRTNFVDHLYKELTIKGVYTFRDDSKLERGRLIAPALLQ
AIQDSRVTVVVLSRNYASSDWCLDELVKILECMHTLGRIVIPVFHNVDPS
DVEKQSGSFGLAFSELQQKLKEEKKVKRWKEALKQVATISGWDSRYREEA
ALIEQIVRDI
>Arabidopsis|AT4G16890.1_12_185
YDVFPSFRGEDVRDSFLSHLLKELRGKAI-TFIDD-EIERSRSIGPELLS
AIKESRIAIVIFSKNYASSTWCLNELVEIHKCYTNLNQMVIPIFFHVDAS
EVKKQTGEFGKVFETCKAKSE--DEKQSWKQALAAVAVMAGYDLRKPSEA
AMIEELAEDV
>Arabidopsis|AT1G57630.1_22_153
YDVFPSFHGEDVRKAFLSQILKEFGRKAINFFVDH-EMERGEFIGPVLKQ
AIKGSKIALVLLSKNYASSWCCLDELVEIMK--KESGQTVITIFYEVDPN
EVKKQTGDFGKAFETCQGKTE--EKVQTWRKALEG---------------
----------
>Arabidopsis|AT3G44480.1_97_274
HDVFPSFHGADVRRTFLSHIMESFRRKGIDTFIDN-NIERSKSIGPELKE
AIKGSKIAIVLLSRKYASSSWCLDELAEIMKCRQMVGQIVMTIFYEVDPT
DIKKQTGEFGKAFKTCRGKPK--EQVERWRKALEDVATIAGYHSHSRNEA
DMIEKISTDV
>Arabidopsis|AT2G16870.1_11_188
YRVFASFHGPDVRKSFLSHFRKQFICNGITMFDDQ-KIVRSQTIAPSLTQ
GIRESKISIVILSKNYASSTWCLNELLEILKCREDIGQIVMTVFYGVDPS
DVRKQTGEFGTVFKTCARRTE--KERRNWSQALNVVGNIAGEHFLNDNEA
EMIEKIARDV
>Arabidopsis|AT1G63730.1_13_189
YRVFTSFHGPDVRKTVLSHLRKQFICNGITMFDDQ-RIERGQTISPELTR
GIRESRISIVVLSKNYASSSWCLDELLEILKCKEDIGQIVMTVFYGVDPS
DVRKQTGEFGIRFETWARKTE--EEKQKWSQALNDVGNIAGEHFLNDKES
KMVETIARDV
>Vitis|GSVIVT01036294001_51_208
--------GEDTRNNFTDHLFVNLHRMGINTFRDD-QLERGEEIKSELLK
TIEESRISIVVFSKDYAQSKWCLDELAKIMECREEMEQIVLPVFYHVDPS
DVRKQTGSFGEAFSIHERNVD-EKKVQRWKDSLTKASNLSGFHVNDGYES
KHIKEIVSKI
>Vitis|GSVIVT01037180001_17_153
HDVFLSFRGEDTRYKFTDHLYAALVNKGIRTFRDD-KLKRGEEIAPLLLK
VIEESRLSIVVFSENYASSRWCLDELVKIMECRQKIRQILVPIFYHVDPS
DLRTQKGSFEKSFASHERHGRDKEKIQRWRAALTEAS-------------
----------
>Vitis|GSVIVT01038755001_1_84
--------------------------------------------------
-----------------------------MECQKDLGHAVFPIFYHVDPS
HVRKQEGSFGAAFAGYEANWKD--KVGSWRTALTEAANLAGWHLQDGYET
DYIKEITNNI
>Vitis|GSVIVT01023025001_1_85
--------------------------------------------------
-----------------------------MECQKDPAHVVFPIFYHVDPS
HVRKQEGSFGEAFAGYEENWKD--KIPRWRRALTEAANLSGWHILDGYES
NQIKEITNNI
>Vitis|GSVIVT01023028001_24_185
YDVFLSFRGADTRSNFTDHLYSALGRRGIRTFRDD-KLREGEAIGPELLT
AIEESRSSVIVFSENYAHSTWCLDELVKIMERHKDRGHAVFPIFYHVDPS
HVRRKTESFGKAFAGYEGNWKD--KIPRWKTALTEAANLSGWHQRDGSES
NKIKEITDII
>Vitis|GSVIVT01023036001_24_184
YDVFLSFRGEDTRYNFTDHLYKALVNRGIRTFRDD-KLRRGEAIAPELLK
AIEESRSSVIVFSENYAGSRWCLDELVKIMECHKDLGH-VFPIFYHVDPS
HVRNQEGSFGKAFAGYEENWKD--KIPRWRTALTEAANLSGWHILDGYES
NQVKEITASI
>Vitis|GSVIVT01036304001_13_180
YDVFLSFRGEDTGKTFTDHLYTALDENGFYAFRDDEKHEKREEIAPEFLT
AIEESKISILVFSKNYASSRWCLDELETIIKSMKKPGRMVMPVFYHVDPS
EVRDQIGS-CEVFLSHERD-AEKEKVNRWRAALREASNLVGWRLHNRYES
QLIKEIITDI
>Vitis|GSVIVT01026080001_46_101
--------------------------------------------------
-----------------------------------------LVFYHVDPT
EVRNQTGSYGKAFMEYEKDVSEREKIEKWRAALKEAINLSGWHLH-----
----------
>Populus|Potri.016G090600.1_6_74
--------------------------------------------------
-------------------RWCLDELVKILERRQRTGQVVLPLFYDTEPS
DVQKQTGSYAKALDEHEERFQEMEKVNKWRGALAE---------------
----------
>Prunus|Prupe.1G557100.1.p_84_191
--------------------------------------------------
-----------------RFHWCLDELVKIMECRERLGQKVIPLFYNVDPS
DVRKQTGSFAQAFEKHEAGICHKEKVQRWRNALNQAADLCGEDLDSGHEA
KFIKKILGEV
>Eucalyptus|Eucgr.J00352.1.p_11_146
YDVFLSFRGEDTRRRFTGHLYSALEDAGIKAFRDDKALPRGETISSKLLQ
AIEEWRISIIVFSTNYADSRWCLEELEKIMEVKEMHGRLVLPVFFDVNPL
EVRKHTGSFARALAEHEAYFEERDRVDRWRTALTK---------------
----------
>Prunus|Prupe.1G536000.1.p_18_151
HDVFLSFRGDDTCKGFTGHLYVTMEGAGINAIIDN-QLRRGEEITAELEQ
AIQGSRIPII--------------ELVKIMDCRRTLRQIVLPIFYDVDPS
DVRKPT---------------DDHKLVSWRAALTEASNLSGWDLLDRHEA
KFIRKIIKDI
>Populus|Potri.T128100.1_31_149
YDVFLSFRGEDARKNFTDHLYFALKDAGINTFRDDNGLRRGEDISTELLQ
AIQKSRISVIVFSRNYANSRWCLEELVKIMECRRSFRQLVFPIFYDVDPS
DVRKQTGSFAEAFAGHEEM-------------------------------
----------
>Arabidopsis|AT4G19500.1_11_182
YDVFPSFSKVDVRRSFLAHLLKELDRRLINTFTDH-GMERNLPIDAELLS
AIAESRISIVIFSKNYASSTWCLDELVEIHTCYKELAQIVVPVFFNVHPS
QVKKQTGEFGKVFKTCKGKPE--NRKLRWMQALAAVANIAGYDLQNPDEA
VMIEMVADDV
>Arabidopsis|AT4G19500.1_624_724
-------------------------------------------------E
MLYGSRVGIMILSSSYVSSRQSLDHLVAVMEHWKTTDLVIIPIYFKVRLS
DICGLKGRFEAAFLQLHMSLQ-EDRVQKWKAAMSEIVSIGGHEW---KGS
QFI-------
>Solanum|Solyc01g102920.2.1_2_117
--------------------------------------------------
-------CIIVFSQNYASPSWCLDQLVSILEYKMKFACMILPIFYHVDPS
NLRKHKGSFGEALNRHEEKFKYEDKLKKWKDALSQAADLAGMVL--QHES
TFIKKVINVI
>Daucus|DCAR_029849_15_191
YDVFLSFRGEDTRKTFTDHLYTAIVNEGLIVFRDNEEIERGETIKSELEE
GIQESRSWVVVFSEKYAFSSWCLDELVMILQCKNNSNRLLLPIFYHGHPS
DIRKQSGFVSQAFYMHEQKFKDMDKIKGWRTALAEVANLAGMTFTNGQEA
EFIKDIVKCI
>Solanum|Solyc01g102880.1.1_15_190
YHVYLSYRGQEISMNFINILHTALTDVGIQTFKRHSESRNGKTVGSELQK
AVKESRISIVVFTEDYGYSRRCLDELVSILERKQIAGHMILPVFYRVDPS
HVRKQRGSFAKAFHNYEEQIMEIAKIKIWRSSLTDVANMAGIVLEDGDEL
KFIQEIVKEI
>Solanum|Solyc01g102880.1.1_1170_1325
--------------------------AGWRTFKDDNEIERGENIKTELEN
AIRNSRSSIIILSKNYATSTWCLDELVKILEHKRTKGHAILPVFYHVDPS
EVRDQTKSFAEAFSTYERQIEEMDKVQKWRAALGEVADLGGVLVEDRKES
EFIEEILQLI
>Prunus|Prupe.8G185200.1.p_9_94
------------------------SNS-----------------------
------------------------------------SHVVLPVFYDVDPS
QVRKQTGSFATAFARHEMRHS-LETTKRWRAALTEVANVAGMVLADGHEA
KFIQKIVKVI
>Prunus|Prupe.8G185200.1.p_287_341
--------------------Y-----K---------------EISKKV--
------------------VNHC-------------GGL---PVALKTLGS
SLS---G-------------Q----MVVWKSALEKLEAIP----------
--KDEIIKKL
>Linum|Lus10018972_28_186
YHVYLSLRGKDVGEGFSNHLYTALEQVGFYMFRDDDEIVRTEELDIELQK
AMHESMLSLIVFSKDYVSSTWCLYQLVKIMDLRRSFHCIVVPIFY-VDPM
LVSDQTDSYAAAFASHQELFK--DKAEIWKAALSEVSDLGGMVLQDGYQA
EFVQDAVKMV
>Prunus|Prupe.2G101900.1.p_22_190
YHSFLSFRGEDTRKGFTDHLYRALELAGIHTFRDDDEIERGADIAAELNK
AINESKVSIIVFSQNYASSRWCLDELVKIMERRKDDGHIVMPVFYHVDPS
HVRNQRGSFAEAFSRHEERFKEMNKVEEWRRALKDAADLAGMALKDSYES
QFIQDIVKEI
>Linum|Lus10005171_13_182
YHVFLSFRGGDTRKNFTDHLYVALMKAGINTFRDDDAIERGSHIESEINT
AILESRSSIVVLSNDYASSRYCLDELRLIMKLRRTVGHIVLPVFYDVDKD
VVRNQTGSYGEAFSRHLVDFGAMAMVQEWKTALTDIAAAGDLVLRDGYES
RFTQQIVAEI
>Populus|Potri.004G230000.1_8_171
YQVFLSFRGEDTRKNFTDHLYSTLSKAGIVTFRDDNSIQRGENIELEIEK
AIQESQMSVVVLSKDYASSTWCLDELVMIMDRKRTAGHIVLPVFYDVDPS
QVGEQTGNYAEAFAKHQDHFQDMERVEKWKATLKEVAYLGGMVLQDRHES
QFIGDIVEEV
>Vitis|GSVIVT01026098001_163_324
--------CEDTRKSFTDHLHTALCQKGINTFMDD-QLRRGEQISPALLN
AIEESRFSIIIFSDNYASSSWCLDELVKILDCIKVMGHRALPVFYNLNPS
HVKKQTGSFAEAFAKHEQEYREMEKVVKWREALTEVATISGWDSRDRHES
KLIEEIVRDI
>Arabidopsis|AT4G19510.1_57_222
FDVFVSFRGADTRHDFTSHLVKYLRGKGIDVFSDA-KLRGG-EYISLLFD
RIEQSKMSIVVFSEDYANSWWCLEEVGKIMQRRKEFNHGVLPIFYKVSKS
DVSNQTGSFEAVF---QSPTKGEQKIEELKVALKTASNIRGFVYENSSEP
DFLDEIVKNT
>Linum|Lus10042752_14_149
YDVFLGFCGKDTRDSFTSHLHAALLQKQINTFIDD-QLTRGQEISPAILK
AIEKSMISIVIFSPHYAASSWCLEELVKILECKKAMGSMVLPVFYSVDPS
HVTEQSGSFGEEFLSVEKESTNV-KVHRWKAALSE---------------
----------
>Populus|Potri.019G069500.1_12_189
YDVFLSFRGKDTRDNFVSHLRDALCRKQIKTFIDD-KLERGEEITGALLR
TIEESRISVIIFSRNYASSPWCVDELVKILECKKAYGQIVLPVFYHVDPS
DVDQQTGSFGNAFAELERNFKQMDKVPRWRADLTSAANISGWDSVTRPES
SLVEQIVHHI
>Phaseolus|Phvul.010G136700.1.p_7_175
HDVFVSFRGEDTRSSFISHLYKALKDNSIGAYIDC-LLDRGEDVWPALAK
AIQDSHVSIVVFSESYASSKWCLQELVKILECRKQLGLVVIPVFYNVDPS
DIRNQKGSYEKAL---EELLESEEKVPKWKAALTEAANISGWDSTHRDES
HVIENVVNDI
>Populus|Potri.004G088500.1_13_180
YDVFLSFRGADTRNSFTSHLYKALCQNQIHAYIDY-KLHGGEKIEPALLE
RIEESYISVVIFSENYADSTFCLRELSKILECMETKGQKVLPVFHQLDPS
HVQDLTGSYGDAICKHESDCSS--EVESWRHASKEIANLKGWDSKVRDET
KLIEEIVSDI
>Phaseolus|Phvul.002G098200.1.p_45_224
HDVFISFRGEDTRSGFTSHLYAAFQHNKIQAFIDN-RLHKGEEISPSIFE
AIKHSNLSLVVLSKYYASSTWCLRELAKILELKKRGGHTVIPVFYKIDPS
HVRKQTGTYGMAFQKYQRDVKQMAMLQKWKAALTEVADIVGWELKNRTEY
ELIGEIVKDV
>Populus|Potri.019G068300.1_29_164
----------------------------------N-NLRRGDEICSSLLK
AIEESKLSVIVFSENYASSKWCLDELVKILECKEMNGQTVIPVFYHVNPS
HVRNQTETVGDSIGELEL-VTEMEKVKRWRAALKEVATLTGWDSRNRSES
ELIEAIAGDI
>Phaseolus|Phvul.003G070900.1.p_25_193
HQVFLSFRGEDTRYAFTSHLYAALRRLQVKTYIDN-DLERGDEISPSLLK
AIHDAKVSVVVFSQNYASSRWCLDELVKITHCKRNNGQIIVPVFYHVDPS
HVRHQTGTYAQAFELHQKRFLAINRVQTWRLALTEVANISGWDCTTSVES
ELVEIIGRDI
>Populus|Potri.017G010800.1_2_116
--------------------------------------------------
------LSVIIFSQNYASSKWCLDELLKILESRKVRGQIAIPVFYEVDPS
DIRKQSGSFGDVFAQLVKR--LMEEEQCFRAALNEAANISGHDSE--SES
KFIEVIVEDI
>Arabidopsis|AT5G45210.1_9_161
--VFIDFSGIETRNSFVSHLSAAFRRRSVSVCL-------GGDCTDVVRK
TNEGCKVFVVVFSEDYALSKQCLDTLVEFLER-KDDGLVIVPVYYGVTES
MVKQQTERFGVAFTQHQNNYS-YDQVAKWRDCLIQTASLPGHEL--QEDS
EFVEKIVADV
>Linum|Lus10042020_21_193
YDVFLSFRGDDLRGKFVDHLYTKLQSLKVNTFMDDKNLKKGELIK-NITK
AIEGSKIYVVLFSSGYADSDWCLNELAKISNLVKKKGALAIPVFFHVSPD
DV-DQSGVFEEAFK--RHGSVFSRKVNGWKKALATLATTTGWPFGKS-EV
KLVEDISMDV
>Linum|Lus10004482_72_234
YDVFISFRGPDVRHTFKEHLRAALQRKRLTVFCDDAQELRGEIVHESILR
AIERSTCHVVVLSKNFASSTYCLDELVKIMNCSTAVGRCCMPVFHGIPAA
DPS---GCFKKDLEVHMKSFS-YERVQGWLRALRWIPSVGGWRF--GKES
EIVETIATRI
>Phaseolus|Phvul.009G237600.1.p_42_207
YDVFVSFRGEDIRDGFLSHLIMDFERKKINAFV-DVKLERGDEVWSSLVG
AIKGSSISLIIFSQDYASSHWCLEELVTILECRDKYGQILIPVFYKVEPT
DVRYQSSSYQNAFAKHQRRYE-TNKVQIWRDSLKKSTQISGIASSKPVDA
ELVKEIVKVV
>Linum|Lus10005588_56_235
YDVFLSFRGADTRGNFTSHLYAALRGRRILSYIDDVNLRRGQDITDSLLK
AIEHSKIAVVVLSENYASSGWCLDELVKILHCRNRFDQVVLPVFYGVTSS
HVRNQTGSYGVAFAKHRMSPP--EKLKIWSAALKEVASIPGCYSQSRTDA
ELVKKVVETV
>Phaseolus|Phvul.007G160901.1.p_34_205
YDVFLSFRGKDTRDNFISHLYAALQRKNIEAYIDY-RLRRGEEISPALLS
AIEESKIYVVVFSKNYASSTWCLNELTKILECKKRYARDVIPIFYKVDPS
TIRKQEERYKEAFDDHEQHFKHMDKVQGWKDALTEAAGLSGCDSVTRTEH
ILVEKIVEDI
>Prunus|Prupe.8G117700.1.p_15_188
YDVFISFRGADTRDTFTSHLKAALGRKKIETYMDD-KLGMGDKIGPALLQ
AIEKSKVSLIVFSKNYAFSTWCLDELAHISECKKRYGQIVIPIFYGIDPS
QVRKQQDSYAVAFAQLEERFEDMDKVLMWRNALKEAADMSGFDNRTGTEA
DLIEKIAEDV
>Prunus|Prupe.1G018700.1.p_22_188
YDVFLSFRGEDTRHNFTDHLYSALVQKGINTFIDD-KLRRGGEISASLLK
AIEESRISIIVFSTKYAAFKRCLDVLDKILECKKLRQQKVWPIFYKVEPS
DVRHQRGSFGEALAKHECKFKNIHKVHRWRKALSEAANLSGWTFGDRHES
QFIRKIVDDV
>Prunus|Prupe.2G088600.1.p_33_167
YDVFLSYRGEDTRKTFIDHLYTALDRQGIHTFIDD-ELPRGEEISPALLN
AIEESKISVIVFSENYASSSWCLDELVKILEYKKSKQQLVMPIFYKVDPS
DVRNQRSSFGDALVDHEHKFKDMEKVLEWRRALTE---------------
----------
>Phaseolus|Phvul.005G016500.1.p_21_188
YDVFLSFRGEDTRRSFTGFLYHGLRQSGINVFIDDDKLRRGEELSLALLA
AIEESRIAIIVFSQNYASSTWCLDELAKILECYKTRGQLVWPVFFHVDPS
EVRHQRGSFGTAMAKHEVRFKGVEKMQKWKRALFEAANFSGWTLENGYEF
QLIQEIIKEA
>Phaseolus|Phvul.008G267600.1.p_7_172
YDVFLSLGGEDVRYTFTGSLFSALSKR-IKTFFEHEDPEPNDNISPSSLK
AIQESKISIVVFSQGYASSSRCLDELVAILDCWMKSDQLVWPIYYGVDPS
EVRTQKGGFGQAMRRE-----YTERMNKWREALVEVSRFSGWVYMGKYEY
KFIRKIVEA-
>Phaseolus|Phvul.008G267600.1.p_180_341
YDVFLSFCGEDTRHTLTGFLFDAIRREGFKIFMDDEELEGGNQISETLMG
AIQSSRISIVVFSENYGYSTWCLDELAKITECMNTKNQKVWPIFYNVEKL
DVCNQTKSYGEAMTAHEKRFGKSEKVLKWRSALSQITNLDGEHLNEQHES
--IERIVERL
>Eucalyptus|Eucgr.I02727.1.p_11_176
YDVFLSFRGEDTREGFTNYLYDALCRRGINTFLDD-QLPKGQGISAELSE
KIEESRISIVVFSENYASSGWCLDELVKILECKETKGHMVRPIFYRVDPS
ELRKQTGKTGDYLARHEVRFGKSERVMKWRKSLEDLANLAGWHFSKGVES
KLIQTIVEEV
>Eucalyptus|Eucgr.C03467.1.p_2_137
---------------------------------DEEELGKGEEIAPPILR
AIGESRISIVVFSKNYASSSWCLDELVRIVECRDTMGQIVWPVFYKVDPS
DVRRHRGRYGEALIHHEERLKGSEKVKRWRKALTKAANVSGWHL---RES
DVIKSIVNGV
>Arabidopsis|AT4G23515.1_10_189
-QVFISFRGKDERNGLLTLLKQKLIDGNVNVFTD--DKLTG-QPLQNLFG
HIRKSRIAIVIFSKNYAESGWCLDELVEIKKCFE-TEAAVIPIFHRVKVS
SVKKQSGKFGEKFANYEVDKKRNSRIKRWKKALKIVTEIAGLTHKNSPEL
AFVEKVVEKI
>Arabidopsis|AT4G11340.1_224_406
HQVFVSFRGSDVRYNFFSFLKDALIKNGINVVTDE-DAPRGKPIDENLLK
LIKDSRIAVVIFSENYPESTWCLDELVEI---EKQMDLKMLPIFFEVEKL
QVARSTFNYKKAR-QISKKAWEAEKFEGWRKALISVASRLGLTYKGSNQA
TFVNEIVEKV
>Arabidopsis|AT5G45250.1_16_184
HQVFINFRGADLRRRFVSHLVTALKLNNINVFIDD-YEDRG-QPLDVLLK
RIEESKIVLAIFSGNYTESVWCVRELEKIKDCTD-EGTVAIPIFYKLEPS
TVRDLKGKFGDRFSKGDE------RKKKWKEAFNLIPNIMGIIIKKSVES
EKVNEIVKAV
>Arabidopsis|AT1G47370.1_16_184
--VFLSFRGEEIRHGFISHLADALERYGIMFIIDK-DEQRG-NDLTSLLL
RIKESKVALVIFSSRFAESRFCMDEIVKMKECVD-ERKLVIPIFYKVRAR
DVSGRTGDFGKKFAQ---KSR-GCQIKEWMEALECISNKMGLSLDGRSEA
DFIKEIVKEV
>Eucalyptus|Eucgr.H01801.1.p_10_148
FDVFLSFRGKDVRES-INNLNKDLDKEGINTFMDSENLMMGQDFPPALKD
AIKQSCMYVIVFSKKYAESSWCLKELVQILERSR-GKQLILPVFFHVPPG
EEWSQKRTYEKELAEHEIEFG-KRKVKKWREALTQVANMPGR--------
----------
>Eucalyptus|Eucgr.H01796.1.p_13_174
FQVYVSFQGRDVRRAFLSHLHAALDQAGVSVYKDDEQLAMREQLQTTTME
ALKESHVAIIIFSKDYASSLWCLRELERLMELRAQEALTVLPVFYDVTAA
EVRWPTASYARAIGEHEEREV-PETMRRWREALYKAGNLAGWQLEEKSEA
TLVKKIVERI
>Eucalyptus|Eucgr.H01796.1.p_179_325
FDVFLSFWGRDDHGNFINNLNKELVEKGINTFMDSESSMMGQDFPPALKD
AIKQSRMYVVVFSKKYAESWWCLKELVQILERSRK--PLIFPIFYSVPPG
EVRSQKNTYEKELDDHEIEFG-KRKVKKWREALTKVANMQGRHL------
----------
>Solanum|Solyc05g006630.2.1_20_179
WDIFLSFRGEDTRHGFTGKLYNELVRNGVRTFIDNEDLDRGEEISKKLVA
AIEDSAASIAVISENYAESKWCLEELAKIWDCK----KLLLPVFYEVDPS
NVRKQKGTFAKHFDEHEILLEAPEKVSRWRDALTKAANTSGWD-SRWEEA
DLIQSLVKKV
>Eucalyptus|Eucgr.L01911.1.p_19_181
YDVFLSFRGADTRHGVTDRLYRELVLSGVRAFRDEEGLERGEEVSSGLKE
GIDDSAAAVAVISENYAESRWCLEELAYIVERR----KLLLPVFYNVDPS
DVRKQAGPFERGFRKQEGRHGE-EKVRPWRTAMEKAGGISGWD-SRRDEA
ELIQSLVKRI
>Solanum|Solyc05g006620.2.1_20_180
YDIFLSFRGEDTRNNITNSLYNALYSKGIRVFRDSEGLTQGDEISTGLIE
AINDSAAVIAIISPNYASSRWCLEELATIYELG----KLVLPLFYGVNPS
DVRRQLGPFLDGFRDLERKFSP-EKMARWRNAMERVGGVSGWV-YDGDES
QLIQLVVQRV
>Daucus|DCAR_031076_19_187
WDVFLSFRGEDTRDTITQDLYSALSARNVRVFIDNDGLTQGDSLDPTLFE
AIKDSAASIAVISVRYASSRWCLEELARICEGG----RLVLPVFYGVDPS
DVRRQTGPFAGDFRKHEGMYSS-EMVGRWRNAMKRVGAISGWVLFRKKEA
ELIETLVNRI
>Amaranthus|AHYPO_006449-RA_26_204
WDVFLSFRGEDTRHSFTTLLRDKLKEKGLRPFMDDEGMERGDTIQPTLEE
AIVDSALAVAIISPRYADSRWCLHELSRIFECK----KRVIPVFYDVDPS
DVRRQRGKFGDGFKDDSKGISQ-DDVKNWKCGLVNVGNISGYTFGNGANK
DLIRRIVQQV
>Beta|KMS97352_33_209
WDVFLSFRGEDTRHIFTTPLRDTLKTKGLRPFMDDEGMERGDTIQPSLDE
AIVDSALAVAIISPRYADSRWCLDELARIFECH----KRVIPVFYKVHPS
DVRKQRGVFGKGFQGDSNRFSE-AQVKKWRWAMENIGNISGYIYFTDEAK
EVIRRIVTQV
>Prunus|Prupe.1G263400.1.p_21_185
WDVFLSFRGEDTRATITKSLYEGLEKRGVRVFRDDDALNRGDEIAPSLLE
AIEDSTAAIVILSPRYAESKWCLEELAKICERRS---RLILPVFYQVDPS
HVRHQNEPFAKHFRVYEQLPEA-DKVPRWRSAMEKVGGIAGYI-INSNEA
DFIQHLVQRV
>Phaseolus|Phvul.003G072500.1.p_19_180
WDVFLSFRGTDTRGAITKGLYESLKARGVRVFLDDEGLERGEEVAKGLME
GIDDSAAFIVIISQNYASSHWCLEELTKICDTR----KLLLPVFYRVDPS
HVRNLSGPFRAGFESHEKRFEK-NEVSKWKEALKRVGGIAGWV-FNSEED
DLIRRLVQRV
>Arabidopsis|AT1G27180.1_17_148
WDAFLSFQR-DTSHNFTDRLYEALKEE-LRVWNDDLRVDHDDELRPSLVE
AIEDSVAFVVVLSPNYANSHLRLEELAKLCDLKC----LMVPIFYKVEPR
EVKEQNGPFEKDFEEHSKRFG-EEKIQRWKGAMTT---------------
----------
>Arabidopsis|AT1G27180.1_175_331
YSVFLSFRGFDTRTNFCERLYIALNEKNVRVFRDNEGMEKGDKIDPSLFE
AIEDSAASVIILSTNYANSSWCLDELALLCDLRSSLKRPMIPIFYGVNPE
DVRKQSGEFRKDFEEKAKSFDE-ETIQRWKRAMNLVGNIPGYVCKTGDDN
EI--------
>Arabidopsis|AT1G27170.1_13_183
YDVFLSFRGADTRDNFGDHLYKALKDK-VRVFRDNEGMERGDEISSSLKA
GMEDSAASVIVISRNYSGSRWCLDELAMLCKMKSSLDRRILPIFYHVDPS
HVRKQSDHIKKDFEEHQVRFSEKEKVQEWREALTLVGNLAGYVCKDSKDD
DMIELVVKRV
>Populus|Potri.012G053200.1_18_179
WDVFLSFRGEDTRDSFTKHLYDSLNKQEIRVFLDASGMIQGDEIAPTLME
AIQDSASSIIILSPRYANSHWCLEELARICELR----RLILPVFYQVDPS
NVRRQKGPFEQDFESHSKRFGD-DKVVKWRAAMNKVGGISGFV-FDSGED
-LIRRLVNRV
>Eucalyptus|Eucgr.I02520.1.p_25_197
YDVFMSFRGKDVRRNFISHLFSALRQATIQYFSDNAREDIGEEIRSKLFK
AIWHARIALIVFSRNYADSKWCMNELVEILECRKNHGHLVVPIFHEVKTA
DVSSES-EFAQGF---ERLCGDVQK-QRWTNALRETKHLTGFDLAGENER
RLVDIIVEYL
>Daucus|DCAR_001712_104_238
HDVYLSFRSADTRKTFVDPLCTAINSDGISTFFDS-ELQGGEEMSSSVSP
AIEVSKIIIVVLSTNYASSTWCLDELVQILESKKTTKQKVFPVFYEVDPA
DVRQQTGEFGAAFSKH-----KSREVETWKNALAA---------------
----------
>Daucus|DCAR_001711_18_176
HDVFLSFRNLETDKIFADHLSKALNINGLRTLFYDSELRAAED--NPLVQ
AIEMSKIIVVVLSENYASSRWCLDELVEILRS----KQQVVPIFYHVHPA
DVRKQTGEFGTAF-RKMKSKRNRKKAQSWKAALNEVADLRGYVLQSGLEL
ELIPEIVKRV
>Daucus|DCAR_005191_23_158
WDVFLSFRGLDTRNTFTDHLHKALIRTGIRTYKDDPELHRGEVISRSLPQ
AIQDSKIYIVVLSKNYATSSWCLEELEEILDCHIKTKRLIIPVFYYIDPS
VVRHQTQRFETAFINHQTRYD-AEKVNRWRHTLNEIA-------------
----------
>Daucus|DCAR_005190_22_182
WDVFLSFRGKDTRYTFTDHLYKALVRTGIQTFKDNSELRSGEVLSNSLIQ
AIQNSKTYIVVLSENYASSPWCLYELVEILTCYKRMKRLVIPVFYYIDPS
VVRHQIPCFKEIIEKHQSRFD-AEKVNQWCLALTAVADFSGYQIKSRSQA
DIIDEIVDRL
>Daucus|DCAR_005198_22_162
WDVFLSFRGKDTRYTFTDHLYKALQRTGIRTFRDDPELRSGEVISRALPQ
AIQESKTYIVVLSENYASSSWCLEELVEILDCYKRMKRLVIPVFYNIDPS
AVRYQIENFRETFEKHQSRHD-AEKVNVWCLTLNEVADFSGY--------
----------
>Eucalyptus|Eucgr.J02084.1.p_3_170
YDVFLSFRGPDVRRTFVDCLYHSLFDSGITVFKDDKELPVGGEIGPELKR
AIDNSTIHMPIFSEGYASSSWCLQEGAYMVKRRKSVGHEINPIFYGVSPS
DVRLTRGSYGEDLLKHERYYG-KETVREWKEALIEVADLSGWDA--TLEH
GLIKDIVLKI
>Eucalyptus|Eucgr.C01949.1.p_2_66
-------------------------------------------MKRRKSH
GL------------------------------------EVKPIFYDVEPS
VVK-EPGVYREALIQHEKER--AETVQGWKEALKEVTEIAGWKA------
----------
>Linum|Lus10014582_56_222
YEVFLSFRGPDTRLTFTDFLYTYLVQAKIRTFRDDDELRKGGTIGPELIK
AIQESKIGIPIFSPNYASSKWCLQELANMVDCKRNKGQIILPVFYYVDPT
DVRHQTGTYKHAFQQHDKKFS-KETVDQWRSGLAEVGALKGWVVKDNGQG
ATIENVCSAI
>Linum|Lus10032101_61_226
YEVFLSFRGPDTRLTFTDFLYTYLVQAKIRTFRDDDELRKGGTIGPELIK
AIQESKIGIPIFSPNYASSKWCLQELAEMVRCKRNKGQIILPVFYYVDPT
DVRHQTGTYKQAFQQHDKKFS-KETVDQWRSALAEVGASKGWVVKDNGQG
ATIENVFSAV
>Eucalyptus|Eucgr.C02056.1.p_22_179
FDVFLSFRGSDTRHGFTDVLYRSLVDHGVRTFLDEEELSDGEYIKKQLPE
SIKLSKIGIPILSEDYASSKPCLRELAQMVEWRKEGRMIIMPVYFLITAW
DVEDGKGPYADKIAAHKEKGV-PDTVQKWVDALKEVTSVKGRQL----ES
TL--------
>Eucalyptus|Eucgr.C02032.1.p_2_63
--------------------------------------------------
-----------------------------VQWRKEGRMIIMPVYFLITAW
DVEDGRGPHAYKIAAHQEKGV-PDTVQKWVDALKEVTSV-----------
----------
>Eucalyptus|Eucgr.C02032.1.p_136_256
-DVYLSFKRSDTRKVFVDHLCNSLQKEGILVVL-----------GRSIPP
FIGQAEIAIPILSENYPWSRRCLRELAQIVEAHETMGQIIMPVFLNVTPS
VV-NVSHGYRKAINKHRRTGV-PETLRKWEKAL-----------------
----------
>Arabidopsis|AT4G36140.1_50_179
HNVFSSFSSVDVPKSFLSRIRKELRRKGFEPLIDN-ETERCVSIGPELRN
AISVSRIVIVVLSRNYALSPWCLDELVEIMKCKEELGQRVVTIFYNLDPI
DVLKQTGDFGDNFKTRKGKTD--EDIWKCTRA------------------
----------
>Arabidopsis|AT4G36140.1_448_579
-------------YSFASHLSMDFRRKGISAFVNYS-----E------LD
VIERVSASVLVFSKSCVSSTSCLDMLVRVFQCRRKTGQLVVPVYYGISSS
DVV----------QEH-----KVDRIREWSSALQELRELPGHHN--CSES
ELVEEIVKDV
>Arabidopsis|AT1G61105.1_30_125
-DIFINHRGIDTKKTISGLLYDCFTRQRLTAFLDSKSLKPGDRLFVEIDM
AIKACGVGIAVFSPRYCDSYFCLHELALLVKN----KKRVIPIFCDVKPS
E-------------------------------------------------
----------
>Arabidopsis|AT1G66090.1_26_202
YMTFTSFHGPDVRNTFLSHLRKQFNTNGITMFDDQ-RMERSQTLAPTLTQ
AIRESKIYIVLLSKNYASSSWCLDELLEILNCKEKRGQRVMTIFYGVNPS
DVRKQTGEFGIAFETCARKTE--EERRKWSHALTCVGNITGVHVQDDDEA
NMIEKIATDV
>Pinus|PITA_000043462-RA_201_280
---------------FTKWLRAELEMQGIACFAADRARYTDSRSHDIADR
VINSATFGVVIVSKKSFANPYSIEELKIFLDRKN-----LVPLFFDLGPG
--------------------------------------------------
----------
>Picea|MA_6497112g0010_202_281
---------------FTKWLRAELEMQGIACFAADRARYTDSRSHDIADR
VINSATFGVVIVSKKSFANPYSIEELNFFLDMKN-----LVPLFFDLGPG
--------------------------------------------------
----------
>Picea|MA_10434398g0010_37_207
YHVFLSFRGEDVRKTFVDHLYASLKNAEVNTFLDSEMLKRGDEISSTIAK
AIENSAILIPIFSKNYADSYWCLEEVSRMCK----SGGLIIPLFYDVSPT
EVRPERGKFAKAFQ--QKKARYNAKIDEWKKALAKVASFSGWSKDTGFEA
GLVKLVVQDV
>Picea|MA_10428569g0010_19_187
YDVFLSFRG-EVRKTFVDHLYTSLENAGLNAFLDSKKLEKGDEISPTIKN
AIEKSAICIPIFSKNYAESHWCLEEVYYMCK----SGGLIIPLFYDVSPT
EVRPDRGAFAEAFQ--KKKGRYKAKINEWKKALAKVASFSGWSRDTGFEA
GLVKLVVQHV
>Pinus|PITA_000000901-RA_3_137
--------GPDVRKGFVDHLYNALIREGVHVFLDSHELKKGDDINATINN
GIESSRIRVPIFSPDYATSLWCLREVSLIARQGQELGR-TIPLFYKMSPS
HVRDRPSPFAKAFQHHRSCGRHEEEIREWKVALSTVASLS----------
----------
>Pinus|PITA_000069407-RA_51_194
YDVFLSFRGRDVRKGFVDHLYHALDSAGFRVFLDTYDLPRGKDISIGLHH
AIENSRILIPIFSTNYAESASCLREVSLIARQVQEKGKIAVPLFYNVSPS
QVRDQSGPFAEAFQGHESRGEYSQEIHEWKAALFA---------------
----------
>Pinus|PITA_000040025-RA_76_248
YDVFINYQSKEIANRFVDNLYEVLKS-GVRAFVKSKEEEE--EVVVVLKH
AISTAKLHLAIFSKEYAQSPKCLSELYEMVK----NGKKVFPLFFDIEPS
DARIRR-SYAEAFKRHGEQQKFTETLNNWKEALHAVSLITGWELFKGQEG
KLLKTVVQDI
>Picea|MA_123242g0010_123_255
YDVFINHRGTDVKNTLADTLYEILKFAGVRGFLDREELGRGEALSHTITD
AISTASVHIAILSRRYCESSWCLDELCQMLDS----GALVIPVYFDVTPD
DCK--SGNFAEAFRKHYAQG-IRAILQRWKEALKM---------------
----------
>Pinus|PITA_000034633-RA_45_105
------------------------------------SLGRGEALSHTIAD
AISTASVHIAILSRRYCESSWCLDELCQMLDS----GALVILVYFDVTPD
D-------------------------------------------------
----------
>Pinus|PITA_000043946-RA_123_265
YDVFINHRGTDVKNTMADTLYEILKFAGVRGFLDREELGRGEALSHTIAD
AISTASVHIAILSRRYCESSWCLDELCQMLDS----GALVIPVYFDVTPD
DCV--SGPFAEAFRKHYAQG-IKEILQRWKEALKRVTLRPGKRL------
----------
>Pinus|PITA_000030867-RA_33_198
-DVYINHHGVDVNKTFASFLFRSLRRKGLRPFLDLEEFDMQDSLSDKIQQ
AILSSSVHIVIFSKNYAHSPRCLNELVFMLKTKA----RIHPVYYHVEPA
EVRCIEGSYADAFTKYEVQGRYEKEIGDWKKALWEASEIDGWDLFNHDEG
KLLEKIVNRV
>Picea|MA_10245924g0010_32_164
YDVFINHHGADVKKTFASFLYRSLRRMGLRAFLDLEEFDVGDSLPDKIQH
AIPSSSVHIIIFSKNYAHSPRCLNELVLMLKTKA----RIHPVYYHVQPA
EVRCIEGSYADAFRKYEVQGRYEKEIGDWKKALWE---------------
----------
>Pinus|PITA_000030866-RA_34_194
YDVFVSHRGPDVKKSLASILYYSLQHMGLRVFLDSGECELGDYFPDKIHH
AICSASVHIAILSENYAHSPWCLAELALMLATDA----KIVPVFYHVPPS
VPRHCAGSYAEAFRKHELKGRYKEQIDEWKAALHKASLYSGWEFHNDDQG
KLWKNIVDTV
>Picea|MA_6325089g0010_31_168
YDVFINHRGSDVKKSTASVLYEYLMGMGLSVFLDSEEFELGDRIPDKIQQ
AIRSSRVQIAILSKNYAHSAWCLAELALMLETKA----KIVTVFHHVPPR
YCT---KDYANAFREHKSKVRYNADIQKWKEALHKV--------------
----------
>Pinus|PITA_000084505-RA_10_174
YHVFINHRGVDTKQNLASLIDKALQSRGLNVFLDKTELQLGDPIYGKIEN
AIFSASIHITIFSERYAESLPCLRELSWIWHSKH--ERKIIPVFYDVEPC
DLRIDRKPYAKAFQEHKLNQK-MEDVEKWKKALREVSKISGEVFSDSDYG
DVLDKIVQSV
>Picea|MA_83092g0010_9_174
-QVFINHMGADVKLTVASLICHRLRSCGLRVFPDEEELRTGDILCPAVQE
AICSASVHIAIFSENYAESRRCLDELCSIFRSSH--KRIIIPVFCDVQPH
DLRVHKGRYAESFRKHERKG-IMEVMEGWKAALKEAADIAGLLFKNSDHG
KFLESVVENV
>Pinus|PITA_000077347-RA_9_155
YQVFINYGGPDTECTLATLIYRTLKSHGLRVFLGKEELEEGEMIVPAISG
AISSASVHIALFSERYAESNYSLDELCWILRSFH--ERTIIPIYWNVEPV
NLRIEKGCYAEAFERHQQRGR-TQVLDRWKAALREASEISGFILTD----
----------
>Pinus|PITA_000077347-RA_263_320
--------------------------------------------------
--------------------------------------------------
-------PYGDAFQKHQREG---RDTTEWEKALKEAAGISGFIVRNSNYG
IYLEQLVRAV
>Picea|MA_10428545g0010_39_163
----------------------------------------GEDIFTAIER
AIGSASVHIVLFSKRYAESTWCLEELCSILRSSH--KRTIIPVFSDVEPT
DLRIERGCYAQAFRKHEARKP-REKVNDWKKALREAAEISGFVFTRSDHG
DFIENIVNIV
>Picea|MA_10428545g0010_185_349
YQVFISHRGTDAKLTHASLIYHSLRQ-GLRAFLDQKELRMGDTLSPAIEG
AIRSASVHVVIFSTNYAESRWCLDELCWIFKSVHERTATLVPMFFDVEPQ
NLRISEGPYADAFNKHKGRGK----TMKWEEALKKAADISGIIVTNSDYG
MYLEQIVKTV
>Picea|MA_10434266g0030_9_171
YQVFINHRGPDTKTNVASLIYEALVRYGLSVFLDKEELCKGDTLSPAIRG
AISSSSVYIAIFSKNYAQSPWCLNELCWMLKSSH--ERLFIPIFYDVKPT
DLRIEKGCYAQAFDKHQRKRKVMEVVEGWKKALGEAADIIGLTFTKSDYG
KLIEDIV---
>Pinus|PITA_000071726-RA_10_128
YQVFINHRGDDTKRNIASLIYHKLKSYGLQVFWEKEELHTGNTICPALQE
AIGSSSVRIAIFSKNYVHSTWCLAELCWMLKPSQ--DSSAIPVFYDVEPA
DLRIERTPYAQAFSKH-RQRV-----------------------------
----------
>Picea|MA_109735g0010_13_152
YHVFINHRGPDVKKTFASLIYHRLTNHGLRVFLDNKELHTGDTLSPAILG
AIQSASVHIALFTESYAESPWCLEEMCWILRSYHKRKMNIIPVFCDVEPK
NLRVESGRYAKAFEEHQRKGRVIEDIQKWRTALNEAS-------------
----------
>Pinus|PITA_000026099-RA_623_706
-----------VKKTLASLIHHRLKSR-LCVFLDENELHTGEELSPAIVT
TIKSVSIHISIFSKRYVESSWCLFELCWIFRC----NRKIIPMFYNVEP-
--------------------------------------------------
----------
>Picea|MA_10426863g0020_14_159
YQVFINHRGPDVKKTLASLIYNRLTKHGLSVFLDEKEIHTGDTLSPAIIG
AIQSASVHVCIFSGRYAESSWCLNELYWILRSHNERNTEIIPVFYDVEPL
DLRIENGRYAEVFEKHQRKGREMEVIKNWKTALNQASEISGQK-------
----------
>Picea|MA_45154g0010_17_151
YDVFINFRAPDVKKTFASPLYHRLTSHGLRPFLDREELQVGDTLSSQIQE
AIATASVHVAIFSPHYAEAARLLDELVLMVQS----EAVILPVFYNVRPS
ELRGNDESYARALRFHEEKR-YPATIEKWRNTLSQ---------------
----------
>Pinus|PITA_000057731-RA_8_78
-----------------------------TPCLLQEELMEGKNLTCQIKV
AIRVASVQFVIFSLSYAESNWCWDELILMVDS----SATIMPMFYHVKPH
VHH-----------------------------------------------
----------
>Picea|MA_36510g0030_20_141
YDVFINHRGPDVKNTLATHLYHRLLDHRLRVFLDKPELVEGRNITSQIEA
AIQVASVHIAIFSPNYAQSKWCLDELHLMVKS----KATILPVFYKVKPS
ELRGKRGSYAEALFDHEQKK-Y----------------------------
----------
>Pinus|PITA_000060935-RA_5_66
-----------------------------------HKLVEGRNISSQIEG
AIKLASVHIAIFYTNYVQSLWCLDELDSMAKP----TAPIIPIFYKVKPH
P-------------------------------------------------
----------
>Picea|MA_9281416g0010_30_166
YDIFISHCGRDKAGIFANALCSRLHSRGLHVFLDKPEFVSEEEVTSQIKA
AISLASVRIVIFSPNYAEWKWCLDALIHMTNSEG----TILPVFYKVKPS
EVRDNAGLYALWMRDHEEKERYLETIQNWRDVLSQ---------------
----------
>Picea|MA_9281416g0010_202_357
YNVFLSHRGPDTKEAFALPLYNRLISRGLRVFLDKPELVEGLRIYPQIEV
AIQSASVHIAIFSPTFAQSSWCLNELFLMTKSK---HTTFLPVFYKVKPS
DL---NGVYVEALFSHQ-KN-YSETIQRWRGALADVPNSNDFMLG---NE
EVMDKIKEEV
>Pinus|PITA_000083089-RA_9_63
------------------------KSEA----------------------
--------------------------------------PILPVFYKVEPS
HLRDHKGPYAQSLRDHEEKRRCSQIIEAWRDAL-----------------
----------
>Pinus|PITA_000083089-RA_100_255
YHVFLSHRGPDTKEKFAQPLYDRLVSHGLRVFLDKPELVAALKIETQIEV
SIQFASVNIVIFSPRFPESSWCMDELFLMTKTT----GTILPVFYEVEPS
DL---DGVYIETLYSHHLQK-QTETIEKWRDALANVPKSDEFMLGE-LKE
ELMDKIVERV
>Pinus|PITA_000083089-RA_678_797
-----TELWQTKSQ--------------LHAFLDNPNLRDHEKIPPKIEN
AILASYVHIVILPPNFAQSKCCLDDLVLMIKLTAELKTTTILVFYYSKPS
ELRDNKGPYAQALCNYEKKN-YTETIKEWRDTL-----------------
----------
>Pinus|PITA_000083089-RA_812_945
YDVFLNHREPDVKETFANALYNSLVS-GLREFV------RGVKITPQIQV
SIQFSHANIAIFSPRYAQFHWCLEELNLMVRT----KNTILPIFYEVKLF
DLQ--RGVYGEPLLNQKNND-YPQTLQDWRNALFEVGKLPGH--------
----------
>Picea|MA_303348g0010_3_167
YDVFINHRGPDVKNTLASHLYCR-LRPRMRVFLDKPELEVGHNITPQILH
AIETASIHIAIFSTTYAESKWCLDELLHMLKSFKSKQGTIIPVFYGVKPS
DLR---GAYAEALRNHETKQ-YTQIIQSWKNALSDVAEISGFELFNGDEG
QLLEAVERRV
>Picea|MA_10436604g0010_2_111
---------PHVKSTFARHLYFRLKS-GLHSFLDTPELEEGRTFPSQIKA
AIQSAAIHIAIFSPDYAASSWCLDELICMIE----SGATILPVFYNVEPS
ELRGKAGRYFEALRKHEEKKR-----------------------------
----------
>Picea|MA_10436604g0010_120_202
--------------------------------------------------
--------------------------------------CILPVFYNVEPS
ELRGKAGKYFEALRKHEEKKRFSETIQKWRKALSTAADISGFELFNGDEG
QLLEEVLQRV
>Pinus|PITA_000078801-RA_22_80
YEVFINHRGHDVKKTFASHLYKRLTSFGLRVFLDKPELEEGCTFPSQIEA
AIQSAAIHI-----------------------------------------
--------------------------------------------------
----------
>Pinus|PITA_000078801-RA_80_161
-------------------------------IADEA--------------
--------------------------------------TILPVFYNVEPR
ELRGKDGRYTEALCKHEEKNRYSETIQKRREALSTAANISGFELFNGDEG
ELLEAVVLRV
>Pinus|PITA_000018879-RA_78_135
-----------V---------LTL--------------------------
--------------------------------------KLIPVFCDVNAS
HCRFEKGCYQKAFEKHRRREP-VEKTKRWEDAFTIS--------------
--ILHAAS--
>Pinus|PITA_000018879-RA_142_239
--------------------------------------------------
-----------------QSKWCLDELALMCKS----RATIIPVFYDVKPC
ELR---GRYAEALTIHEQKG-YPRTIKDWRRVLKDVSEISGFELYNGDEG
KLLDDLVQCV
>Pinus|PITA_000020606-RA_25_189
YDVFINHRGPDVKDTFASHLYHRLLSHGFQPFLDREVLEKGELLSPQIES
AIRTASFHIAIFSPTYADSRWCLDELVSILKT----GATIIPLFYSVKPA
ELR---GRYAESLKKHEQKG-YHQTLENWRKALFEVSSIIGFELYNGDEG
KLLDSVVQCL
>Picea|MA_10435825g0020_22_187
YDVFINHRGPDLKNTFASHLYHRLLRDGLQPFLDREVLEKGELLAPQIES
AIRTASFHITIFSPTYADSRWCLDELVSILKS----GATIIPVFYNVKPS
ELR---GRYAQSLSIHEQKG-YRQTLDSWRKALHDVSSIIGFELYNGDEG
KLLDSVVQSV
>Pinus|PITA_000058264-RA_24_204
------------------HLYYRLSSHGFRVFLDLEEMQVGDLLDSQILG
AIATSSVHIAIFSPRYPESVWCLNELLEMHK---RESKTIIPVFYNVKPS
DLRDNNVDYNEALRHHVNKARCEQTIVDWKNVLYDVSHLSGLELYNGRET
KVKTTLATEF
>Pinus|PITA_000039242-RA_22_191
YHIFINHRGSDVKKTFASHLYHRLLSYGFRVFLDQPELERGEEIDSQIKE
AIATASVHVAILSSGYAQSRWCLDELVLMLESKESGAATVIPVFYNVKPS
DLRKKRG-YAEAFLNHEEKG-YQKRLAGWRKSLSDVSHISGFELCNGDEG
LLVDKVVQQV
>Picea|MA_20580g0040_23_125
-DIFINHHGQDVKKTFASHLYRRLLPSGLQVFLDQQFLQRGENSETQIKA
AIATASVHVAIFSPGYAESRWCLDELVHMLKSMESGEATIIPVFYNVKPY
TLR-----------------------------------------------
----------
>Pinus|PITA_000051921-RA_27_127
YEVFINHRGTNVKKTFVSHLYIRLLSSGLKVYLDQPEMERGEEIEAQIKG
AIRTASIHVAIFSPGYAESRWCLDELVQMLSYPD---ATTIPVFYHVKPA
DLR-----------------------------------------------
----------
>Pinus|PITA_000027732-RA_40_213
YDVFINHDGKDVRKTFASHLYHRLCD-GLRVFLDKPEMQRGETINPQIKG
AIETASVQVAIFSPQYAKSSWCLDELVLMMKSRESGAATIIPVFFNVKPS
ELRGADGFYAQALANHEKSK-YHERIAVWREALAKASVISGFELCNGDEG
QLLNDVARLV
>Picea|MA_402193g0010_29_171
YDVFLNHRGPDCKKTFATDLYNRLRGYGLRVFLDQLELQEGDDLTAQIKG
AILKASVHIAIFSQNYAESNWCLDELLLMLQS----KATILPVFYGVKPS
DLREHEGVYARALRELEMKKTYPDTIEKWRKALSD---------------
----------
>Pinus|PITA_000066503-RA_29_135
YDVFINYRGPDCKKTLATDLYNCLRGYGLQVFLDQQEWQGGDALDSQIKG
AIQKASVHLAIFSENYAQSSWCLDELVLMFRS----GATIIPVYYSVKPS
HLR---GV--------------PE--------------------------
----------
>Picea|MA_9114192g0010_105_274
YDVFISHRGPDTKKGFASHLYRALIRHNYRVFLDNEEMQRGENLMPQIEG
AIQTASVHIAVFSPRYADSEWCLKELVLMLESRSQRRSTILPVFHGVRPS
DLRGQKGIYGRALNELEQKK-FLNTINIWKMALHEVANISGFELCNRDER
QLIEKVVQRV
>Picea|MA_389330g0010_37_148
YDVFINHRGPDVKKTFASHLYHRLKSPRLRVFLDQEELQKGNNLTRQIKD
AIKAASIHIAIFSTNYAQSHWCLDELVFMLKSKRKLGSSIIPIFYNVKPS
ELRGGSGVY-----------------------------------------
----------
>Pinus|PITA_000096029-RA_12_64
----------------------------------------------SIIE
ALIGTSIHIAIFFTNFCELHWCLDEFPLFLKSMQESESTIIPIFYNVKP-
--------------------------------------------------
----------
>Picea|MA_612059g0010_24_189
YDVFINHRGPDVKKTFASHLYHSLTERGVKVFLDKEELQKGDENWCQIKD
AIRVASVHIAIFSPTYAHSNWCLDELRLMLKS----RSTIIPIFFGVKPW
KLRDKKNEYAEGLRTLQNKRTYSNTIQKWKKALHDVADLNGFELYDDDEG
QLRAD-----
>Picea|MA_10437230g0040_26_136
YAVFLNHRGPDVKKTFVSHLYRRLKENGLRVFLDREELQKGDELTPQIKG
AIRDASVQIAIFSLNYCESPWCLNELLLMLESKKERGSTIIPVFYGVKPS
ELRGDNG-------------------------------------------
----------
>Pinus|PITA_000072378-RA_16_124
YNIFLNHRGMYVVNTLASQLYYHLRDRELQVFFDQEESQKGNRMKSEIEN
TIKVTSIHIIIFSTGHAESVWCMAEHVLIVQSDS----ITIPIFYDVKSR
DIWWNRG--------------HMNKV------------------------
----------
>Picea|MA_10430064g0020_18_143
YEVFINHRGPDTKLAIAGHLYHRLHDLGLQVFLDQEEMEKGDFINSQIAA
AIQAASIHIAIFSPGYADSEWCLNELLLMMESKESGRSTIIPIFYGVEPT
DLRGKDGVYAKALTKLKEKKT-----------------------------
----------
>Pinus|PITA_000065143-RA_18_140
YHVFLNHRGPDTKLSIAGHLYNRLHDHGLQVFLDKEEMEKGNFFTSQIAA
AIRAASVHIAIFSPGYADSEWCLNELLVMMESMESGRSTIIPIFYGVNPA
DLR---GVYAEALTKLQGKKT-----------------------------
----------
>Picea|MA_10436643g0020_15_186
FDVFINHRGPDCKKTLAKYLYDRLIKEGLRVFLDVNELQDGETITPQIQS
AIRTASVHIAIFSPGYAQSNWCLDELLLMFES----GSTILPIFYGVKPS
DLRGETGVYAGDLKTLESKRTYSNTIQKWRKALYDVGEIKGFDMCNGDEQ
QLLQQVVEGV
>Pinus|PITA_000079483-RA_323_488
FDIFINHRGPDCKKTLAKHLYDRLNKHGLRVFLDEDELQAGEYITPQIQS
AIRTASVHIAIFSPRYAESNWCLDELLFMFES----RATIIPVFYGVKPS
DLRGEKGVYGRVLQTLEEKRTYPSTIQKWRKALTDAAEIKGFDM--TDEQ
QLLQQVVEG-
>Pinus|PITA_000005643-RA_19_194
-DVFINHRGPDVKKTFASHLYRRLLSHGLRAFLDQPELQPGDYFISQIEG
TIRNASVHVAIFSPRYAESEWCLDELLLMLKT----GAPIIPVFYGVEPS
ELRVKTGVYGQALHDLEKKTTYSATIENWRDALSHVADISGLSLFNGDEG
ELLDKVVENV
>Picea|MA_16045g0010_33_135
YDVFINHLGPDVKKTFASHLYHRLVLHGFRVFLDKRELQEGENLTSQIES
AIKTASVHLAIFSRRYAESNWCLNELFQMLSS----RAPIIPVFYDVKPD
ELRS----------------------------------------------
----------
>Pinus|PITA_000086934-RA_46_222
YDVFINHRGPDVKKTFASHLYHRLVLHGFRVFLDKQELQEGENLSSQIKS
AIATASVHVAIFSRRYAESNWCLNELLHMLAS----GSPIIPVFYDVKPD
ELRNKNRMYGQALHNLQKKVNYSITIEKWREALSLVANLSGFELCNGDEG
ELLEKVVQRL
>Picea|MA_10436731g0020_52_225
YDVFINHRG-EVKKTFASHLYHRLLSRGLRPFLDQQELQEGLYFPSQLES
AIRSASIHVAILSPKYAESRWCLDELLLMLES----GAPIIPVFYHVQPA
QLRSKNGVYAVALRQLQMKKTYSANIQNWRDALSRVADISGFDLFNGDEG
HMLEKIVERV
>Pinus|PITA_000008529-RA_43_162
YDVFINHRG-EVKKTFAGHLYRALLSRGLRPFLDQQDLQEGLPFPSQLSS
VIGSASIHVAVFSPKYAESPWCLDELLLMLGS----GAPIIPVFYHVHPA
ELRNKNGAYAHSLHELQMKKT-----------------------------
----------
>Picea|MA_8790502g0010_22_161
YDVFISHRGPDVKKTFVSHLYRHLISNGLRVFLDYQELQLGEYLNSQIQG
AIRTVSIHVAIFSPTYADSSWCLDELVLMLES----GALIIPVFHHVKPA
DLRESEGVYARSLCNLEKKRTYSQTIENWRDALSR---------------
----------
>Pinus|PITA_000080579-RA_14_139
YDVFLSHRGVDVKKTFASHLY--------RLFLDQPELQRGDYFAPQIEH
AIQSASVHVAILSPGYADSEWCLNELLLMLDS----GAPIIPVFYHVRPT
EVR--TGKYGEALDNLARKR-YPITIENWRNALSR---------------
----------
>Pinus|PITA_000045243-RA_43_161
HDVFINHRGLDVKKNFASHLYRRLQSYGLRVFLDQPELQRGDYFAAQIEE
AIRYASVHVAIFSSGYAESTWCLRELDLMLQS----NSPVIPVFYKVKPE
ELRGKEGGYAKALEGLEKKM------------------------------
----------
>Picea|MA_390667g0010_21_112
YDVFINHRGPDVKKTFASHLYRRLHSHGLRVFLDQPELQQGDYLTPQIEG
AIESASVHVAIFSSGYAESTWCLKELVLMLES----NSPIIPVFYX----
--------------------------------------------------
----------
>Pinus|PITA_000040295-RA_109_278
YDVFINHRGPDVKKTFASHLYRRLQSYGLRVFLDQPELQRGEYLTPQIEG
AIGSASVHVAVFSSGYAESTWCLKELVLMLES----NSPIVPVFYHVKPD
ELRG---GYARALEGLAKKTSYSSVIENWRNALFKAAGISGFELCNGDEG
ELVDNVVEEV
>Picea|MA_8760260g0010_19_138
YDVFINHRGPDVKKTFASHLYRRLLSYGLSVFLDQTELQRGDYFTPQIED
AIGSASVHVAIFSAGYADSKWCLNELVLMLKS----KAPIIPVFYGVKPD
ELRGQKRSYAEALEKLERKTE-----------------------------
----------
>Persea|Pa5189_279_360
-------------KRFSNWLRAELELQGVSCFVADRTRCRNARSHDMVER
AMDSSTFGVVIITKKSFGNPYSIEELRYFLGKKN-----LVPIFFDLGPG
--------------------------------------------------
----------
>Persea|Pa5702_28_126
-DVFINHRGADTKRTVAGLLYDRLVHLNLRPFLDSMSMEPGDKLFPSLDW
AIRNCKVGVAIFSPRYCESRFCLQELALLVEA----KKKVIPIFCDVQPS
ELL-----------------------------------------------
----------
>Persea|Pa2109_27_128
-DVFINHRGVDTKRNVAGLLYNYLIQHNLHPFLDAKSMKAGDKLFESIEL
AIKHCKVGITIFSPRYCESYFCMLELARLVEA----KKKLIPIFCDVKPS
ELQ----------KGH----------------------------------
----------
>Persea|Pa4273_7_110
-DVFINHRGVDTKRTVAGLLYDRLLQHDLHPFLDNKSMEPGDKLFDSIGS
AIKRCKVGIAVFSPRYCESYFCLLELARLVEA----KKKVVPIFCDVKPS
ELQ-----------EHKK--------------------------------
----------
>Cinnamomum|Cm1566_17_180
WDVFLSFRGEDTRRTITSSLYKSLDNQGVRVFLDDAGLGKGDDIAPGLLE
AIEDSAASIILISPNYASSHWCLEEMARLCELG----RLILPVFYEVDPS
HVRRQRGPFEEDFKKHLLRFEE-EKVEKWRKAMEKVGGKSGWV-FDSSSD
ELVESLVKEV
>Cinnamomum|Cm20809_18_182
WDVFLSFRGEDTRHGITDLLYTELERKGVRVFRDNDVLNQGDEIASGLLE
GIEDSAAAIAIISPNYASSRWCLEELATICDFG----RLILPVFYFVDPS
DVRRQRGPFERGFRDLESRFKE-HEVRRWRNAMAKTGGRVGWV-LQKEDH
QLIQLLARRI
>Cinnamomum|Cm12670_27_129
-DVFINHRGVDTKRTVAGLLYDRLLQHDLHPFLDNKSMEPGDKLFDSITS
AIKRCKVGIAVFSPRYCESYFCLLELARLVEA----KKKVVPIFCDVKPS
ELQ-----------EHE---------------------------------
----------
>Cinnamomum|Cm16235_121_218
-DVFINHRGADTKQTVAGLLYDRLVHLNLRPFLDSMSMEPGDKLFPSLDW
AIRNCKVGVAIFSPRYCESRFCLRELALLVEA----KKKVIPIFCDVQPS
ELL-----------------------------------------------
----------
>Cinnamomum|Cm18898_27_128
-DVFINHRGVDTKRNVAGLLYNCLIQHNLHPFLDAKSMKAGDKLFESIEL
AITHCKVGVTIFSPRYCESYFCMLELARLVES----KKKLIPIFCDVKPS
ELQ----------KGH----------------------------------
----------
>Cinnamomum|Cm7596_166_247
-------------KRFSNWLRAELELQGVSCFVADRARCRNARSHDMVER
AMDSSNFGVVIITKKSFGNPYSIEELRYFLGKKN-----LIPIFFDLGPG
--------------------------------------------------
----------
>Cinnamomum|Cm7593_166_247
-------------KRFSNWLRAELELQGVSCFVADRARCRNARSHDMVER
AMDSSNFGVVIITKKSFGNPYSIEELRYFLGKKN-----LIPIFFDLAPG
--------------------------------------------------
----------
>Cinnamomum|Cm13609_90_168
--------------RFVNWLRAELELQGVSCIVTDRARCRDAEQHRMAEL
AMGAATIGAVVITKKSFSNPFSIEEMRYFLGKKN-----FVPIFFGLD--
--------------------------------------------------
----------
>Musa|GSMUA_Achr5P19520_001_185_263
--------------RFANWLRAELEIQGISCFASDRARCRNARSHDAVER
IMNASAYGVVILTKKSFGNPYSIEELRCFLNKKN-----LIPIYFDLG--
--------------------------------------------------
----------
>Zea|Zm00001d053244_P001_171_266
YDVYVGFHGRKALLRFTNWLRAELEIHGISCFVSDRSRCRNSRSHDAVER
IMNASTYGVVILTKKSFGNPYTIEELRNFFGKRN-----LIPIFFDLDAA
--------------------------------------------------
----------
>Panicum|Pahal.C02140.1_171_266
YDVYIGFHGRKALLRFTNWLRAELEIHGISCFVSDRSRCRNSHSHDAVER
IMNASTYGVVILTKKSFGNPYTIEELRNFFGKKN-----LIPIFFDLDAA
--------------------------------------------------
----------
>Oryza|LOC_Os01g55530.1_171_261
FDVYIGFHGRKALLRFTNWLRAELEIHGISCFASDRSRCRSSHSHDTIER
IMNASTYGVVILTRKSFGNPYTIEELRNFFGKKN-----LIPIFF-----
--------------------------------------------------
----------
>Brachypodium|Bradi2g50590.4.p_171_261
YDVYIGFHGRKALLRFTNWLRAELEIHGISCFASDRSRCRSSHSHDAVER
IMNASTYGVVILTKKSFGNPYTIEELRNFFGKKN-----LIPIFF-----
--------------------------------------------------
----------
>Ananas|Aco000235.1_73_143
-------------RRLVAWLRAELEAQGIACFAARGAGAAR-------EA
AMGAASLGVVVVSAGSLSSPCSVEEILMFSERGN-----LVPLFFG----
--------------------------------------------------
----------
>Hordeum|HORVU5Hr1G072030.6_23_109
-------------ARFCRWLKAELELQGIASFTADRARYSGAHSHEVADR
IICSVAYGIVVVTVSGFLNPFVLEEIRFFAQKRN-----LVPILFDGQAS
DIA---GL------------------------------------------
----------
>Ananas|Aco018706.1_44_140
-DVFINHRGVDTKRTVAELLYDRLAQHNVRSFLDNRTMEPGDKLFETINA
AILQCKIGIAIFSPRYCESSFCLHELSMLVES----CKKLIPIFCDVKPS
EL------------------------------------------------
----------
>Musa|GSMUA_Achr9P24500_001_45_161
-DVFISHRGTDTKMTLAGLLYDRLVHHNVHPFLDNRTMEPGDKLYECIDA
GILQCKVGVVIFSPRYCDSFFCLHELAMMVEA----KKKLIPVFCDVKPS
ELS------AESHS--------PENLKRYSKAL-----------------
----------
>Oryza|LOC_Os07g37950.1_59_169
YDVFINHRGVDTKRTVARLFYDRLVAAGVRAFLDNQSMRPGDRLDERISE
AISQCGVAVAIFSPHYCDSEYCLRELALLVES----RKKIIPVFYNIKPS
DLV----AVVESVAHH----------------------------------
----------
>Hordeum|HORVU2Hr1G039670.1_53_182
YDVFINHRGADTKRTVARLLYDRLAQGGIRGFLDNMSMRPGDRLRDTIRA
GIRECSIAVAIFSPSYCDSEYCLWELAMLVES----RKTIIPIFYNIKPS
DLV------AVAASE------YPEDVERYKYALREAKNTV----------
----------
>Brachypodium|Bradi1g24377.1.p_53_151
YEVFINHRGVDTKRTVARLLYDRLAQAGLRGFLDNMSMRPGDRLEERIGS
AIRECTVAVAIFSPSYCDSEYCLRELAMLVES----RKAIIPIFYDIKPS
DLL-----------------------------------------------
----------
>Zea|Zm00001d007761_P001_68_179
YDVFINHRGADTRHTVARLLHDRLLQASVRTFLDSVSMRPGDRLVERINQ
GMGQCKVAVAIFSERYLDSEFCLHELAALVEA----RKAIVPIFYGVKPS
ALV------AVV-----------DAHA-----------------------
----------
>Panicum|Pahal.B04354.1_57_157
YDVFINHRGVDTKHNVARLLYDRLEHLSVRSFLDKKSMRPGDRLEERIDE
GIRQCKVAVAIFSRRYFDSEFCLRELASIVEA----RKLLIPIFYGIKPS
EL------------------------------------------------
----------
>Euryale|Ef27458_989_1160
FDVLFSYIEEDVDTNFIHNFYKVLENHGIYGFKDKGDCENKEEKVDELVK
CIKRSVICIPIFSKHFCQSWWCLTSVAKMVELKK----SIIPIYFHVHPL
DIRNQMGRYGSCF-NHETEKQ-RENVEDWIKALQFA--IGQYHHTNRNME
ELITVVRDRI
>Nymphaea|GWHPAAYW007095_19_186
FDAFLSFKQEDTGDLLAGLLYEALVDRGLTVF-DEEDAKK-EENINRLLT
CIEVSKVFVPIFSINYAQSRWCLQEIAKMVECRR----CIVPVFLGVDPS
EVRYQTGTYGSYF-AHHEVYE-EEEVEKWRQALNEAGSYPGFHFIDRQEK
KVIPLVVKKV
>Nymphaea|GWHPAAYW011586_1493_1657
YDVFLSYRGEDTRKNFAGLFRHILDQKGIHAFFDDLDLQKGEKIE-EILD
AISRSRFLVPIFSQNYAESKWCLREVAKMVECRKDGGQLIVPVFFDVNPK
DVRHQSGPFKAAFLKHKKERR--EEVDGWKRALEYVGGISGYDLYNGNQS
ELVSSMVEKI
>Nymphaea|GWHPAAYW011586_3_88
--------------------------------------------------
------------------------------ECRKDGGQLIVPVFFDVNPK
DVRHQSGPFKAAFLKHKKERR--EEVDGWKRALEYVGGISGYDLYNGNQS
ELVSSMVEKI
>Euryale|Ef35789_21_186
YDVFLSFRGKDTRNNFTGLFHYILEQQSIRAFFDEEDLDKGEKIE-KIFE
AISKSQIFVPIFSKGYADSKWCLMELKKMVDSGSDDRQRIIPIFFDVDPK
EVRHQSDEFKAAFVEHQKERR--EEVEGWKHALRHVGEISGYHLYKSNQK
QLVKDIIDAI
>Euryale|Ef6078_52_222
FDVFLSFSGADTRDGFTSHLHKELNRLGISAFIDSKGLQKGEKIS-KLFE
YMKASQHFVSILSENYVLSKWCLLEAAEMVKIAEGENRTIIPVFYNIDPS
QLKDNKGSFQIAIAKHLKQQKLKQQVEECRAALRTLGKICGYSLTNRNEA
ELVTCICKRV
>Nymphaea|GWHPAAYW023738_84_189
-------RGKDTRGRFTSHLYEELNQCRISAFFDSVGLRKGERIS-EILG
YMKASQVVMSILSKNFAKSKWCLLEAAKMLEIHEKENKWIIPVFLDVSPS
DIKEDSGSFQVS--------------------------------------
----------
>Nymphaea|GWHPAAYW007067_57_219
--VFISFRGNDTRKGFTSHLHKELESRGIPTFIDSERLEKGRRIS-DLFK
WIEGSKIFMPIFSKNYAESKWCLGEIAKMVEQRR----PIIPIFYDVPPD
DVRDCRASFEEAFEKHQHDIELEEQINEWKVAVTEAGKISGYCLTEGDEA
KLITLIGARV
>Euryale|Ef38608_124_322
--VFISFRGKDTRKGFTSHLHKELESRGISTFLDSERLEKGQRIS-DLFK
CIEGSKIFMPIFSKDYSESKWCLREIAKIVEEKR----PIIPIFYDVHPS
DVRHCRASFEKAFEKHQSDKKLEEQIHEWRTALTEAGKICGYCLTEGNEA
KLITLIGARV
>Nymphaea|GWHPAAYW006322_40_206
FNVFLSFRGEDTRKGFTGHLYNALRQHGISTFIDSEELERGERIE-DLFS
YIEGSQIFVPVLSKGYTNSRWCLREITKMVECGR----LILPIFFDVDPT
HVRNQSGPFEAAFQRHAGNNRVEEDLRRWKDALRAVGEIRGHCLTNGNEA
KLIWNVVKQI
>Nymphaea|GWHPAAYW010341_5_115
--------------GFIAHLYDTSVTRGISTFIDNVNLEKG---------
--ERARIFVPIISEGYADSKWCLGEITKMVKCRRAPWRLIIPVFFGVEPS
DFGNQKGSFLPAFERHEN-NEL-EEVSEWKNALHE---------------
----------
>Euryale|Ef25916_61_230
YDVFLSFRGPDTRNGFTGHLYNALKYKGILTFMDSEELEKGRKVE-ELFG
YIERSKIFLPIFSKGYADSKWCLKEIGKIVECKR----LVIPVFFDVEPR
DVGHQTGPFAKAFRDYVKKENIEEEVSKWRAALTEAGKVAGYHLAERNEA
KVVQLILKRI
>Nymphaea|GWHPAAYW006120_51_120
--------REDTHEGFTDHLHEVFKLHGINTFIDSENLEKGEEIK-RLLA
YVKKSKICVPIFSIAYADSKWCLKELAKI---------------------
--------------------------------------------------
----------
>Euryale|Ef12038_54_217
FDVFLSFRGEDTRKGFTGHLYEGLKLRGVSPFIDSENLKKGEEIP-RLLE
YIEKSKVCIPIISVGYADSKWCLKELAQIVALKK----KVIPVFFGVDAS
DMKKQSGPFTSGFEKHESNRKLSEEVRKWREAFAEVGNISGYTLVDGYEA
KLVQIIVKRI
>Euryale|Ef15175_279_440
FEVFLSFRGTDTRKGFTGHLYEGLQLRGVTTFKDDVNLDKGKEID-RLLE
YIEKSKIFVPIFSENYADSEWCLKEVTKSVECGK----EVVPVFFGVEPS
DVRNQRGPFEAAFNKHESNKAQQEEVKKWREALKIVGSKSGFTLTNWDET
QLKLDIIQSV
>Nymphaea|GWHPAAYW011462_69_233
FEVFLSFRSEDTRKGFTGHLHDGLQERGITTFIDCEKLEKGEEIN-KLLE
YIDRSKIVVPIFSKRFAESKWCLKEVTKSVECGK----EIIPVFFGVEPS
DVCNQGGPFKSAFKDHQSNKEQQEEVMEWREALKKVGNISGFTLMNGDEA
KLKRAVIKRV
>Euryale|Ef22745_176_315
FHVFLSFRGEDTRKGFTSHLYDNLRDRGIFTFMDSEKLAKGEKIE-KLFE
YIEKSKIIVVIFSKRYAESRWCLREITRSVECKK----EIIPVFFGVKPS
DVRNQKGTFETVFREHESNEKQQEDVRKWREALKNVGSLSGFEL------
----------
>Euryale|Ef27501_138_297
FHVFLSFRGEDTRKGFTRHLYDNLRDHGIFTFMDSEKLAKGEKID-KLFE
YIERSKIIVIIFSQCYAESRWCLKEVARSVECKK----EIIPVFFGVKPS
DVRDQKGTFETVFRKYESNENQQEDVRKWREALKNVGSLSGFEL--GEEA
KLRREIVKFV
>Euryale|Ef5647_15_177
YDVFLSFRGEDTYKGFTGHLYYAMEERGIRTFMANEKLDKGESIK-QLLD
CMEKSKIFVPIFSKRFAESRWCLMEVAKMVKCRR----LIIPVFFDVKPT
HVRNQRGPFEAAFQSHEKNKDLKKTLQEWRDALRTVGEISGYDLTDGHEA
KLNQIIIRRI
>Euryale|Ef3053_10_157
-------------------LNKVLKQRAIRTFFDEEETENEREKVGEVFS
AIEKSQIFIPIFSKSYANSRWRLMEIASIVNSRR----LILPVFFDIDPR
YVRSQGGPFIVPFRKHEEDAE-GEQTREWRSALRTAGEIKGYDIAAGQEQ
KFIHVIVKRV
>Nymphaea|GWHPAAYW024421_925_1022
FDVFLSFVWENALNGFVGCLYEDLKKREVPTFYDGPAGSKG-DRILELLR
AIEGAKIFIPIFSTRYAECKFCLMEIDKMVECNR----LIIPVFYDVEPH
E-------------------------------------------------
----------
>Euryale|Ef3877_13_176
FDAFLSFTREDLINGFTEALCAALEQKDVRAFVEQGNLDDADQKAGAALR
AIEASEVFLPIFSRGFADSKLCLMQVAEMVE----RGRLILPIFYDVEPR
QVRNQKGPFENAFRKHEESKD-NEQVKRWRGALRAVGEIKGYDVADGKDG
KIIPLIVKDV
>Euryale|Ef9860_13_153
FDVFLSFTREDLINGFIEGLCAALEQRAVRAFVEQGDLDDADQKAGAALR
AIEASEVFLPIFSRGFADSKLCLMQVAEMVE----RGRLILPVFYDVEPR
HVRNQKGPFGTAFRKHEESKD--EKVERWRGALRAVGEIKGY--------
----------
>Euryale|Ef8691_194_278
--------------RFCRWLKSELELQGIACFIADRARYSDTQSLEIADR
FICSATYGVVVVTGSNFLNPFSIEEIRIFNQKKN-----LIPLLFETDME
EVT---S-------------------------------------------
----------
>Euryale|Ef21663_182_273
--VYIGYHGQNSLVRFCRWLKSELELQGIACFIADRARFSDTQSLEIADR
IICSATYGVVVVTGSIFLNPFSIEEIRIFNQKKN-----LIPLLFETD--
--------------------------------------------------
----------
>Euryale|Ef34729_182_276
--VYIGYHGQNALVRFCRWLKSELELQGIACFIADRARYSDTQSLEIADR
IICSATYGVVVVTGSIFLNPFSIEEIKIFNQKKT-----LIPLLFETDVE
E-------------------------------------------------
----------
>Nymphaea|GWHPAAYW016435_182_276
--VYIGYHGQNSLVRFCRWLKSELELQGIACFLADRARYSDTQSLEIADR
IICSATYGVVVVTGSIFLNPFSMEELRIFNQKKN-----LIPLLFETDVE
E-------------------------------------------------
----------
>Nicotiana|NbD031987.1_17_191
YDVFLSFRGEDVRKTFVDHLYVALQQKGIHTFKDDENLEKGNSISPHLMR
AIEESRIALIIFSRNYANSTWCLDELVKIMECKKLNGQIVFPVFYDVDPS
IVSKQKSSFGEAFSSHEALGCF--KLQKWRAALEEAANLSGCDLANGHEA
KVIKQIVEDI
>Nicotiana|NbD031987.1_798_973
YDVFLSFRGKDVGKTFVDHLYVALQQKGIHTFKDDEKLERGNSISPHLMR
AIEESCIALIIFSKNYANSTWCLDELVKIMECKNL---IVLPVFYDVDPS
TVRKQKSSFGEAFRTHEARGCF--KLQKWRAALVEAANLSGWDLANAHEA
RVIEQIVEDI
>Nicotiana|NbD017177.1_12_188
YDTFLSFRGEDTRDNFVEPLRKRLEETGISAFKDDVSVERGKPISAQLFK
VIESSRYAVIVFSENYASSTWCLEELTKIIECAETKGQKVLLVFYNVEPS
DVRMQSNSFARALVQLEADLQDWVKLQRWKDALCKAPNFAGPDAVKGDEE
KCIELIVKEI
>Nicotiana|NbD017177.1_549_714
YDVFLSFRGEDTRRTFTTQLHACLEDNGIYTFKDDMELVRGRDIATGMLR
SIQESRIAIIIFSENYVASKWCLEELIQIMECVDNEGTTVFPVFLDVEPS
DVRKQKNGVAEAFARCKT---SFEKVLRWKEALQNAANIAGWHVANGELA
KCIKHIVNQV
>Nicotiana|NbD002668.1_18_188
YEVFLSFRGEDTRKTFIGHLFSKLCDVGVKTFLDDEELRKGDVISRELEK
AVEESRISIIVFSRNYASSSWCLNELVKILECKEKLKQMVLPIFYDVDPS
EVRKQTGLFGEALAKHERSFG-AQRVEKWRAALTEAANLSGWDLADGHES
KFIEKIIQQV
>Nicotiana|NbD037544.1_22_164
YDVFLSFRGEDTRKSFVDHLYTTLREKGIHAFRDDIELRRGKFISPELRN
AIEKSRFAVVIFSQNYANSSWCLEELTKIVDCTKHRGQTLMPVFYSVDPS
EVRKQKGSYEEAFAEHEKNF--EKKIKEWRDALKEAANISGYDV------
----------
>Nicotiana|NbD002669.1_18_174
YEVFLSFRGEDTRKTFIGHLFSKLCDVGVKTFLDDEELRKGDVISSKLEK
AIEESRISIIVFSRNYASSSWCLNELVKILECKEKLKQMVLPIFYDVDPS
EVRKQTGLFGEALAKHERSFG-AQRVEKWRAALTEAANLSGWHLADGYI-
-FLIQL----
>Nicotiana|NbD002884.1_15_170
YEVFLSFRGEDTGKTFTGHLYSKLDNVGVKTFIDDEELGKGDVISRELEK
AIEDSRISIIVFSRNYVSSSWCLNELVKILECKEKLKQMVLPIFYDVDPS
EVRRQTGLFGEALSKHEQSFG-AQRVEKWRAALTEAANLSGWNLADGHE-
--IIQV----
>Nicotiana|NbD046950.1_17_184
YDVFLSFRGEDTRKTFVAHLYRELRRAGINTFKDDETLERGASISPQLVN
AIKRSRFAIIIFSKNYASSKWCLDELVKIMECPNEIGHIVVPIFYDISPS
DVQSQRNSFAEAFSKYEEDFKGTNRVHNWRKALIKAAKVAGHDLYNGNES
WCIQHVVKDI
>Nicotiana|NbD037937.1_12_178
YDVFLSFRGEDTRKTFVGHLFNALIEKGIHTFMDDKELKRGKSISSELMK
AIGESRFAVVVFSKNYASSTWCLEELVKILEIHEKFELIVVPVFYDVDPS
TVRKQNGEYAVCFTKFEANLVDRDKVLRWREALTKVANISGHDLYNGDES
KCIQQILKDI
>Nicotiana|NbD006059.1_13_194
FHVFLSFRGEDTRKNFTDHLYTALINAGIRTFRDDDEIRRGENIESELQK
GIRESKISLIVLSKDYASSRWCLDELVNIVDRRKKEGHTVLPVFYTVSPE
DVENQTGSFAEAFVNHEKRGNVMEKMDKWRVALKEVAKLEGMCLVDGHEA
KFIQKIIKEI
>Nicotiana|NbD037940.1_8_181
YDVFLSFRGEDTRKNFVSHLYRALTKKGVHTFRDDRSVEKGKTIKDELIG
AIKESRLAVIVFSANYASSRWCLEELVKIIECKIQRKQTVIPICYGINES
EKCSIVDAFAEAFAKREADSTFEERLKIWRKALTE-AIDSGWDVQNRNEA
ECIEQIVKEI
>Nicotiana|NbD028134.1_19_180
WDIFLSFRGEDTRHGFTNKLYNELVRNGVRTFIDDEGLDRGEEIAPNLSA
AIEDSAASIAVISKNYASSKWCLEELAKISECK----RLLLPVFYRVDPS
DVRRQTGPFEEHFRKHEIMVEA-EKVCRWREAMKKAGNISGWD-SMWEES
ELIQSLVKKV
>Nicotiana|NbD030775.1_8_175
-QVFLSFKGKDTGNNFVDHLYEALVGAGFVALRSD-ENEGGDETKLKLQK
GIKESGVSVIIFSNDYVSSSWCLDELVLILDCKRIARRAVLPIFYHVDPS
DVRKQKGRIGENFDRHENLGG-NERVRKWREALKEVADLGGMVLADGHES
KFIQKILKVV
>Nicotiana|NbD037942.1_7_178
YAAYLSSETGNIGQTFVSHLHGALKQEGIYTFKDDRNQDRGISLSKDSSK
AIEESQIIVVVFCENFVLSKDCLDEVVKIMDCRKLLKKVVIPIFYDVEPS
EVRRQRNSLAEAFADDSENDDGSERVKRWRDALNEAGNISGFDLHDGNEA
ECIEQIVKEI
>Nicotiana|NbD027052.1_23_191
YDVFLNCRGGDTSKYFVDQLYLTLRQVGVNTFRDDEGVHVSSEV---VMN
AIEGSIIFIIVLSKNYASSRRCLSEVLHILELKKNSRRLVLPIFYDIDPS
DVRKQTGSFAEAFERH--GTC-SEKIQLWRAALNKVGNLSGWDLAEGYQS
KFINIIIEEV
>Nicotiana|NbD042043.1_16_194
HHVFLSSRSKEVSNTFGDHLHTALVNAGIRAFMFDEELVEEEEQQKKVQK
VIQESRILIVVFSKDYASSQNCLDELVYILESKKAFGHFVLPVFYDVDPS
DVRKQKGCLEEAFLRYEKRYKKMEKVDKWRAAFREVADLGGMVLADGYES
RFIQEILKVV
>Nicotiana|NbD006063.1_19_176
YDVFLSFKSEDRGKYFTDHLSTALNQAGFRTFK-------G-GSSSDFAK
AIQESKISIIVFSQNYASSCWCLDQLVTILERKKKFACTILPIFYHVDPS
NLRKHKGSFGEALNRHEEKFKSEEELKKWKDALSQAADLAGMVF--QHES
SFIKKIINVI
>Nicotiana|NbD039337.1_13_178
YHVFLSFRAKDTGKTFTDHLHRNLVRAGFHVFKNDDYDGEKEDLKSKLQK
GIEQSKISVIVLSQNYASSERCLDELVMIFEQKRNFGHIVLPVFFNVDPS
DVRKLKGSFSQPFCVNGE----SQKLRDWGNVLKQVADLGGMPLADGHEA
KFIENIVEVI
>Nicotiana|NbD006064.1_13_174
YHVFLSFRTQDTGKTFTDHLHRNLVRAGFHVFKNDD----KEDLKSKLQK
GIEQSKMSVIVLSQNYASSERCLDELLMIFEQKRNFGHIALPVFFNVDPS
DVWKLKGSFGQPFSANGE----SQKLRDWRNALKQVADLGGMPLADGHEA
KFIENIVEVI
>Nicotiana|NbD031366.1_40_206
-QVFLSFRAEDSCISLTEHLYTALVQAGFQTFKQDTDTRK-----EQLHN
AIRESKVSLIVLSQGYAFSQSCLDQLDMILTCKEKLDRAILPIFYYVDPS
DVRKKKGRIGEALAMHEQELKSRERVERWKEALAKVADLGGMVLARWPES
KFIQKIVNVV
>Nicotiana|NbD051885.1_17_185
------------GMSFGDHLLSALSNAGIRTFRVD-ELEIDEKGCKELQK
TIQESKILIVVFTKEYTSSERCLDELVFILESKRTFGRFVLPVFYDVDPS
EVRKQKGSFEQDFLMYEERFKDLQRVKEWKAALTEVADLGGMVLSDGCES
KFIEEIVKVV
>Nicotiana|NbD053092.1_33_131
-DVFINHRGNDTKRTIASLLYDHLTRLRIGSFLDNKNMKPGDKLFEKIDR
AIKECKVGVAVFSPRYCDSYFCLHELALFVES----KKKVIPIFCDVKPS
QLR-----------------------------------------------
----------
>Nicotiana|NbD017979.1_35_132
-DVFINHRGIDTKRNVAGLLYEHIKNLGLQPFLDSKNMKPGDKLFDKIDP
AIRNCKIGMAIFSPQYRDSYFCLHELSLMMES----KKRVIPVFCDVKPS
EL------------------------------------------------
----------
>Nicotiana|NbD047748.1_173_252
---------------FMNWLRAELEIQGLSCFVTDRARCRNSRKHGMVER
VMDACTYGVVILTKKSFRNPYTIEELRFFSSKKN-----LVPVYFDLRPE
--------------------------------------------------
----------
>Nicotiana|NbD031432.1_173_252
---------------FMNWLRAELEIQGLSCLVTDRARCRNSRKHGMVER
VMDACTYGVVILTKKSFRNPYTIEELRFFSSKKN-----LVPVYFDLRPE
--------------------------------------------------
----------
>Klebsormidium|kfl00295_0030_v1.1_9_104
YDVFISHCGKD-KKGFADLLRDDLERAGVLCFFDEHSLEVGDAAPAEMLK
AMEEATYGVVILSPGFWEREWCMKELETFVRRGR-----FVPVFYEGFQA
--------------------------------------------------
----------
>Klebsormidium|kfl00224_0170_v1.1_23_103
YDVFISHCGADCKRDFAVQLKNELERAGLCCFLDDRDLRLEDDAAKTICA
AMETTKFGVVLVTEGFFKREWRIKELETFL--------------------
--------------------------------------------------
----------
>Chondrus|CDF39810_23_121
--VFISHAGPD-KLHIARPLSEKLQAQGLNCFLDKTSMEPGDCGGDEMTK
AMESAKVGVFILSPEFAARKWTMRELRCFLRRR--SGMILIPVFYRLSIR
E-------------------------------------------------
----------
>Chondrus|CDF40092_779_869
-DVFISHAGTD-KSFIAGPVFHEVQKEGLNCFLDKARIEPGDTGSDEMTA
AMESAKIGVFILSPEFAARRWTMRELRCFLCRRRRTGV------------
--------------------------------------------------
----------
>Klebsormidium|kfl00170_0010_v1.1_7_88
YGVFISYCG-D-RRDFAVMLRAELERVGVHCFLDVSSLMPGDNVDERLLF
AMQTASIGIVILSPRFFEGEWCMMELHTFMTR------------------
--------------------------------------------------
----------
>Chondrus|CDF40243_93_194
-DVFISHAGPD-KWTIASPLFDKLRGEGFSCFLDKKSMKAGDCASEEMIA
AMESAKIGVFILSPEFAARRWPMKELRCFLRRYRSSGAILIPVFYRLR--
--------------------------------------------------
----------
>Chondrus|CDF37627_393_475
YTVFISHASAN-KEKAAKPLHDYLKQRRIKSFLDSGRSRSGDQISDSRMA
GMKHAMVGVFVLSPEFVASKWTMHELRCFMDRRR----------------
--------------------------------------------------
----------
>Chondrus|CDF39812_22_122
-DVFISHAGPD-KLHIARPLSKKLHAQGLNCFLDKTSMEPGDCGGDEMTK
AMESAKVGVFILSPEFAARKWTMRELRCFLRRRRGSEMTLIPVFYRL---
--------------------------------------------------
----------
>Chondrus|CDF33986_22_121
-DVFISHAGPD-KLHIARPLFEKLQAHGLNCFLDKISMEPGDCGADEMTK
AMESAKVGVFILSPDFAARKWTMRELRCFLRRRSGSGMTLIPVFYR----
--------------------------------------------------
----------
>Chondrus|CDF32725_37_122
-----------------RPLSEKLQAHGLNCFLDKTSMEPGDCGEDEMTK
AIESAKVGVFILSPEFAARKWTMRELRCFLRRRRGSEMTLIPVFYRL---
--------------------------------------------------
----------
>Chondrus|CDF36327_129_230
-DVFISHAGPD-KLTIANPLFDKLRGEGFSCFLDKKSMKAGDCASEEMIP
AMESVKIGVFILSPEFAARRWPMKELRCFLRRRRSSGAILIPVFYRLG--
--------------------------------------------------
----------
>Chondrus|CDF38850_5_104
-DVFISHAGPD-KLHIARPLFEKLQAHGLNCFLDKISMEPGDCGGDEMTK
AMESAKVGVFILSPEFAARKWTMRELRCFLRRRSGSGMTLIPVFYR----
--------------------------------------------------
----------
>Chondrus|CDF38372_5_104
-DVFISHAGPD-KLHIARPLFEKLQAHGLNCFLDKISMEPGDCGGDEMTK
AMESAKVGVFILSPEFAARKWTMRELRCFLRRRNGSGMTLIPVFYR----
--------------------------------------------------
----------
>Chondrus|CDF39132_5_103
-DVFISHAGPD-KLHIAYPLFEKLQAHGLNCFLDRMSMEPGDYEQDEMTK
AMESAKVGVFILSPEFAARKWTMRELRCFLRRRSRSGMTLIPVFY-----
--------------------------------------------------
----------
>Chondrus|CDF33980_22_121
-DVFISHAGPD-KLHIARPLFEKLQAHGLNCFLDKISMEPGDCGGDEMTK
AMESAKVGVFILSPDFAARKWTMRELRCFLRRRSGSGMTLIPVFYR----
--------------------------------------------------
----------
>Chondrus|CDF37277_22_121
-DVFISHAGPD-KLHIARLLSQKLEDQGFNCFLDKTSLKTGGHGPDTMKK
AMESAMVGVFILSPEFAARKWTMRELRCFLRRRRARGMTLIPVFYR----
--------------------------------------------------
----------
>Chondrus|CDF37505_11_115
-DVFISHAGPD-KLNIARPLFEKLEADGKKFFLDKKSMQPGDCGPDEMTK
AMKSAKVGVFILSPEFAARKWTMRELRCFLGRRERSGRTLIPVFYRLSIR
E-------------------------------------------------
----------
>Chondrus|CDF38694_37_122
-----------------RPLSEKLQAHGLNCFLDKTSMEPGDCGEDEMTQ
AMESAKVGVFILSPEFAARKWTMRELRCFLHRRKSSGMTLIPVFYRL---
--------------------------------------------------
----------
>Chondrus|CDF39472_11_114
-DVFISHAGPD-KLNIARPLFEKLEADGKKFFLDKKSMQPGDCGPDEMTK
AMESAKVGVFILSPEFAARKWTMRELRCFLRRRRSDGMTLIPVFYRLSIR
--------------------------------------------------
----------
>Chondrus|CDF37667_22_122
-DVFISHAGPD-KLHIARPLSKKLHAQGLNCFLDKTSMEPGDCGPYEMET
AMESAKVAVFILSPEFAARKWTMRELRCFLRRRRESGMTLIPVFYRL---
--------------------------------------------------
----------
>Chondrus|CDF37799_23_121
--VFISHAGPD-KVLIADLLSEKLQAHGLNCFLDKISMEPGDYARDEMTK
AMESAKVGVFILSPEFAARKWTMRELRCFLRRRSRSGMTLIPVFYR----
--------------------------------------------------
----------
>Chondrus|CDF40008_22_122
-DVFISHAGPD-KLHIARPLSQKLEDQGFNCFLDKISLKTGGHGPDAMKK
AMESAMVGVFILSPEFAARKWTMRELRCFLRRRERSGRTLIPVFYRL---
--------------------------------------------------
----------
>Chondrus|CDF39140_23_121
--VFISHAGPD-KVLIADLLSEKLQAHGLNCFLDKISMEPGDYARDEMTK
AMESAKVGVFILSPEFAARKWTMRELRCFLRRRSGSGMTLIPVFYR----
--------------------------------------------------
----------
>Chondrus|CDF36581_19_104
----------------ADLLSEKLQAHGLNCFLDKISMEPGDYARDEMTK
AMESAKVGVFILSPEFAARKWTMRELRCFLRRRIRSGMTLIPVFYR----
--------------------------------------------------
----------
>Chondrus|CDF33066_35_121
---------------IARPLSKKLQAQGLNCFLDKISMEPGDCGGDEMTK
AMESAKVGVFILSPEFAARKWTMRELRCFLRRRSGSGMTLIPVFYR----
--------------------------------------------------
----------
>Chondrus|CDF38046_23_122
--VFISHAGPD-KLHIARPLSEKLQAHGLSCFLDKISMEPGDCGEDEMTK
AMESAKVGVFILSPEFAARKWTMRELRCFLRRRKSSGMTLIPVFYRL---
--------------------------------------------------
----------
>Chondrus|CDF34197_23_101
--VFISHAGPD-KLHIARPLSEKLQAHGLNCFLDRMSMEPGDYEQDEMTK
AMESAKVGVFILSPEFAARKWTMRELRCFLRR------------------
--------------------------------------------------
----------
>Chondrus|CDF40096_1157_1226
-------------LYFARPLYNDLCSRGMCCFLDKFSLRPGDDARPKMTS
AMETADIGVFILSPEFACRRWTMKELECFQARK-----------------
--------------------------------------------------
----------
>Chondrus|CDF33637_978_1059
YDVFISHAGPD-KMAMANPLYQSLTRHNVNVFLDFEGLQILDTASEEMNR
AMNEARIGVFILSPEFAAREWTMRELRCFLDR------------------
--------------------------------------------------
----------
>Chondrus|CDF37690_1165_1233
--------------HFARPLHEDLCKRGMCCFLDKVSLRPGDDGVDKMTV
AMETADIGVFILSPEFACQRWTMKELECFLMRK-----------------
--------------------------------------------------
----------
>Chondrus|CDF36338_278_366
FTVFISFCDLD-KNTIAIPLHARLTKKGISSFCGKQSLIPGEDVREARNR
ALRSAAIFVFILSPEFAFRETNQEDLSYALKRSKKSK-------------
--------------------------------------------------
----------
>Chondrus|CDF40019_28_111
-------------------LSIKLEAHGLNCFLDKTAMQPGDCGPDAMTK
AMESAKVGVFILSPEFAARKWTMRELRCFLRRRRSDGMTLIPVFYRL---
--------------------------------------------------
----------
>Chondrus|CDF35240_314_413
YDVFFSYAEGDK--EAATEMMEYLRKNSIRIFDEPRSVRQG-VVNQEITE
AISQSRIFLSLLSDDYFHSVECTEAFSLAY-CRDSQGNFIIPLFW--R--
--------------------------------------------------
----------
>Chondrus|CDF33057_1077_1179
FDVFLSHASPD-KLALAQPLYQSLTWQRVRAFLDMEVLQILDTAPEEMDR
AMREAPVGVFILSPEFVARPWPMKELQCFLKRDRLEGGVILPIFYRL---
--------------------------------------------------
----------
>Chondrus|CDF36337_348_441
FTVFISHCGED-KQKMAIPLHKKLTELSISSFVDHLSMKAGRNGHEAMNH
AMNVAQIGVFIVSPECVPREWPIKELSCFLKRLEKNNTI-----------
--------------------------------------------------
----------
>Chondrus|CDF39398_614_712
YAAFISHAGTD-K-EWAVYLAEALERKCLRTFVDRLELICSSTGDELMEK
AIQTARVGVFITSPEFFARRYTMHEMRTFLRRNEANEKVIYPIFHR----
--------------------------------------------------
----------
>Chondrus|CDF36606_2_66
--------------------------------------EPGDCGEDEMTK
AMESAKVGVFILSPEFAARKWTMRELRCFLRRRKSSGMTLIPVFYRL---
--------------------------------------------------
----------
>Chondrus|CDF33038_365_464
HDVYFSYAQKDK--EAARDMISYLSKNSIRIFEESRTIRKG-VVDNSIME
AASASRIFLALLSDDYFHSVECTEAFSLAC-CRDSQGNFIIPLFW--R--
--------------------------------------------------
----------
>Chondrus|CDF39810_726_779
----------Q-YEEAVKDLSSVLRNRG-----GSESLLR--DTGEED--
------------------SVSAMELMMRAAR-------LSVL-FC-----
------G--ESSA-------------------------------------
----------
>Chondrus|CDF34197_710_760
-------------EEAVKDLNSFLRNTG-----GSESLLR--DTREED--
------------------SVYAMELMMRAAR-------LSVP-FC-----
------G--ESS--------------------------------------
----------
>Chondrus|CDF33986_711_761
--------------EAVKDLNSFLRNTG-----ASESLLR--DTGEED--
------------------SVYAMELMMRAAR-------LSVP-FC-----
------G--ESSA-------------------------------------
----------
>Chondrus|CDF34807_687_740
----------Q-YEEAVKDLNSFLRNTG-----GSESVLR--DTGEED--
------------------SVYAMELMMRAAR-------LSVP-FC-----
------G--ESSA-------------------------------------
----------
>Chondrus|CDF39812_732_784
------------YEEAVKDLSSVLRNTG-----GSESLLR--DTGEED--
------------------SVSAMELMMRAAR-------LSVL-FC-----
------G--ESSA-------------------------------------
----------
>Chondrus|CDF38372_676_728
------------YEEAVKDLNSVLRNTG-----GSESLLR--DTGEED--
------------------SVYAMELMMRAAR-------LSVP-FC-----
------G--ESSA-------------------------------------
----------
>Chondrus|CDF40489_248_356
--VYFSYAQKDK--EAARDMISYLSKNAIRIFEESRTIRKG-VVDNSIMG
AVSASRIFLALLSDDYFHSVECTEAFSLAY-CRDSQGNFIIPLFW--RSC
DLT----PLAKRL-------------------------------------
----------
>Chondrus|CDF36609_23_76
--VFISHAGPD-KLHIARPLSEKLQAHGLSCFLDKISMEPGDCGEDEMTK
AMESAKV-------------------------------------------
--------------------------------------------------
----------
