# Supplementary material for: Variation in plant Toll/Interleukin-1 receptor domain protein dependence on ENHANCED DISEASE SUSCEPTIBILITY 1
Source: Plant Physiol. 2022 Oct 13;191(1):626–42. doi: 10.1093/plphys/kiac480 (PMC9806590; doi:10.1093/plphys/kiac480)
Supplement: kiac480_Supplementary_Data [file kiac480_supplementary_data.zip › kiac480_Supplementary_Data/SupplementalFileS15_V1_20211114.fasta]

>Amaranthus|AHYPO_001517-RA
ME-------AGE----KIGLK-LISRACAIAIKAHCTDKS-YLCEKSSGS
ELLFGFAGGWDVGNWFS-HKPFGEAKI--NLSIFPSLKQIGSNEAATVNH
AFLQRFEALMANTTLKNEVESAAA-DGKQIVFTGHSSGAAIAIFAALWFL
ESQSQKHINHIPPRCITFGSPLVGDKIMNHAIKREHWSRHFTHFIMRYDI
IPRISLTPFPSIERELQPILHYFNPNSPFYASDSIERTGEVMFVSTVIRN
AAVVTSHVACKFMGCTENVTNFIELSPYRPFGNYVFCAGNGKIILENSEA
ILQILYYCLQLGSESEWGDVVQRSLKEHLIYEHEL----HERIDIPRVAY
L-EKLE--DLPLSDALNDLGL---SSRARLCLRAAGELEKQKARNQIKIN
SNKNRIKEVLGMLERYQSNCEVRK-VGYYDAFKMQKLTEDFNNNIRRLEL
AGIWDEIIEMLKRNELPDEFEGQKEWIELGTKYRRLVEPLDIANYYRHLK
NEDTGSYISKGRPSRYKYTQKWREQGEKV--Q---------ADSMPESCF
WAEVEELCIM-TRNTEFSEIKER---VLHLERKVSLWAQNELLGKDVFLN
DSTFVQWWKRLPIQHRSISCIRDLF-HE----
>Amaranthus|AHYPO_019362-RA
--------------------------------------------------
--------------------------------------------------
--------------------------------------------------
--------------------------------------------------
--------------------------------------------MFVLDN
TEASAKTSAE------SMEV---PTRVLWPFGNYLFCSEEGAICVDDAVT
VVKFLHLILAAGNS-------TSCFDDHFEYGGCVQRMSFQFLMRKGFIQ
-GNDSS-YEAGIKLAVESTGLA----------------------------
--------------------------------------------------
---------------------------------QLLVEPLDIAEYYRSNQ
HLKKGHYLKNGRERRHELFDKWWRE--MNNRQEE-NKRSTFASLTQDSCF
WARVEEARELLEMLRRETNSNLAWKLIEEFEQYAKGLIDTKKVSSNVLAM
NSSYIKWLKELRLQQEV-IKS-----------
>Amaranthus|AHYPO_018465-RA
------------MAANFLASTNLLHDSWRLCNLANVSG--SFIVQQNG--
IGLMGFSGLHDIGG-SGS---LDMIGVQDN-GLFSGLGFHLDDEVVMVHH
GLLRLFL----------GMKGLL-ETSKSIILTGHSIGGSIASLTSLWLL
SYFQNMP-SPPQILCITFGSPLLGNKSLSKLLLRQRWFGNFCHVVHKHDI
IPRLLFAPFRPINTQLHFLLQYIQS-SISSSP-QIRVTEEMQLFSFVLDK
TEEIAKELAE------NVEI---PAGLYCPFGNYLFCSEEGQVCVDNTVS
IVKLLHLMLAVGNS-------NSCFDDHFAYGGCVERMSYRFLMRKGFME
-GDCSS-YEAGLKLA-------SVSKQAEDSLKMVKQRGLTPNLNSARLA
IALAKITPHRAQIEWYKKSCESDNQMGYYDSFKRQASKRDNHVNLFRIKL
ANFWDNVISKIDNNELPHDFHKRRKWVNAAHFYQLLVEPLDIAEYYRSGE
HLRKGHYMRKGRERRHEVFDKWWRE--KNDGEEE-TKRSTFASLTQDSCF
WARVEEAKEFLEVVRKERKSNVAWKVIEEFEQYARGLIESKEISPDVLAK
NSSYRMWLREFRLHQQV-PHFPGFTDEMV---
>Amborella|ERM99598
-------------MADLLITSGLLDQAW-IGAQV-HSAFSHTSPSSPP--
--IISFSPPKPTSHSL---SPLSNTPLS-----FLNLQTHSDPPSISINS
AALSLFQSIPHLAEATQQ------HGHGPLLITGQGLGGAVAALFALWAL
Q---------KGHLCITFGCAPIGNEGLARAVESQPWASRLIHV-----G
VPRPRAEGL-----------------------------------------
------------------------------FGEFLLCGRDGYALIEGHEF
ASR----------AM-DLSNEVDLSHGEEDYGVIIEQLRERVIY-RGGEV
EGLDWSKVRVGLGIQLKEIGIKGRDT-----LLTMEKRQE--DLNSNLFH
KKLNLMKMNMAQLEWYIKQCK-DLDMGYYDCYKDWTSRPDRDATKYKTEL
ANYWKEEVEKAQTNVK-----LRIAILFGGTNFRRMVEPLEIADYYRNRN
RN----YVSEGRPHYYAVIEGWLEKG--------ASERNSKGSLTHDSCF
WAHVEEARLRVAEVKLD---REEMAELKAFEDYVMGLIKRCEVSCEIFLQ
KSSFMSWWKDYEGIY--NSPLVTFMKQDYKKY
>Amborella|ERM96883
--------------------------------------------------
--------------------------------------------------
--------------------------------------------------
--------------------------------------------------
--------------------------------------------------
--------------------------------------------------
--------------------------------------------MKDVVF
M-EKLD--QLALSSLLHDFGL---GTKARLALCMARQSAKQKQDNQAKVS
KSFDKLQPALSWLMDYRDSYEKEG-TCYYDPFKAQNNTKDFKANVTRLQL
AGLWDEVIALLRDHQLPDIFETNPEWVGKATTYRRLVEPLDIANYYRHAR
NKDCGPYMDKGRPRRYKYPQKWLERSPKI------------GSPKFDSWL
MAEVEEM----LRERSFIDMKEK---VLDFEMEMLGWKNEGMLRTDIVAE
GSTFLKWWNTLPVEHRENSCIKDWF-VS----
>Amborella|ERM98959
--------------------------------------------------
------------------------------------MRSM----------
--------------------------------------------------
--------------------------------------------------
--------------------------------------------------
-----------------------------------------RVGLENCEA
TLQVMFYTALADAHE-VVEVAKRGVAQHLIYGSMC-----ERIRMKDVVF
L-EKLD--QLPLSSLLHEFGL---GTKARLALCMARQSEMQKHDNHAKVC
KSFDKLQPALSWLMDYRDSYEKEG-TCYYDAFKAQKNTKDFKANVTRLQL
AGLWDVVIALLRDHQLPDIFETNPEWVRKATTYRHLVEPLDIANYYRHAR
NKDGGPYLDKGRPRRYKYAQKWLERSPKI------------GSPKFDSWL
MAEVEEM----LRERSFIDMKEK---VLDFEMEMLGWKNEGMLRRDIVDE
GSTFLKWWNTLPVEHRKNSCIKDWF-VS----
>Ananas|Aco007915.1
MDADDSMFETSHVLGSLVASSPLLGHAWRACARADAAGPRSFVAERPGGG
AVHVAFSGASAAAAAAADGGDARPVPIGGG-GLFSQLVGGGGGEEVLVQA
WALRFYVALCKTPEY--QML--LDVKDKSVVFTGHAMGGAVASLAALHFL
CSSFCFTSTTKSLLCVTFGSPLLGNEALSRAILRERWNGNFFHVVSQHDF
MPRLFFCPLNSISSRLRTYLQSR----------QFSMPNEEELHKFISPH
IAAAVTGQKQKR----KLSAVVYDRSPYKPFGNYGLCSMEGMVCIDNPTA
VAQMLYVTFVTNWQS------NSNIEEHLSYGDLVVNISQNLLKRKRISV
-EDESN-YESGISLALEASGIGIGAMAARECLKQSKRMGQSPNLICANLA
IRLGKITPCRAQIEWYKTSC--DDDMGYYDAFKLKAKK-DSKANMNRIKL
AKFWDSVIEMLQNNQLPYDFHKRAKWANAAQFYKLLVEPLDIAEYYRSRY
HKTKGHYLTHGRERRYEIFDKWW-EGCVD--TTN-MKRSKFAGLTQDSCF
WAKVEEAMEWLDDLRSQSDAKVARKKLNEFDCYSKRLVERKDVSIDVLAP
RSSFRLWWKDLKFNF-----------------
>Ananas|Aco001001.1
MRS-------TPPP-ESVDMG-LIELCCSLSMRAHFSSSPPFILHSLTSP
CSIFAFPGSWCADDWIC-RAPFGDSEV--DSDLFPSLKSIGPGVVARVNA
AFLSSFRRILTGSTLQSEVYKAIT-EKKRVIFTGHSTGGSIAALATIWLL
EN-CMKSATQVHPFCVTFGSPLFGDCVLIHALEREGWSRCFVHFVMTVDI
VPRILLTPLSSCREEIQAILHFLSPKASDFSLESIGKSQLVVFYETVLRS
ALSVSSYLTSLLMGCTGSLTSFIELSPYRPVGTYVFCTSKGQVAVKSSYA
IMQLLFYCLQLAPQQQMSEVAYRSLNEHWQYDSKI----KQCV-LGNVDC
I-NYLD--KLSPSEILGDLEL---SKEASLSLCAAIKWEKQRQSNRARID
ANCSKIQEALNCLNDYKATCEIRG-LNYYDSFKLHRNIEDFDANVKRIEL
AGLWDEIVEMLRRHELPDSFENRAEWINLGTRYRRLVEPLDIANYYRHSK
NEDTGSYMYKGRPRRYRYSQKWYEQAQRL--A---------EGSSLESCF
WAMVEEIQIEIGN-KPFEDVREK---VTKLESEANGWFNSGYLGRDVFLG
NSSFVVWWKSLPEQHRLGSCITRLV-CGDETL
>Ananas|Aco026430.1
MDADDSMFETSHVLGSLVASSPLLGHAWRACARADAAGPRSFVAERPGGG
AVHVAFSGASAAAAAAADGGDARPVPIGGG-GLFSQLVGGGGGEEVLVQA
WALRFYVALCKTPEY--QML--LDVKDKSVVFTGHAMGGAVASLAALHFL
CSSFCFTSTTKSLLCVTFGSPLLGNEALSRAILRERWNGNFFHVVSQHDF
MPRLFFCPLNSISSRLRTYLQSR----------QFSMPNEEELHKFISPH
IAAAVTGQKQKR----KLSAVVYDRSPYKPFGNYGLCSMEGMVCIDNPTA
VAQMLYVTFVTNWQS------NSNIEEHLSYGDLVVNISQNLLKRKRISV
-EDESN-YESGISLALEASGIGIGAMAARECLKQSKRMGQSPNLICANLA
IRLGKITPCRAQIEWYKTSC--DDDMGYYDAFKLKAKK-DSKANMNRIKL
AKFWDSVIEMLQNNQLPYDFHKRAKWANAAQFYKLLVEPLDIAEYYRSRY
HKTKGHYLTHGRERRYEIFDKWW-EGCVD--TTN-MKRSKFAGLTQDSCF
WAKVEEAMEWLDDLRSQSDAKVARKKLNEFDCYSKRLVERKDVSIDVLAP
RSSFRLWWKDLKFNF-----------------
>Arabidopsis|AT3G48080.1
MAF-------------LTGVN-LVTISWMASKGAN-----HYLKEEVG-G
TVFFAFRASFSSEDLFA-TSPFGEIKM--KRNQFPCMRSIGNDVDTTVNE
AFLKSLEVLIGPTSFHASVQSAVD-RKQQVVFTGHSFGGATAILATVWYL
ETYFIRDYAAPEPRCVTFGAPLVGDYIFKHALGRENWSRFFVNFVTRFDI
VPRIMLARKTTIEQTLSYVLGKLDSTRAPIHESDQVIT---EFYTRVMRD
TYTVASKAVCQLIGNGETLSSFYELSPYRPVGTFVFSTQK-RVVVNNSDA
ILQMLFYTCQSNDEQELSVIPFLSIRDHHGYEELV-----QSIGIK---L
L-NHLDLHNPLLDSALDDLGM---STRARQCIHAALEAEKQRVENQKK--
TKRDQIVERLTWVEVYKPKCQAHK-NGYYDSFKDSNEENDFKANVKRVEL
AGIFDEVLGLVKKGQLPDGFEGSRGWINLATQYRRLIEPLDISNYHGQLK
NEDTGPYMLHGRPSRYKYAQRGYEHDQDI--Q------EILKNSGSESCF
WAEVEEL-----KGKPYEEVQVR---FKTLEGLLEGWIKDGEVEKEIFLE
GSTFRKWWNTLPDSHKIHAPLYPMM-DETRAT
>Arabidopsis|AT3G52430.1
---DDCRFETSELQASVMISTPLFTDSWSSCNTANCNG--SIKIHDIA--
ITYVAIPAVSMIQG--------NLVGLP-D-VLFPGLSSDE--PLPMVDA
AILKLFLQLKIKEGLELELLGK-----KLVVITGHSTGGALAAFTALWLL
SQSSPPS-----VFCITFGSPLLGNQSLSTSISRSRLAHNFCHVVSIHDL
VPR----------------------------------SNEQ---------
---------------------------FWPFGTYLFCSDKGGVCLDNAGS
VRLMFNILNTTA---------TQNTEEHQRYGHYVFTLSHMFLKSRSFLG
-GSINS-YQAGVALAVEALGFSTSGVLVKECIETATRIVRAPILRSAELA
NELASVLPARLEIQWYKDRCASEEQLGYYDFFKRYSLKRDFKVNMSRIRL
AKFWDTVIKMVETNELPFDFHLGKKWIYASQFYQLLAEPLDIANFYKNRD
IKTGGHYLEGNRPKRYEVIDKWQKGV-----PEE-CVRSRYASTTQDTCF
WAKLEQAKEWLDEARESSDQRRSREKIVPFESYANTLVTKKEVSLDVKAK
NSSYSVWLKEFKCKNEI---------EMVVDE
>Arabidopsis|AT3G48090.1
MAF-------------LTGIN-LITRSWSASKQAY-----RYHKEEAG-A
VVIFAFQPSFSEKDFFD-KSSFGEIKL--NRVQFPCMRKIGKGDVATVNE
AFLKNLEAIIDPTSFQASVEMAVR-SRKQIVFTGHSSGGATAILATVWYL
EKYFIRNNVYLEPRCVTFGAPLVGDSIFSHALGREKWSRFFVNFVSRFDI
VPRIMLARKASVEETLPHVLAQLDPRKSSVQESEQRIT---EFYTRVMRD
TSTVANQAVCELTGSAETLSSFLELSPYRPAGTFVFSTEK-RVAVNNSDA
ILQMLFYTSQASDEQEWSLIPFRSIRDHHSYEELV-----QSMGKK---L
F-NH-------LDSTLNDLGV---STRGRQYVQAALEEEKKRVENQKKIQ
IEQERFLKKLAWEDEYKPKCQAHK-NGYYDSFKVSNEENDFKANVKRAEL
AGVFDEVLGLMKKCQLPDEFEGDIDWIKLATRYRRLVEPLDIANYHRHLK
NEDTGPYMKRGRPTRYIYAQRGYEHYEEI--Q------ETLKNSGSESCF
WAEVEEL-----KGKPYEEVEVR---VKTLEGMLGEWITDGEVDKEIFLE
GSTFRKWWITLPKNHKSHSPLRDMM-DEITDT
>Arabidopsis|AT5G14930.2
MESSLK----GSALGKLVVTSGLLHSSWEIHNPPGSKKKKEFQIHREE-K
FTLVVFSAPPICRSSSD--STLHVKDKEN----FPFLCSENN-PSFSLHT
PAFNLFTSASTSTYLKSELLQT--KSEKPVIITGAALGGSVASLYTLWLL
ETIEPTL----KPLCITFGSPLIGDASLQQ-ILENVRNSCFLHVVSAQT-
--------------------------------------------------
---------------------RIKMDFFKPFGTFLICFDSGCVCIEDHVA
VTELLNGVH---------------DSGLVDYSQVLNRLDQSML-------
-------------------SLAIPED-----VIKIEKRAE----MKNLFD
KKLNDMKISMAYIEWYKKKCK-EVKIGYYDRFKTQLAKFDININHHKSEL
NRFWKSVVEEVERPQSDASI-LKRRFLFSGNNYRRMIEPLDIAEYYLEGR
KE----YRTTGRSHHYVMLEKWFGME----IEKERKKRDLSDLLTFDSCF
WAEVEDSLIVINQLNTTRDVREVTRKLVEFEGYVWEIITKREVSPEIFLE
ESSFMKWWKEYKKIF--NSSLTEFMNRKYESY
>Beta|KMT10479
MD-------AAE----KIGLR-MIGKACTVAIKAHSSNKP-YICEKSKSS
EVIFGFTGTWDFGDWFT-HKPFGTTKI--DLNLFPSLKTIGSNEAATVNQ
AFLQRFEAILAKTSFKNEVEKAAT--EKPIVFAGHSAGAAAAIFATLWFL
DSQNQRHINQIPPRCITFGSPLVGDNILSHALKREHWSQYFTHFIMRYDI
VPRISLTPLSAIEREFQPVLHYYNPKSLFFASDSVGRTTEAMFILTVIRN
ASLVTSRVACKFMGCTENATNFIELSPYRPFGTYVFCTGNGKVTIKNPDA
IFQILYYCLQLGSESEWDEVVQRSLKEHVIYEHEL----LENLEMPSVAD
L-EHLV--DLPLSSALDDLGL---SARARLCLRAAGQLEKQKARNQIKIN
SNKNKIRDVLNMLERYRELCEVRK-VGYYDAFKMQNHTEDFNNNIRRLEL
AGIWDEIIEMLKRNELPDEFEGQKEWIEIGTRYRRLVEPLDIANYYRHLK
NEDTGSYMGKGRPSRYRYVQQWREHVEKM--E---------AETVPDSCF
WAEVEELCIS-TRNIEFPEIKKR---ILHLERNVSIWAQNELLGKDVFLN
ESTFVQWWKKLPIQHRSVSCIRDLF-HE----
>Beta|KMT14036
------------MAANFLASTSLLLDSWRVCNLANASG--PFVVQQSG--
VGLIGFSGLHDLGG-SGS---LDMVVIQEN-GLFSGLGRHV-DEPVMVHV
GLLQLFLRIHGCPTFQTQMKTLV-EQSKSIILTGHSIGGAIASLTTLWLL
SYIQTIP-SPPEILCITFGSPLLGNKSLSKSLLRQRWAANFCHVVLKHDI
IPRLLFAPLIPINTQLHFLLQYIQS-SIVSQP-HIEVTEEMELFRFVLIY
TEATAKESTE------NMKN---SSGLFWPFGNYMFCSEEGAVCVDNAVS
VVKLLHLMLATGSS-------RSCFEDHLKYGVCVERMSFQFLMRKGFMQ
-GDVSS-YEAGLKLAVESSGLASVSKQAEDSLKMVKQNGTTPNLNSAKLS
IALSKITPHRAQIEWYKTSCVSDNQMGYYDSFKLQASKRDNQVNLFRIKL
ASFWDIVINKIDNNELPHDFHKRRKWVNAAHFYQLLVEPLDIAEYYRSGE
HLKKGHYMRYGRERRHEIFDKWWREN-ENVVKEE-NKRSKFASLTQDSCF
WAHLEEARELLEEVRKERSNNVAWQGMNEFERYAEELIESKEVSSDVLAK
NSSYSMWVKELRLQQQF-PQLPGIVDEMMGSP
>Brachypodium|Bradi4g29600.2.p
MPM--------PPP-RTAALS-LVAHCAALTF---VPRSPSFQVHHASYP
CAAFAFPPTWSTAGWMPSRAPFGDAEV--DPALFPSLRSVGTGVPARASA
AFLAAFRGLLDGSPLQSEVSRAVA-EEKRIVFTGHSSGGSIATLAAIWFL
EN-CTRRVNQAQPFCVTFGAPLVGDNIFNHAVRREGWSQCILHFVMPLDI
VPRIPLTPLASSREQIQSVLDWLSPHSPNYS--PVGNSLVIEFYETLLRS
TLSIASYEACSLMGCTGTLTSFIELSPYRPCGTYLLLTSTEQIVLTNSDA
VLQLLFYCLQLDPQQQLLDAAARSLSAHWQYES-I----KQCV-MQEIVC
V-DYLG--AISSSTTIGGLEL---SKEAMLGLAAAGQWEKQRERNQAKID
ANCSKIQEAIRSLNEYKRTCELHG-VSYYDSFKLQREVHDFNSNVRRLEL
AGLWDEIIEMLRRRELPDVFEGREEWVNLGTMYRRLVEPLDIANYYRHSK
NEDTGSYLSKGRPRRYKYTQKWHEQSKRI--P---------FGSSLESCF
WAMSEELQAEMINGKSFEDLKDR---VCKLESDTLGWFTSGNLGKDVFLS
SSSFVIWWKTLPEQQRSASCIARLM-PP----
>Brachypodium|Bradi4g23367.1.p
ME-EISMFETSHVLGALLASSPLLARAWDRCAAAAGAASPGFVYGGGGGG
TVYVAFSGVQ-AASVAGAGADVAPVGLAGGARAFPQLAAAEPDDPVAVQA
LALRCFLKLCGSPEF--QML--LNIRGKGVVFTGHSLGGAIATLAALHYL
CISSSSSYATAPVLCVTFGSPLLGNEALSRAILRERWGGNFCHVVSQHDV
VPRLLFCPLDAVPVRIGLQLQQWPGCTRH----TVTNEDAEALQQLIQAH
SRVVAMEQKL-------AAPEMRGGSPYRPFGAYVLCSPDGAACVDGLTA
AVQMLYATFAAKCVS---GSVKSLEAAHSCYGDLVLKMPQHLVLKRRPRA
-VDVSN-YDAGISLALEASGIDTGATTVRHWLKASKRAGRSPSLNCAGLA
TRLGRITPCRAQIEWYKASF--DGDTGYYDAFKQRSPKKFHKANIYRIKL
GQFWDGVLTMLETSQLPHDFHRRAKWVNAARFYQLLVEPLDIADYHRNNL
HKTRGSYITHGRERRYELFDKWWKGKTSDTSTTASRTRSKYAGLTQDPCF
WARVEDAREQTESAAAGHDVALALESLREFEHYAAELVESKEVSIDVLAP
QSSYSLWWKELKLSART---LFQF--------
>Cinnamomum|Cm16490
--------------------------------------------------
--------------------------------------------------
--------------------------------------------------
--------------------------------------------------
------------------------------------MSQQASLFTTVMRN
ASSVANLRACVDMGCTQEIPGFIQLCPYRPFGTYMFSTGNGRVGVNNSDA
VLHLLFYSLQLGPEQELAEVAYRSIKEHLAYGSEV----KECLEMQDVVF
L-DRLE--EIPLSMALRDLGL---SMEARLCLRAAREAKLHAFRNKAKIE
ANYSKIQEALKSLRHYREMCEIRQ-VGYYDAFKLQRDNEDFNANLKRLEL
AGLWDEIVEMLKRYELPDDFECQMEWVKLGTHYRRLVEPLDIANYYRHFK
NEDTGPYIMKGRPTRYNYTQRWLEHAWKM--T---------AWSSSDSVF
WAKVEELYVCTANGTPFEEIRGR---VLELEKEVLKWVAGGELGRDVFLE
STTFVKWWKTLPQQHRLSSCLARLM-NEEGRN
>Cinnamomum|Cm18424
MEKETSGFETSQMLAAFLASTPLLSNAWRQCHAANTATPGRFVVDCID--
VGYIAFSGIQEVAG-------FFFGEVPTN-GLFSSLVDQEGE-PALFQP
RFLHLFSSIYNTSEFRSQILSTA-NSNKAVVLTGHSIGGAIASLTTLWLL
SSFPALS-STCSLLCITFGSPLLGNEALSRVTLREKWGSRFCHIVSKHDI
MPRLLFSPLGSISVQLGHLLEYWHF-CMRFPQQKPMITEKEEFCLFVSVH
VSKAATAATE------QEDS--VCQSSYKPFGSYLFCSREGAVCIDNPTS
VIRLLHLTLMSCLW-------NSSIEEHLAYGDCIPIISNQFLKRRSLKQ
-GVQSS-YEAGISMALEALGMQPTAGATGTCLMMARQLGCRPNLNCANLA
IRLSKITPCRAQIEWYKAAC--DDYLGYYDSFQLRSSKREFQVNINRKKL
ALFWDDVIDMIQTNQLPHDFLRRAKWVNASLFYKLLVEPLEISEYYRTGK
HRTQGHYLVRGRERRFQIFDKWFQEREDKEGSNK-AKRTCFAGLTQDSCF
WARVEEAKECAAEARRESNSKLVWKNMNKFDCYARELVERKEVSRDVLAE
DSSYVLWWKQLKLDKRIPPQLPGYS-EMVSHL
>Daucus|DCAR_026100
MED------LKE-----IGVS-FIKRAWSASTKAHLSGKH-YCRDKLSSP
DVVYAFAGSWTVNDYF--NNSFGEKNI--DLQMFRSMRSIGNNETAKVNA
AFAEKFEIIIR--TLRTEVEKDRK-KGKQIVFAGHSSGGPTAILATLWFL
EN-TPKLNNQIPFRCLTFGSPLIGDKIFGHAIRRENWSRNFTHFVMKYDI
VPRIMLAPVSHMEEELQKVLNVLNSKTTISQTESVQAQ---GLYRKVMKN
ASSVASYAASVLMGCPETFSTFIKISPYRPFGRYVFCTGNGKVVVEDSEA
VLQMLFYSSQLDSEAEDVGIAWKSLHEHMSYGTEL----KESLEMRNIIY
L-NHLQ--NLPLSIALNDLGL---STRARLCLRAAGELEEQKKRNQDKIE
SNEAAIEKALTDIKEYKIKCEGRE-MNFYDAFKRQNNPEDFKANVKRIEL
AGIWDEIIELLKRSELPDEFEVSKKWINLGTDFRLHVEPLDIANYYRHLK
NDDTGPYMAKGRPRRYKYTQRWSEHESRT--E---------FRPSSSSCF
WAEVEEL-----RNGRYEDIKQK---LDTLEKDIKDWHDKKKIGDHEFSA
GSTFAEWWKTLPEHHRSASCLADCM-NKRK--
>Daucus|DCAR_026099
MEE------INA-----IAMS-LINGACSASMKAH-SGKN-YRRIKIQST
DVVFAFAGSWSVNEFF--QKSFGEEEI--DLKMFRSMRSIGPDETALVNA
AFAEKYKSLHK--SLKIEVDKDLK-KGRQIVFAGHSSGGAVAIFATLWFL
EN-TNHTGERIPFHCLTFGSPLAGDKIFGHAIRREDWSRYFTHFVMKHDI
VPRIMLAPVTRIEGELQKALNFFNYRTASSQNQLLQPQ---VLYKEVMRN
ASSVASCSASGLMGCPESLSTYVESSPYRPFGKYVFCTGNGKVVVENSDA
VLQMLFYSSQVDSEAEEGEIALKSLHEHMCYEEEL----QKSLAMKKVIC
L-NHLQ--NLPLDVALNDLGL---SARARLCLRAAGEFEDQKKRNQSHIE
KYEVIIAKALNEIQAYQINCEGRN-MNYYDAFKHQKDSKDFKANIKRIEL
SGMWDEIMDLLQNYELPDGFEGRQDWIKLGTEFRELVEPIDIANYYRHFK
NDDCGPYMRNGRPRRYRFTQRWSEHASKT--E---------FRPISSSSF
WAEVEEL-----RNEKFEDIKEK---LEPLEKALQIWQDDGKLCKHVFSH
GSTVAEWWKTLPDQYRSTSCLAQYM-SN----
>Daucus|DCAR_006077
MNR---LSNGILDFANMAVCSGLLVTAYEVSNHA-QNVC-SYKDSGGEGS
GPIIAFVSCDGRGGDSD-DDSLDSGYARF--PLFVLLNTEVN-PVVSISR
AAVELFASVYDESSLKDQIDIN-----RPLIITGRALGGSVASLFTLWLL
DTI----KT-ARPLCLTFGSPLLGDNALQQAISERTWISCFLHVISNQDP
VPRYLAKG------------------------------------------
---------------------------HMPFGAALFISESGCACFEDPQS
ILELIKA----------RSLGGLEDSQIIDYGSMLKKLKYNGIR-HGRKE
EVDTSDPVQCGITLQLLAIGA-PENS-ETSPLIPIRRNLESFQRGKKNLD
KKLNEVKIYMAYMGWYKKISR--NQGGYYDCYKTAESKTKEEVVRHQRIL
NQYWKHMVKEIDMPKREGATNIRPRVLYAGTHYRWMVEPLDIAVYCRQGK
ND----YINKGRSQHYKLLEEWEKGS----SK---AERHKVSRVTEDSCF
WAHVEEALIACRYLTEESE-KESYQSLLEFEAYVMDLIRMHTLSPETFQE
GSSFMQWWRDYKKLY--KSELTNFMNQEYKGL
>Daucus|DCAR_006078
MNR---LSNGILDFANMAVCSGLLVTAYEVSSRT-QNVS-SYKDYGGEGS
GPIIAFVSCEGRGSDCN-DHALDSGYERF--PLFVLLNTKVN-PVVSISR
AAVQLFASVFDESLLKDQIDIN-----RPLIITGRALGGSVASLFTLWLL
DTI----KT-AKPLCLTFGSPLLGDNALQQAISERTWISCFLHVISNQDP
VLRYLAKG------------------------------------------
---------------------------HMPFGAALFISESGCACFEDPQS
ILELIKA----------TSLGELEDSQIIDYGSMLKKLRYNAIC-QGRKE
EVDTSDPVQCGITLQLLAIGA-PENS-ETSPLIPIRRNLEIFQRGKKNFD
KKLNEVKIYMAYMGWYKKLSK--NQGGYYDCYKTAESKTKEEIVRHQRIL
NQYWKHMVKEIDMPKREGAINIRPRLLYAGTNYRRMVEPLDIAVYYRQGK
KD----YINKGRSQHYKLLEEWEKGS----SK---AERHKVSSTTEDSCF
WAHVEEALIACRYLTEESEVKESHQNLLEFEAYVMDLIRMHTLSPETFQE
GSSFLQWWKDYKKLY--ESELTNFMNQEYKEL
>Daucus|DCAR_015521
MS---------------FGVS-VIKKACELSMKAHCCDESNYLYEECQTA
VAVFSFAGAWSVTDLFA-CSSYGETKI--DLALFPSLKSIGSQEAALVNE
AFLCRFKVVFGNSSLSVKVDGAVK-EQKQVVFAGHGLGGPMANFATLWFL
EKYTR--GCIATPRCVTFGSPLVGNRILPHAVRRENWSQYFIHFVIRHDI
VPCIMFAPYLSVEKELQKVLDFLNPRSVLYKNSSV--SSEASFVEKVLTN
LSSVASYDACNLAGCKDNFSSFMELSPYRPFGTYIFCSNNGRVVVRNSDA
VLQLLFHSSQLQSRDECAMFAGQVLEMSLGYKDIF----QESVEEERVIY
L-DSAS--VEFMKMTLDDLGL---SLKAKVCLLTAVEFEEQKLICEKNID
--KEEIIEKLNWLEDYRSNCEHKK--CCYDAFRIKADEDDFHAGVVSLQL
GGMWNDILEMLKMNQLPDKFEGNKEWIELGTMYRRLAEPIAIGSYYARGL
NDDSGPFMIKGRSNVFKFTQRWLDHKEQF--P---------VEIISESCF
WAEVEELIIL-EKKKTYDGLKER---IISLERQVLHWHEARVLESGVFFE
NSTFTKWWYTLPEQHKSESCIRELF-SQY---
>Daucus|DCAR_013976
MN----QFTYEQELGNHLVCSDLLSSCWKVNEETPNLGLLRYKRFDAQSR
GAVIAFS---------------ISIDLHDDLKHFDFLSTNSN-PSFSINN
LAIQLFHSLLA--QLSQKIDTT-----KPLIITGHSLGGSVASLFTIWLL
NNSYKKIK--TKPICLTFGSPLLGNEGLQKAISARSLDSCFVHVVLKHDP
VPGLFLLP-HNT--------------------------------------
-----------------IDSVSNSTSQYKSFGLYLFCSESGVACFSEPEF
VLEILGIFSS-------------QNRPFGDYGLVLEGLKGKAIV-KGTRL
AGFDNDPLCTGITLQLQAIGIHQNNV-----MIRIETKQKEFFERKAYVG
ESLKKMKTEMAYMEWYKKTTR-TRG-GYYDTYKSSTRNRDEKLVKYQRSL
TKCWANAVYEAKRTDGKS---FPFRLLMAGNNYRRMVEPLDIAEYYKGGQ
KD----YWAGGRSEHYILLEKWLNEM------QSTSQRTKSCSFNEDSCF
WAHVEEALMLVKMLSNEPE-NEEFRKLNKFEEYFMGSIDKHIVDPEIFLE
GSSFKLWWSLYSDKY--KSPLANYMRRSYEAL
>Daucus|DCAR_013977
MN----QFNHEEELGNLLICSDLISNCWKVNEETPNSSLLKYKRFEFDST
DTIIAFSCSMISSLRGEG-QRLSSADL--NLELFDFLSTNSN-PSFSLHN
LAIQLFHSLLA--QLIQKINTT-----KPLIITGHSLGGSVASLFTIWLL
NNSYKKIK--TKPICLTFGSPLLGNEGLQKAISGRSWDSCFVHVVSTQDP
VPGLFLSP-HNT--------------------------------------
-----------------IDSESCFESKYKSFGLYLFCSESRFACISKPEL
VLELLWAFSS-------------KNLPFNDYGLLLKGVKSKAIV-RGIDL
VECDNNPFRTGITLQLQAIGIHNKDLGXNKGLIGIVTKQKESLERKAYVG
ESLKKMKIEMTYMEWYKKTT------------------R-----------
---------------------------------TRG------------GQ
KD----YWAGGRSEHYILLEKWLNEM------QITSQRTKNCSFNVDSCF
WAHVEEALILVKMLSTEPE-NEEFRKLNNFEEYVMDSIAKRIVDPEIFLE
GSSFQLWWSLYSDKC--KSPLANYMRRSYEAL
>Daucus|DCAR_015523
MN---------------FGIS-LIKKACELSMKAHCCDESQYIYKECQPA
AALFSFAGVWSVRDWFDESSCYGETDI--DLDLFPSLKSIGNQEPALVNQ
AFLCRFRAILENSSLSVEVDETIR-EGKQVVFAGHSSGGPMAIFATLWFL
EKYTN--ECSAAPRCVTFGCPLVGNHIFPHAINRENWSQYFIHFVTKYDI
VPRIMFAPCNAFEGGLQQVLDFSNPRSIFYKHTSL--SREASFVENVLTN
LSSVASNVACNLMGCTQNFSSFVDLSPYRPFGTFIFCTRNRKVVVRNSNA
VLQFLSHSSQLQSRDEGTNFAGQILEESLLYNDIL----QHSAETDRVIY
L-DSLS--AEALKRALDDLGF---SLRAKLCLLAAEDYEQQKLRREEKID
--KESIKEKHNWLQEYRKDCELKG--GYYFATKTKADEQDLIAGVVGLQL
GAMWDEIVEMIKMYQLPDEFEAKKEWIELGAKDRQLVEPIAIAAYYVRGL
NDNTGPFMLNGRSSVFKLTQRWSDHRKKL--P---------IESITESCF
WAEVEELMLL-CKKSSYEDLKER---ILRLENQILHWNEAKVLQEDVFWE
KSILRQWW-NLENTSRPT--------------
>Daucus|DCAR_022752
MAQ-----SLSER----LEMR-IISKAFELSMNAHCGARS-YLSQEIHE-
-IVFAFPGSWSVNEWF--CSPFGEIKI--DLSLFPCLRSIGNQEFAFVNE
AFFREFIALLRTSRLAIEVEKAVK-DKKQVVFAGHSSGGSLAMLTTVWFL
ERYTRK-NGATTPRCVTFGSPLIGDHIFSHAIRRENWGRCFINFVTKYDI
VPLTMLTPLSLIHKTLPRILDFHCPKSEFYKHMMISTSSAASFYLNVLTQ
ASLVASYVASSFRGSTGNFSKFVELSPYRPFGTYIFCDEDKTFGMENPDA
ILQTLFYFSRLSTEEEGPMVACLKLNANMRYEVVL----DNCLKMQNFVY
L-ENAS-------DTLHDLGLGLQDTRAILSLYAALGFEKQKMKNEAEIE
--KEIIEKDLCAIQKYKMDCELSK-VGYYDAFKMQNNESDFKADVARLEL
AGIWDEIVDMVKRGEFPDNFEGKKEWIELGTKFRRLLEPLDVANYYMQGR
NDDAGSYLIKGRPRRYKFPQRWHEHDKRM-VR---------YETISESCF
LGEVEEIKFV-SKKTCYEDIKER---IVKLEGQVLDWCNNEVLDKDVILE
SSTFTQWWKSLPDEHKLASCIKHLF-VMT---
>Daucus|DCAR_019991
MA-EASSFETSEMLASFVASTPLLEQSWKLCQLA-NTKRDELVTQHVG--
-AHVAFSGMHGLDI-------CNLVPLIDNREMFSAFERQEDE-VVMVHS
GFLHQFVCMYNNSTFQNQMLDIL-KERKSLVLTGHSFGGAIASLTSLWLL
SYLHSIS-ASFSVLCITFGSPMLGNKSLSRAILQERWAGNFIHVIGKHDI
VPRLLFAPLDQVTNHLHCLLQFWHS-SM-----KLDLSEQSQLLKFVLVH
INA-AAENLEK-----GAAD---LGSAFSPFGNYMFCSDDGAICMDNDIA
VTKLLHVLFSTATV-------SSVHEDHMNYTGYVENISSQFLKRRGYVE
VGDVPN-YDAGLALALQSSGISPAYEVAKDCLKMAKRMGRTPNLNSANLA
IRLSKINPLRAQIEWYKASCASDEQMGYYDSFKMGASKRHFRVNMNRIKL
ARFWKEVIEMLETNQLPHDFHKRAKWVNASQFYKLLVEPLDIAEYYGKGL
HRTKGHYIKHGRERRYEIFDRWWKDRKVPYEEQN-IKRSNFASLTQDTCF
WAKVEEAREWLDDLRAENDLKSAWQNVEEFEKYSNGLVERKEVSIDVLAK
DSSYSLWLKAVKSQLRFPPQYAGFLVEAV---
>Eucalyptus|Eucgr.L03388.1.p
--------------------------------------------------
--------------------------------------------------
--------------------------------------------------
--------------------------------------------------
--------------------------------------------------
------------------MSNFIKPSPYRPCGNYVFCTEIGRVVVKNPDA
VLRLLFCALQIESERELLNIAQKSLRAHWTYEEAI----NQSLASANVVY
L-KNLRLRELPLNAALNDLNL---DAKVRLCLRAAGELEKRKQDNQKKIQ
AKMVDIEKNLDALKKYRTTSEDDG-VGYYDAFKLQKKEEDFKANVKRLEL
AAIWDEIVEMLRLRQLPDEFEIDKEWVDLGTRFRGLVEPLDIANFYRHSR
TDDAGHYMKEGRPSRYKFSQRWQEHKYQL--PPMQQSQQSLKHFYGETSF
WAKVEELK-----TKPWEAIKDE---VLVLGNRLKEWYKNDEVEDDVFLQ
KSTLVEWWQKLCEDHNHKLCNRNTC-QAENSA
>Eucalyptus|Eucgr.C00504.1.p
MD----------PLS----PS-LHCRFWKLNTNS----------------
-------------------------------------------P------
--------------------------------------------------
-------------FCITFGSPLLEDTAFEQAVSCNRWNSCSLHVVQKGDH
VPRLLPIT-GQI--------------------------------------
--------------------------SYKPIGTFLLCSESGHACFQAPES
VTDLLKY-------------------------------------------
---------------------------------------------ESPVG
--------------------------AYYDCFNNAQERRDNGVDKHKTYL
RECWEQVVEDAEKPQVAGAP-LQYHWLFAGTNYWRIVELLDIAKYYRRGQ
KD----YFTRRRSNHYQRLEKWLKEQ----------GRRQSQRM---AAL
W-----------LLDRA------QEKLTKFEEYIMNLIKEKKVSSDIFLE
KSSYMQWWRAHQDKN--QSAFAAARP------
>Eucalyptus|Eucgr.C00300.1.p
--------------------------------------------------
-------------SRLQQ--------------------------------
--------------------------------------------------
--------------------------------------------------
--------------------------------------------------
--------------------------------------------------
--------------------------------------------------
-----------------------QDE-STNALIGMVKHERGV--------
KELDQMKVHLAYLEWYMKVCKAGQGLGYYDSFKNARERRDGG--------
-----HVVNEAEKPHLSGTP-VRTRWLYGGTNYRRIVEPLDITEHYKRGR
KD----YIKRGRSRHYILLEKWLKTT---------RKRRQRAG-REDSCF
WARVEEAIRSCRLLNSKDE--------------VMDLIKDYAVSLDIFLE
KSSYMQWWRDH--------NFVGFMRDPCKNY
>Eucalyptus|Eucgr.C00536.1.p
ME--------------------LPEEEY----------------------
-------------------------------------------P------
-----------RQ----E--------------------------------
-------------V------PFVHEENANECEKKE---------SISGD-
--------------------------------------------------
------------------------------------CHRSGQSCAGDAPK
VAG-----------------------------------------------
-ADSES-------TELRKEGT---HA-----LIDIAKREQVVNRQGDEFH
KGWDAMKQELDRVEQFGQSSED----SLYDRAKNALDRK--YADMKKEIL
IEYWEQVVTYMENNSKKRSSQDWHKWLDEGTRFQRIVEQLEIASCCYKGR
RYD---YLHRRRRKCFRQLEQWQKEEPRPPAGPSNFKRRKIES-TGDSCF
WFHVENALRLCGLLIHEVDEREE---LRKFEKYVMDLINKTAVSADVFLE
NSTFMLWWMKYEKIH--RSPLVSFMREPRENY
>Eucalyptus|Eucgr.I01843.1.p
MGNAPPLCSNGLDLANLAVSSGILGNSWKLRSQVH-SPSSKIQEFEYP-R
YKVIAFVTPPVA-SHLQE-NGLESSSSE--ASEFQFLCSKKN-PSFAINK
EIV---------------WV-------LP--------------LFSHYGS
YTLGTET---TKPLCITFGSPLIGDDGFQQAVSQNTWSACFVHVVHKDDC
FPKIFHPS------------------------------------------
---------------------TMEQNLYKPFGTFLVCSESGSACFEAPKS
IIELLAP------RS-PD------SAQIVNYESIIKY-------------
------------------------------ALLRIVKSEKDVLEQKNKFD
KDLNDMKVCLANLEWYKKKCENGQGCGYYDSFKNKMARRDYGAVKFVRKL
TNYWEQVVENAERPQREGEP-LRNCWLFGGTNYRRLVEPLHIAEYYKWGK
RG----YMSQGISKHFKLLKDWLDKHQTAKSVSNDKMKKIMLSVTEDSRF
WPHVEEAQISCRLLNSGTE----IEKLVWFEGYVMNLLKNYAVSTDIFLD
SSSYMQWWREYEDIH--YSQLVDFMKGDSYRL
>Eucalyptus|Eucgr.I01845.1.p
------LFSDGLNLANLVVSSDILCDSW---AQIHQSPSSKIQEFEHP-E
YKIIAFVTPLVA-SHLQE-ADLPSSSSE--ASEFQFLCSQDS-QSFAINK
AAISLFNALRDKSPLKAQVA----SKSIPHIITGGCLGGSIASLFTLWLL
RRLDSAT---KNPLCITFGSPLIGDDGFQQAISQYTWNSCFLHVAHMDDC
FPRLFLLS------------------------------------------
---------------------TAEQSLYRPFGTFLLCSDLGGACFEAPDT
IIELLTL------MS-RERNGGTADSQIFNYKSVIESLEQRLIC-KNHSA
FSVLADSFQAGINVQVAAIGLM-QNM-DSDALWRIVMPEKDILERKNQLD
KALNKMKVYLAYFEWYKNKCEDGQGPGYYDSFKNKMFKRDHEVVKFKTEL
EMYWKAVVEEAERPQFPGAP-LRSRWLFAGTNYRRMVEPLHIAEYCKLGN
RS----YISKGRSKHFKLLEQWLDEHQPRNSVPNNKIKKITSSLTEDSCF
WAHAEEARITCRLLNSGAE----IKNLVDFEKYVMGLLKSCAVTSDIFLE
SSSYMQWWREYEDMH--NSELTRYMKGEYHCY
>Eucalyptus|Eucgr.I01868.1.p
------LFSIGLNLANSVVSSDILRNSWELQSQIYQSTPSKIQEFEHP-E
YKIIAFVTPPVA-SHLQE-GDLPSSSSE--ASEFQFLCSEDT-P--RINK
AAIYLFNSLRDKSPLKDQVATS--SKSIPHIITGDRLGGSIASLFTLWLL
RALGSAT---KNPLCITFGSPLIGDVGFQQAISQCTWNSCFLHVAHMDDC
FPRLFLLS------------------------------------------
---------------------TAERSLYRPFGTFLLCSESGGACFEAPDT
IIELLTL------MS-QERNGGTADSQIFNYKSVIECLEWRLIC-KTHSA
FSLPADSFKAGINVQVTAIGLM-QNM-DNYALWRIAMPEKDVLEQKNQLD
KALNKMKVNLAYFEWYKNTCEDGRGLGYYDSFKNKMFRRDHTVVKFKTEL
EMYWKDVVEEAERPQSASAP-MRIRWLFAGTNYRRMVEPLHIAEYYKFGN
RS----YISRGRSKHFKLLEQWLEEHQPQNSVPNNKIKKITSNFTEDSCF
WAHVEEARITCRLLNSGAE----IKNLVDFEKYVMGLLKSHAVTSDIFLE
SSSYMQWWREYEDVH--NSELIRYMNGEYHCY
>Eucalyptus|Eucgr.I01837.1.p
MGNAPPLYSNGLDLANLAVSSGILGNSWKLRSQVH-SPSSKIQEFEYP-R
YKVIAFVTPPVA-SYLQE-SGLESSSSE--ASEFQFLCSKKN-PSFAINK
EAISLFNSLQDKYDLRTKVV----RESIPHIITGDCLGGSIASLFTLWLL
HTLGTET---TKPLCITFRSPLIGDNGFQQAVLQNTWSACFMHVVHKDDC
FPKIFHPS------------------------------------------
---------------------TTEQNLYKPFGTFLVCSESGSACFEAPKS
IIELLAP------RS-LD------SAQIVNYESIIKCLEQQLIC-KSHFE
FSVPTDLFEAGITAQVAAVGLL-QNM-DVDALLRIVKSEKDVLEQKNKFD
KDLNDMKVCMANLEWYKKKCENGHGCGYYDSFKNKMARRDYGAVKFVRKL
TDYWEQVVENAERPQREGEP-LRNRWLFGGTNYRRLVEPLHIADYYKWGK
RG----YMSQGRSKHFKLLKDWLDKHQTAKSVPNDKMKKIMLSVTEDSCF
WAHVEEARISCRLLNSGTE----IEKLVWFEGYVMNLLKNYSVSTDIFLD
SSSYMQWWREYDDIH--NSQLADFMTGDLYRY
>Eucalyptus|Eucgr.I01871.1.p
--------------------------------------------------
--------------------------------------------------
--------------------------------------------------
--------------------------------------------------
--------------------------------------------------
--------------------------------------------------
--------------------------------------------------
--------------------------------------------------
-----MKVYLAHFEWYKNKCKDGRGPGYYNSFKNKMFKHDHEVVKFKSEL
EMYWKAVVEEAERPQLAGAM-LRICWLFTGTNYQWMVEPP----------
--------------------------------------STINGVTE----
---------------------------------VTYLRGDQS--------
TSSY----------------------------
>Eucalyptus|Eucgr.I01840.1.p
MGNAPPLYSTGLDLANLAVSSGILGDSWELRSQVH-SPSSRIQEFEYP-G
YKVIAFVTPPVA-SYLQE-SNLESSSSE--ASEFQFLCSKKN-PSFAINK
AAISLFNSLQDKSQLKAQVV----HESIPHIITGDCLGGSIASLFTLWLL
HTLGTET---TEPLCITFGSPLIGDDGFQQAVSQNIWSACFLHVVHKDDY
FPKIFHPS------------------------------------------
---------------------TMEQSLYMPFGTFLVCSELGSACFEAPKS
IIELLAP------RS-PD------SAQIVNYESIIKCLKRQLIC-KSHSE
FSVPTDLFKAGITAQVAAVGLL-QNM-DVDALLRIVKSEKDVLEQKSKFD
KDLNDMKVCMANLEWYKKRCENGRGSGYFDSFKNKVAKRDYDAVKFMKKL
TDYWEQVVEDAERPQRKGAP-LRHRWLFGGTNYRRLVEPLQIAEYYKGGK
GG----YISQGRSEHFKLLEQWLDKHKPQNSVPNNKI-KIMSSITEDSCF
WAHVEEAWISCGLLNSGAE----IKNLVEFEKYVMGLLKKYAVTPDIFLE
SSSYMQWWREYEDMH--NSGLIRFMKEEYFHY
>Eucalyptus|Eucgr.I01873.1.p
MG-RPPLFSCGLDLANLAVASGLLGRSWQLQGQVHSPSSSAFQEFQHP-E
YTIVAFNALPIG-SHLQE-SDLP--WSE--IPRFHFLCSENI-PSFSLNE
QRF----------------------------------------------L
YLLDAST---TIPLCITFGSPLLGDNGFQRAVSQFAWN-CLLHVVHKDDC
FPRLWLQP------------------------------------------
---------------------HGEPSSYVPFGAFLLCSDSSGACFRAPES
VMELLAN------RS-STESGRNQELRGFHYGSIIERLEGGSIC-KDPNS
LAEDPDSFKAGIIAQVTAVDLAPWQQ-NVNAQMEVSKSEEESATRIRAAN
SKASDMKIFMVHLEWYKKATAS--GFGYYDSYKSKPKERDHRVVTYKETL
KEYWQRVVKESEMPQKEGAW-LRQGWLYGGNTYRRMVEPLDIAEYYAKGN
RN----YLTEGRSKHYILLEKWLKENRPAPCNSVNRREKVSSNITEDSCF
WAHVEEAVISGRLLKSGVE----REKLVEFEQYVMSLLERYAVSSEIFLE
KSSYMKWWREYEEIH--DSQLAQFMRECYHQ-
>Eucalyptus|Eucgr.I01864.1.p
------LFSDGLNLANLVVSSDILCNSW---AQIHQSPSSKIQEFEHP-E
YKIIAFVTPLVA-SHLQE-ADLPSSSSE--VSEFQFLRSQDS-PSFAINK
AAISLFNALRDKSPLKTQVA----SKSIPHIITGDYLGGSIASLFTLWLL
RTLDSAT---KNPLCITFGSPLIGDDGFQQAISQYTWNSCFLHVAHMDDS
FPRLFLLS------------------------------------------
---------------------TAEQSLYRPFGTFLLCSDSGGACFEAPDT
IIELLTL------MS-QERNGGTADSQNFNYKSVIECLERRLIC-KNHSA
FSVLADSFKAGINAQVAAIGLM-QNM-DSDSLW---MPEKDILKRKNQLD
KELNKMKVYLAYFEWYKKKCEDDHSPGYYDSFKNKMFKRDHKVVKFKTEL
EMYWKAVVEEAERPHLPEAP-MRFRWLFAGTNYRRMVEPLHIAEYYKWGN
RS----YISKGRSKHFKLLEQWLDEHKPQNSVPNNKM-KIMSSITEDSCF
WTHVEEARITCRLLNSGAE----IKNLVEFEKYVMGLLKNYAVTPDIFLE
SSSYMQWWREYEDVH--NSELTRFM-GEYHHY
>Eucalyptus|Eucgr.I01866.1.p
--------------------------------------------------
--------------------------------------------------
--------------------------------------------------
--------------------------------------------------
--------------------------------------------------
--------------------------------------------------
--------------------------------------------------
--MPTDLFKAGITAQVAAIGLMPQNM-DIDALLRIVKSEKDVLEQKKKFD
KDLNDMKVGLANLEWYKKKCENGRGSGYFNSFKNKMATCDYEAVKFMKKL
TDYWEQVVEDAERPQREGAP-FRNR-------------------------
--------------------------------------------------
--------------------------------------------------
--------------------------------
>Eucalyptus|Eucgr.I01838.1.p
MTNEAPLFSDGLNLANLVVSSDILCNSW---AQIHQSPSSKIQEFEHP-E
YKIIAFVTPLVA-SHLQE-ADLPSSSSE--TSEFQFLCSQDS-PSFGINK
AAISLFNALRDKCPLKAQVA----SKSIPHIITGSCLGGSIASLFTLWLL
RTLDSAT---KNPLCITFGSSLIGDDGFQQAISQYTWNSCFLHVAHMDDC
FPRPFLLS------------------------------------------
---------------------TAERSLYRPFGTFLLCSDSGGACFEAPDT
I---LTL------MS-RERNGGTADSQIFNYKSVIECLIQRLIC-KNHSA
FSVLANSFKAGINAQVAAIGLM-----DSDSLW---MPEKDILERKNQLD
KALNKMKVYLAYFEWYKKKCEDDHSPGYYDSFKNKMFQRDHEVVKFKTEL
EMYWKSVVEEAERPHLPEAR-MRFRWLFAGTNYRRMVEPLHIAEYYKWGN
RS----YISNGRSKHFKLLEQWLDEHKPQNSVPNNKMKKITSSITEDSCF
WAHVEEARTTCRLLNSGAE----IKNLVDFEKYVMGLLKSRAVTSDIFLE
SSSYMQWWREYEDVH--NSELIRYMNGEYHCY
>Eucalyptus|Eucgr.K02888.1.p
MFS-------------NLGTK-VIKTAFSASIEAHNRQEL-----TIRSS
EVIVAFPGSWSPKDWFP-AEPFGDTWI--DREKFPSLRNIGMDEDARVNK
AFMERFLRILDD--LRS---------------------------------
KEHKRLKETPR-FFCLTFGSPLATDHTFCHAIQRERWSDCFVHFVTKLDI
VPRILLAPPSSTGELLKEIDLSSDP---RYKPASID--NLTSFFVNVLKN
ASCVANYAACQLTGSKDTMSRFIKPSPYRPSGNYVFCTETGKVVVKNPDV
ILQLLFYSLQIESERELPNIVEKSLKAHWTYKEAL----EQSLALDNVVC
L-KNLR--ELPLSAALNDLNL---DASVRLYLRAAGELEKRKQDNQKKIQ
GKKGDIERYLDALEKYRTASEGDD-VGYYDAFKLQRKEEDFKANVKRLEL
AAIWDEIIEMLRHRQLPDGFEGDKEWVDLGTRFRRLVEPLDIANYYRLSM
TDDSGHYMREGRPSRYKFPQRWREYAEQL--PQMQQSQQSLKHFYGESSF
WAKVEELR-----TEPWEAIKDE---VPVLGNRLKEWYKNNEVESDVFLQ
KSTLVEWWQALCKDH-VEL--HNLL-PIPVE-
>Eucalyptus|Eucgr.K02890.1.p
MD-------------NNLGVE-VIKTALSASLEACNPKELPFVVRKVDPS
QVVVAFPGSWSPNDWFA-ANSFGETKI--NDKKFPSLRSLRVEGFAKVNE
AFMARFLRILEDNTFCKEVTKAVE-NDKQLVFSGHSSGGPIAIYATVWFL
EKYIRSNQTSRPPLCLTFASPLTSDRTFCHAVQREGWSDCFIHFVTKLDI
VPRILFAPRSSATELLLEIPPFIDP---HHKA---DEKKMASLFASVMKS
VSCVANSAACTLKGSKETMSRFIKLSPYRPCGKYVFCTETGRVIVKNPDA
VLQLLFYSLQIESETELQKRAVASLKAHWTYKDAL----DKSLARHNVVR
L-EKLR--ELPLSAALNDLNL---SELARLCLRAAGEFEKQKEHNRNTVK
GNKDAINKTLKALEEYRTTCRNDG-VGYYDAFKMQKKEQDFKANVKRLEL
ATIWDEIIEMVRHGQLPDEFEAEKEWVDLGTQFRRLVEPIDIANYYRHKK
NEDAGPYMIRGRPSRYHYPQRWRENAEQL--D---------RDSSGESCF
WAEVEELEDEVTNKRPWKEIENR---VLTLEKNLRKWYDKEEVEKDVFLE
DSTLVKWWRSLPDDHKANSCIKGLM-PS----
>Eucalyptus|Eucgr.K02887.1.p
MFS-------------NLGTR-VIKAALSASIEARDRQEL-----NIRSS
EVIVAFPGSWSPEDWFP-AEPFGDDQI--DRKKFPSLRSIGKDEDARVNK
AFMERFLRILDDSRLRSEVKKALD-DNKQIIFTGHSSGGPIAIYATVWFL
EEHKKSKETPH-AFCLTFGSPITTDRTFGHAIRRERWSDHFVHFVTKLDI
VPRILLAPSSSTKELLKEISSFSDP---RHKPTTID--NLTSFFVKVVKN
ASCVANYAACQLTGSKDTMSNFIKPSPYRPCGNYVFCTEIGRVVVKNPDA
VLQLLFCALQIESERELLNIAQKSLRAHWTYKEAV----DQSLAPANVVY
L-KNLQ--ELPLSAALNDLNL---DAKVRLCLRAAGELEKRKQDNQKKIQ
AKMVDIEKNLDALKKYRTTSEDDG-VGYYDAFKLQKKEEDFKANVKRLEL
AAIWDEIVEMLRLRQLPDEFEIDKEWVDLGTRFRGLVEPLDIANFYRHSR
TDDAGHYMKEGRPSRYKFSQRWQEHKYQL--PPMQQSRQSLKHFYGETSF
WAKVEELK-----TKPWEAIKDE---VLVLGNRLKEWYKNDEVEDDVFLQ
KSTLVEWWQKLCKDHDAEL--HNVL-SIPPVK
>Eucalyptus|Eucgr.K02885.1.p
MD------------------------------------------------
--------------------------------------------------
--------------------KATR-DSKPIIFAGHSSGGPIAIYATIWLL
EEYKRLKLTHG-PFCLTFGSPLTTDRIFCHAVRREEWSDRFVHFVMIHDI
VPRILLAPLSSTKEFLQSLPYLISPSA-HHKADSIDKSKLTALFDNVMRN
ASCVASHAACILMGSTDTMTKFVQLSPYRPCGQYVFCTGTGRVVVKNPDA
VFQLLFYSLQLVSESESQQKAVASLPAHLAYEDGL----DKNLDMRNAIH
L-ENLC--ELPLSDTLNDLNL---SARARLCLRAAGESEKQKEDNQKKIE
RKVGMIRNALVDLDAYRTMCETRG-MGYFDAFKVQKHEDDFKANVKRLEL
AGIWDEIIEMLKRDELPDKYEAEKSWVKLGTEFRQLVEPLDVANYYRHLK
NEDTGPYMTKGRPRRYKYTQRWREHAEQL--P---------RGSCGESCF
WADVEELNLAVTSNQARN--EQM---ALNLANKLKEWHAKGEVKTDAFLK
ETALVTWWKTLPDNHGAKLCIEDLI-ER----
>Eucalyptus|Eucgr.K02886.1.p
MDG-------------ILGIN-VIKAALSASIEARDRQEL-----NICSS
EVIVAFPRSWSPEDWFP-AKSFGDDRI--DRKKCPSLRSIGLDEDARVNK
AFMERFLRILDDSRLRSEVKKALD-DNKQIIFTGHSSGGPIAIYATVWFL
EEHRKSKETPH-AFCLTFGSPLTTDRTFGHAIRRERWSDHFVHFVTKLDI
VPRILLAPSSPTRELLKEIASFSDP---HHKPASID--NLASFFVNVVKN
ASCVANYAACQLTGSKDTMSNFIKPSPYRPCGNYVFCTEIGRVVVKNPDA
VLQLLFCALQIESERELLNIAQKSLRAHWTYEEAI----NQSLASANVVY
L-KNLRLWELPLSAALNDLNL---DATARLCLRAAGELEKRKQDNQKKIQ
GKKVEIERYLDALKKYRTTSEDDG-VGYYDAFKLQKKEEDFKANVKRLEL
AAIWDEIVEMLRLRQLPDEFEVDKEWVDLGTRFRGLVEPLDIANFYRHSR
TEDAGHYMKEGRPSRYKFPQRWREHKYQL--PPMQQSQQSLKHFYGETSF
WAKVEELK-----TKPWEAIKDE---VLVLGNRLTEWHNNKEVEDDVFLQ
KSTLVEWWQKLCEDH-LEL--RGVL-PTPPVK
>Eucalyptus|Eucgr.K02891.1.p
ME-------------RYVGIK-VIKKAVSVSIEAHSPGKPCLVERKVPPS
QVIVAFPGSWSLDDWFV-AMPFGETKI--DTKRFRSLKSIGKDVVATVSE
AFMARFLRILDDSTFRAEVTKATE-KNKQIIFAGHSLGGPIAMYATVWFL
EEYARSNQTSR-PLCLTFASPLTTDLTFCHAIRREGWFDCFVHFVMKLDI
VPRILLALHYSAAELLQEIPRFSNP---HHKA---DKAKLALLFANVMKN
ASCVASHAACALTESKDTMSRFIKLSPYRPCCKYVFCTETDRVVVKNPDA
VLQMLFHSLQIGSDTELQDTAVASLKAHWRYKDTL----RKSSDMYNVAC
L-ENLP--ELPLSAALSDLNL---CIPARLCLRAAGESEKHKADNQ----
----------RKLDDYRTTCKTDG-MGYYDAFKMQEEEEDFKANVKRLEL
AAMWDEIIEMIRQEQLPDKFEAEREWLELSTQFRRLVEPIDIANYYRHLK
NEDAGPYMTKGRPRRYHYPQRWREHAEQL--E---------RDSSGESCF
WAEVEELNVAIANKKPWKEIENR---VLTLEKNLRKWYDKKEVDKDVFLE
KSTLVKWWHTLPDYHKANSCIKELI-PSLKSQ
>Euryale|Ef6128
ME-PS-----------------LVRKCCYLAFKAQHSGTH-FAKDNSDKS
HTIFGFR--PSVDDWF--GDQFSRMKP--DANYFPSLKEVGSGVEGIVNE
TFVKRFLQIVKD-QLENEIERSLSTTKKKIVFTGHSNGGAIAILATISFL
EKNRR--GPKPEVLCITFGSPLVGDKVVGHAICREGWSSCFKNFVLPRDP
IPRIHFSTRDEIGH-LSSVLQSW---ESNSDTSPSAPTNQLKLFDVVVHS
TFSIASYDSCALRSSDEAVKELVELSPYRPFGSFYFCCDHGKVKVENHEA
VMQILFYSLQSEGSI--------GSNEYKTYQ------------IKEIVP
L-DDLR--AIPLSSAFNILGL---NMEARLSLVAAGEAEQA-KNNLAIVD
GHKKEINDCLSKLQAYHDNC-DEG-IGYYDAFKLHEHKTDFEANVNRLEL
IGYWEEVRGKLKEFELPDSFEADRQWIELGTRIRFLVEPIDIANFYRHHK
EEETDLYMENSRPNYYRYPEKWLQHLNSFVVP-EDDPLW-RKEWNLDSCF
WARVENMCIK-IKKDGFDSEKET---VSRFEGDLKAWLEKGALRTGELMR
L-TFQNWWALLPEDHKKNSCISSYMNDQHAQS
>Euryale|Ef9229
MD-KQPLAR---------LSNGL---------------------------
-------------------------------------------------S
FGTSSASTILQ---------------------------------------
----------PG------------------AAASFQ--------------
--------------------------------------------------
---------------------KTTAKQSKPFGTYLLLCKSGYGCIDDPKS
VLELLSRISLDLKLP------ASAQTEPKDYRAMLLQLEQRTNY-RKCKQ
LTTFHDSLTVDLALLLQTLEIAQQELDENDVLKKLE------NTHRNKVE
KKLNNIKRKMARL-------------------ESAENE-AINVTNSKPVL
FEHW-KEVTEAEKPQTRDAQ-MRDTWLFGGSNYRRMVEPLHIAEYYKKGC
SN----YL-KQRHPHFAKLEEWEKTDKKCH-KDDQAGKSKASNLTRDSCF
WARVEEAALKLRQLEN-KDIREE---LREFEDHVMKLVDNYQLSPDVFLE
QSSFKVWWEQYSKMQ--NLLKIPALS------
>Euryale|Ef10419
------------------MST-----------------------------
--------------------------------------------------
----TRSRL-----------------------------------------
----------PS------------------AVGKLG--------------
--------------------------------------------------
--------------------------------------------------
--------------------------------------------------
--------------------------------------------------
--------------------------------RRAENE-AINVTNIKPVL
FEYWKKEVTEAEKPQTRDAQ-MRDKWLFSGSNYRKMVEPLHIAEYYKKGC
SN----YL-KQRHPHFAKLEEWEKADKKSH-KDDQAGNSKASNLTHDSCF
WARVEGAVLKLRQLDN-KDIREE---LREFEDHAMKLVDNYQLSPDDFLE
QSSFIVWWEQYPKMQ--DSRFIALMTGVYENY
>Euryale|Ef12630
MA-SV-----------------LIKQETCFSFFQKPKRYD-FHHTTLKSG
YHVFEFPATWSVVGCYR-EDEFDKLDT--N-NDFPSLKVLGTGDFATVNR
AFVDRFKEIVADGKVDRVLEK-VK--EREIIFTGHSNGGAIATLATVWFL
EKY-R--DSKITPLCITYGAPLVGDKFFGHALRRECWASCFINVVSIRDL
VPRIHLSPLKDLP-YLDSVFRTWKGKEKL-STSAN---IESDFFTCLVNN
AFAVASYDSCVLRSSAEAVKDFAQLSPYRPFGSFHFFVGEGKLRVDNHDA
VLQILFYSLQLEDEEDLHQFVQETVEEHLRYESIA----K---SFNGILP
L-DNLN--EFPLSAAFDALGL---GTEARLSLIAAGEMEAQRSRNLSRVE
GYRDTINECLKKFEEYRNAC-AQG-TGYYDAFKQQKEERDFKANVDRLEL
ISYWDEVKELVKGFELPDSFETDREWIELGTSIRFLVEPIDIANFYRHKK
KDETGPYETRSRPNYYKYPENWLQHMRRF-LP-KDDPLR-NAKWNLDSCF
WARVENMCSK-HE-REGSFPETE---ASVFEKELFEWIENGALEETVITR
SPTFDRWLGILPNDHRQQSEISRIR-EMRNKS
>Euryale|Ef16200
ME-WS-----------------LV-KCCNLAFKAHHSGTD-FSKDNSGRS
RDILAFRGSSSVKDWF--GDQLRKSKE--YSTCFPSLKVLGSGDSGILNR
AFLQRFDQIMGDQQLRK---------------------------------
--------------------------------------------------
--------------------------------------------------
--------------------------------------------------
--------------------------------------------------
--------------------------------------------------
--------------------------------------------------
--------------------EANHKWVELGTRIRFLVEPIDIANFYMHDK
NEETNMYTTESRPNYYMYPERWLQHMGRF-VP-ENDPIMMNKEWNLDSCF
WARVKNMCIG-IKRNDFDSKKDE---VSKFEEEVEKWLIEGALREHELKR
-------------------LIEGAQ-DQFLHS
>Euryale|Ef18352
MT-SL-----------------LIKQGTGFSFFPKHRRND-FHHTTLNSG
HHVFEFPVWWSVASFYG-NDNFNEVDT--N-NHFPSLKVLGTGDFATVNR
AFVDRFKEMVDDRKVDRILEK-EK--KREIIFTGHSNGGAIAILATVWFL
ENY-R--NSRITPLCITYGAPLVGDKFFGHALRRESWASCFINVASIRDL
VPRIHLSPLKDLP-YLDSAFRTWKGKEKIPPTPAG---IKSDFFTSLVKN
AFAVASYDSCVLPSSAEAVKDLVELSPYRPFGSFHFFVGEGKLRVDNHDA
VLQILFYSLQLEGKADLCPFVQESVEEHLRYESKA----K---NFNGILP
L-NNLN--QLPLSAAFDALGL---GTEARLSLRAAGEMEAERENNLNRVE
ANTEKINECLKKIDEYRNAC-LQG-TGYYDAFKQQKEERDFRANVDRLEL
IGYWEEVRELLKVFQLPDSFETDRKWVELGTRIRFLVEPIDIANFYRHEK
MDQTGLYETRSRPNYYKYPENWLQHMRRI-VP-ENDPLR-KEVWNLDSCF
WARVENMCIK-KK-CEGKFPEAE---ASSFEKELFEWLQKRAL-ETVITR
SPTFNNWLCILPNDHRQEIELSKIS-EQRNRA
>Euryale|Ef18580
ME-WS-----------------LVNKCCNLAFKAHHSGTD-FSKDNSGRS
SDIFAFRGSSSVEDWF--GDQLSESME--YSTSFPSLKVLGSGDSGILNR
AFLQRFDQIMGDQQLRKEIERSLSSRKKKIVFTGHSNGGAIAILTTIWSL
ENYRR--DPKAEVLCITFGSPLVGDKIVGHAIRREGWSPFFKNFVLPSDL
IPRLHFSPRDEIGDQLPSILQSWDPRKSISHSSASSDTNELKIFNVVLQS
TFAIASYDSCVLRCSVEAVNKIVVLSPYRPFGSFYFCCSKGNVKVENHDA
VMQMLFYSLQLQDSS--------ESNAYETYE------------IKQIVP
L-SDLQ--TIPLSSALNILDL---DMEARLNLIAAGEMERVREKNLATLN
WYKNDINACLSKLQTYCTNC-DNG-IGYYDAFKVQQDKADFEANVTRLEL
IGYWEEVRELLKAFELPDLFEADRKWVELGTRIRFLVEPIDIANFYRHDK
NEETNLYTTKSRPNYYRYPERWLQHMRRF-AL-ENDPIMTNKEWNLDSCF
WARVENMCIG-IKRNGFDSEKDE---VSRFEEEVEKWLTEGALREHELKR
P-TFKNWWAMLPEEHKINSCIRNRM-DQ----
>Euryale|Ef19542
MD-SG-----------------LIPKNLRASVWQVWRNND--HFNARKSG
HYVFEFPATWSVTDWY--GDKFDHVDT--NCEYFPSLKVLGTGEFATVNK
AFFQRFRRISTRREVDEIVKKNVK-IKSTIVFTGQSSGGAIAILATVWFL
EKY-R--RFDITPLCITYGAPLVGDKIFGHALRRESWASCFINVVSIRDL
APRIHFSPLKDISDFLQSLLQAWDEKKKIPDT-------NSDFFTRLVNN
AFAVASYDSCVLRSCPEAVKDLVELSPYRPFGSFCFIVGDGKLRVDNHDA
VLQILFYSLQLEAEGDLRQFMQERVEEHLRYETMT----E---SLEGINP
L-DNLN--ELPLSAAFDALKL---GTEARLSLRAAGLMEAEREKNLSTVN
GYRKEIDECLKEIEGYQEAC-AQG-AGYYDAFKLQHHQQDFKANVKRLEL
IGYWEEVRELLKEFKLPDSFETDREWVQLGTRIRFLLEPIDIANFYRHGK
KDQTGLYETRSRPNYYKYPENWLQHMRRI-VP-EDDPLR-KKEWNLDSCF
WARVENMIIR-ID-NGFDSEKEN---VLKFEEEVKAWLTEEALKLSELKR
T-TFQEWWKKLPVDHKQNSCISKYM-DQEQRA
>Euryale|Ef20732
MAKHFKLCQAGERLGTGMGMGNVVRNCFSAAFDAHKSSSP-FLNKS--KN
HAIFAFPGSCSIDDWFR-HGGFGESKV--DSSLFPSLKVLGTG-VACVNE
AFSFKFRHILE-AKLEDEVTQAIK-KKRKIVFTGHSSGGALATLATVWLL
ER-----PNSCTPFCVTFGSPLVGDKNFGHAIRREGWSSNFQHIVFTRDV
TPCIAFAPLEDIKAEFQVILQQWMPKKKTPCSISASGTFDENFFTTVTNN
AFSAASYDSCTLRCCSGAVRRMVEVSPYRPFGSFVFCCGGGRVWVENHDA
VLQLLFYTLQLEDIYDAAAARYSVIDQPKDYKSLM----KEYLKKMRIVE
L-NQLE--EIPLTSALREMGL---SVEARLNLRAAGEVEKRKAKNQERVE
GYYPKVMDYLAIFQAYRSLCEAKG-MCYYDAFKLHRDPEDFKAYVDRFEL
IAIWEEVRELFGKFELPDAFELDRKLIKIATDFRLLLEPVDISNYYRRDL
YRDSGLYETDSRPKYYKYPERWLKHLQRSF--LEDDDELGRGKVSLDTCF
WARVENMCLEMRKGMKFAEIEGV---VLEFEKEVRTWFDKGELGQDVLMH
GSTFLKWWDMLPPEHRARSCIREHIEGANGRV
>Euryale|Ef20737
MEA---KFSGGTAKANLILSTGFLQRAWQFQQLDH-----PFIVDD--RN
FTIVAFSQNQTQDHLLPPLAPL-------THPEFGFLITKDN-PSVSFHA
SPLSTFLRLLRDKQLER-----LTSNKPQLILAGQSLGGSVAALCTLWLL
RN-----QPSPSPLCITFGSPLIGDDGLWKGIAAVQWKAQFWHVAAHDDI
IPRLYASR-PAV--------------------------------------
--------------------QNSYYSLCKPFGTYFLISDSGCACADHPDS
VVELLDLTSPNFDEL-------PKQLQPKNYGILLKQLEKKPLR-KSRNE
AAGSRESLVVDLTLQLDAVGIGKHQE-----LLQMKEREKEAHLIRSSPH
KRLSDVKKQMARLEWYKKECE-MKNTTYYDCYKSRSTEKDIDVIKFKNIL
NNYWKEKVEEAEKPQLPDAR-LSVRWLFGGVTYKRMVEPLEIADHYRKGR
RD----YMAK-RPRYYEILDKWHEED----DKKNKRKTEKGASLTDDSCF
WAHVEEAALWLNELQKQAGKREEWTKLRGFEGYVMKLVDNYELSTEAFLD
NSSFMEWWMKYEKEY--SSKFVAFMKGRYVHY
>Euryale|Ef22149
ME--------------------LALNGYMNDINAYLSKLQ-TYCTNYDNG
I-----------------YDAFNKEDF--EAN-VTQLELIG---------
-YWEEVWELLEA-ELPDSFKADRK---------------RVGLSTRIHFL
VE------------------PINIANFYRHDKNEE------TNLYMTKSQ
ARPIYYR-------YPERWLQHMFAPKNGPIMKKKEW-------------
-----NLDSC--------------------FGA----------RVEN---
----MCIGIKRNGLD--------EKDEVSKFEEEV----EK---------
------------------------DMATSLNLIAAGEMEPMREKNLAKLN
GYTNDINDCLTKLQIYCTNC-DNG-IGYYDTFKLQQDKAHFQANVMQLEL
IDYWEEVWELLKAFKLPESFRADRKWVELGTRIHFLVKPIDIANLYRHDK
NEETNLYMAKSRPNYYRYRERWLQHMRRF-AP-QNDPIMTNKEWNLESCF
WARVENMCIG-IKRNGFDP-------------------------------
-----KWNAI-------YICIILHS-------
>Euryale|Ef22170
--------------------------------------------------
--------------------------------------------------
--------------------------------------------------
----------------------MGDAGLQKAINKFKVKAHFWHIVGDGDV
VPGLVSQL------------------------------------------
--------------------APGASAELQPFGTYFLCSKSGCTCVDNPES
VFDLLQISKAN-----------PRDMKPYDYGALLQQLKEKIKH-RNIAE
PGNS--TLQIGLTLELLAFGIANASQ-----LLKMEDRETVADIRRKGRT
QRLNEAKKQMALLEWYKKRCE-EGSMDYYDCFKERSAERDYDVINIRNIL
NRYWKEEVEEAENPQSTDAP-LRDRHLFSGTTYRRLVEPLDTADYYRKSN
RD----YMSKKRAHHYIMLEKWHEDALK----KEPEKKAAI--LTEDSCF
WAHVEEAALALKELKRKLDLRNQ---LEKFEGYVWKLISNHELSTTVFSE
NSTFMKWWRQYEGE---DSDFIRYMKEGYADY
>Euryale|Ef23359
MAPSDLLFGGGNEKANLMLSTGVLQKGWTLQEPY------KCPVTD--FK
YTIFAFSSGATHTGEAQ--GQLASLELLDNSSPLGFLITEGN-EKIGIHR
PSLSAFHHLLNHRELNNE------KNGKQLILVGRSLGGSVAALFVLWLL
NNQKEMKEQKIVPYCITYGSPFIGDAGLQKAVGKFKLKAQLWHVVGDGDV
VPKLASEV------------------------------------------
------------------VPGASEACELKPFGTYLFCGESGCTCIDHPDS
VMDLLQIS-------------EANATADYDYGAVLQRLKKIKHR-SNATQ
V---NSTLEIGLSLQLQALGIDRAAE-----SLKMQHRERILDIKRKFN-
ERLLRVKRNMALLKSYKKKNA-EWGMDYYDCYKARKRKMDLDVDRFKRSL
NWYWERTVEEAENLDYIP---LRDFILSEGTTYRLLVEPMDIAIYYRKEN
SG----YVNKARPRHYILLEKWHREQKN---KEERENKDEI--QTEDSCF
WARVEEAMLDLKKLRRKLELRER---LKEFEGYVSSLDRRNELSKTVFFE
ESTFMKWWKEYKTE---DQNFLSDIKREKNLP
>Euryale|Ef24527
MQ-----------------LE-LIEEVWELLKAFE-----SFGADR--FK
LTRIRFL-----------VKPI-------DIANFYRHDKKEETNLYMRKS
WARPNFYKYLEFQRRRSKKWAAITERFSPSPESGKKTSPEVAPISSNIFI
AR--------QK-F-----------LALPQRERREEWRGGGNHHLARRR-
---------GSE--------------------------------------
----------------QKEESEEDRAASPPSLGYLVLSG-GG--GDSRTG
VKNSIFLSKFDFSSN-SPPVDEFHTDGDLPYRTAVHPGSEGLICPKSCR-
------WFEWDASKNVEAHKLG---------LKS-----------SEKL-
NELEDAQIALTFLEGSMLASED----GHVRVFKWQSNKDDFLVSLGDSGP
CRIWDLAVASLPRDKGENSF----------CRFSRLLD----------SK
V-----YM---KKGEHAYILTWDTGSKRITEK---IVQNPVSAISPDGKL
LAIGTEGDILIADTLSVQKVKEAFVTALEFSHDSRALVSASDSSARVLVE
KKPFIIF---L------AV-VMYFLRQVF---
>Euryale|Ef24548
--------------------------------------------------
--------------------------------------------------
--------------------------------------------------
--------------------------------------------------
--------------------------------------------------
--------------------------------------------------
--------------------------------------------------
----------------------------------MEDRETEVDIKRKGRN
KTLNEMKKHMALMEWYRKSCE-DGEMDYYDCFKERSAKRDYNVISFKNIL
NR------------------------------------------------
-----------------MLEKWHEDSSQ---EEDPQKKAAI--LTKDSCF
WVHVEEAALTLEKLKRKLDLRCK---LKEFEYYVWKLI------------
-----------DSL-----EMVETVRRAGA--
>Euryale|Ef26353
MEA---KFSGGTAKANLILSTGILQKAWQLQQLDR-----PFVVDD--SS
FTIVAFNQNQTQDHLLPPLAPL-------THPEFGFLLTKDN-PSISLHP
SPLSTFLLLLRNKQLQG-----LTKNKPQLILAGRSLGGSVAALCTLWLL
KN-----QSSPSPLCITFGSPLIGDDGLQKAIGAVQWKAQFWHVAAHDDI
IPRLFSSG-PAV--------------------------------------
---------------------RNSYCQWKPFGTYFLISDSDCACADDPDS
VLELLDLTSPSFDQL-------PKQLQPKDYGILLKQLEKKPLR-KNRNQ
APGSRESLMVDLSLQLDAVGIGKHRE-----LLQLKEREKEVHLNRNSPN
KRLNDVKKQMARLEWYKKECE-MKNTTYYDCYKSRSTEKDIDVIKFKNIL
NNYWKEKVEEAEKPQLPDAR-MSVRWLYGGVTYKRMVEPLEIADHYRKGR
RD----YMAK-RPRHYELLDRWHEED----DKKNEKNKEKGTSLTDDSCF
WAHVEEAALRLNELKKQAGKSEEWTYLRKFEGYVMKLVDNYELSTEVFLD
NSSFMEWWTEYEKEY--SSEFVAFMKGCYVHY
>Euryale|Ef29599
MP----------------------EKGWEMEQRQP-----PYSVNH--PN
FTMIAFSSRAAPTDEAQ--GALPSAEKLDRSSPLGFLITRDN-PEICIHR
PALSAFLDLLRDTQLRKQLKKP-SQKQTDLVLVGRSLGGSVAVLFALWLL
KNQNEEKRNQIIPLCITYGSPFVGGAGLQKAINKVKLKAHFWHIVGHSDV
VPRLAFQL------------------------------------------
--------------------VPGASAEMQPFGIYFFCSLSGCTCIDHPES
VLDLLRIRKDE-----------QRDMKPYDYGALLQQLKEKIKQ-RSVAQ
PGNS--TLQIGLALELHAFGIASASQ-----LLKMEDRETVVYIKRKGRT
QKLNEAKKQMALLEWYKKRCE-EGSMDYYDCFKGRSSERDYDVINIRNIL
NRYWKEEVEEAENPQSSDAP-LRDRHLFSGTTYRRLVEPLDIADYYRKSN
RD----YINKKRAHHYIMLEKWHEDALK---KEEPEKNAAI--LTEDSCF
WAHVEEAALTLKELKRKLELRNQ---LKMFEGYVWKLIINHELSTTVFSE
NSTFMKWWKQYESED--DSGFIAYMKEGYAVY
>Euryale|Ef33811
MD-GAPKFSGGVQKANLMLSTGILREGWMIQQSPR-----SFAIRE--GR
FTILAFNSGSRGE---------PNLLSLDESHPLGFLITKDN-PSIALDS
FPLSTFSRLLQDAELQK-----LTKKQQRLIVVGHSEGGAVAALFTLWLL
KN-----RSSPEPLCITYGSPFIGNEGLQTAIGKIQWKSQFWHVLSLED-
-PVISWCRLLPS--------------------------------------
--------------------ENDPAKQSKPFGTYLLLWKSGYDCIDDPKS
VLELLSRISPDLKLP------ASSQTEPKDYGAMLLQLEQRTNY-RKCNQ
LAAFHDSLTVDENVLLEKM------------LEE------PHDTHINKVA
RKLNNIKKKMAQLEWFKKDCE-TKSNSYYDVYRRAENE-AIDVNNIKPVL
FEYWKKEVTEAEKPQTRDAQ-MRDRWLFGGSNYRRMVEPLHIAEYYKKGC
SN----YL-KQRHPHFAKLEEWEKADKKSH-KDDQAGKSKASSLTHDSCF
WARVEEAALKLRQLEN-KDIREE---LREFEDHVMKLVDNYQLSPDVFLE
QSSFMVWWEQYSKVQ--DSRFIALMTGGYKNY
>Euryale|Ef36189
MG-KDYKFSGGLEKANLILSTGIPQSSWELQQSP------GFFVYK--PK
FTIMVFRANQSQSQEAR-----PTLQPLDSDPTFGFLITKKI-ASVSLHF
PPLSIFLNLLEDEQLKQ-----LTKGQPRLILVGESLGGSVAALCTLWLL
KS-------SPLPICITFGSPLLGDDGLQKAVRNISWTTHFWHVVGHGDP
IPRLFLSC------------------------------------------
--------------------------SFRPFGTYFVAAGSSCACFDDPDS
IAQLLKARCPD----------DSADTDFKGYGAVLQQLGEKSKY-RRSNP
FAHNEDSLEVDVSLQLAAAGIGQVEL-----LLGEREKAK-----RNQLT
KKLNKVKQSMAKLEWYMKFYEL----FYYDAYKKRSRERDFDINNEVKIL
NLYWSPKVLEAEKPQAPDAR-MRTRWLFSGITYMRMVEPLNIANHYRKPQ
KS----YL-SVRDEHYKLLDKWNDEE-----QRVPKKKRKAPYLTEDSCF
WAHVEDATLKLRELEK-SDLELEKKELVKFEAYIMKLVNNYELSPDVFKE
KTSFMEWWKKYDEVY--YSSFVPLELQGSQEH
>Hordeum|HORVU5Hr1G060060.2
MPM--------PPP-RGAALS-LVAHCAGLSF---ASRSPSFQVHHASYP
CAAFVFPPTWSAAGWMP-RAPFGDAEV--DPALFPSLRSVGSGVPARASA
AFVAAFRGLLDGSPLQTEVSKAVA-EEKRVVFTGHSSGGSIATLAAIWFL
EN-CTRRVNQAQPFCVTFGAPLVGDNVFNHAVRREGWSQCILHFIMPLDI
IPRIPLAPLASSREQIQSVLDWLSPHSPNFS--PVGNSLVIEFYETLLRS
TLSIASYEACSFMGCTGTLTSFIELSPYRPCGTYLFLTSTEQVILTNSDA
VLQLLFYCLQLDPQQQLLDAAARSLSAHWQYES-I----KQNM-MQEVVC
V-DYLR--AISSSIAIGGLEL---SKEAMLSLAAAAQWEKQREINQAKID
ANCSKIQEALKSLNEYKRTCELHE-VSYYDSFKLQREVHDFNSNVRRLEL
AGLWDEIIEMLRRRELPDAFEGREEWVNLGTSYRRLVEPLDIANYYRHSK
NEDTGSYLSKGRPRRYKYTQKWREQSHRI--P---------LGSSLESCF
WAMSEELQAEMINGKSFEDLKDR---VGKLESDALGWFTSGTLGKDVFLS
SSSFVIWWKTLPEQHRSASCIARLV-PS----
>Hordeum|HORVU4Hr1G043530.1
LEEENSMFETSHVLGALLASSPLLARAWDRCVAAAGAASSGFAHGDGGGG
TVYVAFSGLQ-AASVAGPGADVAPVGLAGGARAFPQLAAAEPDERVAVQA
LALRCFLKLCGSPEF--QML--LNIRGKAVVFTGHSLGGAIAALAALHYL
CITSLSSCSPSPVLCVTFGSPLLGNEALSRAILRERWGGNFCNVVSQHDV
VPRLLFCPLDAVPVHVGMQLQQWAGHTHN----VMTTVDAEGLRQLIQAH
VRMVAMEQKL-------VDPESRGGSPYRPFGAYVLCSPEGAVCVDNSTA
AVQMLYATFVACYAQ---GDTTSLGAAHSCYGDLVLKMPQNLLLKRRPRA
-MDVSN-YDAGISLAMEASGIGMEATMTRYWLKASKRAGRSPSLNCAGLA
IRLGRITPCRAQVEWYKASF--DGNMGYYDAFKQRSPKKFNKADMCRIKL
GQFWDGVLAMLDNSQLPHDFHRRAKWVNAARFYQLLVEPLDIAHYHRNNL
HRTRGGYITHGRDRRYELFDKWWKEKTGDMAATA---RSKYAGLTQDPCF
WARVEEARDQTESAQAEQDAMLALGRLREFERYARELVEGKEVSIDVLAP
QSSYTLWWKKLLLRARA---LF----------
>Linum|Lus10009502
MAQKPHLFNSGLELGSSIVESELLEQSWSLYAEVNHQQQ-NFKVFKQP-N
LTIIAFVTSPIYSQVQD--PDFSSETLKQNFTHLHFLCSTGN-PSFSFHK
DAVSGFASLFTSRPSATQLLVSREVLESPVIVTGHSLGGSIASLFTLWLL
DTLSQLPKPSKKPLCITFGSPLIGDKGVYGGISQRTWNSYFLHVVSSQDP
LPTLFLGS-SPP--------------------------------------
-----------------LLRNPRQHYYYKPFGTFLLTSELGCACVEDPDV
VSLLLSHKAVEFEEE-ASNLVS---IPVQHYGFMVQHLKIRALC-QGSSL
LGTQEDSLQAGTVLLLEAIGITQQLQ-NMVNLAETKEMLLLSMRNKKNME
RKLNEIKIKVVLLGRYKQECR-KKGVGYYDSYKNQWTTADIDIARHKKHL
TNYWKQMVEEAEKPQKEGSH-VRVSWLYGGTTYRRMVEPLDIADFYRSGN
GNKRD-YKNQGRSKHYILLEKWLQEDGKLGSSSMKNKKNRVADFTEDSCF
WANVEEARISCRLLK--GE-KRLEGYLLWFEDYVMELIRNNTADPEIFMG
KSSFMKWWAEFREIH--TSSLAGFMRSFYRRY
>Linum|Lus10029534
MGPKVREQRDDGQLLSLHASSPRVVAALRQQHQKQSTG-ESFVAEIGG--
VGYLAFSGIQPEAT----GR-YKLVGLEER-NIFSPILAGNRAANAMVHD
DLLRIFLSIYHDPSFQSQISGLV-QKCKSIVVTGHSVGGAIASLCAIRLL
SSLESNSHSSSSILCITFGSPLLGNESLSRAILAQRWSGNFCHVVSNHDI
MPRLLFVPLAPVAPQLHSLLHFWHLSSL-SSAAFLPLTHDSMLFHHVIAS
LQL-LVESGG------SS-------SLYWPFGNYFFCSDDGAICVDNAAS
VVRMMYLLLLGMNSL------SCSIESHLKYGDVVEKVCSQFLTSKSFLL
-GELSS-YEAGLALALQSSGIDPSARSGKECLKLAKRMGRTPSLNCANLA
IKLSQVTPYRAEIEWYKESCRSDDQMGYYDSFKHGASRRDAKINMNRHKL
ARFWDNVIEMLETNQLPHDFQKRAKWVNASQFYKLLVEPLDIAEYYRTGK
QRVKGHYITCGREKRYQVFDKWWRTEVNQQDNFD-MKRSKFASLTQDTLF
WGRVEEAREWLEIARSERDRKVCWERLDGFARYAGGLVERKEVSKDVKAK
NSSYCLWYQEVKSQAQLLVQFPKLMGEVVP--
>Linum|Lus10011697
MYLTVHYRFKGFNPWTTEIKK-----------------------VTLP-D
LPI-----------------EFNQKVLRA--------CKIGK-P---IPI
D-------------WATKLLVPRDVLESPVIVTGHSLGGSIASLFTLWLL
DSLSQLPKPSKKPICITFGSPLIGDKGVYGGISQRTWNSYFLHVVSSQDP
LPTLFLAS-SPP--------------------------------------
-----------------LLRNPQQHYHYKPFGTFLLTSELGCACVEDPDV
VSLLLSHKAVEFEEE-PSNLVP---ISVQHYGFMVEHLKIRALC-QGSSQ
LGRPEDSLQGGTVLLLEAIGITQQLQ-NMVNLAETQGRLLLSMRNKKNME
RKLNEIKIKVVLLGRYKQECR-KKGVGYYDSYKNQWTTADIDIARHKKHL
TNYWKQMVEEAEKPQKEGSH-VRVSWLYGGTTYRRMVEPLDIADFYRGGN
GNKRD-YKNQGRSKHYILLEKWLQEDDKLGSSSMKNKKNRVADFTEDSCF
WANVEEARISCRLLK--GE-KRAEGYLLWFEDYVMELIRNNAADPEIFLG
KSSFMKWWGEFQEIH--SSSLAGFMRGIYRRY
>Linum|Lus10032169
MNQQPQIFDSGLELASSVVNSDLLQVSWSLYSETQSASNLRFRIYQQQNK
CTVVAFVTSPIYSAGGQGSELLSSEDLRKSSPHLDFLCSKAN-PSFSVNN
AAVTCFASLFNDQALPSQLIVSKPSLKSRLIVTGHALGGSIASLFTLWLL
DKMS---KPSKNPLCITFGSPLMGDRGLQRAISQRTWNSCFLHVAVTHDP
LPARFLQ--TN---------------------------------------
-------------------NNNNGGHTYKPFGTFLFCSDDGRSCVEDPEI
VSILLSHKGSGLGAS-SGDSGS--GSSVDGYGKLVESLKLRVIC-QGSCE
LGGSGDSLQAGIALQLRSIGISDKNQ-SIKSLAEVEKKARFTALRKRSTE
RKVQETKVKMAYFEWYKKDSKLNRRACYYDTYKSQTTIADMEIAKYKKFL
TNYWRDVVEDAERPQKEGSF-FRTTFLYGGTNYRRMVEPLDIAEFYREGK
TN----YKSQGRAKHYVLLEKWLEDDEK----VGKKKHGPGDNLNEDSCF
WANVEEALVRVRLLKKVGE----KKCLVEFLGYVMGQIENYGVDPEIFLG
ESSFMIWWKEFQEVG--DDPLVQYMKGKYRYY
>Linum|Lus10039617
ME-ETSAFESSEMMANFLASTPLLQESWRLCHIANSTGRKSFVTEVCG--
VGYLAFSVIQPEAS----GR-CKLVGLEER-NIFSPILAGNRGNNAMVND
DLLRIFLSIYHDPSFQSQISGLV-QKCKSIVVTGHSVGGALASLCAIWLL
SSLESNSHSSSSILCITFGSPLLGNESLSRAILTQRWAGNFCHVVSSHDI
MPRLLFVPLAPVAPQLHSLLHFWHLSSL-YSAAFLPLTYESILYHHIIAS
LQL-LVESGG------SS-------SLYWPFGNYFFCSDDGAICVENAAS
VVRMMYLLFHGMTSL------SCSIESHLKYGDVVEKVCSQFLTSKSFLL
-GELSS-YEAGLALALQSSGIDPSARSGKECLKLAKRLGRTPSLNCANLA
IKLSQVTPYRAEIEWYKESCRSDDQMGYYDSFKHGASRRDAKINMNRHKL
ARFWDNVIEMLETNQLPHDFHKRAKWVNASQFYKLLVEPLDIAEYYRTGK
QRVKGHYITCGREKRYQVFDKWWKTEVNQRDNFD-MKRSKFASLTQDTLF
WARVEEAREWLEIARSERDRKVSMERLDGFVRYAGGLVERKEVSKDVEAK
NSSYCLWYQEVKSQAQLLFQFPKLMDEVVP--
>Linum|Lus10042937
MGS------LLD----NLNVK-LVKKACSLAVKSHKSQQL-FQSEKSRSP
EVVFSFPGSWNLGDWIS-KPPFGEVEV--DLQLFPSLLYIGLKEPGSVNE
AFLRRFTAVLAPQQFVTEVEKAIR-EKKQVVFTGHSLGGPIAILATIWFL
EKYVKSENRPIKPLCLTFGSPLVGDRFLNHALKREKWSQLFIHFVMRYDI
VPRISLTPFSSPRRLLEIALDFFNPKPAQNPSSDDAR----RLYVNVMRS
SSSVASHAACKIMGNTETVSGFVELSPYRPFGTYVFATGNGKVILRNPDA
VLQVLFYSSQLNSPGEDAEVAARSLKDHLGYKDEL----KECLEMQSVTY
LHDSLA--NLPLSEALNDLGL---SVRGRLCLRAAAELEKQKSKNQATID
GKVKDIEKGIQKLESYKNKCALRG-RTYYGAFRLSEDKSDFEANVTRLEL
AGMWDEIIEMLKRYELPDDFEGNEDWIKLGTRFRVLTEPLDIANYYRHSK
NEDTGPYMGRGRPKRYKCTQRWKEHLERV------------SMEPPDSCL
WAEVEELLI--AAKGPV--TVER---VKTLKRKVEEY----KMQSDVYLE
DSMFVKLLKMIPYP------------------
>Linum|Lus10014518
MNQHPQIFDSGLELASSVVNSDLLQVSWSLYSETRSASNLRFGLYQQDKN
CTVVAFVTWPIYPAGGQGSELLSSEDLRKSISHLDFLCSKAN-PSFSVSN
AAVACFASLFNDQALTSQLIVSKPSLKSRLIVTGHSLGGSVASLFTLWLL
DKMS---KPSKKPLCVTFGSPLMGDRGLQRAISQRTWNSCFLHVAITHDP
LPARFLQN-NN---------------------------------------
-------------------NNNNGGHTYKPFGTFLFCSDDGRSCIEDPEI
VSILLSHKAIGLGAS-SGDSGS--GSSVDGYGKLVESLKLRVIC-QGSCE
LGGSGDSLQAGIVLQLRSIGISDQNK-SIKSLGEVEKKARFTSLRKRSTE
RKVQETKVKMAYFEWYKKDSKINRGACYYDTYKSQTTTADMEIAKYKKFL
TNYWRDLVEDAERPQKEGSF-FRTTFLYGGTNYRRMVEPLDIAEFYRKGK
TN----YKSQGRSKHYVLLEKWLEDDEKA-MGTSKKKHSPGDNLTEDSCF
WANVEEALIRVRLLKKVGE----KKCLVEFLEYVMGQIENYGVDSEIFLG
ESSFMIWWKEFQEVG--DDPLVQYMKGKYRYY
>Linum|Lus10036644
--------------------------------------------------
--------------------------------------------------
--------------------------------------------------
---------------------------------------------MRYDI
VPRISLTPFSSPRRLLEIALDFFNPKPAQNPSSDDAR----RLYVNVMRS
SSSVASHTACKIMGNTETVSGFVELSPYRPFGTYVFATGNGKVILRNPDA
VLQVLFYSSQLNSPGEDAEVAARSLKDHLGYKDEL----KECLEMQSVTY
LHDSLA--NLPLSEALNDLGL---SVRGRLCLRAAAELEKQKSKNQATID
GKVKDIEKGIQKLESYKNKCALRG-RTYYGAFRLSEDKSDFEANVTRLEL
AGMWDEIIEMLKRYELPDEFEGNEDWIKLGTRFRVLTEPLDIANYYRHSK
NEDTGPYMGRGRPKRYKCTQRWKEHLERV------------SMEPPDSCL
WAEVEELLI--AAKGPV--TVER---VKTLKRKVEEY----KMQSDVYLE
NSMFVKLLKMIPFP------------------
>Linum|Lus10004841
--------------------------------------------------
--------------------------------------------------
--------------------------------------------------
--------------------------------------------------
--------------------------------------------------
--------------------------------------------------
--------------------------------------------------
------------------------------------------MRNKKNME
RKLNEIKIKVVLLGRYKQECR-KKRVGYYDRYKNQSTTADIDIARHKKHL
TNYWKQMVEDAEKPQKDGSH-VRVSWLYGGTTYRRMVEPLDIADFYRGGN
WNKRD-YKNQ----------------------------------------
--------------------------------------------------
--------------------------------
>Linum|Lus10039472
MNQQPPIFNNGLELATSVVDSALLDLSWSLYAQVVLHQSSTFKIFKQP-N
LTVIAFVTLPIYSQHLQ--SDLSSATLKQNFPHLDFLCSTRN-PSFSIHS
SAVFGFRFLFNAHAFPHQFLVRRDVLESPLIVTGHSLGGSIASLFTLWLL
DCLSQLPKPSKKPLCITFGSPLIGDSGLHRGISQRTWNSCFLHVVSGQDL
LPKLLLAS-SSV--------------------------------------
-------------------TSPQQQQQYTPFGIFMLCSELGHACVEDSQV
VS-LLFCNAMEL-AT-TTHLVSNDGLPVEHYGSLLQHIKTRALC-RGSSQ
LGLPEDSLQAGIVLLLRAIGITQQNP-KMMELGELESKERRSML-RRSMD
RKLHDIKIRMAFLEWYKKDCK-KKGIGYYDSYKNHRGTADMVIAKHKKYL
TNYWKELVEEAEKPQKEGSY-ISMMWLYAGTTYRRMIEPLDIAAFYKEND
K-------------------------------------------------
--------------------------------------------------
--------------------------------
>Linum|Lus10039444
LNQSPPIFNNGLELATSVVDSALLDLSWSLYAQVAQHQSSTFKIFKQP-N
LTVIAFITLPIYSQHLQ--SDLSSATLKQNFPHLDFLCSTGN-PSFSIHS
SAVSGFGFLFNAQASPHQFLVQRNVLESPLIVTGHSLGGSIASLFTLWLL
DCMSQLPKPSKKALCITFGSPLIGDSGLHRGISQRTWNSCFLHVVSSQDL
LPKLLVAS-SSV--------------------------------------
-------------------TSP-QQQQYTPFGTFMLCSELGHACVEDPQV
VS-LLFCKAMEL-AT-TTHLVSSDGLPVEHYGSLLQHIKTRALC-RGSSQ
LGFPEDSLQAGIVLLLRAIGITQQNP-KMMELAELESKERQSML-RRSMN
RKLNDIKIKMAFLEWYKKDCK-NKGIGYYDSYKNRRGTADMVIAKHKKYL
TNYWKELVEEAEKPQKEGSY-IRMMWLYAGTTYRRMVEPLDIADFYRDNV
KQRRTSYTSEGRSKHYILLEKWQKEDGKPESADPNKKRNVDGNLTDDSCF
WANVEEARICCGLLKDHGETRTREGYLVWFEGYVMENIKNYGVNPEVFLE
RSSFMKWWIEFEEIH--ASSLAEFMRGLYRKY
>Mimulus|Migut.I00091.1.p
MMG------LGE----NIGVG-TIEKACKVSMKAH---KPYYIHDK--NR
VTFFAFPGSWSVNDWCS-RKPFGEIKV--DVSLFPSIKSIGNEEIGLVNQ
AFFTRFQHLLTRSSLSAEVEKAIS-DKKQIVFTGHSSGGPTAILATIWFF
EKYTRHNYYNTPPFCLTFGSPLIGNHIFSHALRRENWARYFIHFIMKHDI
VPRITLTPFTQIEQELQQVLEFLDPKSTHNLHGSSILS---SFLFSVMRN
ALSVSSYAASYLKGNTETVASIVELSPYRPFGIFVFCTGRGKVVLDNPDA
VLQLMFFCLQFSPEEENSEFVHGMFREHLSYESEL----HESLNMQDVTY
L-VNLV--DVPLSAALNDLGL---STTARLCLRAAGELEKQKLENQKRID
SNKETIKEAITKIQEYKTSCEIRR-IGYYDTFKIQKDQSDFNANIKRLEL
AGIWDEIVEMIKRYELPDGFEGRKEWIELGTLFRRLLEPLDIANYYRHLK
NEDTGPYMVKARPKRYKFTQKWREHAEKM--E---------VGFSSETTF
WAEVEEL-----RLKPYVQVKDK---VSRLEERALTWINEGWLGKDVFLG
ESTFSKWWKTLPFEHRLGSCVAGFI-ST----
>Mimulus|Migut.H00821.1.p
---ETSQFESSETLAAYLASTPLLEESWRLCGVANAAAQQSFAVNRVG--
AAYVAFSGVQVVDS-EES---CGLAELEGK-GVFSVFSGGRAEEPFMVHG
GLLRLFLNFYYTQNFQHKMLEIM-NECKSVIFTGHSLGGALASLSALWLL
SVIQTTS-LSIEVLCITYGSPMLGNKSFSQAILQERWCGNFCHVVGPHDL
VPRLLFAPPSPFVEHFHALFHFWQS-SMSSSPNQLDSSDEVEIFGNILAC
VED-RFRRGE------NQER-----GSFWPFGSYMFCTENGAICLDNRMA
IVKMLYLMLAKGSA-------NACVEDHLKYENYVGRICWQYLQRKSLTN
-VCFSS-NEAGIALALHSSGISPVYGVGKDCIVMARQLGCRRNIYTAKMA
VSLSKVTPLRAQIEWYKAFCNSDDQLGYYDSFKRTASRKGSKVYMNLTRL
GKFWDEVIHMLETNQLAHDFHKLVKYVNASQSYKLLVEPLEIAEYYRTEI
HKKKGHYIENGREKRFRVFDKWWRDR-KIGDEEG-NPRSKFAGLTQDSCF
WARVEEARDCVYCVVSEVDGRELVDKIEKFEAYARGLIERKEVSVDVLAK
NSSYSLFWKEVKARQLLPPRFPVAMVEKF---
>Musa|GSMUA_Achr2P20660_001
MA----RFETSHVLGALLAASPLLAQSWSHCTHA-NASNSSFVVEHHD--
TVYVAFSGTQTSASSSVAGGELGPVPISTQ-ELFAPLVGGKGDQPVLVQA
AALHLFLSLYNSSEF--QVSSSVNKFCKSVVLTGHSMGGCVASLVALHFL
CSSSGSSPSPASLLCITFGSPLLGDDALSRAVLRERWSGRFCHVVAQHDI
MPRLLLCP------------------------------------------
-----------------------QISPYRPFGNHALCSAEGAACIDDPFM
VVKLLHLTFMVDPGS------SSIEEQHISYGDLVAEISQNVLSKKRIHV
-EEESSGYSAGVSMALEASGIRMGAVEARECLET--RMWRRPNMNCASLA
IKLAKVTPCRAQIEWYKTLC--DDDMGYYDCFKHKAAKRDAKVNMNRIKL
GHFWDGLLAKLQDNELPHDFHKRSKWVNAAQFYKLLVEPLDIAEYYRCKL
HETRGHYLPHGRERRYEVFDRWWNEGVREAATWK-KRRSKFAGLTQDSCF
WAKVEEARECVKRARAEKNAKLVWESINGFESFANRLMERKEVSVDVMAP
RSSYSLWVKELKLKCSVSSGLVGVSGGHYLTA
>Musa|GSMUA_Achr8P25290_001
MA--------------------LIPLCCSLSMAAHSPSSP-FLRHDNSPS
AAIFAFRASWSADDWLL-GSPFGEREI--DAALFPWIKSVGNDTTAAVNG
AFLRSFKKVLDTSRLQAEVHAAVA-DKKQIVFTGHSSGGSIAVLAAIWFL
EQRQNFEGGQVDPFCVTFGSPLVGDGVFVHALQRENWARFFLHFVMAADI
IPRCLLAPLSSFKDELEAILGFLCPKPLLFSPNTVSS----TYYRNVLGH
ALSVSNHQACLLMGCTEVLTGFVKLTPYRPVGAYVLCSRDGRLCLRNSNS
ILHMLFYLFQDVPGADVEEVAHRSLEAHRLYEAMT----RDHLNVQNILS
V-DSSD--SIPLTTLLKDLDL---SLEARLCLRAAAEWEKQRLRNQAKID
DNYSKIKEALSFLSDYRATCEVRG-LGYYDTFKLQKDVEDFNANVKRLEL
AGLWDEIVEMLSRYELPDGFEGRQEWVKLGTQYRWLVEPLDIANYYRHSK
NEDTGPYMVKGRPRRYRYTQRWLEHAERS--P---------AGTCTESCF
WASVEELCIDTGDGKPFLELRSR---VVELEREVLRWVTKGSLGRDVFVS
ESTFARWWVTLPRQHRADSCIARFV-NGEDIN
>Musa|GSMUA_Achr6P12900_001
MDGEHCMFETSHVLGALLASSPLLTQAWGRCVHA-NAGSSSFVLQRCD--
AVYVAFSSTPSSTT----GGGFDLVPISSH-ELFAPLEGAAH--PVLVQA
GALRLFLSSYRSPDF--QMLIT--TRNKSVIFTGHSVGGSIASLAALYFL
CSSSRPDPSPAS-LCITFGSPLLGDETLSRAILRERWGGRFCHVVSQHDI
MPRLLFCPF---RPAL---------------------TDDQELQGYISMH
IGAAASEQTQ-------------HISPYRPYGNYALCSAEGAVCIDDPLV
AAKMLHLTFTTGSAS------ISFEEQHISYGNLVVELSQNLQFRRRLHE
-DDASN-RSAGVSLALETSGIGMGAMEAREWLEM--SMCRRPKLQCASLA
IKLAKVTPCRAQIEWYKALC--DDDTGYYDSFKLRASKKDARVNMNRIRL
GQFWDELLDMIQNNNLPPDFHKRSKWVNAAQFYKLLVEPLDIAEYYRCQW
PRTRRHYLTHGRERRYEVFDRWWNDRAPEKAAAH-RKRSKFAGLTQDSCF
WAKVEEARDSVKNAWAEKNTKLVWENLHGFESYANGLIRRKEVSVDVLAP
RSSYSLWLKDLKSKCRLSSVLVGVTGT-----
>Nicotiana|NbD002721.1
MVS---LYSSGLELGNLLAGSDLLNHSWKLQKDTLQNQSLKYQVHEYPAK
GFIITFICSPNCANHLQEFRELSSDAI----TSFDFLCTKSN-SSVSLHK
AAFTLFASLENESLLKQQFTSH-----QPLIVTGHSLGGSVASLFTLWLL
DSL----YG-VQLLCITFGSPLLGNNGFQKAISERAWSSCFLHVVSDKDP
IPGFLISH-HYS--------------------------------------
-----------------SATTLTTPTCYMPFGTYLFCSESGFSCFEEPQS
ILELLMIMSS---RC-AECQNPNKCSQFIDYGHILEQMRNKAIC-RGILE
LPDSGNPLQAETYLLLEAAGVEQENV-DMSYLTMIAKRTEVQAKHRQNFD
KKLSTLKKSMSYLEWYMKNSS--EEAGYYDKYKLRRSESTEQLIKHHRTL
KLFWKIMVAEVELPWKEGRS-LRKRWLYAGTNYRRMVEPLDIAEYYGRGK
KD----YASHGRSEHYKLLEKWLTDE------NLHYQRSQASSLTVDSCF
WAYVEEAVISCEVLRDGQD-QESRENLIKFEQYVMDMINNFLVSPEIFLP
QSSFILWWQEYCRVY--TSTLSNFMKD-FRRY
>Nicotiana|NbD010480.1
QDS---LFSSGQELAKLVVSSDLLHDSWDLLNHAYDNPTNVFKVYYPYTN
GAIVAFVSSPTCSHHLQ--KEMSSEDLKG-QVDFDFISTKLN-PHFSIHK
GAIALFASLVNQSALKLQLGSF-----SPLIITGHSLGGSVASLFTLWLL
DNIS---DN-NMPTCITFGSPFLGDRGLQQAISERSWNSSFLHVASNQDP
IPRFLISP-SNG--------------------------------------
-----------------FSGSIPQSCVYKPFGTFLLCSDSDCSCFEEPES
VLELMMAMNS-------ISQQQDNGFLIINYGPILECLKRSVIC-KGTSQ
LSDFVNQLQAGIILQLEAIGIGQQTS-NMSFLR-MEETVKASFAKKTNFD
KKLSKIKEDMAYLEWYKKVTL--NEGGYYICFKERGSKSREEIVKRHRIL
TKYWKRMVAEVELPQKEEAA-FRTRWLYGGTNYRRMVEPLEIAEYYRKGN
RD----YVNLGRSEHYKLLEKWMNKD----KIGGINDRRKAVSLTEDSCF
WAYVEEAIIASKGLREGEE-KEIIGNLVNFREYVMSLIRSYSVSTEIFLP
QSTFMKWWQEYQDIY--NCPLTFYMEEEYRSY
>Nicotiana|NbD016903.1
--------------------------------------------------
----------------------------------------------MVNE
AFASRFEHILNN------VEKAMS-DGKQIVFAGHSSGGPIAILAALWCL
EHCTTPNDNLVYPYCITFGSPLVGDRIWSHALRRENWARHFIHFVMKYDI
VPRMILAPLSSIQGWLQAIFDFINPKSRNYQHEAVVRSNDANFFMTVMRS
ASSVASYAACNLKGCTETVSNIVQLSPYRPFGTYIFCTGNGKVVVENPDA
VLQLLFYCAQMSSETEAEEAVARSLNEHLSYRKEM----QESLEMQDVVH
F-NNLT--DIPLSLALNDLGL---STRVQLCLRAAGEWEKQKRKNEEKIY
GNKNSIMEGLSKIQEYQTTCDIQK-VGYYDSFKLQETIDDFNANVKRLEL
AGIWDEIIEMLKRYELPDSFEGRKEWIKLGTQFRRQVEPLDIANYYRHLK
NEDTGPYMIRARPKRYRFTQRWLEHEEMV--Q---------TGERSESCF
WAEVEEL-----RNKPIMEVHNR---ILSLETKAQGWSQSGLLGDDVFFP
ESTFTKWWKQLPTQHRLTSWISGKI-NS----
>Nicotiana|NbD019152.1
---EASSFESSETLAAFVASTPLLEESWKACGVADASVDSHFAVIKVG--
TAYVAFSGIKLGVV-DQS---CNLLPLPD--ELFSGLCMDGTD-PPMVHA
GLLHLFQSVCTNNFFRNQMVEIM-NASKSIVITGHSVGGAIASLLALWFL
SHPQTVC----SLICITFGSPMLGNESFSQTILQERWAGHFCHVVSQHDI
VPRLLFAPPTPLIPLASCSFQFIFH------------PEENQLFRVVLAS
LE--VISKGE------CK-------SSFWPFGSYLFCTNMGAVCVDNGML
IVKLLYLTLLNGSP-------SSSLEDHLGYTHFIQKVHWQFIEIRSFMG
-GNLAS-YEAGITLALESLGIALNSEDAKKALKEAKKSGRTRNLNSAILA
IDLSKINPLRAQIEWYKVSCKSSDQMGYYDSYKQGASKRDFKVNMNRIRL
AKFWDSVIDKWEKNQLPYDFHKRAKWVNASQFYKLLVEPLDIAEYYRSGL
HHVKGHYMKHGRERRYKIFDTWWNDGENGTAHTT-AARSRFASSTQDSCF
WAKVEEARDRLIKVRAEADRKFVLEDITKFDQYARRLIENKEVSIDVLAK
NSSYTLFWKEFQSKQLFQPHFPGILEEMVP--
>Nicotiana|NbD026941.1
MVS---LYSTGLELGNLLVGSDLLNHSWKLQKDTLQNPFLKYQVHEYPAK
GFIIAFVCSPNCDNQLQEFREVSYDAI----SSFDFLCTKSN-SSVSLHK
AAFTLFASLENESLLKQQ----------------HSVGGSVASLFTLWLL
DSL----YG-VQLLCITFGAPLLGNNGFQKAISERAWSSCFLHVVSDKDP
IPGFL---------------------------------------------
--------------------TLTTPTCYMPFGTYFFCSESGFSCFEEPQL
ILELLMIMSS---RC-AESHHPNTCSQAIDYGHILEHLRSKAIC-RGIVE
LPDSGSPLHAGTYLLLEAAGVGQEDG-DMSYLAMIAKRAEVQAKHRQNFD
KKLSTLKKSMSYLEWYMKNSL--EEAGYYDKYKLRRSESTEQLIKHHRTL
KLFWKRMVVEVEMP------------------------------------
--------------------------------------------------
--------------------------------------------------
--------------------------------
>Nicotiana|NbD037498.1
MV-------IEE----GREVK-LIKKACNLAMEAHSSGKP-YIFKKKSSM
DVFLAFAGNWSVDGWYSCSTSFGEKK-----SSFPSLKSVGTDEVAMVNE
AFASRFEHILNNSSLKNEVEKAMS-EGKQIVFAGHSSGGPIAILAALWCL
EHCTRPNDNLVCPYCITFGCPLVGDRIWSHALMRENWARYFIHFVTKYDI
VPRMMLAPLSSIQEWLQAIFDFINPKSRNYQHEVVVRSYDANFFMTVMRS
ASSVASYAACNLKGCTETVSNIVQLSPYRPFGTYIFCTGNGKVVVENPDA
VLQLLFYCAQMSSETEAEEVVTRSLNEHLLYRKEM----QESLEMQDVVH
L-NNLT--DIPLSLALNDLGL---STRARLCLRAAGQWEKQKRKNEEKID
GNKNSIMEGLSKIQEYQTKCDIQK-VGYYDAFKLQETIDDFNANVKRLEL
AGIWDEIIEMLKRYELPDSFEGRKEWIKLGTQFRRQVEPLDIANYYRHLK
NEDTGPYMIRARPKRYRFTQRWLEHEERV--Q---------TGERSESCF
WAEVEEL-----RNKPIMEVQNR---ILSLETKAWDWSQSGLLGDDVFFP
ESTFTKWWKQLPTQHRMTSWISGKV-NS----
>Nymphaea|GWHPAAYW015594
MT-SAPLFSGGNEMANLILSTGVLQKGWELQQQR------PFSVKP--RR
FTIVAFSSSAAPTDEAQ--GWLPSLELLDSSSPLAFLATKDN-TRISIHR
PSHSAFLHLLLATQLKEQLKKPGDKKQTQLILVGRSLGGSVAALFALWLL
KKRSES-KDALIPICITYGSPFIGDAGLQRAISKVKLKSHFWHVVGNDDV
VPRLASQV------------------------------------------
--------------------VPDAPAEFKPFGTYFLCSKVGCTCVDHPDS
VLDLLQIRDVDP---------ADLHVQAYDYGAVLQQLKEKIRN-KSSAQ
PGNS--SIQIGLSLQLEALGIMKD-------LLIMECRERVVDIRRKGQN
KKFNDAKKQMALLEWYMKRCE-EGEMDYYDCFKERNAERDYDVINFKNVL
NRYWKETVEEAENPQTSDVP-LRDRFLFSGTTYRRMVEPLDIADYYRKRN
RD----YVNKKRAPHYETLERWHEASSK---KEEPEKKAKI--MTEDSCF
WAHVEEAALTVKELKGRLDLRNK---LKNFEGYVWKLIGNHALSTTVFFE
RSTFMKWWKQYESE---SSEFTSYMKGDYRCY
>Nymphaea|GWHPAAYW026182
MAISSPQYSN--SKANIVPSSGIIQKAWGTTQQ--PSSSSPFPCWEFS-K
STIVVFKNATTPPPVIDGSAPLPV-----RSGHFGFLLTEDN-SSISLHN
AALSCFNSLLPFPYLQKEKNQP---PLRPLILAGQSLWGSVAALFTLWLL
NNRHKS----APPLCITFGSPFIGDEGLAKAICKYLWKVGFWHVLYGHD-
--------------------------------------------------
------------------RISTSIEQQFRPSGTYFLCPEAAFVCVSDPDL
VVQLLQR------CS-EESAGRSHDQINIEYGGLLTRHKERAIN-GERDE
PRSGESRPATGVVPQLVAMGIKAYAS-----IAELKVEHSVPQN-----A
RALYKVKKNMAQLEWYKKACE-KEGDNYYDAYKRRSQEQDIDAQIPMSKL
MSYWEKEVMRAEKPHTPDFP-LRDKYLFAGTNYRRLVEPLAIAKYYRKGD
ETSS--YMTAGRDHHFEKLEQWAGIH----SA---GRRDEAASLTEDSCF
WARVEEARRSMNKEAEG------MDELQEFENQVMNLIGRLALSPEVFLE
KSTFMKWWEEYQKR---NSPFTEFMRERHLFY
>Nymphaea|GWHPAAYW026185
MEA---KFSGGVAKANLILSSTILHRAWQIQQSPR-----SFAIRE--PR
FTILAFNSPSRR-------QDVPNLESLVDSHPLSFLITKDN-PSVALDS
FPLSTFCTLLKDTLLKT-----LTKNQPRLIVVGHAEGGAVAALFTLWLL
KN-----RSSAAPLCITYGSPFIGNKGLQTAIGKMQSKSQFWHVLSLDD-
-PVISSCGL-----------------------------------------
---------------------ESAELQFKPFGTYLLLSESGYACIDDPDS
VIELLRSA-------------DSAQTEPKDYGAMLQQQEQSTKY-RKCNL
LTPSYDSQKVDLALQLQTLEIGQQGEDA---LLQMEKRHR-SEWK----K
KKLNNMKKKMAQLEWFMKFCK-KGGYNYYDYYKRSQTE-EVNVTDIKTFL
VDYWEKEVKKVEKPQTQEAP-FRDSWLFGGNNCRRMVEPLHIAEYYTKGG
KD----YL-KHREPHFAKLEGWEQADKKEKPMKEEKGKSAPPNVTHDSCF
WAHVEEAALKLPDLENGKEIRQE---LREFEDYVMKLVNDYWLSPDAFFE
GSSFMVWWRRYWEMR--DSPFIVFMSDGYLNY
>Nymphaea|GWHPAAYW026186
MV-------------EMMKMD-MV--------------------------
-------------------------------NIVPIFFDIGPDD------
----------------------VR------CWYKHSQGL-----------
-------------F-----------RSGASADEKKKWKKPL--------A
LPVAALSW------------------------------------------
-----------------------KLCPYRPFGSFYFCVDDGKLRVDNHDA
VLQLLFYSLQLHGSVE-------SVEEHLNYE-------RKTIDLNSISL
L-DNLN--KLPLSLAFLALGF---STEARLNLIGAPEMEVERSNNLRRVE
GYKERIRNRLGKLEKYRVPVGSHG-TGYYDAFKLQQSPADFEANVRRLKL
VGLWEEVRELLKVFELPDSFEVETEWVELGTKIRLLMEPIDIANFY----
---LALIGRASQPRPWRF--DWLD------CA-KTDDLI-RLTLRMDN--
--------------------------------------------------
--------------------------------
>Nymphaea|GWHPAAYW026188
MEA---KFSGGVAKANLILSGTILHRAWQIQQSPR-----SFAIRE--PR
FTILAFNSRSRP-------QDVPNFESLVDSHPLSFLITKDN-PSVALDS
FPLSTFCTLLEDKKLKT-----LTKNQPRLIVVGHAEGGAVAALFTLWLL
KN-----RSSAAPLCITYGSPFIGNKGLQTAIGKMQSKSQFWHVLSLDD-
-PVISSCGL-----------------------------------------
---------------------ESAELQFKPFGTYLLLSESGYACIDDPDS
VIELLRSA-------------DSAQTEPKDYGAMLQQLEQSTKY-RKCNQ
VTPSNDSLKVDLALQLQTLEIGKQGEDA---LLQMEKRHR-SEWK----K
KKLNNMKMKMAQLEWFMKFCE-KGGCNYYDYYKRPENE-NVNVTDIKTFL
VDYWKKEVNKVEKPQTQDAQ-FRDRWLFGGNNYRRMVEPLHIAEYYTKGG
TD----YL-NRREAHFAKLEGWEQADKEEKPKKEEKGKSAAPNVTHDSCF
WARVEEAALKLPELEKG--IRQE---LREFEDYVMKLVNDYWLSPDAFFE
GSSFMVWWRRYWEMR--DSPFIVFMSDGYLNY
>Nymphaea|GWHPAAYW026216
METWSVLDNLNQLPLEALGLSPLVKKCRDLAFRAHNSGFH-FVKENYFKS
HAIFAFRGSSSVDGWF--GDQFSRSKP--YPTYFPSLKALGSGDSGILNL
ALFQRFDQILLDQRLPNEIEMSLSTRKKKIVFTGLSNGGAAAILATIWLL
EKHCR--DPKPDVLCITFGAPLVGDKIVGHAIRREGWSSCFKNFVLPRDP
IPRIHFCPRDEIGD-LQSVLPSRNPGGSIPRTSSSASTNQVKLFDVVFSN
AFSIASYDSCVLRSSAAAVNGFVKLSPYRPFGIFYFCCSEGKVKVENHEA
VTQILFHSLLLEGSS--------GSNGYQTYD------------IKKIVP
L-DNLQ--TIPLSSAPNILDL---DMDARLNLIAAGDMEQARKKNLATVN
GYKHDINACLSKLQTYCTNC-DDG-IGYYDAFKLHKNKADFEANVTRLEL
VGHWEEVRELVKGFELPDSFETDREWVELGTRIRLLVEPIDIANFYRHDK
KEETNLYKADSRPNYYRYPENWLRHMRRL-VP-EADPLW-RKEWNLDSCF
WARVENMCIG-IKKNGFDSEKEG---VLEFEKEVEKWLTEGALGEPELKR
P-TFLKWWGMLPEEHKNSSRIRDRM-VQEARP
>Oryza|LOC_Os09g22450.1
MPA-------------AAALS-VVAHCAALSF---ASQPPSFQVHHASYP
CAAFAFPPSWSAAGWAA-RAAFGDAEV--DPSLFPSLRSVGSGVPARANA
AFLASFGALLDGSPLQSEVSRAVA-EEKRIVFTGHSSGGSIATLAAIWFL
ET-CTRRVNQAHPFCVTFGAPLVGDNTFNNAVRREGWSQCILNFVVPVDI
IPRIPLTPLASATEGIQAVLDWLSPQTPNFS--PSGMPLIIQFYENLLRS
TLSIASYEACSFMGCTGTLTSFIELSPYRPCGTYLFLTSSEQAVLTNSDA
VLQLLFYCLQLDPQQQLRDAAERSLSAHWQYEP-I----KQSM-MQEIVC
V-DYLG--VVSSTTIVGGLEL---SKEAMLSLSAAGQWEKQRETNQAKID
ASCTKIREALKSLNEYKRTCELHE-VSYYDSFKLQREVHDFNANVSRLEL
AGLWDEIVEMLRRRELPDGFESRQDWVNLGTLYRRLVEPLDIANYYRHSK
NEDTGSYLSKGRPRRYKYTQEWHEQSQRI--S---------FGSSLESCF
WAMAEELQAEIANGKTFEDVRDR---VVKLESDAHGWSMSGSLGKDIFLS
RSSFVIWWKTLPENHRSASCIAKLV-PW----
>Oryza|LOC_Os11g09010.3
MEDENSMFETSHVLGALLASSPLLARAWDRCAAAAGASSLGFVHGGGGGE
PVCVAFSGVQ-AASA--AGAEIKPVGLRGG-RLFAPLVAAEPEEPVAVQA
LALQGFLRLCRSPEF--QVL--LNIRGKAVVFTGHSLGGAIAALVALHYL
CTSSSSSFAPAPVLCVTFGSPLLGNQALSRAILRERWAGNFCHVVSQHDV
VPRLLFCPLNVIPVHIGMQLHQLPVRARRAAGVTVTAADTNSLRQLIQEH
AGEAAIEQKL-------AAPEIPSGSPYRPFGAYVLCSPDGAACVDNPTA
AVQMLYATFAARRAP---TGAVPPEAAHSCYGDLVLSMPHHLLLKRRLGA
TVTASN-YDVGISIALEASGITTEAAPARQWLKTSKRVGRSPSLNCASLA
TRLGRITPCRAQIEWYKALF--DANTGYYDAFKQLSPKKFSKANMYRIKL
AQFWDGVLSMLDTSQLPYDFHRRAKWVNAAHFYQLLVEPLDIADYHRNNL
HRTRGSYITHGRERRYELFDKWWKQKTGDTSATTTARRSKFAGLTQDPCF
WARVEEAREQTESAKSERDTSLALEDLHKFERHSSELVENKEVSIDVVAP
QSSYSLWWNELKLRVRT---LFQF--------
>Panicum|Pahal.B02685.1
MPT------PGPPQ-RAATLS-LVAHCAELSF---SSPAPSFQVHHASYP
CAAFAFAPSWSAADWAA-RQPFGDAEV--DPALFPSLRAVGSGVPARANA
AFLAAFRGLLDGSPLQSEVSRAVA-EEKRIVFTGHSSGGSIATLAAIWFL
EK-CTRQVNQAHPFCVAFGAPLIGDNIFNHAVRREGWSQCILHFLLPLDI
VPRIPLTPLASFREEIQAVLDWLSPQTPNNS--PAGRSLVIEYYENLLRS
TLSIASYEACSFMGCTGTLTSFIDLSPYRPCGTYHFFTSNEQIVLTNSDA
VLQLLFYCLQLDTQQQLLDAAARSLSAHWQYEP-I----KQC--MPDIVC
V-DYLG--AISSTAAIGNIEL---SKEALLRLSAAAQWEKQRQRNQTKID
ESCQKIQEALRSLNDYKRTCELRG-VSYYDSFKLQREVHDFNANVRRLEL
AGLWDEIIEMLRRRELPDGFEAREEWVRLGTLFRRLVEPLDIANYYRHSK
NEDTGSYLSKGRPRRYKYTQKWHEQLQRA--P---------AGSSLESCF
WAVVEELQAEMVDGRAFEDLRDR---VVKLESDAHGWHSSGSLGMDVFLG
SSSFVAWWRTLPEQHRSASCIAKLV-SL----
>Panicum|Pahal.H01003.1
MDDEASMFETSHVLGALLASSPLLARAWDRCAAAN-AAASGFVHGEDG--
TVYVGFSGAP-AASAAGAGG-LVPVGLGGR-RIFAPLVAAEPDEQVAVQA
LALQCFLKLCGSPDF--QIL--LDIRGKAAVFTGHSLGGAIAALATLHYL
CISSSSSFGPAPVLCVTFGSPLLGNEALSKAILRERWGSNFCHVVSQHDV
VPRLLFCPLDTVPAHIGMQLQQWPARTHH-AGAAVTAADTDALRQLIQTH
VGAVAMEQKL-------ADPAALSGGPYRPFGTYVMCSPDGAVCVDNPTA
AVQMLYATFASRCSP----GLESPEVAHSCYGDLVLKMPQHLLVKRRLRA
-ADASN-YDAGVSLALEASGIHTEASTARHWLKTSKRAGRRPSLNCAQLA
TKLGRITPCRAQIEWYKALF--DGELGYYDAFKQRSPKKFNKANMYRIKL
GQFWDGVLAMLDAGQLPHDFHRRAKWVNAARFYQLLVEPLDIADYHRHNL
HRTRGRYLTHGRERRYELFDRWWQEKRGDVASSMSRRRSKYAGLTQDPCF
WARVEDAREQTESARSERDAELALEELQEFEHYSGELVASREVSVDVLAP
QSSYTLWWNQLKHRVRT---LL----------
>Persea|Pa9906
MEKETSRFETSQMLAAFLASTPLLSNAWRQCHAANTATPGRFVVDCID--
VAYVAFSGIQEVAG-------FIFGELPTN-GLFSSLVDHEGE-PALFQP
GFLHLFSSIYNTSEFQSQILSTV-NSNKAVVLTGHSIGGAIASLTTLWLL
TSFPTLS-STCSLLCITFGSPLLGNEALSRVILREKWGSRFCHIVSKHDI
MPRLLFSPLRSISAQLGHLLEYWHF-SMRFPQQKPMITEKEEFCLFVSVH
VSKAATVATE------QEDS--VCQSSYKPFGSYLFCSREGAVCIDNPTS
VIRLLHLTLMSCLW-------NSSIEEHLAYGDCIPIISNQFLK-RSLKQ
-GVQSS-YEAGISMALEALGMQPTAGETGTCLMMARQLGCRPNLNCANLA
IRLSKVTPCRAQIEWYKAAC--DDYLGYYDSFQLRSSKREFQVNINRKKL
ALFWDDVIDMIQKNQLPHDFHRRGKWVNASLFYKLLVEPLEISEYYRTGK
HRTQGHYLVRGRERRFQIFDKWWQEREDKEASTK-KKRTRFAGLTQDSCF
WARVEEAKECAAAARRESNSKLVWNNMNKFDCYARELVERKEVSRDVLAE
DSSYVLWWKQLKLDKRIPPQLPGYL-EMVSHL
>Persea|Pa13551
MM-------MGERW--DLGIG-LIKESCSLAMKASDSSLP-FLLHHNRDS
VAIFAFPGSWTLEEW---GSP---SKV--DSNLFPSLRGLGSNESALVHG
GFLHRFHTLLMNSAFEHQVHRAVS-ERKQIVFTGHSAGGAIATLATVWLL
EQFRKPDKRNL-PLCMTFGSPLIGDSIFGRAISRENWSHCFLNFVMRYDI
VPRISLSPIKSIDQDFQSILVFLNPKSSYSTLDTIGKSQQASLFTTVMRN
VSSVANLRACVDMGCTQEIPGFIQLCPYRPFGTYMFSTGNGRVGVNNSDA
VLHLLFFSLQLGPEQELAEVAYRSIKEHLAYGSEV----KECLVMQDVVF
L-DRLE--EIPLSMALRDLGL---SMEARLCLRAARESKLQAFRNKAKLE
ANYSKIQEALKSLHRYREMCEIRQ-VGYYDAFKLQRDNEDFNANLKRLEL
AGLWDEIVEMLKRCELPDDFECQMDWVKLGTHYRRLVEPLDIANYYRHFK
NEDTGSYIVKGRPSRYKYTQRWLEHAWKM--A---------ACSSSDSIF
WAKVEELYVCTANGRPFEEIRGR---VLELEKEVLKWVAGGELGRDVFLE
STTFVKWWKTLPQQHRLASCLARLM-NGEGRN
>Phaseolus|Phvul.009G154000.1.p
---EASPFETSEMLATFLASTPLLSESWRLCTAVAASAPRSFVIEQVG--
VMYVAFPGMEM-AT-DSS---WALEPLASV-TLFSARRNKE-D-PVMVHA
GMLKLFSTFFD--SFQNQMLALMGSNTKTIVITGHSIGGATASLSALWLL
SYLHHISSTSVSVLCITFGSPMLGNDSFSRAILKERWGGNFCHVVSKHDI
MPRLLFAPTTPYTAQLNLLLQFWQQ-ST-TAPGKLAVSDQQELFNVVMSC
LDA-ATQDGE------GSTP-----ILFHPFGSYLFVSSEGAVSVDSSTA
VIKMMHLMFASGSP-------ACSIEDHLKYGDYVKKLSLQFLSHKNSMQ
-GNISS-YEAGLELAVQSLGLA----SAKECLKLTRRMGPSPTMNAAMLP
IKLSKVVPYRTEIELYKSWCQQVDQMGYYDLFKRSSKKMAMKINMNRHKL
ARFWNDVIEMWERNELPHDLALREKWVNASHFYKLLVEPLDIGEYYGKGM
HRTKGHYILHGREKRYEVFDRWWKDGAAAAEENN-ERRTKFASLTQDSCF
WARVEEATNWLNSVRSESDTKLAWDNIEKFEKYAVELINNKEVSEDVLAK
NSSYSTWLKGLRELEEVPTQH-----------
>Phaseolus|Phvul.009G183000.1.p
MA-----------------LR-VIEKAYAVSWRAHSPDRP-YLIEKISTS
EVIISFPGSGAVRDWYS-QRNFGETKI--DLNLFPSLKSIGNDEPALVNE
FFSKRFQDILLDSSLADKVKEAMD-KKKQIVFAGHSSGGPMAILATLWTL
EKYPPNSHGGITPLCITFGSPLIGNHIFSHATRRENWSSYFFHYVMRYDI
VPRILFAPLSSLDQSFEQISQSFNPRSKSFMSESVGRSSATDFYFTIISN
AATVTSHAASKLMGTTETLENFIPLSPYRPFGTYFFCTGNGKIMITNPNA
VLQVLFFSAQLSTEAETTQVAYRSLSEHTIYGTEL-----QQIAAQNVLH
L-DQLQ--NLALSGGSNDLGL---SLRARLCLRAAAELEARKCENEKKLN
EKRSFIEQKLKKLGEYREMWKHQK-VGFYDGFREHKKAEDFKANVTRLEI
AGVWDEIIEKLRSYELPDEFEAKKEWIKLGTECRELVEPLDIANYYRHGR
HDDASSYMVKGRPKRYRYPQRWLEHSQRR--P---------QQPTSTSCF
WAEVEELRYKTGNSDASYRVEER---IVQLVAQIEEWSKNGELAKDVFLE
GSTLVKWLKTLHPPHKQQPFIRSII-GE----
>Phaseolus|Phvul.009G183100.1.p
MAG------LGDN----IGLK-VIKRVCGLAFKAHKPQEKLYFYEKVQGT
YHVFSFSGSWDATEWFV-NKPFGGTKI--DINLFPSLRSIGNDEAALVNE
GFAKRFDHIFRTTPFKSEVNKAIG-DGKQVVFTGHSSGAAMAIFATFWAL
EEYLNPTQKPKPPFCVTFGSPLIGNHILSHASRREKWSRYFIHFVLRYDI
VPRILLAPLSSIHLTFGSILQSLNPKSKTSTQDSTRA----EFFSTVMRN
TASVTSHAACILMGSTETVANFVDLSPYRPFGTYIFCNGNGQIVVKNSDA
VLQLLFHTAQLSDLKDLPEIANDSILQHLSYEAEL----ECSLGMQNVVY
L-EQLE--QLPLSTALNGLGL---SIRARLCLRAAGELEKQKQKNEEKIS
EFEDKGVASMRYLEKYKTTCEVQKGKGYYDAFKVQKEENDFQANVKRLVL
AGVWDEVIEMLKRYELPDEFEGKSEWIQHGTIFRRLVEPLDISNYHRHLK
NEDTGPYMIWGRPKRYKYTQRWLEHAKRV--P--------KPVPITESTF
WAEVEELHSWINSKKSFDEVRQR---VEQLESDLKKWTHAKELTKDTFSK
DPTFIKFWEILPPENKA--NIAALV-ANVKGL
>Phaseolus|Phvul.004G020000.1.p
MNQ---SFSSGIVLAPFVTSSGLLLKTWSRDEDVN-----FWKVFEEQ-G
LTVVVFE------KNFDL-HNLSSSYLKENFHRFEFLRAKKI-PDFSVDG
STVSLFIDNLQKDELKSEINSS-----NPLIVTGHGVGGAIASLFTVLLL
ESVGSG----KKPLCITFGSPLVGDKKFQEAISRSTWSSCFIHVVSYKNS
LPKELNPP------------------------------------------
------------------------PRDYMPFGTFLFCSDTSSTCFENPES
VLELLV----------SSTNDQSQGFEATDYGKLVKNLYRKAIC-KDFTS
RGLNSTSLNACIYLQLCAAGLTQQQHQNINALAALEKLENKFMYQKKEFD
KKLNVMKIDMAKLEWYKKHCK-GQGNGYYDCFKKAISTADQDAVQWQKNL
RNYWSDMVEEAEKPQTEAAA-FRIRWLYAGTNYRRMVEPLDIAEYYANGR
R--KD-YVAKGRSRHYEVLEKWLEADEK--GDSNSNRKNVELILTIDSCF
WARVEEALILCGELESFKE-KEEKGKLLEFENYVYESLKKYEVSPEIFLK
ESSYMSWWNKYKGMN--SGGLANFMRPHFDQY
>Phaseolus|Phvul.002G274500.1.p
MEEEASPFESRQMLATFVSSTPLLSNSWRLCTQANATPFRTFLVDRVG--
SVYVAFSGVQMPAS-DPN---WDLVALESV-PLFSPRRSKEAE-PVMVHA
AMFNLFLSLFK--SFQNQMLEIVGKETKSVVITGHSIGGATASLCTLWLL
SYLQSI-SSSVSILCITYGAPLLGNESFSQSIFRERWGGNFCHVVSKHDI
MPRLLFAPIIFLTTQLNSLLQFWHF-SM-TSDDKLANSEKENLFTAVMDY
LEA-ASQEGE------TSVP-----IVFHPFGNYFFVTEEGAVCVDSPAA
IIKMMHLMLATSSP-------VRSIEDHLQYGYYVNKLSSQTLNQGISMQ
-RNISS-YEAGLELAIQSSGIASAITSAKECLKKTRRMGPSPNLNAATLA
VSLSKVVPLRAQIEWYKNWCEQDYQMGYYDSFKRTSSRRDMKININRCKL
ARFWDDVIDMLERGELPHDFDKRAKWVNASHFYKLLVEPLDIAEYYGKGK
HRNKGHYMQHGREKRYKIFDRWWKNRVTTAAEEN-KERSKFASLTQDSCF
WARVEEARDWLNCVRSESDNKLAWDKIESFEKYAINLVENKEVSSDVLFK
NSSYSIWLKQLKVKQRLPHQFTGLLDEVVP--
>Picea|MA_101621g0020
MESSTPLFISGQDIATFF-VSGIVPKAWEESRLA-NNSES-YSLNEYE-G
VAYVAFPSFHNIEGFIVQESKYGEGNIPTDKKFFSDCLKGNDDQPALVHQ
GALKLFLHIMEKTDFQAKIYTDSK----PILFVGHSLGGAVATLATLWVL
GKRLRQS----SPFCVTFGCPLVGDVRLHEAVGRENWAGNFCHVVSQHDI
VPRMLLAPFESIAEPLIAILPYWQSIMANDNKRVPDSIQNATLLNNVLQY
TNTVA--------ELD----GIIKRSPYRPFGTYMFCSGEGAACIDNSET
VLKMLHWTMISHENPN---IMLDCFSEHIGYGSVLKRVIEKSIS-RTSAK
V-DTESSYKLGLSLLLEAIGVG-----AQIALQVAGEIENKQNTNVAKLA
TDLSVAQCSMAELEWYKECREKENGITYYDSFKKLD-RKDIDANIRRVKL
AEFWDEIISMWEENELPSDFQSQNKWINAGTAYRRLVEPLDIAYYYRLSE
G--KGDYLSNGRSTRHKILQKWMEEKEKTRSSRGLKARTKLASLTQDSCF
WAHVEEALKDLETLK--QQQHQKPENLEMFEGYVTKMINDGNISADVFLE
ESSFMEWWKEYKQN-QFSSPLYDIIEKSGKR-
>Picea|MA_10385961g0010
--------------------------------------------------
--------------------------------------------------
--------------------------------------------------
--------------------------------------------------
--------------------------------------------------
--------------------------------------------------
--------------------------------------------------
--------------------------------------------------
---------MADLEWYKELCEKEDINGYYDSFKQLSEKRDINANLRREML
AVFWDEIIKMWEKHELPSESEFPSRWTYAGNTYSRLVEPLDIAHYYRTSK
G--KGNYLSDGRPIRHKLIQKWSEDIVKTRNSTGQKVRTKFASLNEDPCF
WAHVEEALKD---LK--QGLYQKKESLEKFEKYVTGIINDRTISSDVFLE
GSSFMTWWQEYKQI-QSSSPLYTIMEAIWKR-
>Picea|MA_10426033g0010
MAESTPLFTVGQETAVFL-ASEILSKVCEESHLA-SNSES-FSLKEHE-D
IAYIAFPSFHKIESFIVKESKYGEGNIQTNNKVFSDCLKGNDDKPALVHQ
GALKLFLNIMEKTDFQAKIYTDAKRKLKPIIFVGHSLGGAVATLATLWVL
EKRVRQC----SPFCITFGCPLVGDERLVEAVGRENWGGNFLHVISQHDI
VPRMLLAPLESIAEPLTAILPYWHGEVA-------DSIQDATLLKNVLQY
THTVAYYGADS-RGSD----GIIKRSPYKPFGTYMFCSSHGAACIDNSET
ILMMLHLTMQSHELLN---IVQDWFSEHIGYGSVLKHVIENSIS-KRFAI
P-DSKSSYEMGISLQLEAIGVGAQNAHAQLALRKAGETENTYNTNVDKLA
IELSLKQSSMAELEWYKEGCEKDSGIGYYDTFKRLD-KKDIEADMRRVKL
ADFWDETIEKWEGHKLPSDFESQYKWINAGNTYRRLVEPLDIAHYYRMCK
G--KGNYLSDGRPNRHKVLQKWMEAKEKTSTSRGQRPRTKRVSLTQDSCF
WAYVEEARKDLENLK--QGQHQSLQNLEKFEEDVTKMENTLSISPDVFLE
GSSFMMWWKEYKKN-QSSSPLYKMMELQVACS
>Picea|MA_10428089g0010
MESPTPRFGVGLEIANFL-ASGILSKAWQESLLA-SNAKT-FILNEYE-D
IAYVAFPSFHQIEGFIVKESKYGEGDIQTDNKVFSGCLKGNDDKPALVHQ
GALKLFVHIMENTDFQAQTYTDSKRKLKPIIFV-----------------
--------------------------------------------------
--------------------------------------------------
--------------------------------------------------
--------------------------EHIGYGSVLKYVIEKSIS-RRIAN
P-DSESSYEIGISLQLEAIGVGAQNDHAWISLQKAGNIENKHSTTVAKLA
IELSEAQCNMAELEWYKERCEKECGRTYYDSFKKQD-KKDINANLRRVKL
SLFWDDIIEKYKKHELPSDFQSKNKWIYAGITYSRLVEPLDIAYYYSTSK
G--NRNYLQDGRPTRHTVFQKWMEDKEKTHSSRGEKARTKLASLTQDSCF
WAHVEEALKGLENLK--QGRHQELESLEEFENNVTRMINDRSISAEVFLE
ESSFMMWWKEYKKN-QCNSPLYKIMEESWKG-
>Picea|MA_10428795g0010
ME-STPLFTVGQEIATFL-VSGIVSKAWEESRLA-SNSEG-FSLNEYE-G
VAYVAFPSFHEIEGFTVNESKYGEGNIQNDKKAFFGCLEGNDGQPALVHQ
GALKLFLHIMENTDFQAKIYMDSKRKHKPIIFVGHSLGGAVATLVTLWVL
GKRLMQS----SPFCITFGSPLVGDVRLVEAVGRENWANNFCHVVSKHDI
VPRMLLAPFESIAEPLIAILPYWQGLIANDSKDEPDYIQDATLLNNVLQY
THTVANYELDSLRKLD----GVIKRSPYRPFGTYMFCSSEGAACFDNSEI
VLKMLHLTMQSHEKSK---IVQDCFSEHIEYGSVLKHVIEKSIG-KRIAN
P-GSESSYERGISLQLDGIGVGAQNDHARISLQKARNIENKQNTNITKLA
IELSEAQRSMAELEWYKERCEKENGITYYDSFKKLD-RKDIDANLRRVKL
ALFWDEIIEMWKRHELPSDFQSKKKWIYAGNTYSRLVEPLDIANYYCVSK
GNRNSNYLLDGRSTRHKVLQKWMEEKENTLSSTGQKPRTKFASLTQDSCF
WAHVEEAWKDLEDLK--QGQHQKLERLEMFEGYMTRMINDRKISSEVFLE
ESSFMMWWKEHNKN-QSSSPLYKIMEEGWKG-
>Picea|MA_10430005g0010
--------------------------------------------------
--------------------------------------------------
------------------------------------------------ML
--------------------------------------------------
----------------------------------THD-------------
----------------AHVKEIKYLM------------------------
--------------------------------------------------
-----------------------------------GTNNVNDRENATEFE
RLRRLFNS--NDRENLATE------------FEERLRRFNSEANLTRLEL
AALWDQI--------LPENFRLSEEWRRVATTYLLLVEPLDISNYYRLGK
DEDCGPYLTRGRPLRYKAIQEWLEDNNQL-RPPPVGNDQPRLMLTHDPCL
WAHVEEIKYL-MGTNNVSDQENL---ATEFEERLRRLLNSNGCMEELLAG
ESTFVKSLWGKNPQQQASSCLSPII-ANHPEL
>Picea|MA_10430409g0020
--------------------------------------------------
--------------------------------------------------
--------------------------------------------------
--------------------------------------------------
---MLLAPLGSIAEPLTAILPYWQGKVV-------DSIQDATLLKNVLQY
TYTVAHYGVDS-RGSE----GVIKRSPYKPFGTYMFCSSHGAACIHNSET
VLMMLHLTMQSPEKLD---MVQDWFSEHIGYGSVLKHVIENSIS-KRFAN
R-DSKSSYEMGISLQLEAIGVGAQSDHAQLALQRAGETENKYNTNVEKLA
IELSQKQSTMAELEWYKERCEKDGGIGYYDTFKNQIERKDVGADTRRVKL
AEFWDNIIRRWEGHELPSDFESQNKWINVGNTYRRLVEPLDIAHYYR-TN
G--NGNYLSDGRPNRHKVLQXX----------------------------
--------------------------------------------------
--------------------------------
>Picea|MA_10431201g0010
--------------------------------------------------
--------------------------------------------------
--------------------------------------------------
--------------------------------------------------
---MLLAPLESIAEPLTAILPCWHRK-------VPYSIHEAILLNNVLQC
T---SNCVFDSQKWSD----GVTKRSPYRPVGIYMFCSSHGAACIDNSDT
VLKMLHLTMQSHEKLN---TVKDCFSEHIGYGLVLKRVIENSIS-RRFAN
L-DSEISYDMGISVQLEATGVGAQNDQAQLALRRAGEIENKYITAVDKLA
VELGQKQSSMAELEWYKERCEKDGGIGYYDTFKNHDNAQDIRA-------
------------------D-------------------------------
--------------------------------------------------
--------------------------------------------------
--------------------------------
>Picea|MA_10431201g0020
MEESAPLFTVGQETADIF-ASEILSKAWEESGRA-SNSES-FSLKEHG-G
VAYVAFPSFHQIESFILKESKYGEGNIQTNNEVFSDCLKGYDDKPALVHQ
GALKLFLNIMEKTDFPAKIYTDAKRKLKPIIFV----GGAVATLATLWVL
EKRLRQS----SPFCITFGCPLVGDERLVEALGRENWGGNFFHVISQHDI
VPRMLLAPIESIAEPLTVILPYWHGKVS-------DSIQDATLLENVLQY
TYTVAYYGVDS-RASD----GVIKRSPYKPLGTYMFCSSHGAACIDNSET
ILKLLHFTMQSHEKLN---IVQDWFSEHIGYGAVLKHVIENSIS-KRFAN
P-DSKSSYEMGIALQLEAIGVGAQNDHAQFALRRAGETEDNYNTNVDKLA
IELSLKQSSMAELEWYKERCEKEDGITYYDSFKKQNNRKDFRANVDRKKL
SQFWDEIIEKWEGHELPSDFESQNKWINAGNTYRRLVEPLDIASYYR-TN
A--NGNYLSDGRPNRHKILQRWMEAKEKTRSSRGQRPRTKRASLTADSCF
WAHVEEAWKDLENLK--QGQHQSLQKLEKFEEDVTNMENALTISPDVFLE
GSSFIMCAAPGSGG-SAPVPCKEAFTLVNSCG
>Picea|MA_10432787g0010
MA-FSPLFTVGEEIATFL-VSTLLPEAWKESLRA-SSAES-FTLNEHE-D
VAYVTFPSFHTIEDFVAHKSEYGDGNIQTGNEVFSGCLKGNDDQLALVHQ
GALKIFLYIMENTDFKKKIYINSKKKPKSIIFVGHSLGGAVATLVTLWVL
EKRLKQSLKDVNPFCITFGCPLVGDERLVEAVGREHWGGNFCHVVSKHDI
VPRMLLAPLESIAQPLIAIFPYWQGINA------PDAIQDATLLNNVF--
---------DSLRESN----GVVKKSPYRPFGTYVFCSSNGAACIENSET
VLKMLHWTIQSQETSESGDIIQDCLLEHIRYGSVLENVIQKSIR-KRIVN
F-NSESSYEMGISLQLEAIGVGVQNDQAKLALLSLGRTENKHRIDASNLA
VKLSKKNCTRVELEWYKECCEKDDIGGYYDSFKNQYTMKDIDANGRRLKL
GEFWDEIIEMWESHALPSDFQSQNKWVNAGMTYSQLVEPLDIAYYYRKSE
G--KGNYFLDGRPKRHKVLQKWLEEKEKTRKARGQKTENKHSALSKKNCT
RVELEDSFKN-QNDK--RDANGRRLKLGEFWDELIEMWESHALPSDFRTQ
N----KWLVEYRKS-EGHKVLQKWMEDKTREA
>Picea|MA_10435707g0040
MEAS-----------QSMGKS-MLLAACKLSSSAYISGRD-YVRTEIGEI
-VVFAFRGSLDPH-----ATEYGECQIK-NVGCLECMKD-VNSQPASVHQ
GALNQFLYISNNSSVQQEACLDYE-RGKIILFTGHSMGAAIALLVTLWML
DKHRQP-GKPKSVFCISFGFPLVGDEILAQAVRRKRWADQFCHVVLGRDV
FSRILLSPSTDVYEPLEVLLPYWSMQSVKNFMASTKTEETLKFVSTVVQD
CSAVVSYILAANLSPNAAVKSLVKLSPYRPFGHYVFCSRSGGIWIDNHFA
VLPILYYALQTSD-----VNLGDFIFEHVSYSQILHNA------VQNIVK
L-NEFS--DLPLSTQLEALGLGIQNCRARLSLSTAGQLLKQQRANVSRLE
EVKEKIKSAIKELEKYRGQCLQYG-IGYYDAFKIKQRRQDFKANLKRVEL
AGYWDEIVEKFIKDELPDDFQCREEWIRLGTHYRLLVEPMDISDYYRLGN
HEDSGHYLVDGRRRRYKILQKWLEDNNQL-LPRPTRTDQP-AMSTQESCF
WASLEEISSL-IHNNHLRGDDKFKYKCRELEERVGRLIDSNGLMEKLLAG
ESTFVKWLWEMTPLQKASSPF-----------
>Picea|MA_10437224g0010
MAAPESAFIAGSSESRLIGGS-LLSAACNLSCSVYIRERD-YVRTDIGNT
-VVFAFRGSLDPQ-----TTKYGECRIH-DIGCLEWMKD-GNNQPASVHE
GAFNQFLDIWSNSTLQEEARLEYE-RGKTVVFTGHSMGGAIASLATLCML
AKQLQP-GKPKSIFCITFGFPLIGDEVVARAVRRKRWADQFCHVVLGRDA
FSRILLAPCISVRKPLEALLPYLSMQSAGDSMGSTDTEEALEFVGTVIQH
CSAVVNYSSAAKMSPNAAVKSLVKLSPYRPFGHYVICSRTGGIWIENHFA
VLPILYYALQTSDANQSNVNSEQFILEHVGYNHILPNA------LQNIVK
L-QELS--DLPLSTQLDALGLGVQNCQARLSLSAAGQLLKQQRENVSKLE
EYQAKMEIPMNKLEDYRSLCIRDG-SGYVDAFKKKQRRDDFQANLKRLEL
AGWWDEIQNKFDKDLLPDDFPRSEEWIRRGTQYRLLVEPLDIANYYRLGK
NEDSGFY---GRPSRYKTLQKWLEDNKQL-QPPPTGTDQP-TMLTQDSCL
WAYVEENACL-MDKNNYSDEKRT-----ELENRVRPLIDSHGLMEDLMTG
ESTFVNWLWTMSPEQQANSPFRSII-YYSLQT
>Picea|MA_10437224g0020
--------------------------------------------------
--------------------------------------------------
--------------------------------------------------
--------------------------------------------------
-------------------------------MGSTDTEEALEFVGTVIQH
CSAVVNYNSAAKMSPNAVAKSLVKLSPYRPFGHYVFCSRTGGISIENHFA
VLPILYYALQTSD-----VNSEQFILEHVGYNHILPNA------LQNIVK
L-QELS--DLPLSTQLDALGLGIQNCQARLSLSAAGQLRKQQRENVSKLE
EYQAKMEILMNILEDYRSLCIRDG-SGYVDAFKKKERGDDFQANLKRLEL
AGWWDEIQNKFDKDLLPDDFQCSEEWIRRGTQYRLLVEPLDIANYYRLGK
NEDSGFY---GRPSRYKTLQKWLEENKQL-QPP------P-TMLTQDSCL
WAYVEENACL-MDKNNYSDEKR----------------------------
--------------------------------
>Picea|MA_12775g0010
MEASTPLFTVGEEIANFL-VSGILSKAWEEAHLA-KNSES-YSLNEYE-G
VAYVAFPSFHNIETFIVKESKYGEGNIQTDNKVFSASLKGNDEQPALVHQ
GALKLFLHIMENTDFQAKIYTDAKRKLKPIIFVGHFLGGAVATLATLWVL
EKRQRQS----SPFCITFGCPLLGDVGLHEAVGRENWAGNFCHVVSQHDV
VPRMLLAPFESIAEPLTAILPYWQNIMANDCEHVPDSIQDATLLNNVLQY
TCTVANYGLDSLKEFD----GVIKRSPYRPFGTYMFCSSEGAACIDNSET
VLMILHLTMQRHEKPN--MVVQDCFSEHIEYGSVLNHVIEKSIS-RRTAK
P-NSESSYKMGISLQMEAIGVDAQNDHAMIALQKARDIENKHSTNVAKLA
IALSEKQCIMAELEWYKERCEKEDGITYYDSFRKHN---DVDTNLRRERL
AGFWDEIIEMWKGHELPSDFQSQNKWINAGN-------------------
-----------------------------------TGRTKLASLTQDSCF
WAHVEEALKDLENLK--EDQHQNPESLEMFEGYVTRMINDRCISSDVFLE
GSSFMEWWKAYKQN-QFSSPLYEIMEESWKG-
>Picea|MA_14412g0010
--------------------------------------------------
--------------------------------------------------
--------------------------------------------------
--------------------------------------------------
--------------------------------------------------
--------------------------------------------------
--------------------------------------------------
------------------------NDDAPIALQIARDVENKHNTNVAKLT
IELSEKQCIMAELEWYKERCEKEVGITYYDSFRKHK---DVDANLCRVRL
AEFWDKIIEMWERHELPSDFQSQNKWINAGTAYRRLVEPLDIAHYYGMCK
G--KGNYLSDGRPTCHKVLQKWMEEKENSRGSRGRKGRTKLASLTQDSCF
WAHLEEALKELESLK--QDQHQKLESLEMFEGYVTRMINDRSVSLDVFLE
RSRFMEWWKEYKQN-QFSSTLSEIMEESWNG-
>Picea|MA_154233g0010
MQQVGPVLALGKEIEDFL-LSGILSKAWEDSDLA-SNLES-FSLTEHG-G
VAYVAFPSFHQIESFIVEENKYGEGNIQTNNQVFSDCLKGYDDKPALVHQ
GALKLFLHIMEETDFQAKIYTDSKKKLKPIIFVGHSLGGAVATLATLWVL
EKRVRQI----SPFCITFGCPLVGDANLVEAVGRENWAGNFLHVVSKHDI
VPRMLLAPLKSIAQPLTAIFPYWHGKVV-------YSIQDATLLENVRQC
TCTVANYEVDSFGGSD----GVIERSPYKPFGTYMFCSRDGVA-------
--------------------------XHIGYDAVLKHVIENSII-RRIVK
S-KSESSYKMGISFQLDAIGVGGQS-------------------------
------------LSGIKSIVEKEDGITYYDSIKN-LDSRDI----RRKKL
AGLWDEIIEMWESREFPSDFEFQNKWINLGNRYRRLVEPLDIAHYYR-TK
Y--NGNYLSDGRPNRHKVLQKWMEAKEKTRSSRGQRSRSKRASLTQDSCF
WAYVEEAWKDLENLK--QGQHESLQNREKFEEYVTTKEKALSISSDVFLE
GSSFTRWWKEFKKN-QFSSPLYNIMESRFSST
>Picea|MA_168626g0010
MAKQTMEFTVAQEIATFL-ASELLSKAWKELLRA-NSPQS-FTLREDE-D
VVYVAFPSFHRLEDFIIEDSEYGEGNIQTGNEIFSVCLKGNDDQPARVHM
GALKLLLHIMKNTHLEAKFFM----EFKPIIFVGHFLGGSVATLATLWAL
GKRLKQS----SLFCITFGYPLVGDVRLVEAVGRENWAGNFCHVVSQHDI
VPRILLAPFESITVPLNTLLSYWSGIMTKTRKDASDYIQDAALLHSI---
------------RGLD----GVINVSPYKPFGAYMFCSSDGAACIVNSET
VLKMLYLTLQDREKSK---IVQ----EHINYSTVLQEVIQNS---R-ISN
S-NTESSYETGISLQLKAIGVEPQNDPARTALRRAREIENSLNTNASQLS
FKLSRAQSRMAELEWYKELCEKEDINGYYDSFKQLSEKRDINANLRREML
AVFWDEIIKMWEKHELPSESEFPSRWTYAGNTYSRLVEPLDIAHYYRTSK
G--KGNYLSDGRPIRHKLIQKWSEDIVNTRNSTGQKVRTKFASLNEDPCF
WAHVEEALKD---LK--QGLYQKKESLEKFEKYVTGIINDRTISSDVFLE
GSSFMTWWQDYKQI-QSSSPLYTIMEAIWKR-
>Picea|MA_178479g0010
GRSQSR------QLRAFIAGS-ILMGAWKLSCSVYKSGDD-YVRAAIDGK
-VVFAFRGSFDPN-----ATKYGEYQIQPNIGFLDGLKD-GNDQRASVHR
GALNQFQEIWNRSGVQKEVVEEYK-KGSTVVLTGHSTGGAIAALATLWML
EKQRQP-GSSKPVSCITFGFPLIGDEILARAARRKKWADRFCHVVLRRDV
FSRILLAPCISVSKPLEALFPYWSMKSAADSMGSTDTAEALEFVGTVVQH
CSAVSNYTSAAKMSPNAAVKPLVKLSPYRPFGHYLFCSSSGGIWIENHYA
VLPILYYSLQTLG-----ANLEDFILEHAGYGHILSKA------LLNTVK
L-GELS--NLPLSTQLDALGLGIQNCQARLSLRAAGQVVKQQMENVANLE
EYPKKMEIPMEKLEEYRLQCLRNE-TGYFDAFKKKQRGNDFQANLNRLEL
AGWWDEIQNKFDKDELPDDFQCSKEWIRRGTHYRLLVEPLDIANYYRLGK
NEDSGPYLTNGRPRRYKTVQKWLEENEQP-QQPSRGTDQP-PRLTQDSCL
WAYVEEIACL-KHKNSYNDEKRT-----ELENRVGRLIDSNGLKEDLLTG
ESTFVDWLVTMNTAQQGFSPFRRLF-TQTAQN
>Picea|MA_19464g0010
LEPDTGLGKRSRRMQPGLALQGVMDAGRTWVRRW-WRRSI-IFLSVWERR
VAYVAFPSFHNIETFLVKERKYGEGNIQTDNKVFSDCLKGNDDQPALVHQ
GALKLFLHIMENTDFKTKMYTDSKRKLKPIMFVGHSLGGTVATLATLWVL
EKRLRQS----SPFCITFGCPLVGDVSLVEAVGRENWAGNFCHVVSKHDI
VPRMLLAPFESIAEALLTIFPYWQGKVK-------YSIQDAKLHKNVL--
---------DSLSKSD----G---RSPYRPFGTYMFCSSNGAACIEDSET
VLKMLHSTMQRQEASE---IVQDCFSEHIGYGSVLKHVIEKFIS-RRIAN
P-DSDSFYEMGISLQLEAIGVGVQDNPARIALQRAVETENERNTNVDKLA
IKLGEKQCRMAELEWYKERCEKEDGIVYYDSFKNQNGKKDIHANERRLKL
EGFWDEIIEMWEKHELPSDFESRNKWINAGTTYRRLVEPLDIAFYYRTCK
G--NGNYLSDGRPNRHKVLQKWMEEKEKTRSSISQGLRTKRASLTLDSRF
WAYVEEARKDLANLK--RGQHQRLQNLEKFEEYVTTREKALSISSDVFMK
GSSFVIWWKEYKKK-QSSSPLYKIMEEGLRL-
>Picea|MA_30999g0010
MEASTPLFTADQDIATFL-ISGILTKAWEESLLA-NNSES-YSLNEYE-G
VAYVTFPSFHKIEGFIVKDSKYGEGNMQTHKKFFSGCLKGNDDQPALVHQ
GALKLFLHIMENTDFQAKIYTDSKRKLKPIIFVGRSLGGAVATLATLWVL
EKRLRQS----SPFCITFGCPLVGDVGLHEAVGRENWAGNFCHVVSQHDV
VPRLLLAPFESIAEPLIAIFPYWQSIMANESKHVPDSIQDATLLNNVLQY
TYTIANYGLDSPWELN----GVMKRSPYRPFGTYMFCSGEGAACIDNSEG
-----------------------------GYGSVLKRVIEKSIS-RRSAK
P-NSESSYKMGMSLQLEAIGVGVQNDHAQITLQKAGNMENKHSTNVAKLA
IALSEKQCIMAELEWYKERCEKEDGITYYDSFKKQN-RKDINADFRRGKL
AGFWDEIIAMWERNELPSDFQSQNKWINAGTAYRRLVEPLDIAHFYRMSK
G--KGNYLSDGRPIRYKVLQKWMEEKENTRRSRGQKARTKPASLTQDSCF
WAHVEEALKDLENLK--QEQHQKPESFEMFENYVTKMINDGNISADVFLE
ESSFMEWWKEYKQN-QFSCPLYEIMQESWRR-
>Picea|MA_34051g0010
--------------------------------------------------
--------------------------------------------------
--------------------------------------------------
--------------------------------------------------
-MRILL-----------------------------DS-------------
--------------------------------------------------
-------------------------------------------------S
P-DPESS-EMEV----------AQNDDAQLALRRAGE-----------LS
IELGRKQCTMAELEWYKECCENE-GIGYYDSFKS-QNEKDIDANLRRINL
ARYWDDIIEMYERHELPSDFKSQNKWLNAAAAYRKLVEPLDIANYYLTHK
---DGNYLTEGRPERHKVFERWMEEKDKTRSSTAPRPRTKPASLTQDPCF
WARVEEALKDLENLK--QGQHQRLQSLQRFEEHVTMMKNSFRLSSDVFLK
GSSFTRWWEDYKRN-HSSSP------------
>Picea|MA_367698g0010
--------------------------------------------------
--------------------------------------------------
--------------------------------------------------
--------------------------------------------------
--------------------------------------------------
------------------------MD------------------------
--------------------------------------------------
-----------------------------------GHSQEKQRDNASDLE
ELRAKIEEGIDKIEEYRSQCLMMG-LGYYDAFKN-RRCDDFKANIKRLEL
AALWDQI--------LPENFQLSEDWRTVASLYLLLVEPLDIANYYRLGK
DEECGPYLTHGRPRRYKAIQQWLEDNNQL-RPPPAGNDQPRLMLTQDPCL
WAHAEEIKYL-MGTNNVSDQENL---AAEFEELLRRLLNCNGLMEELLTG
ESTFVKWLWGKTPQQQASSCLSLII-A-----
>Picea|MA_40151g0020
--------------------------------------------------
--------------------------------------------------
--------------------------------------------------
--------------------------------------------------
--------------------------MAKDSKTVPDSIQDATLLNNVLQY
TCTVTNYGPDSPRELD----GVIKRSPYRPFGTYMFCSGEGAACIDNSET
VLKILHLTMQSHEKPN---MVQDCFSEHTEYGSVLNHVIEKSIS-RRTAK
P-DSESSYKMGMSLQLEAIGVDAQNDHAPIALQVSRDIENKHNTNVAKLA
IELSEEQ----XLEWSKESCEKEDGITYYDSFRKHK---DIDTNLRRERL
AGFWDEIIEMWERHELPNDFQSQNKWINAGTAYRRFVEPLDIAHYYSMSK
G--KGDYLSDGRPTRHKVLQKWMEEKENTRTSRGQRGRTKLASLTQDSCF
WAHVEEALKDLANLK--QDQHQKLRSPEMFEGYMTRMINDHNISADVFLE
GSSFMEWWKEYKQN-QFSSPLYEIIEESWKG-
>Picea|MA_44065g0010
MEASTPIFTVDQDIATFL-VSGILPKAWEESRLA-SNSEG-FSLNEYE-G
VAYVAFPSFHNIEGFVVQESKYGEGKIQTDNKVFSGCLKGNDDQPALVHQ
GALKLFLLIMENTDFQAKIYTDSKRKLKPIIFVGHSLGGAVATLATLWVL
EKRLRQS----SPFCITFGSPLVGDVGLVEAVGRENWAGNFCHVVSKHDI
VPPMLLAPIESIAEPLIAILPYWQGIMANDSKTVPDSIQDATLLNNV---
-----NYWIDSVKELD----GVIKRSPYRPFGTYMFCSGEGAACIDNSET
VMKILHLTMQSHEKPN---IVQGCFSEHIEYGSVLNHVIEKSIS-RRTEK
P-DSESSYEMGMSLQLEAIGVGAQNDDAPIALQLARDVENKHNTNVAKLT
IELSEKQCIMTELEWYKERCEKEVGITYYDSFRKHK---DVDANLCRVRL
AEFWDKIIEKWERHELPSDFQSQNKWINAGTAYRRLVEPLDIAHYYGMCK
G--KGNYLSDGRPTCHKVLQKWMEEKENSRGSRGRKGRTKLASLTQDSCF
WAHLEEALKELESLK--QDQHQKLESLEMFEGYVTRMINDRSVSLDVFLE
RSRFMEWWKEYKQN-QFSSTLYEIMEESWNR-
>Picea|MA_616336g0010
MEASTPLFTAGQDIATFL-ISGILTKAWEESLLA-NNSES-YSLNEYE-G
VAYVTFPSFHKIEGFIVKESKYGEGNIQTHNKFFSGCLKGNDDQPALVHQ
GALKLFLHIMENTDFQAKIYTDSKRKLKPIIFVGRSLGGAVATLATLWVL
EKRLRQS----SPFCITFGCPLVGDVGLHEAVGRENWAGNFCHVVSQHDV
VPRLLLAPFESIAEPLIAIFPYWQSIMANESKHVPDSIQDATLLNNVLQY
AYTIANYGLDSPRELN----GVMKRSPYRPFGTYMFCSGEGAACIDNSET
VLKMLHLTMTSHEKPN---IVQDCLSEHIGYGSVLKRVIEKSIS-RRSAK
P-DSESSYKMGMSLQLEAIGVGVQNDHAQITLQKAGNMENKHSTNVAKLA
IALSEKQCIMAELEWYKGRCEKEDGITYYDSFKKQN-RKDINADFRRGKL
AGFWDEIIAMWERNELPSDFQSQNKWINAGTAYRRLVEPLDIAYFYRMSK
G--KGNYLSDGRPTRYKVLQKWMEEKENTRRSRGQKARTKPASLTQDSCF
WAHVEEALKDLENLK--EDQ------------------------------
--------------------------------
>Picea|MA_686579g0010
--------------------------------------------------
--------------------------------------------------
------------------------------------------------ML
EVQLVS-G------------------------------------------
-------------------------EENEDTFHKMEE-------------
----------------SSTSELGLMD------------------------
--------------------------------------------------
-----------------------------------GHAQEQQRDNAYDLE
ESRGKIQICINQLEAYRSQCLMDG-LGYYDSFKNKRRRVDFQANLTRLEL
AALWDQI---------------------------------------XLGK
DEECGPYLTHGRPRRYKAIQEWLEDNNQL-RPPPVGNDQPRLMLTHDPCL
WVHVEEIKYL-MGTNNVNDQENL---ATEFQDRLRRLFNSNGLMEELLAR
ESTLVKWLWEKNPQQQASSCLSPII-PNHPEL
>Picea|MA_711519g0010
--------------------------------------------------
--------------------------------------------------
--------------------------------------------------
--------------------------------------------------
--------------------------------------------------
--------------------------------------------------
--------------------------------------------------
--------------------------------------------------
-----MEIPMNKLEDYRSLCIRDG-SGYVYAFKKKQRRDDCQANLKRLEL
AGWWDEIQNKFDKDLLPDDFQCSKEWIRRGTHYRLLVEPLDIVNYYRLSK
NEDSGFY---RRPSRYKTLQKWLEDNKQL-QPAPTGTDQP-TMLTQDSCL
WDYVEENACL-MDKNNYSDEKK---------NRI---------------G
ESTF----------------------------
>Picea|MA_75635g0010
--------------------------------------------------
--------------------------------------------------
--------------------------------------------------
----------------------MGDVGLVEAVGRENWSGNFCHVVSQHDI
VPRMLLAPFESIAEPLIAILPYWQGIMANDSVTVPDSIQVATLLNNVLQY
TYTVENNGLGSLRELD----GDIKRSPYRPFGTYMFCSGEGAVCIDNSET
VLKFLHLTMQSHETPN---IEQDCFSEHVGYDSVLKHAIEKSIS-KRTAK
P-DSESSYEMGMSLLLEAIGVGAQNDDAQIGLQIARDVENKQNTNVAKLA
IDLSEKQCSMAELEWYKERCEKEDGITCYDSFKKHK---DIDADLCRVRL
AEFWDKIIEMWERHDLPSDFQFQNKWINAGTTYRRLVEPLDIAHYYRMSN
G--KGNYFSDGRPTRHKVLQKWLEEKERTRSSRGQKARTKLASLTQDSCF
WAHVEEASKDLENLK--EDQHQKLESLEMFEGYVTRMINDCNISSDAFLE
GSSFMNWWKKYKQN-QISSPLYKIMEESWKG-
>Picea|MA_8396203g0010
MG--------------------LV--------------------------
-------------------------------------------P------
-------------SLQN---------------------------------
------------P------------------------------------S
VPSLV---------------------------------------------
---------------------------Y-----------D----------
--------------------------------------------------
------------------------NCPTRLSLRAGRQVLKQQRENMPKLE
EVRGKIEMTIKEIEEYRRRCLRNG-IGYYDSFKNKQNRSYFDANLNRLKL
AGWWDKIIPMVDKDELPEDFQCSEEWITLGTHYRLLVEPLDIANYYILGK
NEDSSPYLRNGRPRRYTTLQKWLKEIKQL-QPSPKGIDQP-MVLTQDSCL
WDHVEEIACL-MCPNNVRGQENP---VAELEKSVKALFGSNGLMEELVAG
NCN-----------------------------
>Picea|MA_9167635g0010
--------------------------------------------------
--------------------------------------------------
-------------------------------FVGHSLGGAVATLATLWLL
GKRLRQI----SPFCITFGCPLVGDERLVEAVGRENWGGNFCHVVSKHDI
VPRILLAPFESIAKPFTTVFRYWQGINA------PDSIQDDTLLNHVL--
---------DSP------------GSRYRPFGIYMFCSSNGAACIENSQT
VLKMLQLTMKSQETSE---ILQACLLEHIRYGPILAEVMQNSMK-IRLMN
S-KFSESYDMGLALQLEAIGVGAQNGNAWLAVQEAGETEKNQNNIVKKLA
FELSKKQSSMAELEWYKESCEKEDGLTYYDSFKY-QDKKDIRADQNRLKL
EGFWDEIIDLWEGHELPSDFESQNKWINAGTTYRRLVEPLDIAHYYR-TN
C--NGNYLSDGRPNRHKVLQKWMEAKEKTRSSTRQRRRTKPASLTLDSCF
WAHVEEARKDLDNLK--HGQHQKLQNLEKFEEYVTAMEKALSISADVFFE
GSRFMMWWKEYRKS-QYSSPLYKIMEAELKL-
>Picea|MA_9497088g0010
-----------------MGES-LLSDAWKQSCSVYKSRHD-YVRAGIRKN
LVVFAFCGSLDPN-----ETKYGEYQINPNIGFLDGLKD-GNDQRASVHQ
GSLNQFQDIWNKSGVQKEVGEEYE-KGNTVVFTGHSMGGAIAALATLWML
EKQRQP-GSPKSVFCITFGFPLIGDEILARAVRRKKWADQFCHVVSRRDA
FSRILLAPSICVSEPLQALFPYWSMQSAADSMGSSDTAEALEFVGNVVQH
CSAIANYTSAAKMSPNAAVKSLVKLSPYRPFGYYLFCSSSGGIWIENHFA
VLPILYFALQTLG-----ANLEDFILEHVGYGHILPIA------TQNIVK
L-NELS--DLPLSTQLEALGLGIQNCPARLSLRAAGQVLKQQIENLSNLE
EYPKKMEIPMEKLEEYRLQSLRND-TGYFDAFKKKQRGNDFQANLHRLEL
AGWWDEIQNKFDKDELPDDFQCSKEWIRRGTHYRLLVEPLDIANYYRLGK
NEDSGPYLTHGRPRRYKTVQKWLENDQQP---PSTGIDQP-TMLTQDSCL
WAYVEEISSL-MHKNTYNDEKRT-----ELENRMRPLIDSHGLMEDLLTG
ESTFVNWLWTMTPPQRETSPFRFII-YHPQQT
>Pinus|PITA_000076520-RA
MSCIHPRFTVGQEIANVL-SSGILSKAWEESFRA-SKAES-FTLNEYE-D
VAYFAFPSFQRIKYFIPKESQCGEGNMHTAHKLFSGCLKGNDGEPAFIHP
GALTLFLHIMEKTDFQAKMYTDSKTKLKPIIFVGHSMGGAVATLATLWVL
GKRLRQS----SPFCITFGCPLLGDERLVEAVDRENWGCNFCHVVSRHDI
VPRMLLAPIESIAGPFTTIWYYWEGI--N----MPDSIQDATLIHVL---
---------DS------------RSSPYRPFGTYILCSRNGAACIQNTQT
VLEMLRLTMQSQQVSESDEIVQEWFSEHIGYSSVLKYVIENSISEWRTAT
Q-DTLMRWESGISTQLDALGVGAEDDLGQLALHREEVRNAYHQISDSYLL
IELSQKKALMAELEWYKGRCEKNDGITYYDSFKDVNIRNSIDANLRRMKL
AEFWDEVLEKWECHELPRDFHTRNTWINAGTTYRRLVEPLDIAYYYR-TN
S--FGNYLSDGRPNRHKLLQEWMEAKEKTGGSRVQGRRTKPASLTQDSWF
WAHVEEALKDLESLK--QGADQKKESLENFENYVTEMIKDCKISSDVFLE
GSSFMKWWRDYKEH-QTKSPLYN-LKPFWKP-
>Pinus|PITA_000043154-RA
MKKNLRKFTVGQEIATFL-VSGILSKAWEESLLA-SGSES-FTLNEYE-G
VAYVAFPSFRNIEAYIVEESGYGECNIQTDNRIFSACLKGNDDQQALVHQ
GALKLFLHIMENTDFQAKMYTDSKKRLKPIVFVGHSLGGAVATLATLWVL
EKRLRQS----SPFCITFGCPLVGDVNLVEAIDRENWGGRFCHVVSNKDI
VPRILLAPFEFTAEPL------WGKVI-NGSSDQPDSIQEATFCQYVKG-
----SNY------------------SPYKPLGTYMFCSRHGAACVANSET
ILKMLRLTMQSQENCK---IVQDFFLEHIEYGSVLQDVMQNSII-TGIVN
S-NSESSFEMGISLQLNAIGIGEQVENAGPALRSASETENKRNRNVDRLA
ILLSQSQCNMAEVEWYKEVCEKEQQQSYYDAFKNQSDKRDIKANVRRIKL
AEFWDEIVEMWESRELPSDFQSQNKWINAGTAYRRLVEPLDIAYHYR-TK
C--NINYLPDERPDRHKILQKWMEEKERTRYSRARGHRTKPASLTENSKF
WAYVEEAVKDLKNLK--NCQHQSLQNLQEFERNVGMMVNSLSISSDVFLG
GSSFMVWWKEYNQK-QSRSPLYEIMAETWKGC
>Pinus|PITA_000033344-RA
--------------------------------------------------
--------------------------------------------------
---------MENTDLEAKICM----KVKPVIFVGHFLGGSLATLATLWVL
GKRLKQS----FPFCITFGCPLVGDVRLAEAVGRENWTGNFCHVLSKHDI
APQILLAPLESITVPLNTLLPYWNDIMTKARKDASDYIQEATLLHSL---
------------KELD----GVTNRSPYRPFGVYLFCSSNGAACIINSEA
VWRMLHLTMQSHEKSE---TVQ----EHIRYGSVLKDIVQNSIR-RTIVT
S-ISESSYKMGISLALDAIGIGAQNDAAQIAFERAREIENRDNTNSSQLA
VKLSKAQSSMAELEWYKELCEKANQ-VYYDSFKEKFGKKDINANLRREKL
AGFWDEIIEMWQKHELPSDFQSRKKWIYAGNTYSRLFEPLDIAYYYRTSQ
G--NGNYLSDGRPTRHKILQKWFEESEKTRSSEGHKGRTKLASLSEDSCF
WAYVEEALKD---LK--EGSHQN---LEKFENYVIKMIRDRSISSDIFLE
ESSFVMWWQKYKQI-QSNSPLYKIMEESWKE-
>Pinus|PITA_000048531-RA
-----------------MGKS-MLLAACKLSGSVYISGHD-YVRTDLGNT
-AVFALRGSLDPH-----ATKYGECQIK-NVGCLECMKD-GNNHPASVHQ
GALNQFLYISNNSSVRKEACLDYE-RGKNVVFTGHSMGAAIALLLTLWML
DKQTRP-GRPKSVFCITFGFPLIGDEILARTVRRRRWGEQFCNVVLGSDI
FSRILLVPCKYVCEPLEALLPYWSMQRATDLMDSTKKKGTLEFVSTVLQD
CAAIVNYSSAAIVSPNAAVKPLVKLSPYRPFGYYVFCTRSGGIWTDNHFT
VLPILYYALQTSD-----VDLEEFILGHVGYGHALPIA------LQNIVK
L-TELS--DIPLSTQLEALGLGIQNCRARLSLRAAGQIMKQQRSKVSKLE
EIMVKIKRAVDELEKYRSQCLTFG-IGYYDAFKIKQRREDFKANLLRLEL
AGCWDKIVDKFSKNELPDDFQSREEWIRLGTHYRLLVEPLDIANYYRLGY
NEDSGHYLVNGRPRRYKILQKWLEDSDQL-IPQTTGTDQP-TMFTQDSCF
WAYVEEISCL-IHNNNLKDEDKSKSKCQEFEERVGRLIDCNGLMEELLTG
ESTFVKWLWKMTLEQKAISPFRTIM-DMTPEQ
>Pinus|PITA_000061236-RA
MESKTPEFTVGQEIATFL-VSGLLPKVWEESLHA-SNSEG-FTVNEYE-D
FACVAFASFQRVEDFIVNQSKCGEDNIQNVQNVFSGCL-----NPALIHP
GALTLFLHIMEKTDFQAKIYTDSKRKLKPIIFVGHSIGGAIATLATLWVL
EKRLRQS----SPFCITFGCPLVGEERLVEAVGRENWGGNFCHVVSKHDI
VPRMLLAPIESIANPLTTIFPYWQGI--N----VPDSIQDATLLNQIF--
---------------------VSPSSPYRPFGTYMLCSSNGAACIQNAQT
VLEMLSLTMPSQQTSE---IVQSCLSEHIRYDSVLEEVLQNSIRIRSIEN
S-NSESPYEMGILLQLEAIGVGAQRDRAERALRKAGESENSLLINVDKLA
TELSLKQSLMAEIEWYKEGCEKNGGIGYYDTFKNHANAQDIHVDRHRINL
GVFWDDIIKAWEGNELPSDFQSLNKWINAGTAYRRLVEPLDIAHYCRMSK
G--KGNYLSDGRPNRYKVLQEWMEAKEKTRSSRGQRTRTKPAFLTEDSCF
WARVEEACKDLENLK--RGQHQSLQSLEQFEKYVTTMNSALKISPDVFFK
GNSFMTWWEEYKRD-HS---------------
>Pinus|PITA_000063704-RA
--------------------------------------------------
--------------------------------------------------
---------MENTRLEEKICM----ELKPVIFIGHFLGGSVATLATLWAL
GKRLKQS----SLFCVTFGCPLVGDVRLVEAVDRQNWAGNFCHVVSQQDI
VPRILIAPFESITEPLSTLLPYWGGIMTNVTKYASDYIRDAALLHSI---
------------SGLD----GVISGSPYRPFGVYMFCSNYGAACIINSET
VLKMLHLTLQGQEKSK---SVR----EHINYSTALENVIRNS---R-ISS
S-NTESSYEMGISLQLKAIGMEAQNDSARTALLRVREIDNKHNTNASLLS
SKLSRAQSRMAELEWYKDLCGKEDIHGYYDSFRQLNEKRDINANLRREKL
AVFWDEIVNMWQNHQLPSESQFPSRWTYAGNTYSRLVEPLDIAHYYRTSK
G--KGSYLSDGRPARHKIIQKWSEDIVHVRNSNGQKVRTKLASLNEDSCF
WAHVEEALKD---IK--QGLHQKKERLETFEKYVTKMINDCTISSDVFLE
GTSFIRWWQEYKRI-QSSSPLYKIMEASWKR-
>Pinus|PITA_000049581-RA
SRGSVPLFTVGQEIATFL-VSGILSKAWEEARLA-NNSES-YSVNEYE-G
VAYVAFPSFHKIEGFIVNESKYGEGNIQTDNKVFSGFLKGNDDQPALVHQ
GALKLFLHIMENTDFQAETYTDSKRKLKPIIFVGHALGGAVATLATLWVL
EKRLRQT----SPFCITFGSPLVGDVGLGEAVGRENWAGNFFHVVSQHDI
VPCMLLAPFESIADPLISIFPYWQGIMANDNKSVPDSIQVATLLNSVLQY
NYTVTNYGPDSLRELD----AVTKRSPYRPFGTYMFCSSEGAACIDNSET
VLKMLILTMQSHEKTN---IVQDCLSVHIGYGSVLKHVTEKSIS-ERVAK
P-DSESSYKMGMSLQLEAIGIRVQNDYAPIALQIARDMENKHNTNVAKLA
FELSEKQCIMAELEWYKERCEKEDGITYYDSFRKHN---DIDANLCRERL
SGFWDNIIEMWKRNELPSDFQSQNKWINSGTAYRRLVEPLDIAHYYRLSN
G--KGNYLSDGRPSRYKVLEKWMEEKENARGSRGQRRRTKFASLTQDSCF
WAHVEEASKDLENLK--QDQLQKLESLEIFADYVTTMINHRNISSDVFLE
GSSFMKWWKKYKQN-QINSPLYEIMQESWKG-
>Pinus|PITA_000050038-RA
MESFTPLFTVDQEIASFI-VSGILSKAWEESRLA-NNLEG-YSLNEYE-G
VAYVAFPSFHEIEGFIVKESKYGEGNIQTDNKVFSSCLEGNDAQPALVHQ
GALKLFLHVMENTDFQAKVYTDSKRKLKPIIFVGHSLGGAVATLATLWVL
EKRLRQS----SPFCVTFGSPLVGDVGLVEAVARENWAANFFHVVSQHDI
VPRILLAPLESIAEPLIPILPYWQGIMATDSKTVPDSIQDATLLNNVLQH
TYTIANYGLDSLRELD----GVIKRSPYRPFGTYMFCSSEGAACIDNSET
VLKILHLTLQSYEKST---IVQDWFSEHIEYGYVLNHVVEMSIS-KITAK
P-DSESSYKMGISLQLEALGVGAQDDHAQIALQIAGSMENKHSRNVAKLA
VELSLKQSTMAELEWYKEHCEKENRITYYDAFREHN---DINANLGRESL
ARFWDEIIDMWQKHELPGDFQSQNKWINAGTAYRRLVEPLDIAHYYGMSN
G--KGNYLSDGRPTRHKVLQKWMEEKENTRSSKGRSGRTKLASLTQDSCF
WAHVEEALKEMKILE--QGPHQKLESLEMFEGYVTRLINDRDISSDVFLE
GSSFMEWWKEYHQN-QFTSSLYEIMEESWKR-
>Pinus|PITA_000001905-RA
LIYVGCRFTADHEIATFL-VSGILSKAWEESRLA-NNSET-YTLNEYE-G
VAYVAFPSFHKIEDFVVKESKYGEGNIQTDNKVFSDCLKGNDAQPALVHQ
GALQLFLHIMENTDFQARVYSDSKRKLKPIIFVGHSLGGAVATLATLWLL
EKRLRQS----SPFCITFGGPLVGDVGLVEAVARENWAGNFFHVVSQHDI
VPRMLLAPLESIAEPLIAILPYWQRIMANESKTVPDSIQDAALLNIVLQY
NNTVTNYGPDSLRESD----GVIKRSPYRPFGTYMFCSSEGATCIDNSQS
VLKILHLTLQSYEKST---IVQDCFSEHIEYGSVLNHVVEMSIS-KITAK
P-DSDTSYKMGMSLQLEAIGVGAQDDHAQIALQIAASMENKYSRNVAKLA
IELSEKQCNMAEIEWYKERCEKGDGITYYDYFKKHE---DIAANGWRLTL
AEFWDQIIDMWQKHELPGDFQSQNKWINAGTAYRRLVEPLDIAHYYRMSN
G--KGNYLSDGRPTRHKVLQKWMEEKENTRSSRGRSGRTKLASLTQDSCF
WAHVEEALKEMKILG--QGQHQKLESLEMFEGYVTRLINDRNISSDVFLE
GSSFMEWWKEYKQS-RFRSPLYEIMEEGCKA-
>Pinus|PITA_000001906-RA
MESSTPLFTVDQEIANFL-VSGLLSKAWEEAHLA-NKSES-YALNEYE-G
IAYVAFPSFHKIESFVVKDSKYGEGNIQTDNKVFSAALKSNDEQPALVHQ
GALKLFLYIMENTDFQAKIYTDSKRQLKPIIFVGHSLGGAVATLATLWVL
EKRLRQS----SPLCITFGSPLVGDVGLVEAVGRENWAGNFCHVVSQHDI
VPRMLLAPFESIVEPLIAILPYWESIMAHDSKHVPDSMQDATLLHNVLQY
TGTTANYGVDSRNELD----GLIKRSPYRPFGTYMFCSGEGAACIDNSKT
VLKILHLTMQSHEKPT---IVQDCFSEHIGYGSVLERVIKKSTS-RRSPK
L-DLESSYKMGISLQLEGIGVGVQNDHALIALQIAGSMENQHNRNVAELA
IELSRRQSSMAEVEWYKERCEKDNDMGYYDKFKIHSYKKDIHADQVRLKL
AVFWDDIIEKWERHELPSDFQSQNKWINAGTAYRKLVEPLDIARYYGMSK
GEGSGNYMLDGRPKRYKVLQKWMEDKEKTRSSRG----------------
--------------------------------------------------
-SSFMEWWKEYKQN-QFTSPLNDIH-------
>Pinus|PITA_000005034-RA
-----------------MGGS-ILLAACKLSCSVYNEGRD-YVRSDMGDT
-VVFAFRGSLEPH-----TTKFGECQIH-DIGCLEWMKD-GNNQPALVHE
GSLTQFLPIWNNSPLQEEVSLAYG-KGKTVVFTGHYMGGAIASLGTLCIL
DKQLQP-GNPKSIFCITFGFPLVGDEVVARAVRRKSWADQFCHVVLGCDV
FSRVLLAPCMSVRQSLEAMLPYLSMKSAGDFIGSSDTEEALEFVRTVLQH
CSAVVNYSSAAKMCPNASIKPLVKLSPYRPFGHYVFLSRTGGIWMKNHFA
MLPILYYALQ--------NNSEHFMLEHVLYNHVLPNA------LQNTVK
L--ELS--DLPLSTEMEALGLGIQNCQARLALNAAEQFLKQQRENVSKVE
EYPAKMENAMKALEDYRSSCLRNG-TGYLDAFKNKQRRDDFHANLRRLEL
AGWWDEILNMFDKDELPDDFQCREEWIRLGTHYRLLVEPLDIANYYRLGK
NEDSGFY---GRPRRYKTLEKWLEDNKQL-QP-------P-TMLTQDSCL
WAYVEEIACL-KQKNNYNDEKRT-----EFENRVRPLIESNGLMEDLMTG
ESTFVNWLWEMTPVQQETSPFRFII-------
>Pinus|PITA_000004982-RA
MESSTPLFTDGQEIATFL-VSGILSKAWEESRLA-NYSQS-YALNEYA-G
VAYVSFPSFHKIEGFIVQESKYGEGNIQTDNKFFSGCLKGNDDQSALVHQ
GALKLFLYIMENTDFQAKLYTDSKRVLKPIIFVGHSLGGAVATLATLWVL
EKRLRQS----SSFCITFGCPFLGDARLHEAVARENWSGNFCHVVSQHDV
VPRMLFAPFESIAEPLIAILPYWQSIMVNDSNHVPDSIQDATLLHNVLQY
TGTVANYGRNSPTESE----GVIKRSPYRPFGTYIFCSGEGAACIDNSEA
ILKMLHWTILSHDEPN---IIQDCFSEHIGYGSVLKRIIEKSIS-RRSAK
P-DSESSYKMGLSLQLEAIGVGAQNDYAQIALQIAGNMECNQSTNVANLA
IELSEKQCNMAELEWYKERCEKQDEITYYDSFKKHD-RKDIDANLRRERL
GRFWDDIIEMWENHELPSDFQCQNKWINAGTAYRRLVEPLDIAHYYHMSK
G--EGNYLSDGRSIRHKVLQKWMEEKEKTRSLRGQKARTKLASLTQDSCF
WAHVEEALKDLENLK--Q-QHQCSERLEMFEGYVTKMINDGNISADVFLK
TSSFMEWWKEYKQN-QCSSPLYVIMEESWKR-
>Pinus|PITA_000004979-RA
MQSVNPKFTVGHENAAFL-ASEILSKAWEESQLA-NDSES-FSVKEHE-G
FVYVAFPSFHKIESFTVKGNKHGEGNIQTNNKVFSDSLKGNDDKPALVHQ
GALKLFLDIMEKADFQA-IYMDSKRKLKPIIFVGHSLGGAVATLATLWVL
EKRLRQS----SPFCITFGCPLVGNEGLVEAVGRENWGGNFLHVISQHDI
VPRMLLAPVQSIAEPLTAILPYWHGKVV-------DSIQDATLLKNVLQY
TATVAYHGVDS-KGSD----GVIKRSPYKPFGTCMFCSNHGAACIENSET
VLMMLHLTMQSHEKLN---IVQDWFSEHIGYGSVLKHVIENSVI-KRFAN
P-DSKSSYEMGISVQLEAIGFEAQNDHAQLALRKAGETENRYNTNVARLA
IELSLNQSLMAEIEWYKEDCEKNGVIGYYDTFKELN-RKDIGANLRRERL
GRFWDDIIEKWEAHELPSDFESQNKWINAGNTYRKLVEPLDIAYYYR-NN
S--NGNYFSDGRHNRHKVLQKWMEAKEKARGSKGQRPRTKRTSLTPDSCL
WAHVEEAWKDLENLK--QGQHESLHKLEKFEEYVTKMENDLSISRDVFFQ
ESRFKMWWKEYKKN-QSSSPLCQKMELQVI--
>Pinus|PITA_000004981-RA
MEASTPLFTAHQEIATFL-VSGILSKAWAESHLA-NNSET-YSVNEYE-G
VAYVAFPSFHEIEGFIVKESKYGEGNIQTDNNVFSDCLKGNDAQPALVHQ
GALQLFLHIMENRDFQAKIYTDSKRKLKPIIFVGHSLGGAIATLATLWVL
EKRLRQS----CPFCITFGSPLVGDVGIVEAVARENWAGNFFHVVSQHDI
VPRILLAPLESIAEPLISIFRYWQRIMDNDSKTVPDSIQVATLLNN----
--TVTNYGPDSLRESD----GVIKRSPYRPFGTYMFCSSEGAACIDNSET
VLKILHLTLQSYKKST---IVQDCFSEHIEYGYVLNHVVEMSIS-KITAK
P-DSESSYKMGISLQLEALGIGAQDDHAQIALQIAGSMENKHRRNVAKLA
VELSLKQSTMAELEWYKEHCEKENSITYYDSFRKHN---DINANLGRESL
ARFWDEIIDMWQKHELPGDFQSQNKWINAGTAYRRLVEPLDIAHYYRMSN
G--KGNYLSDGRPTRHKVLQKWMEEKENTRSSRGRSGRTKLASLTQDSCF
WAHVEEALKEMKILE--QGQHQKLESLEMFEGYVTRLINDRDISSNVFLE
GSSFMEWWKEYNQN-QFTSPLHEIMEESWKG-
>Pinus|PITA_000029255-RA
INVSSPRFTVGQQIATFL-VSGLLPKVWEESLHA-SNSEG-CTVNEYE-D
FVCFAFASFQRVEDFIVNQSKCGKDNIQTVQNVFSGCL-----NPDLIHP
GALTLFLHIMEKTDLQAKIYTDSKRKLKPIIFVGHSIGGSIATLATLWVL
EKRLRQI----SPFCIT---------------------------------
--------------------------------------------------
-------------------------SPYRPFGTYMLCSSNGAACIQNAQT
VLEMLSLTMPSQQTSE---IVQACLSEHIRYDSVLEEVLQNSIRIRSIEN
S-NSESPYEMGILLQLEAIGVGAQNDHAQLALRKAGETEERYNTNVDKLA
IELSLKQSSMAELEWYKESCED----GYYDNFKN-QDRKGIHADINRVKL
AGFWDEIIEKWEGHELPSDFESQNKWINAGNTYRKLVEPLDIAYYYR-NN
R--NGNYLSDGRPKRHKVLQEWMEAKEKTRSSRGQRSRGKPASLTEDSCF
WAYVEEAWKALENLK--QGQHQSLQSLEEFERYVTTMNDALKISADVLFE
GSRFMTWWEKYKRE-HS---------------
>Pinus|PITA_000011549-RA
MEF--PVFTVGQEIATSL-VSGMLPKVWEESLRA-TKAEG-FTLNEYE-N
IAFVTFPSFQRLEHFLINEGEYREGNIQTEHNFFSRYLKGNDDEPALIHQ
GALTLFLHIMEQTDFQEKIYTDATRQLKPIIFVGHSLGGAVATLATLWVL
GKRLRSG----SPFCITFGCPLVGDQRLVEAVGRENWGGNFCHVVSKHDI
VPRMLLAPFESITQPFTTIFPYWQGI--N----VPDSIQGATLLNRVL--
---------DSP------------GSRYRPFGTYMFCSSSGAACIENSQT
VLEMLQWTRQSQETSE---IVQACLLEHIRYGFVLEEVIKNSIR-RRLAN
P-NSEFSYQMGISLELEAIGAGAQHEDLGCALRSAGETEKELNKNVHKLA
SELGQKQCTMAELEWYKEVCEKKHGAAYYDSFKNQNDKKDIEANERRLKL
AGFWDGIIEMWENRQLPSDFQSQNKWINAGNAYRRLVEPLDIAYFYRTAN
A--DKNYISDGRPRRHKVLQKWLEDKEKTRSSRVQRPRTKPASLTEDTCF
WAYVEEAWKDLESLK--KGQHQRLQSLEQFEQHVTNMKNALKISSDIFLE
GSSFKLWWEEYKRA-HS---------------
>Pinus|PITA_000011550-RA
MEPDSPLLNVSQEMANFL-LSGVLSKAWEESRRA-SNSES-FTLNEYE-G
VAYVAFPSFDNIEAFNVKGRKYGEGNIQTDNEVFSDCLKGNDDQPALVHQ
GALKLFLHILEKTNLKTKMYTDSTRKLKPIIFVGHSLGGAVATLATLWVL
EKRLRQS----SPFCITFGCPLVGDESLVKAVGRENWAGNFCHVVSQHDI
VPRMLLAPFELIAGALSTIFPYWQGKVK-------YSIQDANLFNIVL--
---------DSPSESD----V---KSPYRPFGTYMFCSSNGAACIENSET
VLKMLSWTMQRQKASE---IVQDCFSEHIGYDSVLKNAIEKSFS-KRFAN
P-ESSSFYEMGISLQLDAIGVGVQDDAARSALRTAGEAEIERNTNVDKLA
ISLGQKQCNMAELEWYKERCEKEDGIVYYDSFKNQTDRKDIDANRRRLKL
AEFWDEIIEMWEKHDLPSDFESQNKWINAGTAYRRLVEPLDIAFYYRTCK
G--NGNYLSDGRPNRHKVLQKWMEEKEKTRSSKSQRSRTKRASLTQDSCF
WAYLEEAWKDLENIK--RGQVQRLQNLEKFEEYVTTMEKTQSISADVFMQ
KSSFMLWWKVYKKN-QSRSPLYKIM-EGLKL-
>Pinus|PITA_000011548-RA
MKVNIPWFPAGEELATFL-VSRLLPRAWEESLHA-SSLNS-FTLNEDD-D
VLYVAFPSFHRIEDFIVTESEYGEGNIQNGNDVFSGCLKGNDDQLALVHQ
GALKIFLHIMENTDFKTKIYINSKTQPKPIIFVGHSLGGAVATLVTLWVL
EKKLKQSLKNVSPFCITFGCPLVGDERLVQAIGREHWGGNFCHVVSKHDI
VPRMLLAPLESISKPLIGIFSYWQGIDVH------DTVQDATLITSVL--
---------DSLRESD----GIVTKSPYRPFGTYLFCSSNGATCIENPET
VLTMLHWTIQSQETSE---IVQDCLLEHMRYGSFLKNVKQNSIR-RRLVY
S-NLESSYDMRISLQLEAVGVEVQDDPVKLALLSHEKTENAHSVDASNLA
IKLSKKNCTRVELEWYKECCERDDIGGYYDSFKNQNDKRDIDANGRRLKL
GEFWDEIIEMWESHALPSDFRTQNKWVNASMTYRELVEPLDIAYYYRKSE
G--KGNYLKDGRPHRHKVLQKWFEEKEKTRSAAGQIVRTRLPFLIPDSCF
WAHVEEALKD---LK--EGLHQRKESLQKFEDYVTKLINDRNISSYVFSK
RSSFMRWWQEYKQV-QSTSQLYEIMEESWKA-
>Pinus|PITA_000004106-RA
NNLVGCRFTVDHEIATFL-VSGILSKALEELRLA-NNLET-YSLNEYE-G
VAYVAFPSFLKIEGFLVEESKYGEANIQTDNNIFSDCLKGNDAQPALVHQ
GALQLFLHIMENTDFQAKIYTDSKRKLKPIIFVGHSLGGAVATLATLWVL
EKRLRQS----SPFCITFGSPLVGDVGLVEAVARENWAGNFFHVVSQHDI
VPRILLAPLESIAEPLIPILPYWQRIMATDSKTVPDSIQDATLLNNVLQH
TYTIANYGLDSLRELD----GVIKRSPYRPFGTYMFCSSEGAACIDNSET
VLKILHLTLQSYGKST---IVQDCFSEHKEYGSVLNHVVEMCIS-KITAK
P-DSESSYKMGISLQLEALGVGAQNDHAQIALQRAANMENKHNTNVGKLA
IELSEKQCNMAEVEWYKERCEKEDGNTYYDSFRKHN---DMEANGRRLKL
AEFWDEIIKMWERHELPSDFQSQNKWINAGTAYRRLVEPLDIAYYYH-TN
S--NGNYLSDGRPNRHKVLQKWMEEKEKTRSSRGRSGRSKLASLTQDSCF
WAHVEEALKEMRNVE--QGQHQKLERLEMFEGYVTRLINDRNISSDVFLK
GSSFMEWWKEYKQN-QFTSPLNDIMEESWKG-
>Pinus|PITA_000042911-RA
IELAIFLFVVGF-CVRIMAES-LLSDAWELSCSVYKSQYV-YVRSVISSK
LVVFAFRGSLEPN-----ATKYGEYQIKPQDGFLEGMKD-GNDQRPSVHQ
GALNQFQEIWSRSGVQKEVSEDYE-KGNTIVFTGHSMGGGIAALATLRML
E--MQP-GLPKSVFCITFGFPLIGDEILARGVRRKKWADQFCHVVLRRDA
LSRILLVPSISVSKPLEALLPYWSMQSAADSMGSTDSAETLEFVATVVQH
CSAVSNYTSAAKMSPNAAVKPLVKLSPYRPFGYYLFCSSSGAILIENHYA
VLPILYFSLQTLG-----ANLEDFILQHVGYGYILPNA------LQNIVK
F-NELS--DLPLSTQLDALGLGIQNCQARLALRAAGQVLKQQSENLSILE
EYPKKMETPMEKLAEYRQLCLRNE-TVYFDAFKKKQRGNDFQANLNRLEL
AGWWDEIQNKFDKDELPDDFQCRKEWITRGTYYRLLVEPLDIANYYRLGK
NEDSGPYLTHGRPRRYKTLQKWLENNLQS---------LP-TKLTQDSCL
WAYVEELNCS-MQKNDYKDEKRI-----ELENRVKALTDSDGLVEDLMTG
ESTYVNWL-------RSNKPLA----------
>Pinus|PITA_000042910-RA
ME---------------MTRDPVL----SVNTRTF--GVDRFVQTP----
----AFD---------------NSVQLR----------------------
--LRIFSVLCN-SPVDRKVIKDYE-KGNTIVFTGHAMGGGIAALAALRML
EMQR---GLPKS--------------------------------------
--------------------------SAADSMGSTDSAETLEFVATVVQH
CSAVSNYTSAAKMSPNAAVKPL----------------------------
---------------------------HVGYGHILPNA------LQNIVK
F-NELS--DLPLSTQLDALGLG--------------------------I-
----------------------------------QQRGNDFQANLNRLEL
AGWWDEIQNKFDKDELPDDFQCRKEWITRGTYYRLLVEPLDIANYYRLGK
NEDSGPYLTHGRPRRYKTLEKWLEGNLQS-LP---------TKLTRDSCL
WAHVEELACS-IQKKEYKDEKGI-----ELEKRVNALIDSDELARSA---
--------------------------------
>Pinus|PITA_000031354-RA
MAAQ-----------LLMGDS-LLSDAWKLSGSVYRTGHE-YVRAVIGDK
-VVYVFRGSFCPN-----ATKYGEYQIQPHIGFLDGLKD-GNDQRASVHR
GALNQFLDIWNKSGFQTQVGEDCK-SGATIVFTGHSTGGAIAALATLWVL
EKQGQP-GPSKAVFCITFGFPLIGDEILARAVRRKKWADRFCHVVSRRDV
FSRILLAPSISVSRHLETQFPYWSMQSSADSLGSTDTAEAPEFVGTVVQH
CSAVANYTSAAKMSPNAAVKPLVKLSPYRPFGHFLFCSSSGGVWIENHYA
VLPVLYYAAQTLG-----ANLEDFILEHSGYGHILPKA------LLNIVK
L-GELS--NLPLTTQLDALGLGIQNCQARLSLRAAGQVLKQQIENVSNLK
EYPKKMEKPMENLEEYRLQCRGNE-TGYYDAFKKKQRGNDFQANLKRLEL
AGWWDEIQNKFDKDELPDDFQCRKEWIIWGTHYRLLVEPLDIANYYRLGK
NEDSGPYLTHGRPRRYKTLEKWLEGNQHL--------ELP-TMLTQDSCI
WAFVEEIASL-KSKNSYNDAKRI-----ELENRVGRLIQSNGLKEDLLTG
ESTFVEWLWTMAPAQQASSPFRFIL--PNTQN
>Pinus|PITA_000003040-RA
MEAFTQLFTVDQEIAAFL-VSGILSKAWEESLLA-SGSES-FSLNEYE-G
VVYVAFPSFHKIEGFIVEESIYGEGIIQTDNKVFSGCLKGNDAQPALVHL
GALKLFLHVMENTDFQAKIYTDSKRQLKPIIFVGHSLGGAVATLATLWVL
EKRLRQS----SPLCITFGSPLVGDVGLVEAVGHENWAGNFCHVVSKHDI
VPRMLLATFDSIAEPLIAILPYWQSIMTNDSKTVPDSIQDATLLKNVLQD
THIVTNYGPDSLRESD----GAIKRSPYKPFGTYMFCSVEGAACIDNSET
VLKILHLTMQSHEKPN---IVQDCFKEHVEYGSVLKHVIEKSIS-KRSAK
C-DSESSYKMGISLQLEAIGIGAQDDHAQIALQIARNMENRHSSNVAKLA
IELSEKQCIMAEIEWYKERCEKEDGITYYDSFRKHN---HIDANLRRQSL
AKFWDDIIKMWENHELPHDFQSQNKWINAGTAYRRLVEPLDIAHYYGMSN
G--KGNYLSDGRPTRHKVLEKWMEEKEKTRSSKGRSGRTELASLTQDSCF
WAHVEEALKELKNLE--QSQNQKLESLEIFEGYVARLINDRNISFDVFLQ
GSSFMEWWKKFKQD-QFSSPLYEIMEESWKEG
>Pinus|PITA_000038466-RA
MEASTPLFTVDHEIANFV-VSGLLSKAWEETHLA-NSLES-YCLNEYE-G
VAYVAFPSFQNIEGFVVKDSKYGEGNIRTDNKVFSAALKSNDEQPALVHQ
GALKLFLHIMENTDFQAKIYTDSKRQLKPIIFVGHSLGGAVATLATLWVL
EKRLRQS----SPLCITFGCPLVGDAGLVEAVGRENWAGNFCHVVSKHDI
VPRMFLAPFDSIAEPLIAILPYWQDIMVHGSKAVLHSIQDATLLNNVIQY
THKVTDYGPESLREL-----GVIKRSPYRPFGTYMFCSGEGAACIDNSET
VLKILHLTMQSYEKPN---IVQDCFSEHVEYGSVLNHVIEKSIS-RRSAK
P-DSESSDKMGLSLQLEAIGVVDQNDDAPIALQMAKDIENKHNTNIAKLA
IELSEKQGIMAELEWSKERCEKENALTYYDSFRKHE---DIDTNLGRERL
DGFWDEIIEMWKKHELPSDFQSQNKWINAGTAYRRFVEPLDIAHYYRMSE
G--KGNYLSDGRPTRHKVLEKWMEEKEKTRSSKGRSSRTKFASLTQDSCF
WAQVEEALKEMKNLE--QGQQQQFGSLEMFEGYATKMINDRNISSDVFLE
GSSFMEWWKEYKNN-RFRSPLHEILEEGCKG-
>Populus|Potri.009G086100.1
MSITFSRFISGLDLADLVVNADLLQLSCDLHAETHLSSTLRHKLVQQS-N
CTIIAFATSPLCTDHILQ-GDLSSSTLEEKFPLFDFLRSKGN-PSFSILR
VAINLFEVYFQESQLKDQIHDSTTLVNSRLIVTGHSLGGTIASLFTLWLL
DNIKNTTQ----PFCITFGSPLIGDQGLQRAISEHQWNSCFLHVAAFKDL
SPGIFI--------------------------------------------
--------------------TSQPNPQYMPFGTYFFCSELGCNCVEDPEV
VSWLL--------KS-TITPVSAEEMGIDDYSGIVKHLKSRLIM-KDNSQ
LGQPTPSLRPEMILQLKAIGFEQQNN-IINDLISWERHEN-RKAQQMKID
EKLNIVKIRMANLEWYKKDCK-AKGVGYYDSYKNLYFTRDGEVTKHKKVL
FDYWKKFVEDLEKPQKEGAF-MRETWLFAGTNYRRMVEPLDIAQYYRQGK
RD----YLTYGRSRHYILLEQWQKEQEKLAGPPNDKKQSVAGILTEDSCF
WMNVEEALISCKLLKDESE-KQSRESLNTFEQYVMDQLNNYAVSPEIFLE
KSSFTKWWKDFQEIH--NSPLTDFMKRRYRQY
>Populus|Potri.T004600.1
MS-QLPIFISGLDLANLVVNSDLLQISCDLQTESDDSCSLRYKLHKKS-K
YTHIAFTTSTLSRELLQQ-GDLSSTTLKEEFPIFDFLCSETN-RSFSIHR
GAITLFKAHFKESQLKTQIQDSKTL-STPLIVTGHSIGGSVASLFTLWLL
DNIKQPLQPPPKPLCVTFGSPFIGNQGLQQAILEFNWNSCFLHVVGNKDP
FPKTSIAH-NDT--------------------------------------
--------------------TQSVSEDYMAFGTFILCSEKGCACVDDLEV
VSRLL--------ES-SRKQASCESQEIDYYVEIVNDLKSKVMI-RGNSQ
LDLSVQPLKAGIILQLEAIGVEQEKK-DNNNLISLEEREKVLMAELAKRG
NNLNQIKIKMAQLEWYKKFCK-KKEIGYYDCYKNQLWRSDRDVTRLKKFL
TNYWKNLVESAQKPQKEGAF-IRAAWLYAGRNYRRMVEPLDIAEYYKEGN
RD----YQTHGRSRHYILLEQWQEEDKKLTSSPNNKKEDVAGILTEDSCF
WAKVEDALISCKLLKAEVE-KQSKENLDMFEQYAMEQIINYAVSPEIFLK
QSSFVKWWKLFQGIH--DSPLSDFMKERYLQY
>Populus|Potri.T004800.1
MS-QHPLFISGLDLADLVVNSDLLELSCDLQTEADDSCSLRYKLEKKS-K
YTLIAFTTSTLSRELLQQ-GDLSSTTLMEDLPIFDFLCTERN-RSFSIHR
GAITLFKTHFKESQLKTQIHDSKTL-RTPLIVTGHSIGGSVASLFTLWLL
DNIK---QPPPKPLCITFGSPFIGNQGLRQAMLECTWNSCFLHVVGNKDL
FPKASISH-YD---------------------------------------
------------------SPTQSAIEEYKAFGTFILCSEKGCACVDDLEV
VSRLL--------EI-TRRQASCEAQEIDYYVEIVNDLKSKVII-SGDSQ
LDLSVQPLKAGIILQLEAIGVEQRKV-DNKNLISLEEREKVLMAERVQMD
KRLNQIKIKMAHLEWYHKICK-TKGIGYYDCYKNQLGSSDRDVTRLKKFL
TNYWKNFVEGVEKPQKEGAF-IRGTWLYSGRNYRRMVEPLDIAEYYRDDK
RD----YQTHGRSRHYILLEQWQEDDEKLKSSPNNKKQNVAGILTEDSCF
WAKVEDALISCKLLKSGVE-KQSKENLDMFEQYAMNQINNYAVSPEIFLK
ESSFMKWWKTFQEIH--DSPLCDFMKGRYLQY
>Populus|Potri.007G100600.1
---ETSPFETSEMLADFLASTPLLSESWRLCNLATANSPQSFVVDQVG--
IGYVAFSGTLFVSS-DPS---FNLVRLPVN-DLFVPLHDQNEGEPVMVQG
ALLRIFENIYSDPSFQNQMSTLM-QTSQSIIFTGHSIGGTAASLAALWLL
SYLQSNS-PNLSVLCITFGSPLLGNETLSRAILRERWGGKFCHVVSKYDL
MPRILFAPLDPIAPLIKPLLQFWHL-YM-TSPHLLAVNDEYEIFQFVLVH
LGR-LVEAGE------EAVT-----GVFRPFGNYFFCSEDGAICVDNVES
VIKMMYLLLATGSP-------SYSIEDHLKYGDYVERISSQFLERKSSME
-GELSS-YEAGVVLALQSSGIAPVAGRAKDCLKAARRMGRTPNLNCANLA
IKLSRINPYRAEIEWYKALCRSDDQMGYYDSFKRGASKRDFKVNLNRHKL
AQFWDNVIDLMESNQLPHDFHKHGKWVYSSQSYKLLVEPLDIAEYYRTGM
HHSKGHYINHGRERRYQIFDRWWK---NVRVE-E-NKRSKFASLTQDTCF
WAKVEEARGLLDDVGNTRDSHSAWKNMDGFANYAKALVEAKEVSIDVVAK
NSSYSLWYNELKSQEQFRPQFSGFMNEIVP--
>Populus|Potri.015G069600.1
MGI------LGE----NMEIK-VIMKACSMAMKAHSPEKQ-YLSEGIHSS
EVVFSFAGSLSVNDWFA-GSAFGEMKV--DLQFFPSLKYVGLDQTGRVNE
AFFKRFEAVLANPRFKVEVEKAVA-DRRQVVFTGHSSGGAIAILATAWFL
EVYNRQSSNCMAPLCLTFGSPLVGDYIINIAIRREKWSRYFVNFVMRYDI
VPRISLCPLSSIKQQLQRVLDYFNQNAPQPPNDAP------AFYETVVKN
ASSVANYAACKIMGSTETVSSFIEPSPYRPFGTYVFCTGTGKVVISNPDA
VLQVLFYSSQLSTEEEKVTVAQTSLRDHLNYENYL----QEHLKTPAVTS
LHHRQE--ALAVSMALNDLGL---SERARLSLRAAEALEKQKLRNQDTID
GKKKDIEKCLDKLQEYQSKC-AHK-VGYYDAFKCSEEEEDFHANVARLEL
AGTWDVIIEMLKRYELPDEFEGQKEWIGLGTRYRRIVEPLDIANYYRHLK
NEDTGPYMGKGRPRRYKCTQKWREHAEQL------------PNEIPESCF
WAEVEELCI-----KAGCQTIES---ILHLKTKVDKWIQNEELGGDVLLE
NSTFTKLQK----QHFLTN-------------
>Populus|Potri.T116800.1
--------------------------------------------------
--------------------------------------------------
--------------------------------------------------
--------------------------------------------------
--------------------------------------------------
--------------------------------------------------
-------------------------MAIN-----------RICL-TQKQQ
----------------------QQNN-SINDLISLESHEN-RMAQQMKID
DKLNRVKIKMACLEWYKKDCK-AKGIGYYDSYKNLYFCSDNDVTKHKKVL
TNYWRNLVEDAEKPQKEGAY-MRETWLYAGTNYRRMVEPLDIAEYYRQGK
RD----YQTNGRSKHYILLEQWQKEHEKLAGAPNDKKQNVAGSLTEDSCF
WMNVEEALISCKQLKD-IE-KQSRERLNMFEQYVMDQINNYAVSPDIFLE
KSSFMNWWKDFQEIH--DSPLRGFMKCRYRQY
>Populus|Potri.005G068700.1
------------MLATFLASTPLLPESWRLCNLANANSPQGFVAEQIG--
IGYVAFSGIESVSS-DPS---FNLVPLP-N-SMFHPLHHQTEGEPVLVQG
ALLRIFENIYKDPSFQNQMQTLM-QTSKSIIFTGHSVGGATASLAALWLL
SYLQSNF-LNLSVLCITFGSPLLGNETLSRAILREKWGGKFCHVVSKYDI
MPRMLFVPMDPIAPLLKPLLHFWHM-YM-NSPHLLAVSDDSQIFQHVLFH
LGR-LVEAGE------EAVT----GGMLRPFGNYFFCSEDGAICVDNAAS
VVKMMYLLFATGLP-------SSSIGDHLKYGDYVGKISLQFLEKRSFMQ
-GELSS-YEAGVVLALQSTGISQIAGPAKDCLKAARRLGRTPNLNCANLA
IKLSKINPYRAEIEWYKALCRSDDQMGYYDSFKQGASKRDFKVNLNRHKL
AQFWDNVINLFESNQLPHDFHRQGKWVNASQFYKLLVEPLDIAEYYRTGM
HRSKGHYIEHGRERRYRIFDRWWKER-SVRGE-N-YKRSKFASLTQDTCF
WARVEEARDLLDALRSTSDSHLAWQKIDSFASDANALVETKEVSIDVVAK
NSTYSLWYNELKSQVQFRPLFLSFVNEMVP--
>Populus|Potri.001G291000.1
--------------------------------------------------
--------------------------------------------------
--------------------------------------------------
--------------------------------------------------
--------------------------------------------------
--------------------------------------------------
--------------------------------------------------
--------------------------------MPHELHE-----------
--------------------------GY----------------------
--------------------------------------------------
--------------------QWQKEHEKLAVAPNDKKQNVAGSLTEDSCF
WMNVEEALISCKQLKD-VE-KQSRERLNMFEQYVMDQINNYAVSPDIFLE
KSSFMNWWKDFQEIH--DSPLRGFMKCRYRQY
>Populus|Potri.001G290600.1
--------------------------------------------------
--------------------------------------------------
--------------MLDLIHDSKTLLNSQLIVTGHSLGGSIASLFTLWLL
DNIKRTSK----PLCITFGSPLLGDQGLQRAISEHKWNSCFLHVAANKDL
FPRIFT--------------------------------------------
--------------------TSQPSPRCKPFGTFFFCSELGCNCVDDPEV
VSMLL--------RS-TINQVSAEEMGIDDYSGIVKRLKSRLIL-REDSQ
LGQPLPSLRLGIILQLKAIGVEQQNN-SINDLISLESHEN-RMAQQMKID
EKLNRVKIKMACLEWYKKDCK-AKGIGYYDSYKNLYFCSDNDVTKHKKVL
TNYWRNLVEDAEKPQKEGAY-MRETWLYAGTNYRRMVEPLDIAEYYRQGK
RD----YQTNGRSKHYILLEQWQKEHEKLAGAPNDKKQNVAGSLTEDSCF
WMNVEEALISCKQLKD-VE-KQSRERLNMFEQYVMDQINNYAVSPDIFLE
KSSFMNWWKDFQEIH--DSPLRGFMKCR-RQY
>Populus|Potri.012G074700.1
MGT------LGE----NMEIK-VIQKACSMAMNAHSPEKQ-YLSKKIRSS
EVVFSFPGSWSVNDWFA-GTSFGETKM--DPQLFPSLKYVGLDVTATVNE
VFLNRFKAVLANPQFQIEVEKAAT-DRRQIVFTGHSSGGAIAILATIWFL
EEQIRKSSNWIAPLCLTFGSPLVGDRIINLALRRENWSRYFVNFVMRCDI
VPQISLSPLSSINQKLQQVLDYFNQKAQQPPNEAP------AFYVTVVKN
ASSVANYAACKIMGSTETISSFIELSPYRPLGTYVFCTGNGKVVSSNPDA
VLQVLYYASQLSTGEEKVEVAQTSLRDHLNYGNDL----QEYLKMSIVTC
LQHHPE--ALPLSVALNDLGL---SERARLCIHAAEALEKQKLRNQASIE
EKQKDIEKCLDKLEAYKKKG-ALK-VGYYDAFKSSEQKEDFHANVERLEL
AGIWDEIIEMLKRNELPDEFEGRKTWIDLGTRYRRIVEPLDIANYYRHLK
NEDTGPYMGKGRPRRYKCTQRWREHAERL------------PHEVPGSCF
WAEVEELCI-----KTSCQIKES---ISHLNTKVKKWIKDGELGVDVLLE
NSTFNKLLK----QHFLTNHVQGFA-DA----
>Prunus|Prupe.2G019500.1.p
MSN---QFSSGLELANVLLTSEPLHQSWNDKQKVNP----HINTT-QA-N
LTIITFLTSPMS---LRG-EGLLSSTLEENLPDFEFLCNKSN-PSFSINE
AAIKLFASRFDERRLKTEISRS----NSLVIITGHSMGGCVATLFTLWLL
ESLN---K--AKPLCITFGSPLIGDEHLRKCVSQFTWTSCFLHVASIQDP
VPKLFLSP-NPT--------------------------------------
-----------------ALGTGTQVSAYKPFGTFLLCSDSGCACFEDPDS
ILVLVAANS----QG-DQTQYPNVGIQFFDYGQLLERLKLKAFC-KDVFE
LAESRIPLKASIITQLAAIGVPQQQRPNINILIMMETREYKLAIQKTKSN
KKLNDIKVSMVYLEWYKKDSK-GREIGYYDMYKNKWNRSDINVEEFKKKL
SNYWQDSVEEVEKPQKEGTA-FRTRWLMGGTTYRRMMEPLHIAEYYKDKD
G--KN-YREE-RLKHFILLEKWLKEEERIREGPSKKALNVASSLTDDSCF
WAHVEEALILCNQLENG---REQKQKLIEFEEYVLDALKNFAVTPDIFLK
YSSFMAWWKQYNKIS--TTQLARIMTGTYRDY
>Prunus|Prupe.4G276500.1.p
---EASPFESSEMVASFLASTPLLSEAWKLCSVANAAAPYGFVPHQIG--
VCYFAFSGIMTSSSPSPSSRCSNLVALG-H-GLFSPLTNNNGEEAVMVHA
GLLNLFLGCFQ--AVQNQMVEVT-KNSKSIVITGHSIGGTTASLCALWLL
SYLQSVS-SSHSVLCITFGSPLLGNESLSRAILRERWGGNFCHVVSKYDI
MPRLLFAPLASCTTQLHLLMQHW------TAPQNLGVGDEAELFLFVAAH
LQV-ASEAGE------ERAT-----SSYCPFGNYLFCSQEGALCVDNAAS
VIKMMYLTFIAGNP-------SCCIEDHLKYGEYVGKFCSQFLNKRSFMQ
-GELSS-WDAGVALALQSLGISSASEPAKECLKIARRLGRTPNLKCADLA
VRLSRITPYRAEIEWYKGSCKSDEKLGYYDAFKQGTSKRGHKVNMNRHKL
AAFWNGVIEMLDKNELPHDFHRRAKWVNASQFYILLVEPLEIAEYYRSNM
HLVKGHYLKHGRERRFEIFDRWWREK-RVNEEKN-SKRIKFAGLTQDSCF
WAKVEEARECVAHARSESDSKQAWDSINKFEMYAARLVERKEVSEDVVAK
NSSYQKLLTELRSAHPFATQFPSL--------
>Prunus|Prupe.5G181000.1.p
MAC------LGEM----LNLS-LIKKSCYLSLKAQFPDEL-LLVEKPPSS
HAFFCFPGSWSVDSWFS-EKAFGETVI--TPALFPCMKSIGNHAIAFVNQ
AFLQKFEHVLQTSQLVNQVQDAIN-ERKSIIFTGHSTGGAIAALATIWFL
QKYPK--TNAATFFCVTFGSPLVGNHIISHALRRENWSQYFIHFVMRYDI
VPRILLAPLSSIHQGLQKILPFFDLKSPYFRSQILGTSLEAHLYTNVMRD
ASALTTHVASQLMGSTQTVKNFIKLSPYKPFGTYVFCTGNGKVVLKNPEA
VLQTLFYSCQLSGETEWAAIAHNCLNEHFSYEKEFL-GGECSLDMQDVVA
L-DKLE--ELCLG-YLDDLGL---SAEARLCLRAAGESEKQKGENQKKVN
GKREEMKKALENLEEYRALCEHNV--GYFDAFKIQKDRRDFEANVSRIVL
TGIWDEIIEMLKKYELPDEFEAIKEWIQLGTRFRRLVEPIDIANYYRHSK
DEDTGPYMKK-RPKRYKYPQRWLEHEQKL--P---------AGSCGESWF
WAEVEELHKLTGDGTAIYRERER---VLKLQREVGNWIREGLVGKDVLLK
SSTFYSWWQPLPPPLKSE-IISGLM-DDQGSM
>Prunus|Prupe.5G180900.1.p
MYV------LGEM----LKIS-NLKTSCSLSLKAQFPDEQ-FLVEKSPSS
HAFFSFPGSWSVDGWYS-DKAFGEKVI--NLELFPSMRSIGNYATGFVNQ
AFLHRLEHVLKTSQLVNQVEAALN-EQKSIIFTGHSTGGAIAALATIWFL
QNYPN--ANNGA-FCVTFGSPLVGNHIISHALRREKWSQCFIHFVMRYDI
VPRILLAPLTPIQQQFEKVLPFFNPTSPNFKSEVLGASPEAHFYANVIRN
ASSLTSHVAFQLMGNTDTVRHFTKLSPYKPFGTYVFCTGNGKVVLKNPEA
VLQTLSYSCLLSSETEAAAIAHKCLNEHFGYEKEFL-GDESSLDMQNVVD
F-DKL---ELLLG-YLDDLGL---GVRARLSLCAAKKFEEKKQENEKSVA
SKVEAFKDVMKKLEDYRDFCKENG--GYYQAFKIQGEKKDFDANVNRLVL
AGIWDEIIEMLKRYALPDEFEGTYKWIELGTKFRDLVEPLDIANYYRHAK
GRR---YMDKGRPKRYKYTQRWLEHHLKL--Q---------PGACGKSCF
WAEEEE--------------------------------------------
------------------------------SL
>Prunus|Prupe.5G180700.1.p
--------------------------------------------------
--------------------------------------------------
----------------------------------------MAALATIRFL
EKFPN--ADSGTFFCATFGSPLVGNRIISHALRRENWSKDLINSVMRYDI
VPRILLAPLSSIQQQFEKILPFFDPKWSNFKSEIPGTAPEAHLYTNVMRN
ASALTSHDASQLMGSTETVKHFIKLSPYKPFGTYVFCTGNGKVVLKNPEA
VLQTLFYSCQLSSETERAALAHKC------------------LDMQNVVE
V-DKLE--ELCLG-YLDDLGL---VLEDLFVLIVKLRIREAKTSKPGKDW
SKMEE----MTKLEDHRALCEHNR--GYYDAFKISNDTRDSDPNVYGMKL
-------FKMLRKYELPDEFEAIKKWIQLGTRYPHLVGPLDIANYYRHSR
GELTRRYMKKGRPKLYKYTQRWLEHYQKL--Q---------IGTCGESCF
WAEVEELLKQTQSAEAI---------------------------------
--------------------------------
>Prunus|Prupe.3G279300.1.p
MSN---QFSSGLELANVLLTSEPLHQSWNDKQKVNP----HINTTQQA-N
LTIITFLTSPMS---LRG-EGLLSSTFKENLPDFGFLLNKSN-PSFSLNE
AAIKLFASRFDECLLKTEISRS----NSLVIITGYSMGGCVATLFTLWLL
ESLN---K--AKPLCITFSSPLIGDEHFRKCVSQFAWTSCFLHVASIQDP
VPKLFLSP-NPT--------------------------------------
-----------------ALGTGTKVGAYKPFGTFLLCSDSGCACFEDPDL
ILELVAANS----QG-DQTQYPNVGIQFFDYGQLLERLKLKAFC-KDVFE
LAESRVPLKASIITQLAAIGVPQQKQ--LNSLIKMETHEYKLAIQKTRSN
KKINDMKVNMAYLEWYKKESK-DREIGYYDVYKNKHNRADFNVQEFKKKL
SNYWQDLVEEVERPQKEGAA-LRTRWLMGGTNYRRMMEPLHIAEYYKDKD
G--KN-YIEE-RPKHFILLEKWFEEEERIRDGPSKKAQNVASSLTDDSCF
WAHVEEALILCNQLEKGQE-REQKQKLIEFEKYVLDALKNFAVTPDIFLK
YSSFMAWWKQYNKIS---TQLGRIMTGTYRHY
>Prunus|Prupe.3G279000.1.p
MSN---IFSSGLELANVLLTSEPLHQSWNDKQKVNP----HINTTQQA-N
LTIITFLTSPMS---LRG-EGLLSSTFKENLPDFGFLLNKSN-PSFSLNK
AAINLFASRFDERLLKTEISRS----NSLVIITGHSMGGCVATLFTLWLL
EGLN---K--AKPLCITFGSPLIGDERFRKCVSQFVWTSCFLHVASIQDP
VPKLFLSP-NPT--------------------------------------
-----------------ALGTGTKVGAYKPFGTFLLCSDFGCACFEDPDL
ILELVAANS----QG-DQTQYPNVGIQFFDYGQLLERLKLKAFC-KDVFE
LAESRVPLKASIITQLAAIGVPQQQQPNINILKKMETHEYKLAIQKTKSN
KKLNDIKVSMVYLEWYKKEAK-GREIGYYDMYKNKRNMNDVNVYEFKKKL
SNYWQDLVEEVEKPQKEEAA-LRTRWLMGGTTYRRMMEPLHIAEYYKEND
G--KN-YIEE-RPKHFILLEKWLKEEERNRDGPSKKAQNVASILNDDSCF
WAHVEEALILCYQLERGQE-REQKQKLTEFEEYVLDALKNFAVSPDIFLK
YSSFMHWWKQYNKIS---TQLARIMTGRYRDY
>Solanum|Solyc06g071280.2.1
MV-------IGE----GIEVR-LIKKTCNLTMEAHSPGKP-YIYKKINST
DVVFAFAGTLSSDGWYS-NTSFGEKEI--NTTLFPSLRSVGTDEVAKVNE
VFATRFEEILDKSSLKNEVEKAML-EGRQVVFAGHSSGGAIAILAALWCL
ECRTRPNDMLLHPYCMTFGSPLVGNKIWSHALRRENWARYFLHFVMKYDV
VPRMMLAPLSSIQELLQVISPFINPKSQYYQHEAVARSSHANFFMTVMRS
ASSVASYDACNLKGCTETVSNIVQLSPYRPFGTYIFCTGNRKVVVENPDA
VLQLLFYSSQLSSEAEAAVVVPRSLNDHLLYKNEM----QDSLEMQDVLH
L-NNLT--DIPLSSALNDLGL---STRARLCLRAAGEWEKQKKKNEEKIE
QNKRSIRDALSKIQEYQTKCDIRK-VGYYDAFKIQNTDDDFNANVRRLEL
AGIWDEIIEMLKRYELPDSFEGRRDWIELGTQFRRQVEPLDIANYYRHLK
NEDTGPYLIRARPKRYRFTQRWLEHFDRV--Q---------AGARSESCF
WAEVEEL-----RNKPFAQVQDR---VLNLETAANGWIQSSLLGDDIFFP
ESTYTKWWKTLPPQHKQASWVSRKI-TP----
>Solanum|Solyc02g069400.2.1
MVS---LYNTGLELANLLLGSDLLNQSWKLQKQNLEDPSLKNQIYE-SSK
GSIIAFVSSPNCANHLK-FRELSSDQI----TSFDFLRTRSNTSSISIHK
AAFALFASLEKESLLKQQFTSS-----QPLIVTGHSLGGSVASLFTLWLL
ESL----YG-VQILCITFGSPLLGNNGFQKAMSEHMWSSCFLHVVSDKDP
VPGFLISD-HNA--------------------------------------
-----------------SAATLTTPTWYMPFGTYLFGSESGFSCFEEPQS
ILELLMIMSS---RC-AESENLNNCSQVIDYGHILEQLKNKAIC-RGISE
LPDTSNPLQAGTYLLLEATGVGQENV-NLSYLAMIAKRAEVQAKHKQKFD
-KISKTKKSMSYLEWYMKNSL--EEAGYYDKYKTRRSASTENLIKHHRTL
KLFWKRTVTEVELPWKEGRT-RRKRLLYAATNYRRMVEPLDIAEYYGRGK
RN----YVLHGRSEHYKLLEKWLTGE------NTQYQRSQASSLTVDSCF
WAYVEEAMISCQVLKDGQD-QESRENLIKFEQYVMDMVNNFLVSPEIFLS
QSSFMLWWNEYSKVY--TSPLTNFMNG-FRRY
>Solanum|Solyc02g032850.2.1
---EASSFESSETLAALVASTPLLEESWKVCGVADASVGCNFAVNRVG--
TAYVGFSGVKLGAV-DQS---CNLVPLPD--ELFFSLCVDGPD-PAMVHA
GLLHLFQSVYIDNLFRDQMVEIM-NTSKSIVITGHSIGGAIASLLTLWLL
CRLQTIC----SVICITFGSPMLGNQSFSRAILQKRWAGHFCHVVSQHDI
VPRLFFAP--------SCCFQFISY--------------ENQLFHVVLDS
LG--VVSRGE------CK-------SSFCPSGSYLFCTNKGAVCVDNGMV
VIKLLYFTLLNSSQ-------SSSLEDHLDYADFIQKVQWQFIENRSFTE
-GSISS-YKAGITLALESLGIAVNFEDAKEALKKAKKLGRTRNLNSANLA
IGLSKINPFRAQIEWFKASCNSAEQMGYYDSFKQGASKRGFKVNMNRIKL
AQFWDSLIDKLEANELPYDFHKRAKWVNASQFYKLVVEPLDIAEYYRTGM
HLVKGHYMQHGRERRYKIFDKWWKTE----NDTDNTARSRFASSTQDSCF
WARVEEARDSLIKVRAEGDRKFLLEDVTKFDQYAKRLIENKEISQDVLAK
NSSYTKFWKDLQSQQLLQPQFP----------
>Solanum|Solyc02g067660.2.1
QVS---LFSSGQELANLFLSSDLLHHSWALSSHPYNK---LFKV-YPYSN
GAIVAFVSSPTC--NLQ--KEMSSEELQG-QSPFDFISTKLN-PHFSVNK
AAITLFASLLNDSALKEQLDSF-----SPLIITGVSLGGSVASLFTLWLL
-------DS-NKPTCITFGSPLLGDSGLQQAISERSWNSSFLHVVSNQDP
IPRSLISP-TNV--------------------------------------
-----------------FAGSIPQPCIYMPFGMFLLCSDSDCSCFEEPES
VLDLMTEMNL-------NSQHQDNHSLAFDYEQVLERLKHRVIL-KGASQ
LFQFVDQLQAGIDLQLEAIGIGGQTS-NMNSIRTVKKRVEESFAKKRNFD
KKLNKMKEAMTWLEWYKKVTL--KEGGYYDSYKRSEYKSRQEIVKHQRVL
TKYWKTMVAEAEMPQREEAV-FRTRWLYAGTNYRRMVEPLDIAAYYMKGN
TD----YVNLGRSEHYKKLEEWRRED----NPSGSNDRRKCVSLTEDSCF
WAYVEEAIINSKRLREGQE-KENREYLVNFGGYVMNMIRSYSVSSDIFQL
HSSFMNWWQEYQDIS--NLPLAFYMEGEYKSY
>Vitis|GSVIVT01007836001
MESYDPRENMGETLGNRIRLS-IVNRAASQAMRAHSAGRP-FLLDKTR--
-AIFAFAGSWLPDDWFT-HPPFGETKM--DASTFPSLRSVGNDEVAVVNA
SFLRRFKAILDQLPLEREVQKVIA-DRRQVVFTGHSWGGAMAILATLYFL
EK-----PNQNPPRCITFGSPLVGDRIFGHAVRREKWSDHFIHFVMRFDV
IPRIMLGPASTE----QQILNFFNPRSQFYREPLDPPL---GFYLNVMRS
ASSVAIHDACILMGCTETLRNFTELSPYRPFGTYIFCTGNGKVVLKNPDA
VLQILFYCAQLSQEE-AAEIAQRSLHEHLAYENEL----QESLGMQNVVY
L-DSLE--DLPLSIALNDLGL---SPQARLCLRAAGGFENRRLRNQVKID
DNKQKINDELRKLKDYQEKAETRK-LGYYDAFKHQEEKADFDANVSRLVL
AGIWDEIIEMLRRYELPDEFENRKELIELATIYRRIIHP-----------
-----------KMAR--------------------------------AC-
--------------------------------------------------
--------------------------------
>Vitis|GSVIVT01007852001
MGE------LGDR----IGLS-VINAAASLAMKAHCTGKP-FLRKK--LP
VTVFAFAGSWLPDDWC--QPPFGETKM--DTSNFPSLKSLGDDGVALVNG
SFLRRFNAI--QSSLAKKVKKVIG-EKKQVVFTGYSSGAPVAILATLYLL
EK-----PNQSPPRCVTFGSPLVGDRIFCHAVRREKWSDHFIHFVMRYDV
IPRIMLGPSST---EHKQILDLFNPGSESFRKHTDSSL---GLYSSVMRN
ASMVANYDACNFMGCKETLRNFIELSPYRPFGTYIFFSGSGKVVVRNPNA
VLQMLFYYAQWSQE-EDAEAAKKGLNEHLAYQLKK----LQSLGKQNVVY
L-DHLE--ELPVSTTLNDLGL---STQAMLCLQATGELEKRKSRNQDKIN
DYKQKIEGELRKLSKYKEKAETCG-LGYYDSFKLQEKEDDFQANVSRLVL
AGYWDEMMEMLKAYELPDEFEKSHDFIRLGTDYRRTVEPLDIANFYRHAK
DEETGFYVNKGRPKRYRYIQNWLEHAEKK--P---------SGSRSESCF
WAEVEDLRIKTRSNGSSPEIKQK---VQQLGQNLIKWIDDESLGKDVLLE
NSTFVKWWKPLPPEFTSSVCILFPVLNM----
>Vitis|GSVIVT01007855001
--------------------------------------------------
--------------------------------------------------
--------------------------------------------------
--------------------------------------------------
--------------------------------------------------
--------------------------------------------------
--------------------------------------------------
--------------------------------------------------
--------------------------------------------------
---------MLKAYELPDDFEKSHDFIRLGTDYRRTVEPLDIANFYRHAK
DEETGFYVKKGRPKRYRYIQNC-----------------------ARAC-
--------------------------------------------------
--------------------------------
>Vitis|GSVIVT01007856001
MEMHD-RENMGETL-DRIGLS-VINAAASLAMKAHSTREP-FLLKKPRS-
VAVVAFAGSWLPDDWCA-ETPFGETTI--DAGTFPSLKSLGDDGVALVNG
SFLRRFKAILGQSSLAEKVKKVIG-EKKRVVFTGYSSGAPVAILATLCLL
EK-----PNQSPPRCVTFGSPLVGDRIFGHAVRREKWSDHFVHFVMRYDV
IPRIMLAPSSTE----KQILDFFNPRSEFFRKPIDSPL---GFYSSVMRN
ASLVANYDACNLMGCRETLRNFIELSPYRPFGTYIFCTGNGKVVVRNSNA
VLQMLFYCAQWTQEE-AAGVAQRSLSEHLAYKDEI----QESLGMQNVVY
L-DRLE--EIPVSTALNDLGL---SPQGRLCLQAAGELEKRKSRNQDKIN
DYKQKIEGELRELRKYKEKAETCG-LGYYDSFKLNKYEEDFRANVSRLVL
AGF-----------------------------------------------
--------------------------------------------------
--------------------------------------------------
--------------------------------
>Vitis|GSVIVT01007860001
MGE------L-DR----IGLS-VINAAASLAMKAHSTREP-FLLKKPRLS
VAVVAFAGSWLPDDWC--ETPFGETTI--DAGTFPSLKSLGDDGVALVNG
SFLRRFKAILGQSSLAEKVKKVIG-EKKRVIFTGYSSGAPVAILATLYLL
EK-----PNQSPPRCVTFGSPLVGDRIFGHAVRREKWSDHFIHFVMRYDV
IPRIMLGPSST---EHKQILDFFNPGSESFRKHTDSSL---GLYSSVMRN
ASMVANYDACNFMGCRETLRNFIELSPYRPFGTYIFCSGSGKVVVRNPNA
VLQILFYCAQWSQE-EDAEAAKKGLNEHLDYQ-KE----LQSLGKQNVVY
L-DHLE--ELPVSTTLNDLGL---STQAMLCLQATGELEKRKSRNQDKIN
DYKQKIEGELRKLSEYKEKAETCG-QSYYDSFKLQEKPDAFHANVSRLVL
AGYWDEMMEMLKAYELPDEFEKRQDLIQLGTNYLRMVEPLDIANFYRHAK
DEETGFYVKKGRPKRYRYIQSWLEYAEKK--P---------SGSHSESCF
WAEVEDLRIKTRSNGSSPEIKQK---VQQLGQNLIKWIDDESLGKDVLLE
NSTFVKWWKSLPPEYKSESSIMKLIHEKD---
>Vitis|GSVIVT01022328001
---ETSLFESSEMLATFISSTPVLQDSWRLCSLANTSA--SVVTDQVR--
IAYVAFSGTIMPPA-DPS---CNLEALD-D-GLFPPLQQRHAQDPPMLHA
AILHHFLSLYTSPAFLNQILTVI-EKSKAVVMTGHSMGGAVASLSALWLL
SHLQSTS-SALPVLCITFGSPLLGNEALSRAILRERWAGNFCHVVSNHDF
VPRLFLAPPSLSTQQPHFVRQFWHL---------LMTQSVSQLFRSVLPF
VQASAATTGE------GWVK-----SPFSPFGNYLFFSEEGAVCVNDAAA
AVKMLELMFTTASP-------GSSIEDHLKYGDYVGKASWQLLMRKSFTQ
-GEPSS-YEAGVALAVQSCGLASIAGPAKDCLKMAKRVNPPPHLNSANLA
ITLSKNVPYRAQIEWFKASCKSDDQMGYYDSFKLGASKKGAKINMNRCLL
AGFWDNVIYMLESNQLPHDFNKRAKWVNASQFYKLLVEPLDIAEYYRTGK
HRTQGHYLKNGREKRYEIFDRWWKGR-EAGDEEN-NKRTSYASLTQDSCF
WARVEEAKDWLDQVRSESDGRSDWQDIDRFESYATRLVENKEVSIDVLAK
NSSFTLLLQDFKKKQQFPPQFPAFWNEM-PLQ
>Vitis|GSVIVT01032530001
MN-QVPLFSSARELGNLIVTSNLIDSALEL-----DQTALQYRVFYPSPK
CTIVAFVSSPDCTNPLPG-GDLPS-------PLFDFLCTEEY-PSVSING
AALTLFTSLYDHSGLIDEL-----VIEGRLIITGHSMGGSVASLFTLCLL
EVIN---KP-KCPICITFGSPLIGDFGL-----QHNWNSFFLHVV-----
--------------------------------------------------
--------------------------------------------------
--------------------------------KILINLKERAIF-KGLQQ
VGERADPLSAGIVMDLEIIGFDRHNI-DINTVIRLGVEAR-ILAHKNKSD
KKLNDIKIHMAQLEWYKKKSK-DLNKGYYDCFKNQGSKRDIKIEQYRGHL
TIYWKDMVAQVQKPQKEGAS-FRTSWLYPGTTYRRMVEPLDIAAFYREGR
TD----YINNGRSPHYKLLQQWYEED------------------------
---------------------KHKD------------------SGPIHVP
KKIFMSR-------------------------
>Vitis|GSVIVT01032531001
MN-QVPLFSSARELGNLIVTSNLIDSALEL-----DQTALQYR-------
--------------------------------------------SVSINR
AALTLFTSLHDHSGLKTQL-----VIEGQLIITGHSLGGAVASLFTLCLL
DE-N---KP-KCPFCITFGSPLVGGFGL-----QHIWNSFFLHVVSNQDP
VPGLFLPSRSTP--------------------------------------
------------------TSSHSQTTGYKPFGTYLLCSELGCACFDNPDL
ILELL--------KV-ISSEVAGGLQDVD-YGEILRNLKERAIC-KGLPQ
VGERANPFSAGIIMELETIGFNQHNI-DIETVISMEAEAR-NLTQKNKSD
KKLNEIKIDMTRLELYKKNS----NMGYYDCFKNQGSKRDIHVEQFRVNL
TGYWEERVEKTT--------------------------------------
--------------------------------------------------
--------------------------------------------------
--------------------------------
>Vitis|GSVIVT01032535001
--------------------------------------------------
--------------------------------------------------
------------------------------------MGGSVASLFTLCLL
EVIN---KP-KCPICITF--------------------------------
VPGLFLPSRSPP--------------------------------------
------------------TSSHSQTTGYKPFGTYLLCSELGCACFDNPDL
ILELL--------KV-ISSEVAGGLRDVD-YRKILINLKERAIF-KGLQQ
VGERADPLSAGIIMDLEIIGFDRHNI-DINTVIRLGAEAR-ILAHKNKSD
KKLNDIKIHMAQLEWYKKKSK-DLNKGYYDCFKNQGLKRDIKIEQYRGHL
TIYWKDMVAQVQKPQKEGAS-FRTSWLYPGTTYRRMVEPLDIAAFYREGR
TD----YINNGRSPHYKLLQQWYEED------KPP---------SRD---
-------KLDSKKLK-----RKSWDNLVKFGEYVMEQIGNYAVSPEIFLG
ESSFMKWWGVYEDYNNFGSPLINFMKRSYRLY
>Vitis|GSVIVT01035081001
MN-QVPLFSSARELANLVLSSNLIDCAFEL-----GQTALQYRLYQLSSK
CTIVAFVSSPDCTYPLPG-GDLRS-------PLFDFLRTEEY-PSVSINR
AALALFTPLHDHSGLTDEL-----QIEGQLIITGHSLGGSVASLFTLRLL
DG-N---KP-KCPFCITFGSPLIGDFGL-----QHIWNSFFLHVV-----
--------------------------------------------------
--------------------------------------------------
------------------------------------NLKERAIC-KGLPQ
VGERADPFSAGIIMELETIGFNQHNI-DINAMIRMEAETR-RLIQKNKSD
KKLNDIKRDMAQLEWYKKKS----EMGYYDCFKNQGSKRDLNVEQFRGNL
TMYWEDMVAQVQKPQEEGAT-FRTRWFYAGTVYRRMVEPLDIAAFYREGG
TD----YINNGRSLHYKLLQQWYEED------------------------
-----EAILSCELLKSKLEQGKSWDNLVKFEEYVMEQINNYAASPEIFLR
ESSFMKWWGLYEGYH--GSQLINFMKRSYMKY
>Vitis|GSVIVT01035083001
MN-QVPLFSSARELANLVLSSNLIDCAFEL-----GQTALQYRLYQLSSK
CTIVAFVSSPDCTYPLPG-GDLRS-------PLFDFLRTEEY-PSVSINR
AALALYTPLHDHSGLTDEL-----QIEGQLIITGHSLGGSVASLFTLRLL
DG-N---KP-KCPFCITFGSPLIGDFGL-----QHIWNSFFLHVV-----
--------------------------------------------------
--------------------------------------------------
------------------------------------NLKERAIC-KGLPQ
VGERADPFSAGIIMELETIGFNQHNI-DINAMIRMEAETR-SLIQKNKSD
KKLNDIKRDMAHLEWYKKKS----EMGYYDCFKNQGSKRDINVEQFRGNL
TMYWEDMVAQVQKPQKEGAT-FRTRWFYAGTVYRRMVEPLDIAAFYREGG
TD----YINNGRSLHYKLLQQWYEED---------------------SKL
YS------------------------------------------------
--------------------------------
>Vitis|GSVIVT01035085001
MN-QVPLFSSARELANLVLASNLIDCAFEL-----GQTALQYRLYQLSSK
CTIVAFVSSPDCTYPLPG-GDLRS-------PLFDFLRTEEY-PSVSINR
AALDLFTPLHDHSGLTDEL-----RIEGQLIITGHSLGGSVASLFTLRLL
DG-N---KP-KCPFCITFGSPLIGDFGL-----QDKWNSFFLHVVSNQDP
VPGLFLPSRSPP--------------------------------------
------------------TSSHSQTTGYKPFGTYLLCSELGCACFDNPDL
ILRLL--------KV-ISSEVAGGLQDVD-YGEILRNLKERAIC-KGLPQ
VGERADPFSAGIIMELETIGFNQHNI-DIDAMIRMEEETR-SLIQKNKSD
KKLNDIKRDMAHLEWYKKKS----EMGYYDCFKNQGSKRDIHVEQFRVNL
TKYWKDMVAQVQKPQKEGAT-FRTRWLYAGTVYRRMVEPLDIAAFYGEGK
TD----YINKKRSLHYQLLQQWYEED------------------------
--------------------GKSWDNLVKFEEYVMEQINNYAASPEIFSR
ESSFMKWWGLYEGYH--GSPLINFMKRRYIQP
>Zea|Zm00001d005708_P001
MPT---------PP-NAASLS-LVAHCATLSF---SSPTASFQVHHASYP
CAAFVFPPSWSAADWMG-HPPFGDAEV--DPALFPSLRAVGSGIPARTNA
AFLGNFRRLLDGSTLQSEVSRAVA-EEKRVVFTGHSSGGSIATLAAIWFL
EK-CTRRVNQAHPFCVTFGAPLIGDNIFNHAVKREGWSQCILHFLLPLDI
VPRIPLTPLASFREETQAVLDRLSSQTPNNS--PAGRSLVIEYYETLLRS
TLSIASYEACSFMGCTGTLTSFIDLSPYRPCGTYHFLTSSEQIVLANSDA
VLQLLFYCLQLDPQQQLLDAAARSLSAHWQYEP-I----KYC--IQDIVC
V-DYLG--TISSAVALGSIEL---SREAILHLSAAAQWEKQRQRNQTKID
ESCQKIQEALRSLNEYKRSRELDG-VSYYDSFKLQREVHDFNANVKRLEL
AGLWDEIVEMLRRRELPDGFEAREEWVSLGTLFRRLVEPLDIANYYRHSK
NEDTGSYLSKGRPRRYKYTQKWHEQLQRV--P---------VGSSLESCF
WAVVEELQAEMADGRAFEDLRER---LVKLENDAHGWYNSGSLGKDVFLG
SSSFVAWWRTLPEQHRAASSIAKLV-SL----
>Zea|Zm00001d004706_P001
MDDEASMFETSHVLGALLASSPLLARAWDRCTAAS-AAAPWFVHGEDG--
KVYVGFSGVQ-AATAAGAGADIAPVSLGGG-RMFAPLVAAEPDEPVAVQA
LALQCFLKLCCSPDF--QML--LNIRGKAVVFTGHSLGGAVAALTALHYL
CISSSSS--PAPVLCVTFGSPLLGNEALSRAILREHWGGNFCHVVSQHDV
VPRLLFCSPDAVPAHIGMQLQQWPAWTRH-TGATVTAADTDVLRQLIQTH
VGAVAVEQKL-------AASETTGGSPYRPFGTYVLCSPEGAACVDNPTA
AVQMLYATFASQSSA----GAESPEAAHSCYGELVLKMPHHLLLKRWLRV
DDDMPN-YDDGVSLALEASGIDMEASTARHWLKTSKRAGRRPSLNCARLA
TQLGRVTPCRAQIEWYKALF--DAEMGYYDAFKQRSPRKYTKVNLNRIKL
GQFWDRVLSMLDAGQLPHDFHRRAKWVNASRFYQLLVEPLDIADYHRHGH
HLTSGSYMTHGRERRYELFDRWWHEKGGGITSSMSRRRSKYAGLTQDPCF
WARVEEAREQTESARRERDAELALEELQEFERYSRELVATKEVSVDVLAP
QSSYTLWWNQLKLRG-----------------
>Zea|Zm00001d053138_P001
MDDEASMFETSHVLGALLASSPLLASAWDRCTTAT-AAAPGFVHGEDG--
KVYVGFSGVQ-AASAAGAGADVAPVGLGGG-RMFAPLLAAEPDEPVAVQA
LALQCFLKLCGNPDF--QML--LNIRGKAVMFTGHSLGGAIATLAALHYL
CISSSSSWSPAAVLCVTFGSPLLGNEALSRAILRERWGGNFCHVVSQHDV
VPRLLFCPPDAVPAHIGMQLDQWPARTRH-TGATVTTADTDALQQLIQTH
MAAVAMEQKL-------ATPETTGGSPYRPFGTYVLCSPEGAACVDNATA
AAQMLYATFASRSSP----GAESPEAAHSCYGELVLKMPQHLLLKRCLRV
-DDTPN-YDDGVSLALEASGIDMEASTARQWLKTSKRAGRRPSLNCACLA
TQLGRITPLRAQIEWYKAVF--DAEMGYYDAFKQRSPRKYSKVNLNRMKL
GQFWDGVLTKLDAGQLPHDFHRRAKWVNAARFYQLLVEPLDIADYHHQGL
HRTSGSYMTHGRERRYELFDRWWQEKGGDITSSMLRRRSKYAGLTQDPCF
WARVEEAREETESARGERDAELALEELQEFERYSRELVANKEVSVDVLAP
QSSYTLWWNQLKLRVRT---LLQF--------
