# Supplementary material for: Variation in plant Toll/Interleukin-1 receptor domain protein dependence on ENHANCED DISEASE SUSCEPTIBILITY 1
Source: Plant Physiol. 2022 Oct 13;191(1):626–42. doi: 10.1093/plphys/kiac480 (PMC9806590; doi:10.1093/plphys/kiac480)
Supplement: kiac480_Supplementary_Data [file kiac480_supplementary_data.zip › kiac480_Supplementary_Data/SupplementalFileS17_V1_20220811.fasta]

>Nymphaea|GWHPAAYW019207_211_405
-------------IATVAIVGIGGLGKTTLAQLVFNDNAVKAHFDLKVWI
CVSADFDLQKTTKAIVEEL-SGVNCNVQDLN------HVSKIVSGKRVLL
VLDDVWIKNKWEALVVPF-QSSGKGSRLLVTTRSVVVSTKL-NANFVHEL
KNLSEDDCWSLLRRKAFG-GQDP-ELESIGRDIVKKCNGVPLAANSLGSL
LRMKTTKKEWLYVKN------------------
>Nymphaea|GWHPAAYW019207_1352_1572
-------------IATVAIVGIGGVGKTTLAQLVYNDNAVKAHFELKMWV
CVSNDFDLKKITRAITEEA-SGVDCNVQELN--PLQVKLRDIVSGKRILL
VLDDVWNENEWEALMVPF-RSSGKGSRLLVTTRNVVVSTAL-NASLVYEL
KELSDSDCWTLFRRKAFG-GEDP-ELESIGRTIVKKCNGVPLAAKSLGSL
LRMKRTKNEWLYVKESL-SLEDENILPALRLSY
>Nymphaea|GWHPAAYW019207_2520_2718
--------------ATVAIVGIGGLGKTTLAQLVYNDNAVKAHFDLRMWV
CVSDDFDLKKITRAMIEEA-SGVDCNVQELN--LLQVRLRDIVIGKRILL
VLDDVWNENGWEALTVPF-RSSGKGSRLLVTTRNVVVSTAL-NASLVHEL
KELSDDDCWTLFRRKAFG-GENP-ALEPMGREIVKKCNGVPLAAKSLGSL
LRMKRTKKEWLYIKES-----------------
>Pinus|PITA_000024075-RA_58_212
-SQLSAWLE-PPLARVLGVWGMAGVGKTALLQLIYN--NCKKKFDV-IWY
TISQNYQIQSL-QDIAESL-N-K-EP-SS-SIDQRKMKLYASLENKRFLL
VLDDAWN-P-ID-LNEVINH--DNGSKLLMSSRYRDVVELM-AEQYCMMI
RPLSTEEG------------------------------------------
---------------------------------
>Pinus|PITA_000024075-RA_1128_1282
-QQLLSWFD-PP---VIGVWGMAWVGKTALLQLIYN--NCKKKFDV-IWH
TISQNYQIQSL-QDIAESL-N-R-EP-SS-SIDMRKMKLYASLENKEFLF
LLDDIWS-P-ID-LNQVVNR--DKGSKVLMSSRYRDVVEIM-AEKYCMMI
RPLSTEEGIDM---------------------------------------
---------------------------------
>Pinus|PITA_000024075-RA_1283_1441
--------------------------------------------------
----------------------------------RKMKLYASLENKEFLF
LLDDIWS-P-ID-LNQVVNR--DKGSKVLMSSRYRDVVEIM-AEKYCMMI
RPLSTEEGWELFRRRAFG--APN-NLELIATQVALECKGLPLAINTVAAA
MARKNTTDEWSRALVLMKNLFSRELYQRLRWSY
>Pinus|PITA_000024075-RA_1787_2026
QQQLLSWLD-PP---VIGVWGMAGVGKTALLQLIYN--NCAKKFDV-IWY
TISQNYQIQSL-QDIAVSL-N-K-EP-SS-SSDTKMMKLYASLENKRFLL
VLDDIWS-P-ID-LDKVVKR--DKGSKVLVSGRYRDVVEIM-AEKYCIML
RPLSIEEGWELFRRRAFG--APN-NLELIATQVALECKGLPLAINTVAAA
MALKKTADEWSRALVLMKNPFSRELYQRLRWSY
>Ceratophyllum|Cd23425_172_392
LKVLKDRLGTEEKRRCISVVGMGGLGKTTVARKVY--AAVRRYFDCSAWV
YISQEFNIKDVLEKIMKDITGKDE-IIK--DEEKLKCEINKLLKGKRYLV
VLDDVWNDRLWLKLRSVFPD-DNNGSRLLLTTRIEAVAKYVDIS-SYHNL
RHLDKDESWKLFCQKARVRED-PEVLFDLGRKITERCGGLPLAIIVLGGL
LSRKKQAHWWEGVLNRISSLND-----------
>Ceratophyllum|Cd23425_1071_1301
---LKDRLGTEEKRTCISVVGMGGLGKTSIARKVY--NDVRRYFDCSAWV
YISQDFNIKDVLEKIMKDITRKDE-VMKMKDEEELRREINKLLKDKRYLV
VLDDVWNEQLWLNLNCVFPD-DNNGSRLLLTTRNEAVAKYVDQS-SPHNL
RLLDENESRELFLQKARVPED-PEVLFDLGKEITNKCGGLPLAISVLGGL
LSRKKRADSWARVLNRISSLKES----------
>Ananas|Aco023658.1_302_545
LEKILRHLD-D-EVGAVGVWGMGGVGKTTLLKTINN--HLADFYDV-VCI
AASKGCKLENL-QLIAEKI-G-Y-KQ-DS-SITSHTSAIFNFLKNKKFLL
LLDDLWE-P-ID-LAGVIPN-GARNQKIVLTTRFEEVCGNM-GVHTKIKL
ECLEPDNAWELFKNSV-SEDVSA-RIQSLARKVCRRCSGLPLALISVGRS
MSTKRTLQEWENAIASL-ERSNKPVLSTIRFSY
>Ananas|Aco023658.1_1290_1533
LEKILRHLD-D-EVGAVGVWGMGGIGKTTMLKTINN--HLADFYDV-VCI
AASKGCKLENL-QLIAEKI-G-Y-KQ-DS-SITSHTSAIFNFLKNKKFLL
LLDDLWE-P-ID-LAGVIPN-GARNQKIVLTTRFEEVCGNM-GVHTKIKL
ECLEPDNAWELFKNSV-SEDVSA-RIQSLARKVCRRCSGLPLALISVGRS
MSTKRTLQEWENAIASL-ERSNKPVLSTIRFSY
>Vitis|GSVIVT01032828001_174_428
VEILVEQLKPDKICSVVSIYGMGGLGKTTLAKKVYHHAHVRRHFDHVAWS
SISQYFNVRDVVQGILIQLTSEEHKKIRNMRDEELFESVYKIQEEKKCLL
ILDDMWKIGDWENLKPAFP--HKAGSKILLTTRIQAVASYADQG-FLYQP
ELLSEEKSWELLRTKAFP-RDT-NQMELLGKEMAKCCGGLPLAIVVLGGL
LATK-HTYEWERVHKHTKSLRKGSVSDVLALSY
>Vitis|GSVIVT01032828001_751_1005
MEILLEQLKPDKRCSVVSICGMGGLGKTTLAKKVYHHVHVRRHFDHAAWS
SISQYFNVREAVQGILIQLTSEGHAKIRNMRDEELFESVYKIQEEKKCLV
ILDDMWKIGDWESLKPAFP--HKAGSKILLTTRMQAVASHADQG-FLYQP
ELLSEEKSWELLRTKAFP-KDT-NNWELLGKEMAKDCGGLPLAVVVLGGL
LATK-HTYEWERVHKHTKSLRKGSVADVLALSY
>Cinnamomum|Cm2182_176_417
KDFLIRELDERPERVVVAVVGMGGLGKTTLVTKVYDSPQVKNHFECHAWI
TVSRSYKVDDLMRNMIKELESKEADGIDKMKGGHLVQTVIDYLQNKRYVI
VLDDVWETIDWNHIRVAFPN-NRCGSRIMLTTRIRDV-ALSFAE-NILFL
EPLGEDDAWLLFCNRAFLN--KPPELEPYAKSLVQKCEGLPLAIVTIGGL
MLTKKSGLEWRKIENSLSWLSNNGMKNILLLGF
>Nicotiana|NbD016711.1_62_270
LQTLRDQLRVTPREDIISIVGNLGQGKTTVANKLFTDELVVSLFDVRAKC
FVPAAFQRRELLVAILRNLVDT--IDLSEAREDELADELHKLLLPKRYLL
LIDNVNDSVAWDYLRSCFPD-ANNGSRILLTTRLDEVATTARVS-SPHYL
RLFSDEASWTLLQNKAF-PRQSPPNFRHLAEQLTKGCKGSPVQVAVLAGV
LAKM-TKEV------------------------
>Nicotiana|NbD016711.1_335_576
LRTITNLLRGTSQRDVISIVGMAGQGKTTIANKLFIDESVVPQFDVRAKC
YVSQVYNRREVLVSILSDVVDP--TDLSEVPEDELADKLRRLLWSKRYLI
LIDDVWETRAWDELQICFPD-TNNCSRIMLTTRLEKVADYASVS-SSHHL
RLFSEDESWTLLQKEVF-LQQSPPDLEGVGQEIANKCGRLPLSIVLVAGV
LTSM-KKEQWEQVADGLGSIRG--SKHIIQFSY
>Vitis|GSVIVT01032210001_245_472
----------ENNVGVISIVGMGGVGKTTLARLVYND-EMAKKFDLKAWV
CVSDVFDVENITRAFLNSV-ESDASGSLDFQ--QVQKKLRDALTERKFLI
ILDDVWNENNWDRLRAPL-SVGAKGSKLIVTTRNKNVALMM-GA-AEHEL
NPLSEDACWSVFEKHAFEHNENP-NLVSIGRKIVGKCGGLPLAAKSLGGL
LRSKQREEEWERVSNSI-DLSTECILPALRLSY
>Vitis|GSVIVT01032210001_1567_1771
----------ENNVGLISIVGMGGLGKTTLARLVYND-DLAKNFELRAWV
CVTEDFDVEKITKAILNSV-LSDASGSLDFQ--QVQRKLTDTLAGKTLFL
ILDDVWNENNWDRLRAPF-SVVAKGSKVIVTTRNKNVALMM-GA-AEHEL
NPLSEDACWSVFEKHACEHNEHP-NLVSIGRKIVGKCGGLPLAAKALGGL
LRSKHREEEWERVLN------------------
>Ananas|Aco025109.1_186_431
--LLLRWLDEQQN-IIISVWGMGGLGKTTLVTHVYNNIK--TTFDACAWV
SVSQCYDTNDLLKQIIKEFREKIAGDIDVMDYRSLVQTICSFSRNKRYVI
ILDDVWSINAWFDIKYAFLD-GNSNSKIVLTTRIYEVALLAHEH-YRLEL
KPLEPDHSWSLFCKNAFWKTNRPPLLKHWAEKIVEKCCGLPIAIVSIGSL
LSFKQLDTEWEKVYKDLEWLTSNEVNSILKLSL
>Ananas|Aco025109.1_1106_1353
---LLKWLDEEQQPMIISVLGMGGLGKTTLATHLYNIIK--ATFDACAWV
AVSQSYETHDLLRQILKEFREKRENNIDTMDFRSLVETIRTYLQCRKYVL
ILDDVWSIDVMNNIKDALLN-SNSKSRIVLTTRIRDVALLANKH-RMFEL
KTLEADHSWDLFCKNAFWKANKPPPLEQCAKKIVEKCGGLPLAIVSIGRL
LTFRQTNFEWEKVYKDLEWLTNNGVHDILKLSL
>Daucus|DCAR_026651_166_402
IDKLMTELNEDPPLKIISIHGMGGSGKTSLALKLYNSNKL-RHFGTRAKV
CVSNEYTIKDVLKRIIKSFKGHEQ-YISNMDERDLLQYLPQLLQNDCYLV
LIDDIWDIKAWNQIKIAFPN-LDNGSRIMITTRNKKVAETVDNA-LAYQL
RFLREEESWELFCKTAEPT-----NLENLGREMVGRCGGLPLAIVILGGL
LF-HKSYDYWSKVTQHIWRLRDDVIVEILSLSY
>Solanum|Solyc05g007610.2.1_507_750
IKTLIRQLRGSRMLDIISIVGMPGAGKTTLANRLYSYNSVVSHFDIRAQC
HVFPVYSQRGLLLSLLAMVSIE--TSLVSEETDELKDILSRILRSKRYLI
LVDDVWDHKAWDDLKCCFPD-DNNGSRILLTTRYHDVADYVKVY-KPHHL
RSLTHEESWKLLKMEVF-GNERSPLLKKVGKKIARKCGGLPLSIFLVAGI
LSNMETEECWNEVAKHLGIMSN--LNDIIEQSY
>Solanum|Solyc05g007610.2.1_1212_1434
MDKLRHKLGGSSNLEVISICGAPGVGKTTLANYLYFDPSVVSRFHIRAQC
CLSQKHSRKDLLLALLGDITKT--TDFEGETDYVLADKLRKLLVSKRFLI
FVDDIWGSSVWADLKVCFSD-FNNGSRIILTTQFYGVASRAKDS-DLYVL
HMLSNEESWVLLQNKVF-NKERPLVLEDVGRSIAQKCQGLPLSIVLVAGV
LARMKERHRWEQVATKLSV--------------
>Phaseolus|Phvul.004G015800.1.p_181_419
KDIIINWLENPNHPSILSIVGMSGLGKTTLAQHVYNDPKIEDAFDIKVWV
CVSDHFHVLTVTRTIFEAI-TNQK-DDSNLE--MVHKKLKENLSKRKFLL
VLDDVWNEREWEAVQTPL-RYGAPGSRILVTTRGEKVASSM-RS-KVHLL
KQLQEDECWKVFENHALKDDEND-ELKEIGRRIVEKCNGLPLALKAIGCL
LRTKSSISDWKKILESI-ELKEHSIIPALFLSY
>Phaseolus|Phvul.004G015800.1.p_1216_1456
KDIIINWLENPNQPSILSIVGMGGLGKTTLAQHVYNDPKIDDAFDIKAWV
YVSDHFHVLTVTKTILEAI-TNQK-DDSNLE--MVHKKLKENMSGRKFFL
VLDDVWNEREWEAVRTPL-SYGAPGSRILVTTRGEDVASNM-KS-IVHRL
KQLGEDECWNVFKNHSLKDNEND-ELKEIGRRIVEKCNRLPLALKTIGCL
LRTKLSISDWKNILESI-ELKEHSIIPALFLSY
>Cinnamomum|Cm12531_42_283
-NTVKEQLSDESRRCVISIIGMGGLGKTTLAKKVYH--DVKHDFDSHAFV
YLSEQFGIKDVLMRILKCVMGQEE--GEKLNEDELGMMLRAQLRERRYLL
VIDDIWSTQAWDTLKLILPD-GMNKSRVMLTTRIKDVALHADSS-HPHEM
RLLNDDEGWELFIKKIFPEGDTPAELEETGRKILAKCRGLPLAILVLGGL
LSRKNTFSAWSKVLESVSRLTESDCRDILVLSY
>Cinnamomum|Cm12531_500_659
--------------------------------------------------
------------------------------NEDELGMMLRDHLREKRYLL
VIDDMWSTQAWDTLKLVLPD-GMNKSRVMLTTRIKDVALHADSS-HPHEM
RLLNDDEGWELFMKKIFPERDTPAELEETGRKILTKCGGLPLAILVLGGL
LSKKKTFSAWSKVLESVNMLTESDCRDILALSY
>Cinnamomum|Cm228_155_380
-------ID-V-SIQKIGIWGMGGIGKTRTLKLLNN--RLEESFDV-IWV
TVSGEGSRRKV-QNVAERL-K-T-ID-MS--DDRLKANIYHHLRGKKFLL
ILDDIWE-R-ID-LSDVIPN-QDNGCKVLLTTRDFGVCQQM-ETDVEVQM
EKLSEEEARSLFNEKV-GD-ASP-RIEPIARDIIKKCGGLPLAIIVVGSS
LRRKSDVAVWRNTLRELQLTQKGEVFSCMRISY
>Cinnamomum|Cm228_799_1021
-------VD-V-NIRKIGIWGMGGVGKTRILKLLNN--HPDVSFEV-IWV
TVSKDGNRRKM-QNIAHRL-N-G-SY-AS--DDQLQATICRTLRRKKFLL
LLDDLWE-K-ID-LPDVIPD-QDNGGKVVLTTRSLGVCRRM-ETDEDVRV
ETLPKDEAWCLFNKKA-GD-ASP-YINPIARLIVEECDGLPLAIIVVGSS
LRKTNDIVVWKNTLRELQ-KQEAPVFRCLRFSY
>Daucus|DCAR_025161_172_390
ISFLVNLL-NDEGLQVKAILGMGGQGKTTLARMVYNRDAVIKMFPKRMWV
TVSDDFDFMMILNQMVVSL-TSSPSVLDNAE--GLIKNLQEKLKGEKFLL
VLDDVWNEKEWDKLRNSLLGGGARGSKIFVTTRKQEVIDAM-RCSDPYLI
KKLTEEDSWELFKQRAFLNGLTE-AFVALGKTMVERCGGLPLAIKTLGSL
LYSKKTEDEWLLIKNS-----------------
>Beta|KMT16749_170_419
VSKLLEVLDKNTDINVVSIVGMGGCGKTTLTRKLYNHPFVKECFSCMAWV
FISQEWSTLHILSEILRKV-GKESELNAKLSAQELVDKLHSILKEKLYLV
VLDDVWRREALEEILPALPWGSMNGSKIVITTRNREIIQVQNQQ-YLYEP
EPLTEVESWELFSEIALNHRTNRENFESLGKVMLNNCGGLPLAIVALAGI
LNARESIGQWQQVSEAVRSVE--DVHNLLAVSY
>Beta|KMT16749_945_1197
IQNLVQVLEEHGQVQVLSITGFGGSGKTTLARKLYNHPFAKVCFNCMVWV
FVSQEWSIRHILSQILRKV-VKKSKLQSRLSVEGLVDKLRSTLKDKSYLI
VLDDVWKKEALEEILTALPWGSSNGSKIIITTRNLEITE---QQ-HLYRL
RSLSEKDSWALFTKIAPSTHTYGVSFARFGKKMLMQCDGLPLAIVALAEI
FSEGKSIEELEQMNVNVRSIEYTNVGELLALSY
>Daucus|DCAR_004876_84_254
VDLLVGHLKESDSHPLVSICGMGGLGKTTLAENLYNHSTIRACFDGLAWV
SISQKWEKKQVLQRILVCLDH-EKEEILAMNVDSLVKNLIQIQEKKKCLI
VLDDIWSNDARDSSKDAFT--EGSLSKLMLTSRNVEVAEHVNRG-FIYQP
ECLSADHSWELLRLKALP--------------------------------
---------------------------------
>Daucus|DCAR_004876_515_766
VDLLVGHLKESDSHPLVSICGMGGLGKTTLAEKIYNHSTIRACFDGLAWV
SISQKWEKKQVLQRILVCLNH-EKEEILAMNDDSLVKNLLQIQEKKKCLI
VLDDIWSNDAWDSLKAAFT--EGSLSKLMLTSRNVEVAEHVNRG-FIYQP
ECLSADQSWELLRLKALP-GYE-KRREEIGREMVKKCGGLPLAIVILGGI
LVTK-SLRQWERVYNDSLSLKKGNLNDILVRSY
>Vitis|GSVIVT01012168001_209_437
----------RQRLEVMFVVGMAGLGKTTLVNSVYERVKQ--HFDCHVWI
TASKSKNKLDVLCTLLVEG-FGCS--TQRADKVAQARNLRKFLHNKRYVI
VVDDLWEKNVWESIKLVLPD-DGNNSRIIITTRRGDIANSC-RDSHIHKL
QPLSWENAKQLFHTKAFKN-GGPSGLEEISKSILHKCDGLPLGIIEIGKL
LSRKATAYEWDKLHNSLEE--SSNMMSALSASY
>Vitis|GSVIVT01012168001_944_1182
RNKLVSWVEPKQRLKMMFVVGMAGLGKTTLVHSVYERVKQ--RFDSHVWI
TASESKTKLEILLSLLAKK-FGCS--TPGADMVAVTHELQKFLRNKRYVM
VIDDFCVKDVWESIRLALP--DGNNSRIIITTRRGDIANSC-RDSHIHKL
QPLSWENAKRLFHTKAFRN-SRPSGLEELSQSILQKCDGLPLGIIEIGRL
LKSKATAYEWQKLHDNLEE--SGNMMKVLSTSY
>Vitis|GSVIVT01012169001_161_398
TNKLVSWAEPKQRLEVMFVVGMAGLGKTTLVHSVYERVKQ--HFGCNVWI
TASKSKTKLNIL-TLLVEN-LGCT--TQGADVVALMHKLRKFLHNKRYVI
VLDDLWVKDVWESIRLALP--DGKNSRIIVTTRRGDIANSC-RDSDIHKL
QPLSPQRAEQLFYKKAFRN-GRPSGLEEVSKSILQKCDGLPLGIIEIGRF
LSRRTTKNEWKILHDSLEG--SSDIMKVLSASY
>Vitis|GSVIVT01012169001_1110_1349
TNKLVSWAEPKQRLEVMFVVGMAGLGKTTLVHSVYERVKQ--NFDCHVWT
TASKSKTKLDILWTLLVEE-LGCT--TQGADVVALTHKLRKFLNNKRYVI
VLDDLWVKDVWESIRLALP--NGKDSRIIITTRRGDIANSC-RDSDIHKL
QPLSPQRAEQLFYKKAFRN-GRPSGLEEVSKSILQKCDGLPLGIIEIGRL
LSIKATKNEWKILHDSLEE--SSNIMKVLSASY
>Vitis|GSVIVT01017229001_174_413
-ERVCSCLD-Y-KVRIIGLYGTGGIGKTTLMKKINN--EFKTSFDV-IWV
AVSKKEKVQEA-QEIRNQL-Q-P-SM-WQRTEDERATKIFNILT-KKFVL
LLDDVWQ-P-FD-LSKIVPP-SLLYFRVIITTRLQKTCTEM-EVQRKFRV
ECLEQEEALALFMKKV-GENLSP-DIPQLAEKVAERCKGLPLAIVTVGRA
MADKNSPEKWDQAIRELKKPESGQ-FGVLKLSY
>Amaranthus|AHYPO_002839-RA_173_425
RDKIIGILDNSE--SVVSIVGIGGVGKTTLAQYVYHDERVRCCFDIHFWV
NPTREFNVKDVVEKIVEKG-TENDPPNFEME--ALYNHFVRAIYGKKFLL
VLDNVWDQDKWVQIKRLL-GFGAHGSKIVLTTRFRTVVGIV-DCVSPYVL
EDLTERDCWVLFQNIAFT-Q-EA-GVEVIGREVVEMCPKNPLVILNIGSL
LAGKRTLQEWQAFRDDL-NFSGRDIVQSLKLSY
>Nymphaea|GWHPAAYW007343_301_538
VSDVMELLDQDYRSRMLGICGIGGVGKTTLAKAIYN--KLSSSFEARCFL
FISKKFGLVSLQKQLILEVLNDK-HTIASVD-EGI-NVIKKRFHCKSALI
ILDDV-D-DN-GQIKALAGARDHPKSRILITTRDMHVLNLLTKD-DIFQL
EELNDEQSLQLFSYHAFG-RSKPAKYIKLSENIVQSTGGLPLTLEVVGSL
FFDN-SLEEWEDVLKTLRKNQPKDVHQSLRISY
>Nymphaea|GWHPAAYW007343_1578_1799
----MKLLNEDYVARMIGIYGIGGVGKTTVAKAICN--GISSSFEASCFL
SVAKDFGLVSLQQQLIIEVLNDK-HSVTSVS-QGI-NVIKKRVHCKSALI
VLDDV-D-DD-NQIKALAGARDHPKSRIIITTRDKHVLNLIEEH-EMYHL
EELDGEQSLQLFSYHAFG-RPKPNKYVKLSKKVVECTGGLPLTLEVLGSL
FFDN-SIEEWEYLLKTLKENQHKN---------
>Nymphaea|GWHPAAYW007343_2756_2990
VNEVLELLKESYEVQMVGICGMGGIGKTTLAKAVYN--RL--SFEACSFL
AVSSHAGVVTLQEQLLRDIFRDN-KRISNKD-EGI-SQIRRRIGGKKVLI
VIDDV-D-HK-DRLDELAGSRDGGKSRIIITTRDEKVLSSHV----IYKL
AELDCAQSLQLFSWHAFG-QPEPPEYGELSEKVVSVAGGLPLCLKVFGSL
FYDE-SFDEWNSMLEKLKRVQDKEVHERLRISY
>Arabidopsis|AT1G61180.2_156_397
LEKAWNRLE-D-GVGIMGLHGMGGVGKTTLFKKIHN--KFEIGFDV-IWI
VVSKGVMISKL-QEIAEKL-H-C-DL-WKKNESDKATDIHRVLG-KRFVL
MLDDIWE-K-VD-LEAIIPS-EVNKCKVAFTTRSREVCGEM-GDHKPMQV
NCLEPEDAWELFKNKV-GDNLSP-VIVELAREVAQKCRGLPLALNVIGET
MSSKTMVQEWEHAIHVFNTAESDKILPILKYSY
>Nymphaea|GWHPAAYW002717_54_278
-----------PEVVRIGVWGMAGVGKTYYVKSVAE--LLQEVFDI-FYV
NVSYRGSLRTL-RNIGTEL-G-S-LE-EE-EDEEKAAALYDKLKKRKFLF
VLDDLWE-M-IS-LEDLVPT-QENGCKLLVVTRNHKVCDLM-DTRVDIKV
SPLGKEVAWQLFCKEV-G---QP-AVEPIAKQVVEECGGLPLAIKAVGEA
MAGKTDADAWLKMLSDLMHPKT-KVFTRLKLSY
>Nymphaea|GWHPAAYW002717_686_910
--------N--PEVVKLGVWGMAGVGKTYYV-SVVE--ILQEAFDM-FYV
NASYRGSLRTL-RNIGKEL-G-S-LE-EE-EDEEKAAALYDKLKGRKFLF
VLDDLWE-M-IS-LEDLVPT-QENGCKLLVVTRNHAVCNLM-NTQVDINV
SPLGKEAAWQLLRREV-G---QP-AIEPIAKHVVAECGGLPLAIKVVGEA
MTGKNNEAAWLKMLSDLMHPKT-KLFTRLKLSY
>Arabidopsis|AT1G10920.1_44_296
VEALAGHL--NDNIQVVSISGMGGIGKTTLARQVFHHDMVQRHFD-GAWV
FVSQQFTQKHVWQRIWQEL-QQNG-DISHMDEHILQGKLFKLLETGRYLV
VLDDVWKEEDWDRIK-AFPR--KRGWKMLLTSRNEGVG-IA-DP-KFFKT
RILTPEESWKLC-EKVFHRDERDEDMEAMGKEMVTCCGGLPLAVKVLGGL
LATKHTVPEWKRVYDNIGPLSSDNIYRVLSLSY
>Ananas|Aco010519.1_187_430
KEHIIQMLH-RNSVSVLPIVGMGGIGKTTLAQLVYNDPRVSHRFRQKGWV
CVSENFDVLELARKIYTSI-TKRSCYYTELN--EIVDALREELMGKRFLL
VLDDVWNDNLWTPLRDFL-F-ALEPGKVIVTTRNESTAKIM-QTVPPHRL
DRLGFEDCWLIFLQQAFEGDTLP-ELVEIGKKIVVKCKGLPLAVKVLGGL
LRFESDDWKWTDILDSL-ELEEEDILPALRLSY
>Ananas|Aco010519.1_1382_1625
KENIIQMLD-RNSVSVLPIVGMGGIGKTTLAQLVYNDPRVCHRFRQKGWV
CVSENFDVLELTRKIFTSI-TKRSCSYAELN--EITDAFREELMGKRFLL
VLDDVWNDNLWTPLRDLL-F-ALEPGKVIVTTRNESTATIM-QTMPLYRL
DRLGFDDCWFIFVQQAFEGDNLP-ELVEIGKKIVVKCKGLPLAVKVLGGL
LRFESDEWKWIDILDSL-ELEEEDILPALRLSY
>Nymphaea|GWHPAAYW025807_106_305
-------------LC-----GRPSLGKDGLARKVYNR--AKNSFGSAAWI
HVSTH-PN-EVLRELCKAVLHR--HETEKLVEAEMRERIARKLMGKKYLV
VLDDVWKNETWDAIRGAFPDGNS-RSRVLITTQNEGVAKHADHT-PPYRI
PLLNQRDIYKLLCKHAIP-PQSPQELQSLANDIVAKCGGLPLALVAVGRI
LSGRETVVAWKDFVDGFN---------------
>Nymphaea|GWHPAAYW025807_797_1035
INTLVKRLEGETRRCVISVVGQAGLGKTVLARNVYNR--VKSSFISAAWI
HLSKL-KTKEVLKELCTAVLSG--DKIGQQNEEDMRASIQKELKEMKYLV
VLDDVWTPEAWDAVRGALPDGNT-VSRVLMTTRDVGVAKHADQT-DPYML
PLLNEKDSHELFRKNAFPTPHSPHELKSLATQIVQKSGGLPLALVNLGAI
LSKKETARTWKHVVAGLDWLKG--IASILDLSF
>Ananas|Aco008916.1_212_443
------------NVSVFAIVGMGGMGKTALTQFVYHDKRVQRCFDLVMWV
CVSDRFDAAMLTVKILEAA-MVRSLGDKSLN--TIQEILKEKLISKKFLL
VLDDVWNDNEWDKLVAPL-KFGRKGSKILLTTRMDSVANAVARVLQSLKL
SGLKEDDFILLFNKHAFA-NDHR-NLELIGQQIAKKLGGCPLAAKILGGC
LNSCMDEKYWRRILNEF-NLESEDIRMILRLSY
>Ananas|Aco008916.1_1253_1489
---------------AFTIVGMGGLGKTTLAQFIYHDEKVRHCFDLVMWV
CVSDQFDVTMLTRKILEAA-KVGSPGDKCLN--TIQDFLKKELISKKFLL
VLDDVWNDDEWNKLVAPL-KFGKKGSKILLTTRMDSVVKRVANVLQFLKL
SGLEKDDFMHLFNTHAFA-DDHV-NLKLIGEQIAEKLGGCPLAAKILGGY
LNSRMDEKYWRKILNKF-NLESKDITMILRLSY
>Arabidopsis|AT1G61310.1_158_399
LEKAWNRLE-D-GVGIMGLHGMGGVGKTTLFKKIHN--KFEIGFDV-IWI
VVSQGAKLSKL-QEIAEKL-H-C-DL-WKKNESDKATDIHRVLG-KRFVL
MLDDIWE-K-VD-LEAIIPS-EVNKCKVAFTTRSREVCGEM-GDHKPMQV
NCLEPEDAWELFKNKV-GDNLSP-VIVGLAREVAQKCRGLPLALNVIGET
MASKTMVQEWEYAIDVLTRAESGKILPILKYSY
>Arabidopsis|AT1G61300.1_45_286
LEKAWNRLE-D-RVGIMGLHGMGGVGKTTLFKKIHN--KFKMSFDV-IWI
VVSKGAKLSKL-QEIAEKL-H-C-DL-WKKNESDKATDIHRVLG-KRFVL
MLDDIWE-K-VD-LEAIVPS-EVNKCKVAFTTRDQKVCGEM-GDHKPMQV
KCLEPEDAWELFKNKV-GDNLSP-VIVELAREVAQKCRGLPLALSVIGET
MASKTMVQEWEHAIDVLTRAESNKILPILKYSY
>Arabidopsis|AT1G61190.1_157_398
LKKAWNRLE-D-GVGIMGLHGMGGVGKTTLFKKIHN--KFETGFDV-IWI
VVSQGAKLSKL-QEIAEKL-H-C-DL-WKKNESDKATDIHRVLG-KRFVL
MLDDIWE-K-VD-LEAIIPS-EVNKCKVAFTTRDQKVCGQM-GDHKPMQV
KCLEPEDAWELFKNKV-GDNLSP-VIVGLAREVAQKCRGLPLALSCIGET
MASKTMVQEWEHAIDVLTRAESDKILPILKYSY
>Picea|MA_10436814g0010_185_363
------------SPPVIAVVGMGGQGKTLLLQRVFNCEEIRQRFDHHVWL
AISQKYNDEELLRQVLREL-ENHNSV--NLTKGELIEKIHKKLEKKRCLF
AVDDVWDRYAWEKIG--LPF-RKE-DKVVLTTREEKIAKAL-GADQIHPK
NSLSEENSWHLFYH-AFPD-GHPEALDKIAREIVKKCGGLPLAIX-----
---------------------------------
>Picea|MA_10436814g0010_366_556
------------------------------------------XFDHRVWL
AISQKFVVMELLRQVLREL-DNHNSV--NLTKGELIEKIHKKLEGKRCLF
AVDDVWDIYAWEDID--LPS-RIQ-DKVVVTTRQDNIAKAM-GADQIHPK
NSLSEENSWQLFCH-AFPD-GHPEALDKIARQIVKKCGGLPLAIKTIGAY
LARVRGNNDWEWTLHHL-----NHMRRVLKLSY
>Nymphaea|GWHPAAYW011443_974_1175
-NDIIKILGNSKDATMVGIHGMVRLGKTTGAKAVYN--KLY-RFEFHVFI
R-YL------MDSSRMLHIFKED--TITNTG-EGT-CMLQRILQNNSVLI
VLDDV-D-QV-E--------QEHLGSRVTITTRDEGLLNA-EQL-QNYGP
KTLNEDESLEHFSWYAFR-KNSPDEYRELSLKIVRALDGFPLAIKTVTST
LYKR-DTMHWDEIMKR-----------------
>Nymphaea|GWHPAAYW011443_2555_2794
ANDVIKILDNSKDARMVGIHGMGGLGKTTVAKAIYN--KIY-RFEFHGFI
SIYLELGLVKLQSQLMLHIFKEH--TISNTS-EGT-CMIQRILKNKRVLI
VLDDV-N-KV-EQVEALVGKQEHPGSRVIITTRNEGLLNG-EQS-ENYGP
KTLNEDESLELFSRYAFR-KNSPDGYRALSLKIVKVLDGLPLAIKTVAST
LYKR-DTKHWDEIMKRVSELRDDEIYRTLRVSY
>Ananas|Aco013962.1_171_386
-DVLVE-M-NRRNFQVIAVAGMGGIGKTTLAQKVDNNPRIRENFQVRIWI
CVSQKYSAVQLLQEITRKA-GG-SHSAERVL--ELLPILSRTLGGRRIFL
VLDDVWRSNVWTDLRNPL-QNGAARGCVLVTTRDQNVAMRM-GAKHIHRV
EKMSVASGWELLCKKTYLEEDQ--SLRSVGVQIVNKCGGLPLAIKVIAGV
LTTKKSRKEWEKVLKS-----------------
>Ananas|Aco013962.1_913_1168
--------------------GMGGIGKTTLAQKVYNNPRIGDHFQVRIWI
CVTQKYSDVRLLQEITREA-GG-SHSAERVS--KLLPILSQTLGGRSIFL
VLDDVWRSNVWTDLQNPL-QNGAASGCVLVTTRDQDVAMRM-GAKHIHRV
GKMTVDSGWELLCKKTYLEEDQ--SLRSVGVQIVNKCGGLPLAIKVIAGV
LATKKSRKEWEKVLR------------------
>Panicum|Pahal.A01100.1_199_407
--------------VVVAITGAAGIGKTTLARMVFNDPMVVANFDVKIWL
SVTQEVNGIRLLRESIAYV-DGNADVADSMH--MLQERLNRALMRKRFLL
VMDDVWSDKVWNDLGPPL-NG-RPGSRVLVTTRNDEAARGM-RAQHLHRV
TTLDPDDSWLLLKKQVSLADDD--DLKYTGMMIVEKCNGLPLAIKVIGGL
LRRKRTRESWFGVLNHL-SS-------------
>Panicum|Pahal.A01100.1_1110_1356
IKMLMEGRTDKQQLQVVSIYGIGGLGKTTIARSVYIS-N---QFE-CAQV
SVSEP-DIVGIMKSIIDQVPSSSNMQDNL---QVI-NVLKEFLEDKRYLI
FIDDIWESV-WETIKPTFGN-N-HGSGIIATTYKLDVAESI-GG--VYSL
PLLSDEDSKLLFYRRT-CFRSAPS---DV-SKLLNKCSRLPLAIITITRL
LPASLNSEEWKKVCNSIDS--EGSMRRILSRSY
>Pinus|PITA_000047486-RA_45_238
IKVITEWIK-EDNPPVIAVVGMGGQGKTLLLQHVFNSEVVHKRFDCQVWL
AVSQKFAVTELLRDMVKQF-ENDESLLTDLSEEELREKIDRFLDKKSCLF
AVDDVWDIYDWEKIG--LPS-RTK-DKVVVTTRDENVAKHM-RADQILHK
NSLSEEDSRRLFC-------------------------------------
--------------------------FVEYL--
>Pinus|PITA_000047486-RA_386_537
--------------------------------------------------
----------------------------------LLRQIHKNLEGKRCLF
AVDDVWDPDVWEKIG--LPS-RTQ-DKVVVTTRDENVANHM-RAGQILHK
NSLSEEDSWRLFCH-AFPD-DQPEAVKDWANQIVKKCGGLPLAIKTIGAH
MAIASDLNKWEDTFLHL-----NRISLVLKFSY
>Arabidopsis|AT3G50950.2_164_410
KRKIKEWL-NDSQLLIMAFVGMGGLGKTTIAQEVFNDKEIEHRFERRIWV
SVSQTFTEEQIMRSILRNL--GDAS-GDDIG--TLLRKIQQYLLGKRYLI
VMDDVWDKNSWWDIYQGL-PR-GQGGSVIVTTRSESVAKRV-QARDTHRP
ELLSPDNSWLLFCNVAFAANTRP-ELEDVGKEIVTKCKGLPLTIKAVGGL
LLCKHVYHEWRRIAEHQ-ELTSETVMSSLQLSY
>Nymphaea|GWHPAAYW015509_183_447
VDILMKWASGDPKLATILLVGMGGSGKTTVARKVYNSAKIRSQFNCFAWV
PVTQSFNAKDVLQRLW-DL--G---DLER-DVTSL-EAIRQHLHSRRYVI
VLDDVWSSDVLNTVGFAFPK-HDHQCRLIVTSRLENVAYEVEST-KIHRV
KPLKPEDSMKLFSRNAFR-EDRPEHLQETCEKLVDRCNGLPLALVCLGAV
ISRRRTQLEWTGFYDRL-SL-ENGVRAIFSLSF
>Nymphaea|GWHPAAYW015509_1119_1383
VDILMKWASGDPKLATILLVGMGGSGKTTLARKVYNSAKIRSQFNCFAWV
PITQSFNAECALRRLW-EL--G--EDLES-DVTSV-ETIRRYLHNRRYVI
VLDGVWSSDVLNTIGFAFPK-HDHHCRLIVTSRLENVASEVEGT-TIQRL
KPLKPEDPMKLFCRNAFR-EDRPEHLQETCEKLVDRCNGLPLALVCFGAV
ISRRRTQLEWTGFYDRL-SL-ENGVRAIFSLSF
>Nymphaea|GWHPAAYW017803_160_375
----KRRLR-T-H-RVVCVCGIGGCGKTTLANKL-READIKDEYK--IFQ
SVSHSPDLERICRGLLEKL-HVN-GTF-V-NQRDAINELASCLRGRKVLI
VLDDVWIDE--GIIRDLVAK-GAKGSKILITSR-TEL-DSV--CDWCHTM
NLLREDDARKLFEHHAFGDESKP-N-KDLIDKIVRGCKLHPLALELIGGS
LAKKD-GREWQDTANRLEQ---G-I---MEK--
>Nymphaea|GWHPAAYW017803_893_1099
-----EILK-K-H-QVVGVCGMGGSGKTTLVNSL-RDPDITGSFK--IFF
TVSRSPDTLDILKRIWSQL-GGE-PRF-E-DVKDAVRQIAHGLSEQKCLI
VLDDVWSEK--D-LKNLLRE-R---LKTIVISR-EKM-KNI--VDEIYPL
PKLEKEAAKQLFYHAAGT---SP-Y-TMAAEQIIKRCDGLPLALEHIGGR
LNGEP-IEKWDGIAEDLQN----D---------
>Nymphaea|GWHPAAYW017803_1372_1580
LEELKRRLQ-D----VVGVCAPGGCGKTTLVAKL-QDEAVKGKFEI-VFL
TVSESPNLMVIYQRLWARLVPNS-PKF-I-DEDDAYTQLMFNLRKHPVLV
VLDDVWS-E--VVLEK-LLE--IAGIKTLVTSRIKF--KLL-KS--IYTL
PLLGQKDALDLFCHLAIDSD-QI-DPDDMVKQIVAGCKGLPLALKVIGSS
LRRES-LRKWRKTAQMLLK--------------
>Cinnamomum|Cm2180_174_418
KDFLIGELDERPKRVVVAVVGMGGLGKTTLVTKVYDSPQVKNHFECHAWI
TVSQSYKVDDLMRNMIKELESKEADGIDKMVGGHLVQTTIDYLQNKRYVI
VLDDVWETIDWNHIRVAFPN-NRCGSRIMLTTRIRDV-ALSFAE-SILYL
EPLGKDEAWLLFCSRAFSN--KPPELKPYAKTLVQKCEGLPLAIVTIGGL
MLTKKSSLEWRKVENSLSWLSNNGMKNILLLNF
>Vitis|GSVIVT01026903001_172_414
IEEVKQMLKEETRRSVVSIVGMGGLGKTTFAKKVYNQRDVQQHFDCKAWV
YVSQEFRAREILLDIANHFMSEKE---KEMRESELGEKLCEYLKEKKYLI
VMDDVWSSEVWSRLRSHLPE-AKDGSKVLITTRNKEIALQATQA-FIYEL
RLMNDDESWQLFLKKTFQGTSHSRELEEPGKKIVAKCKGLPLAVVVLGGL
LSTKKTKPSWEKVLASIEWLDQGECMGILALSY
>Populus|Potri.T016200.1_292_520
-ETIQSLLH-N-EVSSIGIYGMGGVGKTTLVTHIYN--QLERR--V-YWI
TGSQDTSINRL-QTLARRI-G-D-SS-ED-EELHRAVALKKELKKQKWVL
ILDDLWK-A-FD-LQKLVPV---EGCKLILTTRSEKVCQQM-KTQHTIKV
QPISEEEAWTLFIERL-GDDASS-EVKRIAVDIVRECAGLPLGIITMARS
MRGVDDPYEWTDTLKKLKEC--EEVFQLLRFSY
>Populus|Potri.T016200.1_1413_1647
MKVIRSWLD-D-EVSTIGIYGMGGVGKTTMLQQICN--ELGRPSQV-CSV
TISQDFNIKTL-QNIAKRL-D-D-SS-ED-DDKSKAVKLAKELKKQKWIL
ILDDLWN-S-FE-PQEVIPL---KGSKLIMTTRSEMVCRQM-NSQNNIRV
DPLSDEESWTLFMEKL-GQDPSP-EVERIAVDVATECAGLPLGIVTLAES
LKGVNDLFEWRITLKRLKEF--HQIFQILRLSY
>Arabidopsis|AT1G12220.1_161_402
LEKAWNRLE-D-GSGILGLYGMGGVGKTTLLTKINN--KFKIDFDV-IWV
VVSRSSTVRKI-QRIAEKV-G-G-ME-WSKNDNQIAVDIHNVLR-RKFVL
LLDDIWE-K-VN-LKAVVPS-KDNGCKVAFTTRSRDVCGRM-GVDDPMEV
SCLQPEESWDLFQMKV-GKNLSP-DIPGLARKVARKCRGLPLALNVIGEA
MACKRTVHEWCHAIDVLTSADSGEILHVLKYSY
>Arabidopsis|AT3G07040.1_177_425
KGKLIGRLSPEPQRIVVAVVGMGGSGKTTLSANIFKSQSVRRHFESYAWV
TISKSYVIEDVFRTMIKEFKEDTQAELYSLGYRELVEKLVEYLQSKRYIV
VLDDVWTTGLWREISIALPD-GIYGSRVMMTTRDMNVASFPYGS-TKHEI
ELLKEDEAWVLFSNKAFPALEQTQNLEPIARKLVERCQGLPLAIASLGSM
MSTKKFESEWKKVYSTLNWLNNNKVRSIMFLSF
>Arabidopsis|AT5G43470.1_169_418
VKELVGHL--NDVHQVVSIAGMGGIGKTTLARQVFHHDLVRRHFD-GAWV
CVSQQFTQKHVWQRILQEL-QHDG-DILQMDEYALQRKLFQLLEAGRYLV
VLDDVWKKEDWDVIK-AFPR--KRGWKMLLTSRNEGVG-IA-DP-TLFRA
SILNPEESWKLC-ERVFPRDERDEEMEAMGKEMVTHCGGLPLAVKALGGL
LANKHTVPEWKRVFDNIGSISWDNVYRILSLSY
>Arabidopsis|AT4G26090.1_159_398
MEQVLEFLE-E-ERGIIGVYGPGGVGKTTLMQSINN--ELTKGYDL-IWV
QMSREFGECTI-QQVGARL-G-S-DE-KE-TGENRALKIYRALRQKRFLL
LLDDVWE-E-ID-LEKTVPD-RENKCKVMFTTRSIALCNNM-GAEYKLRV
EFLEKKHAWELFCSKV-WRKLES-SIRRLAEIIVSKCGGLPLALITLGGA
MAHRETEEEWIHASEVLTRPEKG-VFALLKFSY
>Arabidopsis|AT5G48620.1_169_418
VEELVGHL--NDIYQVVSIAGMGGIGKTTLARQVFHHDLVRRHFD-GAWV
CVSQQFTLKHVWQRILQEL-QHDG-NILQMDESALQPKLFQLLETGRYLL
VLDDVWKKEDWDRIK-AFPR--KRGWKMLLTSRNEGVG-IA-DP-TLFRA
SILNPEESWKLC-ERVFPRDERDEEMEAMGKEMVTHCGGLPLAVKALGGL
LANKHTVPEWKRVSDNIGSISCDNVNRILSLSY
>Arabidopsis|AT5G63020.1_161_400
LESAWNRLE-D-EIGILGLHGMGGVGKTTLLSHINN--RFRVGFDV-IWI
VVSKELQIQRI-QDIWEKL-R-D-EK-WKKTEDIKASNIYNVLH-KRFVL
LLDDIWS-K-VD-LTEVVPS-RENGCKIVFTTRLKEICGRM-GVDSDMEV
RCLAPDDAWDLFTKKV-GEILSP-EIPTVARTVAKKCRGLPLALNVIGET
MAYKRTVQEWRSAIDVLTSAESGEILPILKYSY
>Arabidopsis|AT5G35450.1_167_412
VEELVGPM--IDNIQVVSISGMGGIGKTTLARQIFHHDLVRRHFD-GAWV
CVSQQFTQKHVWQRILQEL-RHDG-EILQMDEYTIQGKLFQLLETGRYLV
VLDDVWKEEDWDRIK-EFPR--KRGWKMLLTSRNEGVG-LA-DP-TLFRA
RILNPKESWKLF-ERV-PRNE--EEMEAIGKEMVTYCGGLPLAVKVLGGL
LANKHTASEWKRVSENIGAISCDNVYRILSLSY
>Ananas|Aco000998.1_174_415
KKDMIQLLM-AGEVTVISVVGMPGSGKTTLLRSVFNHENVRGSFEYHAWI
-VTPE-SIKELLRSTLNQI-ERQ--EMSNMS-EQLVEMIR--LRNRRYIF
VFDDVWS-SFWEYFKYALPD-N-NGSRIVVASRSEVVAK-VDGAKKGLDL
SPLP-RNAWSLFCKKAFQSE-SPPELEYLSWKIIEKCSGLPLVIVAIGGL
LSTKRNVEAWKGMLESLD---------------
>Ananas|Aco000998.1_1263_1478
----------RPRLDLIAVAG-SGVGKTVLTRDVYEDRKVKACFDCHVWV
AVTKQF-LT----KVVSLLYGETNRNLPGID-KEVQQRLHAQLVSRRYII
VLDNLNKRD-EELLEHALP----KDSYAVITT----LIDQSHNT-TI-DL
KRLSPEEATLHFCRSTFEAE-EPTHLRDLAREIVE-CEGLPFVIAVVGGL
LS-KRERSEWGRFLADLRR-------R----G-
>Pinus|PITA_000009793-RA_390_592
---------------------------------------VSSIFEV-IWV
VVSQNFKVEGFYNSIAKA------MK-LDKIDSNRAREVCKFLENKKILL
ILDDLW---EAIDFDEVFSN-VHKGSKVLISTRSYEVIGAM-RADSCWEM
KLLSEEEAWGVFKSKAFGS-ALT-NIESIAREIAKECKGLPLAVNVVGAA
MTAKKTKDDLTLMRNTDPNK--GQLYKTLRYSY
>Vitis|GSVIVT01024099001_505_707
---------------------------------------LMGYFRCRAWA
YVSQDCRPRDVFQNILNQIYKEDEKKIEKMQEHEFGDFLHERLKEKRFLV
VLDDIWESDDWKCLAKAFPE-ENNGSRLLLTTRNKNVALQADQS-VPYEV
KLLSEEESWKLFCRSAIPGNVTPPELKELGEKMVKKCAGLPLAIVVLGGL
LSSRQLLTVWEEVFNKLRAFAVS-VDAILSLS-
>Arabidopsis|AT1G12210.1_161_400
LDKVWNCLE-D-KVWIVGLYGMGGVGKTTLLTQINN--KFKLGFDV-IWV
VVSKNATVHKI-QKIGEKL-G-V-KN-WDKNKNQRALDIHNVLR-KKFVL
LLDDIWE-K-VE-LKVIVPS-GENGCKVAFTTHSKEVCGRM-GVDNPMEI
SCLDTGNAWDLLKKKV-GENLSP-DIPQLARKVSEKCCGLPLALNVIGET
MSFKRTIQEWRHATEVLT-ADSGEILPILKYSY
>Arabidopsis|AT1G12280.1_160_401
LERVWTRLE-D-GDEIVGLYGMGGVGKTTLLTRINN--KFEKCFGV-IWV
VVSKSPDIHRI-QGIGKRL-D-G-EE-WDVNENQRALDIYNVLK-QKFVL
LLDDIWE-K-VN-LEVLVPS-RQNGCKVVFTTRSRDVCGRM-RVDDPMEV
SCLEPNEAWELFQMKV-GENLGP-DIPELARKVAGKCCGLPLALNVIGET
MACKRMVQEWRNAIDVLSSAEPGQILPILKYSY
>Picea|MA_10425825g0010_163_442
INEITELVK-ENDPRVVAIVGMGGMGKTLLAERVFKSQKVQERFDHVVWL
PVSQNFDLQHLVLQIAKKM-KPRAKNVRTLGTDEIITKIIEDLNKSRCLF
VVDGLW-KDDFDKIK--WLS-VSK-TKIVVTTRHRSVANTM-LGVHIHPM
KCLSQENGMILFCH-AFPDQSQPKGLMSVTEQIVQKCGGLPLAIKTIGAS
MARRR-LNDWESTLKSL-----NEMNQVLRLSY
>Picea|MA_10425825g0010_683_857
IDKITEFIK-EKGPQVIAVVGMGGMGKTLLVERVFKSRIVQESFDHVVWL
AVPQNFDMQHLLPEIKKKM-K-----VPELTMDNSRDEILKELETSSCLL
LLDDIWNKDDFHKFG--WL--LGK-TKIIVTTRHKQVVSNI-SDLECYFM
KYLSPENSKKLFCH-AFPD-------------------------------
--RHR-QS-------------------------
>Solanum|Solyc05g013280.2.1_1099_1338
IDELKDKLGGSPELDVISIVGMPGLGKTTLAKKIYNDPEVTSRFDVHAQC
VVTQLYSWRELLLTILNDVLEP--SDRNEKEDGEIADELRRFLLTKRFLI
LIDDVWDYKVWDNLCMCFSD-VSNRSRIILTTRLNDVAEYVKES-DPHHL
RLFRDDESWTLLQKEVF-QGESPPELEDVGFEISKSCRGLPLSVVLVAGV
LKQKKTLDSWKVVEQSLSSRIG-ESISIIGFSY
>Arabidopsis|AT1G53350.1_167_413
VEELVDHL--NDSVQVVSVSGMGGIGKTTLARQVFHHDIVRRHFD-GSWV
CVSQQFTRKDVWQRILQDL-RYDE-GIIQMDEYTLQGELFELLESGRYLL
VLDDVWKEEDWDRIK-AFPH--KRGWKMLLTSRNEGLG-LA-DP-TFFRP
RILTPEQSWKLF-ERVSSRDEKD---EAMGKEMVTYCGGLPLAVKVLGGL
LAKKHTVLEWKRVHSNIVTISGSNVYRVLSLSY
>Daucus|DCAR_004567_166_405
YDKLWKALE-G-GSTVLGIYGMPGVGKTTMMESLWK--EALEKFDV-TRA
DVGEDLDVFKL-QKIADHL-D-H-NP-ED-DEQHRASQLKKRLNGEKILI
ILDDVWK-E-IP-LHRIISDDSSTHRKILLTSRKKRVCMDN-KCLHPVKI
APLGPEEAWQMFRNTV-VDNY---LLESLALEVCNQCGGLPLLIHAVGKA
LQFTSP-DVWKDALNQLVMFKADNVYACVKLSF
>Nymphaea|GWHPAAYW007338_40_271
-ESLIELLN--PEIQKVGIWGMGGVGKTYNVKYAID--MVRETFDI-VFV
SVTHEWSIRDV-RNIIKEL-S----E-EE-LGENGGASLHQRLKGTRFLL
VLDDLWE-T-IS-LEELIPT-KENGCKLFLITRIHNVCELM-GAQAKVKV
PTFSREDAWELFCEEV-G---LP-NIQPLAKSIVDECGYLPLAVKEMGKA
MNSSSDEVIWLNSLSIMMQPNS-LVFRQLKLSY
>Nymphaea|GWHPAAYW007338_699_892
--------------QKIGVWGMAGTGKTLNVTTALG--TLNELFDI-LFF
TV--KDGLRTL-RNLMREL-G-I-VD-SE-DDDMKAAALYRRLRGKKFLL
VLDDLWE-T-IS-LEELVPT-EENGCKLLVITRNRKLCDRM-GTQVDIRV
PGFTEEDAWTYICEAA-G---KP-SIEPIAKRVAKECDCMPLALKATMEA
MAGRSDEVSWLRM--------------------
>Arabidopsis|AT1G63350.1_156_397
LDNAWNHLE-D-GVGIMGLYGMGGVGKTTLLTQINN--KFKYMFDV-IWV
VVSKEVNVENI-LDIAQKV-H-S-EK-WDKYKYQKGVYLYNFLK-MRFVL
FLDDIWE-K-VN-LVEIVPT-IKNKCKVVFTTRSLDVCTSM-GVEKPMEV
QCLADNDAYDLFQKKV-GQILSP-EIRELSRVVAKKCCGLPLALNVVSET
MSCKRTVQEWRHAIYVLNSAKSGKILPLLKYSY
>Nicotiana|NbD015194.1_1085_1324
MDELKEQLGGSPQLDVISIVGMPGLGKTTLAKKIYNDPTVTSHFDVHAQC
LVTQIYSWRELLLTILNDVLEP--ADRNEKEDGELADELRRFLLTKRFLI
LIDDVWDNKVWDNLHMCFRD-VRNGSRIILTTRLSDIANYVKES-DPHHL
RLFRDDESWTLLQKEVF-QGETPPELADVGSRIARRCRGLPLSVVLVAGV
LKQKKKLDLWKVVEESLGSSIG-ESMSIIGFSY
>Ananas|Aco026586.1_211_452
--------A----IPTFAIVGESGAGKTALAQLIYCNERVRGYFDMVMWV
SVPQHCWASEITRKILEDV-TRQSTNVQDLD--ALHQMLKGRLISKRFLL
ILDDV-TPIQWNELIRPL-KFGQKGSKILLTTENNSVADIL-KRVKSLQL
NGLEESDYMMLFNKHAYPSDEED--LQLIGEQITSMLRGMPSAARVVGRV
LSSRMDYGYWERILN-T-NLSEDGLKLLSKWSY
>Ananas|Aco026586.1_1501_1728
---------------ALAIVGIGGLGKTTLAQLIYHDKSVRKYFGLLMWV
CVSDCFDAAMLTRKILEAS-KIRNFGDKSLN--SLQEILKENLAKETFLL
ILDDVWNDDEWEKVVAPL-KCGQRGSKILLTTRMNSVADMIAKATKIFKL
DGLEENSNLLLFKKHAFA-NDHK-SLLLIGKKIAKKLMGCPLAAKVIGGL
LNSFMDVGYWIRILKKI-NIQDEDIMTLLRLSY
>Arabidopsis|AT5G43740.1_157_395
VEMAWSSLN-D-EIGTLGLYGMGGVGKTTLLESLNN--KFELEFDV-IWV
VVSKDFQFEGI-QDILGRL-R---KE-WEETESKKASLIYNNLR-KKFVL
LLDDLWS-E-VD-MTKIVPT-RENGSKIVFTTRSTEVCKHM-KADKQIKV
ACLSPDEAWELFRLTV-GDILSQ-DIPALARIVAAKCHGLPLALNVIGKA
MSCKETIQEWSHAINVLNSGEPGRILPILKFSY
>Arabidopsis|AT4G10780.1_158_399
FQRAWNRLD-D-GVGTMGLYGMGGVGKTTLLTQIHN--TLDTKVDV-IWV
VVSSDLQIHKI-QEIGEKL-G-I-KE-WNKQESQKAVDILNCLK-KRFVL
LLDDIWK-K-VD-LTKIIPT-RENKCKVVFTTRSLDVCARM-GVHDPMEV
QCLSTNDAWELFQEKV-GQILSP-DILELAKKVAGKCRGLPLALNVIGET
MAGKRAVQEWHHAVDVLTSAESGHILLILKYSY
>Arabidopsis|AT1G15890.1_159_399
VGRAWNSLK-D-ERRTLGLYGMGGVGKTTLLASINN--KFEGMFDV-IWV
VVSKDLQNEGI-QEILGRL-G---RG-WKVTEKEKASYICNILV-KKFVL
LLDDLWS-E-VD-LEKIVPT-RENGSKIVFTTRSKDVCRDM-EVDGEMKV
DCLPPDEAWELFQKKV-GPILSE-DIPTLARKVAEKCCGLPLALSVIGKA
MASRETVQEWQHVIHVLNSSEPSKILPVLKFSY
>Nicotiana|NbD005763.1_1083_1322
MDELKEQLGGSPQLDVISIVGMPGLGKTTLAKKIYNDPTVTSHFDVHAQC
LVTQIYSWRELLLTILNDVLEP--ADRNEKEDSELADELRRFLLTKRFLI
LIDDVWDNKVWDNLHMCIRD-VRNGSRIILTTRLSDIANYVKES-APHHL
RLFRDDESWALLQKEVF-QGETPPELADVGSRIARRCRGLPLSVVLVAGV
LKQKKKLDSWKVVEEGLGSSIG-ESMSIIGFSY
>Vitis|GSVIVT01024097001_149_359
-------------------------------------------FYCRAWI
YVSQDCRPREAYMQIINQVSAKEQEMIEKYGENELGDFLHDHLKEKRYLI
VLDDVWTCADWDFLAKVFPD-GSNGSRLLLTTRYKDVALHADRT-IPHEM
RLLSKQQSWNLFFRKAFLDTDSPPDLKELGEEMVDKCNGLPLAIVVLGGL
L-SRMSHTEWKQVHDNISALAKEQVMAMLNLSY
>Pinus|PITA_000064070-RA_350_610
IKVITEWIK-EDNPPVIAVVGIGGQGKTLLLQHVFNSEVVHKRFDCQVWL
AVSQKFTVTELLRDMVKQF-ENDESLLMNLSEQELREKIDKFLDKKSCLF
AVDDVWDRYAWQDIG--LPS-RTK-DKVVVTTRDENVAKYL-RADQILHK
NSLSEEDSWRLFCH-AFPD-DQPEAVKDWANQIVNKCGGLPLAIKTIGAH
MASPSDINKWEDTLLHL-----NCMSRVLKFSY
>Persea|Pa20344_168_411
AMKLKGWL-NDDGLTMIGIVGMGGLGKTTAAQKVYNDREVEDHFDRRMWV
SVSQTFTEEEIMRSMLRNL--GDVS-GDSLG--ELLRKIHQYLLGKSYLI
VMDDVWSLEGWWTLCNGL-PK-KNGSSIIITTRNEDIARKM-GVVEFHRP
KLLTQEQSWSLFCKIAFPANEYT-GLEDVGREMVGKCGGLPLAIKAIGGI
MRCKPSLVEWKRIADNS-ELAENNVAASLQLSY
>Arabidopsis|AT5G43730.1_157_396
VGIAWESLD-D-EIRTLGLYGMGGIGKTTLLESLNN--KFELEFDV-IWV
VVSKDFQLEGI-QDILGRL-R---KE-WEETESKKASLINNNLR-KKFVL
LLDDLWS-E-VD-LIKIVPS-RENGSKIVFTTRSKEVCKHM-KADKQIKV
DCLSPDEAWELFRLTV-GDILSQ-DIPALARIVAAKCHGLPLALNVIGKA
MVCKETVQEWRHAINVLNSGKPGRILPILKFSY
>Pinus|PITA_000006149-RA_201_431
---LKRILR-D-V-SVLGVQGMGGVGKTTMAMAL-DDQEIKGAFNI-IFI
TVSQSPNLKVILETMWEKIIRRK-PVF-Q-SVEDAHRQLQQQLRQKPTLV
VLDDVWS-R--ANLEN-LIE--GEGYKTLVTTRISS--IIP-TATSIYEL
PVLDDANAQSLFCFWAFGQK-SP-TAEHLVKQVQAECKGLPLALKVIGSS
LRGES-RPVWESAKNKLLNIDHKGLLRCLESSI
>Pinus|PITA_000006149-RA_854_1088
IWDLKQILR-E-V-SVVGVHGMGGVGKTTMAMAL-NDRDIKGAFNI-IFI
TVSQSPNLKGILETMWQMIFPRK-PEF-Q-NVEDAHRQLQQQLRQKPVLV
VLDDVWS-R--ANLEK-LLE--GQGYKTLVTTRDRC--TIP-TATSLYEL
PLLDEADALSLFCFWAFGQR-SP-SAEHLVKQVQAECKGLPLALKVIGSS
LHGEP-RPAWESAKKKLSNIDHKRLLKCLETSI
>Prunus|Prupe.3G083200.1.p_165_403
FDQVWRHVD-E-QVGMIGLYGMGGVGKTTLLTQIRN--NFRTRFNV-IWI
VVSKGQKIEVI-QDIGKKI-G-S-DE-WKKEQHEKAEDIFRILT-KKFVL
LMDDLWE-P-VE-LTKVVPD-SRNKFKIVFTTRSEEVCGHM-DAQKKIKV
GCLTWDKAWNLFQEKV-GKELLP-DIPKLAEIVASECGGLPLALITVGRV
MACKKTPQEWKRAVQVLRRAESGKVFPLLKFSY
>Picea|MA_10432522g0010_399_616
--KLQTWLE-PNQSRVIGIYGMGGVGKTSVLKVIHD--NY-NKFDV-IWF
TVSENDKIKEL-QAIAYTL-N-D-KD-CP-TLDIQKMKLSASLEKKRFLL
ILDDLWS-K-MD-LVKVVKR--DKGSKVLISTRSRDVIKNM-EASYSLRM
EPLSQEDGWKLFSKRAFW--AQK-DIQIIAEEIAKECKGLPLALNVVAAA
LSSERDLNKWRDALA------------------
>Arabidopsis|AT1G12290.1_159_401
LEKAWDHLD-D-GTKIMGLYGMGGVGKTTLLTQINN--RFDTDVEV-IWV
VVSGDLQIHKI-QKIGEKI-G-I-VE-WNKSENQKAVDILNFLK-KRFVL
LLDDIWK-R-VE-LTEIIPT-SENGCKIAFTTRCQSVCASM-GVHDPMEV
RCLGADDAWDLFKKKV-GDILSP-DIPEIARKVAQACCGLPLALNVIGET
MACKKTTQEWDRAVDVSTTANGARILPILKYSY
>Daucus|DCAR_017175_156_393
LEKVYELLK-E-EVGIIGVYGMGGVGKTTLLKCINN--EFTLNFNV-IWV
TVSREFVAEKI-QQIMSRL-G-S-DE-AE-DQEQLASKIYKVLKMKKFLL
LLDDIWR-G-VD-LEKIVPK-KENNCKVILTSRSMDVCSDM-DAHCKLKV
DFLREKESWHLFAEKV-RRDINQ-SIQPHAQAIVKKCRGLPLALITIGKA
MANKETEEEWIAAKEMLNKPERG-VFTLLKFSY
>Pinus|PITA_000073760-RA_161_396
-----------SPFSRIGVVGKGGSGKTLLMKTLFNRHKVRFIFDFLLWL
TISGSPSILSLQKELFTQI-SMQ-RKNTNVNEEAVNIPLNEALQGKRFAL
FLDDVWEAELLEELGVLLID--QPNSKIIVSSRDSSVLSQM-GAKSTLTV
GDLMENDSWHLFRYYAFYNNGNAEGIEETAKVVCHKCGGLPLAIKAVGRA
MARSTDANEWKFAVQRLSNS-DQ-VYR-LRLSY
>Pinus|PITA_000073760-RA_1076_1303
------------SVSRIGVVGMGGSGKTLLLKTLFNSQKVRDLFDLLLWL
TVSQTPSLSSLLIELSTQI-AIQ-TK----ANLNIKRPLSESMQGKRFAL
FLDDIWDAKLLEDLGVLLI---HSNSKIIVSTRNFRTLVEM-GAKSRIKM
GDLIKDDSWRLFCYYAFHNNGNPLGIEETAKVVCHKCGGLPLAIKAVGRA
MAGITDANEWKFAVQRLPNS-EQ-VYR-LRLSY
>Prunus|Prupe.3G080600.1.p_165_403
FDQVWRHVD-E-QVGMIGLYGMGGVGKTTLLTQIHN--NFRTRFNV-IWI
VVSKGHKIEVI-QDIGEKI-G-S-GV-WKKQQHEKAEDIFRILT-KKFVL
LMDDLWE-P-VE-LTKVVPD-SRNKFKIVFTTRSEEVCGHM-DAQKKIKV
GCLTWDKAWNLFQKKV-GKQLLP-DIPKLAEIVANECGGLPLALITVGRV
MACKKTPQEWKRAVQVLRRAESGKVFPLLKFSY
>Prunus|Prupe.7G160100.1.p_167_407
ASKLKEWL-D-KGILAIGVVGMGGLGKTTIAQKVFNDRKIEERFDRRIWV
SVSQNFSEEQIMRSMLRNL--GDVS-GDDKG--ELLKKINEYLLGKRFLI
VMDDVWGSDTWWHIYEAL-PK-GNGSSIIITTRIEKVAQKM-GVKKSHWP
KCLSKDDSWLLFQKIAFAADEHP-DLENVGKEIVEKCKGLPLAIKAVGGI
MLCKSHYHEWRRIADHH-ELAEDDVIASLQLSY
>Prunus|Prupe.3G080300.1.p_165_403
FDQVWRHVN-E-QVGMIGLYGMGGVGKTTLLTQIHN--NFRTRFNV-IWI
VVSKGHKIEVI-QDIGEKI-G-S-GV-WKKMQHEKAEDIFRILT-KKFVL
LMDDLWE-P-VE-LTKIVPD-SRNKFKIVFTTRSEEVCGHM-DAQKKIKV
GCLTWDKAWNLFQEKV-GKELLP-DIPKLAEIVANECGGLPLALITVGRV
MACKKTPQEWKRAVQVLRRAESGKVFPLLKFSY
>Pinus|PITA_000021445-RA_748_991
-MKVQAWLE-APQARMVGIYGMGGVGKTSLLKLVYN--HFKE-FDV-IWL
TISQHYQIEKL-QAIAETL-D-K-ES-IS-NSDTRKMKLSDSLAKKKFLL
ICDDMWD-R-ID-LVEVVTD--HNCSKVLMSSRSREVIFAM-EASYTLKI
QTLSEEVGWELFRTKAFG--VPENNIEGIAREIASECRGLPLALNTVAAA
MRRKKTEDEWRHALTLMRIPFASDLYKRLKWSY
>Arabidopsis|AT1G63360.1_157_398
LDKAGKHLE-D-GVGIMGMYGMGGVGKTTLLTQLYN--MFKDKFDG-IWV
VVSQEFHVEKV-QDIAQKL-G-G-DE-WTKDKSQKGICLYNILE-KSFVL
FLDDIWE-K-VD-LAEIVPR-TKKGRKLAFTTRSQEVCARM-GVEHPMEV
QCLEENVAFDLFQKKV-GQTLSP-GIPQLARIVAKKCCGLPLALNVIGET
MSCKRTIQEWRHAIHVLNSAEIGKVLPLLKYSY
>Arabidopsis|AT1G51480.1_247_485
VEMAWKSLN-D-EIRTLCLHGMGGVGKTTLLACINN--KFELEFDV-IWV
VVSKDFQLEGI-QDILGRL-R---KE-WEETENKKASLINNNLR-KKFVL
LLDDLWS-E-VD-LNKIVPT-RENGAKIVFTKRSKEVSKYM-KADMQIKV
SCLSPDEAWELFRITV-DDVLSE-DIPALARIVAAKCHGLPLALIVIGEA
MACKETIQEWHHAINVLNSGKPGRILLVLKFSY
>Arabidopsis|AT1G62630.1_156_398
LDKAWKHLE-D-GTGIMGMYGMGGVGKTTLLTQLFN--MFKDKFDG-IWV
VVSQEVNVEKI-QDIAQKL-G-G-HE-WTRDISQKGVHLFNFLN-KKFVL
FLDDLWD-K-VE-LANIVPR-TQKGCKLAFTSRSLNVCTSM-GDEEPMEV
QCLEENVAFDLFQKKV-GQKLSP-GIPQLARIVAKKCCGLPLALNVIGET
MSCKRTIQEWRNAIHVLNSAEIGKILPLLKYSY
>Vitis|GSVIVT01015167001_1_216
---------------------MGGVGKTALLKNINN--EFTKTFDV-IWV
LVSKDFVADKI-QQVGARL-G-S-EE-DE-TQEQRALKICRVMRRKRFLL
LLDDVWE-E-LD-LENIIPD-QQNKCKVIFTTRSMDVCSDM-DAHRKLKV
EFLEEKESWQLFQEKV-GKKLDS-SIRPHAEKIVKKCGGLPLALITIGRA
MANKETEEEWKYAIELLDNPERG-VFTLLKFSY
>Pinus|PITA_000010003-RA_380_601
--QLWRWLE-DRQFRIMGIYGMGGIGKTSLLKTIYN--AYK--LEV-IWT
TVSQIYNNADM-QSIEEEI-N-N-GS-SS-AVDMSKRKLCACLRQNKFPL
VLDDMWR-E-LQ-LDEMIPN--DRGSRVLISTRSFDVIRRM-GADFSIEM
QPLSSSEGWQLFCRGAFG--SPK-DIEDVATQIAGECNGLPLAINVVAAA
MKGKTSVNEWHLAFNQMKN--------------
>Arabidopsis|AT1G58410.1_166_413
VKKLVGYL--KDDYQIVSLTGMGGLGKTTLARQVFNHDVVKDRFD-GAWV
SVSQEFTRISVWQTILQNL-TKRKDEIQNMKEADLHDDLFRLLESSKTLI
VLDDIWKEEDWDLIK-PFPP--KKGWKVLLTSRTESIA-MG-DT-TIFKP
KCLSIPDSWTLF-QSAMPRDEKDEEMENMGKKMIKHCGGLSLAVKVLGGL
LAAKYTLHDWKRLSENIGSIT--SIDHVLSVSF
>Nymphaea|GWHPAAYW011586_117_336
---------QVKDVRIIGIHGVGGVGKTTLAKAIYN--K-CHHFQASSFI
EVYK-SGPMELQKQLIQDFSHDK-KNENISS-KAV-GMIKQKASKKTVLL
VLDDV-D-DK-NQLDALAGKRDHPGSRIIVTTRQAEILKFLQDD-AVYMV
EELDGEESLQLFKYHAFG-DQEPEKYTKLSKEVVSISNGLPLVVQVFGSL
F-KE-TPEECDELLKDLRRRQVSEVH-------
>Prunus|Prupe.3G054800.1.p_166_387
FGKVWGYLE-E-QVGIIGLYGMGGVGKTTLLTKINN--NFHTPFDV-IWI
VVSKDLKLENI-QDIGEKT-G-C-DS-WKKDYLRKAEDIFRVLS-KKFAL
LLDDIWE-R-VD-LAKIVPD-RQNKSKLVFTTRSEEVCSRM-GAHKKIKV
ECLAWDRAWTLFQEKV-GEELIP-DIPKLAEIVAKECDGLPLALITVGRA
MACKKTPQEWNHAIQVLKRAE------------
>Cinnamomum|Cm12198_165_408
AMKIKGWL-NDYGLTTIGIVGMGGLGKTTAAQKVYNDRQVEDHFDRRMWV
SVSQTFTEEEIMRSMLRNL--GDVS-GDSPG--ELLRKIHQYLLGKSYLI
VMDDVWSLEGWWTLCNGL-PK-KNGSSIIITTRNEDIARKM-GVVEFHRP
KFLTQEQSWSLFCKIAFPANEYT-GLEDVGREMVGKCGGLPLAIKAIGGI
MRCKPSLVEWKRIADNS-ELAENNVGASLQLSY
>Vitis|GSVIVT01017148001_165_395
--------D-P-QVGIMGLYGMGGVGKTTLLKKINN--EFTTSFEV-IWA
VVSKSPDIEKI-QQIWNKL-E-P-DK-WERSREEKAAEILRVLR-KRFIL
LLDDIWE-G-LD-LLEMVPD-TENKSKIVLTTRSQDVCHQM-KAQKSIEV
ECLESEDAWTLFRKEV-GEELSP-DIPMLAKVVAEECRGLPLALVTLGRA
MAAEKDPSNWDKVIQDLRKPETGKLFHRLKLSY
>Arabidopsis|AT1G59124.1_167_419
VKKLVGYL--EANVQVVSITGMGGLGKTTLAKQVFNHEDVKHQFD-GSWV
CVSQDFTRMNVWQKILRDL-KKEEKKIMEMTQDTLQGELIRLLETSKSLI
VLDDIWEKEDWELIK-PFPP--TKGWKVLLTSRNESVA-MR-NT-SIFKP
ECLTTEDSWTLF-QRALPMDEKDEEKEELGKLMIKHCGGLPLAIRVLGGM
LAEKYTSHDWRRLSENIGSLTNNNCNNVLSLSF
>Arabidopsis|AT1G59620.1_133_382
VKKLVGHL-VEDSSQVVSITGMGGIGKTTLARQVFNHETVKSHFA-QAWV
CVSQQFTRKYVWQTILRKV-GK-----LEMTEDELQEKLFRLLGTRKALI
VLDDIWREEDWDMIE-PFPL--GKGWKVLLTSRNEGVA-LA-NP-NFFKP
DCLTPEESWTIF-RRVFPGNEKDEKMEELGKQMIKHCGGLPLALKVLGGL
LVVHFTLDEWKRIYGNIKSITSNSVYHILHLSF
>Solanum|Solyc02g084890.1.1_163_405
TEKIKDWL-S-DGLLAVAFVGMGGLGKTTLAQKVFNERSMENHFERRIWV
SVSQTFTDEQVMRSILKSL--GDAC-GDDQG--ELLRKINQYLLGKRFLI
VMDDVWSLDAWWQIYSGL-PK-GNGSSVIVTTRNELVARKM-GVTETHWP
KFLNEHYSWLLFRKIAFAATEFP-ELEDMGKEIVEKCKGLPLAIKAVGGV
MLCKPYYHEWRRIADHR-ELKENDVMASLQLSY
>Arabidopsis|AT1G58390.1_168_414
VKKLVGYL--EENVQVVSITGMGGLGKTTLARQVFNHEDVKHQFD-RAWV
CVSQEFTRKNVWQMILQNL-TRKKDEILQMEEAELHDKLFQLLETSKSLI
VFDDIWKDEDWDLIK-PFPP--NKGWKVLLTSQNESVA-VG-DI-KLFKP
ECLAIEDSWTLF-QRAFPKDEKDEEMEDMGKQMLKHCGGLPLAIKVLGGL
LAAKYTMHDWERLSVNIGSIT--SIYHVLSMSF
>Pinus|PITA_000084570-RA_908_1071
-----------EKAKILGIVGFGGVGKSTLAKQFFN-RE-RSNYDRSCFL
FI----SLPSVQSSLLKDLIQSD-AQINSVA-EGI-ERLKT--VSQRSLI
ILDDI-D-HI-DQMKALCPT-N--GSLILITSRNRDVLISIGKS-SIYTL
KGLHGKHPQELFCWHAFD-RPSPVGFEKVVEEF-----------------
---------------------------------
>Pinus|PITA_000084570-RA_1780_1946
IEDVDRLSRQSEKAKILGIVGFGGVGKSTLAKQFFN-RE-RSNYDRSCFL
FI----SLPSVQSSLLKDLIQSD-AQINNVA-EGI-EMLKI--VSQRSLI
ILDDI-D-HI-HQMDALCPT-N--GSLILITSRNRDVLISIGES-SIYTL
KGLHGKHPQELFCWHAFD-RPS----------------------------
---------------------------------
>Arabidopsis|AT1G58602.1_166_422
VKKLVGYF--EDNYQVVSITGMGGLGKTTLARQVFNHDMVTKKFD-KAWV
SVSQDFTLKNVWQNILGDL-KKEEKKILEMTEYTLQRELYQLLEMSKSLI
VLDDIWKKEDWEVIK-PFPP--TKGWKLLLTSRNESIV-AT-NT-KFFKP
ECLKTDDSWKLF-QRAFPIDEEDEEMEKLGEKMIEHCGGLPLAIKVLGGM
LAEKYTSHDWRRLSENIGSLTNNNCNYVLSLSF
>Arabidopsis|AT1G58848.1_167_418
VKKLVGYL--EANVQVVSITGMGGLGKTTLAKQVFNHEDVKHQFD-GSWV
CVSQDFTRMNVWQKILRDL-KKEEKKIMEMTQDTLQGELIRLLETSKSLI
VLDDIWEKEDWELIK-PFPP--TKGWKVLLTSRNESVA-MR-NT-SIFKP
ECLTTEDSWTLF-QRALPMDEKDEEKEELGKLMIKHCGGLPLAIRVLGGM
LAEKYTSHDWRRLSENIGSLTNNNCNYVLSLSF
>Nicotiana|NbD051089.1_160_402
TEKIKDWL-R-DGLLTIAFVGMGGLGKTTLAQKVFNDKRVEDHLERRIWV
SVSQTFTEEQVMRSILRSL--GDAC-GDDQC--ELLRKINQYLLGKRFLI
VMDDVWSWDAWWQIYTGL-PK-GNGSTVIVTTRNELVARKM-GVTEIHWP
KFLNEHYSWLLFRKIAFAGSEFP-ELEDVGKEIVEKCKGLPLAIKAVGGV
MLCKSYYHEWRRISNHR-ELKENDVMASLQLSY
>Eucalyptus|Eucgr.F04244.1.p_99_338
LNKVLKWLE-K-QVGVIGLYGTGGVGKTTLMKRINE--ELHANFDV-IWV
VVSRQVNEDSI-QDIRKRL-N-K-DS-WGWSQDERINYLWERLD-KKFVL
LIDDVWA-R-LD-LSKIVPS-FENGSKVVFTTRSKQVCYQM-RADKTFEV
ECLKFEEALELFENNV-GKSISP-DIPMLAKGIAQECKGLPLALITIGRA
MAGIANPHEWKHALTTLRNPNPSEVYNILEFSY
>Solanum|Solyc05g005130.1.1_946_1184
MDKIKRQLRRSSQLDIISIVGMPGIGKTFLAEKIYNNLIVTPHFDVHAKC
RVTQLYSWKELLLTILNDVLDP--ADRTGKEDGELATELRQVLLTKRFLI
LVDDVWDKTVWDHLYMCFRD-AKNGSRIILTTRLSDIANYAKKS-EPHHL
RLFRDDESWTLLQEEVF-QGESPTELVDVGFRIAKSCGGLPLSIVLVGGV
LKEKKKEDLWKEVEESLGSNIG-QSMSLIGFSY
>Pinus|PITA_000038870-RA_198_422
----EKLVD--SEFSSIGVVGKGGSGKTLLLKRIFNSKNVRNAFGLLLWL
TVSQCPSYKRLGKELCQQM-TIQ-TNEYNLNPEGVRIWMNQSLRAKRFAL
FLDDVWGAKLLEELGVPLTD--HSTSKVIVSSRDNRALLEM-GNESIIKM
EDLLEDESWPLFAHHAFYNNRNPASIEKTARVVCAKCGGLPLAIKAVGRS
MAGITDPKEWEFAVRRLPN--------------
>Pinus|PITA_000038870-RA_1036_1260
---LEKLVD--SEFSCIGVVGKGGSGKTLLFKRIFNSEMVRHVFDLLLWL
TVSQFPSYTSLGKELCQQI-AMQ-TNECHTNPEGVKIWMNHSMQTKRFAL
FLDDVWGAKLLEELGVPLTD--HLTSKVIVSSRSHRALLEM-GNESTIKM
KDLMEDESWPLFAHHAFYNNRNPASIEKTARVVCARCGGLPLAIKAVGRS
MAGITDPREWDFAVGRLPN--------------
>Eucalyptus|Eucgr.L01366.1.p_163_403
FNKVWKWLE-K-EIRVIGLYGIGGVGKTTLMKRINN--DLRAKFEV-IWV
VVSRQVKEDNI-RDIRRGL-H-K-EL-WEWSRNGATHHLCEVLH-KKFVL
LIDDVWA-R-LD-LSKIVPC-LENGSKVLFTTRSKTVCYQM-KVDKAYQV
QCLTPEEALGLFENNV-GKSVFP-EIPELAKNIVLECKGLPLALITVGQA
MAGKDIPGEWRHALTTLRNPKQGEVYHILKFSY
>Eucalyptus|Eucgr.B00330.1.p_157_396
FNKVWKWLE-K-EIGVIGLYGTGGVGKTTLMKRINK--DLGANFEV-IWV
VVSRQVKEDNI-RDIRKRL-N-E-KT-WGWSQDERVHHLLERLQ-KKFVL
LIDDVWK-T-LN-LSKIVPC-LENRSKVIFTTRSEEVCRQM-RANKTHKV
RCLTLEEALGLFKNNV-GISTFP-EIQELAKNIVLECKGLPLALVTVGRA
MASKDNPSEWRHALTTLRSPKQGDVYHILKFSY
>Beta|KMT02680_158_400
TRKLKDWL-DSSGILSIGVVGMGGLGKTTVAQTVFNDKDIDLRFEKRIWV
SVSQKFNEEQIMRSILRYL--GDTN-GDNHG--DLLRRINQYLLGKRFLI
VLDDVWSEDSWWVIYEGL-PK-GNGSCIIVTSRIEEVTRKM-RVQEIHRP
QVLNEGHSWSLFCNVAFAETEST-ELESVGKEIVSKCRGLPLAIKAVGGM
MLCKPYYHEWRRIADHR-ELGVEDVMASLQCSY
>Vitis|GSVIVT01017017001_167_396
--------D-E-ELGIIGLYGMGGAGKTTLMTKVNN--EFRSSFEA-IWV
VVSRPASVEKV-QDIRNKL-D-P-DR-WRRTEDEKAVAIFNVLA-KRFVM
LLDDVWE-R-LD-LQKVVPN-SQNKSKVILTTRSLDVCRDM-EAQKSLKV
ECLTEDEAINLFKKKV-GETLSS-DIPQLAEIAAKECQGLPLAIVTIGRA
MADKKTPQEWERAIQMLKTPKSGHVFPVLKFSY
>Eucalyptus|Eucgr.L01171.1.p_157_396
FDKVWKCLK-N-EIRVIGLYGIGGVGKTTLMKRINK--DLNANFEV-IWV
VISRQVNEDNI-RDIRKRL-N-K-ET-WGWSQDDRVHYLLEVLH-KKFVL
LIDDVWE-R-LD-LSKIVPC-LENGSKVVFTTRLKEVCCQM-KADEACEV
QCLTQEEAMGLFENNV-GKSISA-QIPELAKNIVLECKGLPLALVTVGRA
MAGKDNPSEWRRALRKLRRPESGEVYHILKFSY
>Vitis|GSVIVT01026910001_172_414
TEEVKQMLKEETRRSVVSIVGMGGLGKTTLAKKVYNQRDVQQHFDCKAWV
YVSQEFRAREILLDIANRFMSEKE--K-EMRESELGEKLCEYLKEKKYLV
VMDDVWSSEVWSRLRSHLPE-AKDGSKVLITTRNKEIALHATQA-FIYEL
RLMNDDESWQLFLKKTFQGTSHIRELEEPGKKIVAKCKGLPLAVVVLGGL
LSTKKTKPSWEKVLASIEWLDQGECMGILALSY
>Vitis|GSVIVT01017136001_195_408
--------D-P-QVGIMGLYGKGGVGKTTLLKKINN--EFATSFEV-IWA
VVSKSPDIEKI-QQIWNKL-E-P-DK-WERSREEKAAEILRVLR-KRFIL
LLDDIWE-G-LD-LLEMVPD-TENQSKIVLTTRSQDVCHQM-KAQKSIEV
ECLESEDAWTLFRKEV-GEELSP-DIPMLAKVVAEECRGLPLALVTLGRA
MAAEKDPSNWDKAIQNLRKPE------------
>Prunus|Prupe.8G010200.1.p_172_418
KQTLTAWLHEEQHLTVVSVVGMGGSGKTTLVAKTFTNETINRHFDSYAWI
TVSQTYVIEDLFRSLIKELRTKEDADLISMSYRDLLQLLVNYLESKRYLV
VLDDVWDIKLWREIRIALPD-RQLGSRIMLTTRKEDIASHCFES-HVHCM
QPLEKNDAWELFSRKSFSTDGKPPELEKLAWELMEKCKGLPLAIIALGGL
MSSKKSAAEWSKVYNGLNWLTSHEVKSILLLSF
>Arabidopsis|AT5G05400.1_160_381
VESTWNSME-V-GVGLLGIYGMGGVGKTTLLSQINN--KFTVSFDA-IWV
VVSKNPTVKRI-QEIGKRL-D-Y-EG-WEKTENEIASTIKRSLN-KKYML
LLDDMWT-K-VD-LANIIPK-R-NGSKIAFTSRSNEVCGKM-GVDKEIEV
TCLMWDDAWDLFTRNM-KE-LSP-KIPEVAKSIARKCNGLPLALNVIGET
MARKKSIEEWHDAVGV-----SGD---------
>Eucalyptus|Eucgr.F04256.1.p_159_397
LNKVWKWLE-K-QVGVIGLYGAGGVGKTTLIKRINE--ELHANFNV-IWV
VVSRQVNEDSI-QDIRKRL-N-K-QS-WGWSQDEMINYLWERLD-KKFVL
LIDDVWA-R-LD-LSKIVPS-LENGSKVVFTTRSKQVCDQM-RADKTSEV
ECLKFKEALELFENNV-GKSISP-DILELAKDIVRECKGLPLALITIGRA
MVGRENPNEWKHTLTTLRNPKSGEVYHILEFSY
>Nicotiana|NbD038328.1_25_256
AEKIIKLLRGIRERDIVSIFGMPGLGKTTLAKKIFKDSSIVSHFDVRAWV
TISQSYDVKELLRDIYKQVTGK---YN-EDKESDIADMLRKCLIGKRYLI
VMDDVWEVKAWDEFRLCFPI-GKQGSRIMLTTRLEHVAMEVECT-DPYSP
QFLTMEASWKLLEKKAF-QKETPPKLKDVGVQIVEYCKGLPLTVVLVGGI
LAKKRNVSEWCEVANNLKY------LGATESES
>Vitis|GSVIVT01038391001_2_224
----------------IGLYGLGGVGKTTLLAQINN--HFRTSFDV-IWV
VVSKTPNLERV-QNIWEKV-G-C-DK-WKKSRHEKANDIWRALK-KRFVM
LLDDMWE-Q-MD-LLEVIPD-QQNKSRLIFTTRSQDLCGQM-GAHKKIQV
KSLAWKDSWDLFQKYV-GKDLSP-EIPELAEMVAKECCGLPLAIITIGRA
MASKVASQDWKHAIRVLQTANPGRVYPLLKYSY
>Prunus|Prupe.8G127100.1.p_165_403
TEALLRQLTMEPRRRVVSIVGMGGLGKTTLAKKLYNHSELKKQFDCRAFV
YVSKDYRRRDTLQGIIVAVN-IQD--LKKLQEEELVLKLHQLLQEKRYLL
VLDDIWETKVWDSLQSAFPN-GKMGSKVMLTTRNKEVALYADMS-EPIEP
QFLTQDESLELFRKKAFPGMNEPSDLENLGRQMMAKCSGLPLTVVVLGGL
LSTKKTAEEWTRVVQNINWLI-GDVSAVLALSY
>Prunus|Prupe.6G199100.1.p_185_433
KQMLMGWLDEGKHQTVVSVVGMGGSGKTTLVARTFTDDIVKSHFECYAWI
TVSQSYVIEDLFRRLIKEFQAKEEADLNSMSYRELLEILVKYLEAKRYLV
VLDDVWDIKLWEEIRLSFPD-KQLGSRVMLTTRREDIASSVFES-HVHRI
QRLETIDAWELFCMKAFSSHNKSPELQPLAREIVEKCEGLPLAIVALSGL
MSSKKTFSEWSQVCNSLNWLANNEMKSILLLSF
>Cinnamomum|Cm2121_177_423
KDFLIGKLDERPKRAVVAVVGMGGLGKTTLVTKVYDSPQVKNHFECHAWI
TVSQSYKLDELMRNMIKKLKSEEADDIDKMEGGHLVQTIINCLQNKRYVI
VLDDVWETIDWNHIRVAFPN-NLCGSRIMLTTRIRDV-AMSFAE-NILDL
EPLGKDYAWILFCNRAFSN--KPPELEPYAKSLVQKCDGLPLAIVTIGGL
MLTKKSSLEWRKVENSLTWLSTNGMKNILLLSF
>Cinnamomum|Cm2126_179_425
KDFLIGKLDERPKRAVVAVVGMGGLGKTTLVTKVYDSPQVKNHFECHAWI
TVSQSYKVDDLMRNMIMELKSKEADDIDKMEGGNLVQTIINCLQNKRYVI
VLDDVWETIDWNHIRVAFPN-NRCGSRIMLTTRIRDV-AMSFAE-NILDL
EPLGKDYAWILFCNRAFSN--KPPELEPYAKSLVQKCDGLPLAIVTIGGL
MLTKKSSLEWRKVENSLTWLSTNGMKNILLLSF
>Eucalyptus|Eucgr.L02679.1.p_157_394
LNKVLKCLE-K-QVGVIGLYGTGGVGKTTLMKRINE--ELHANFNV-IWV
VVSRQVNEDSI-QDIRKRL-N-K-QS-WGWSQDEMINYLWERLD-KKFVL
LIDDVWA-R-LD-LSKIVPS-LENGSKVVFTTRSMQVCDQM-QADKTFKV
QCLKFKEALELFENNV-GKSISP-DILELAKDIVRECKGLPLALITVGRA
MAGRKKPSEWRNALGTLKNPKSGEVYHILEFSY
>Vitis|GSVIVT01038402001_5_241
-NKVWSCLE-E-QVGIIGLYGLGGVGKTTLLTQINN--EFKTTFAV-IWA
VVSRDPDFPNV-QDIGKKV-G-C-GI-WRKSKDEKAIDVFRALK-KRFVL
LLDDIWE-P-VN-LSVLVPN-EENKSKLVFTTRSEDVCRQM-EAEKNIKV
ECLAWQESWDLFQKKV-GQDLSA-EIPMLAEIVAKECCGLPLALVIIGRA
MACKKTTEEWNYAIKVLQGAIPGRVFPILKFSF
>Prunus|Prupe.8G010000.1.p_171_418
KQTLTAWLNEEQHLTVVSVVGMGGSGKTTLVAKTFANETVKRHFDSYAWI
TVSQTYVIEDLFRSLIKELQTNEYADLISMGYRDLIQLMLNYLESKRYLV
VLDDVWDIKLWREIRISLPD-RQLGSRIMFTTRKEDIAFHCFES-HVHCM
QPLEKNYAWELFSRKSFSTDGKPPELEKLAWELMEKCKGLPLAIIALGGL
MSSKKLAAEWSKVYNGLNWLTSHEVKSILLLSF
>Vitis|GSVIVT01034252001_8_239
------CLD-E-QVRSIGLYGIGGVGKTTLLRKINN--EYGKRFDV-IWI
VVSKPISVEKI-QEILKKL-S-L-HK-WKSSKEEKTAEIFKLLA-KNFVI
LLDDMWD-R-LD-LLEVIPS-DQTKSKVVLTTRSERVCDEM-EVHERMRV
GCLTPGEAFSLFCDKV-GQNLSP-DIKRLAKIVVEECKGLPLALIVIGRS
MASRKTPREWEQALQVLKSPESGQVFPILKFSY
>Nicotiana|NbD023239.1_25_253
AEKIIKLLRGIKERDIVSIFGMPGLGKTTLAKKIFKDSSVVSHFDVRAWV
TISQSYDVRELLKDIYKQVTGK---YN-GDKESDIADMLRKCLIGKRYLI
VLDDVWEVKAWDELRLCFPI-GKQGSRIMLTTRLEHVAMEVECT-DPYSP
RFLTREASWKLLEKKAF-QKENPPEFKDVGVQIAEYCKGLPLTVVLVGGI
LAKKRNVSEWCEVANNLKS------LGAVESES
>Panicum|Pahal.F00534.1_175_336
-------LQESKNLRVIAVWGTSGLGQASIINEAYENPDIKNRFPCQAWV
RVSHPFNPNDFIKSLVKQF---STLETEKTGQE-LAVEFTRYVEEKSYLI
VLNGVYTEE-WNVIKGCFPN-NKRRSRIIVCTPQAEVAS-L-GQEQVLEL
KQLSADQTIYAFY-------------------------------------
---------------------------------
>Panicum|Pahal.F00534.1_406_661
---MVKLINSGHELPVISVWGMGGLGKTTLVKDVYESQKLIGMFEKRACV
TMLKE--LKSLIIQLSQSSSETR-TVMVGVE-ELT-KDLARLLEGKKCLI
VVDDV-S-SR-AEWDHIIQHFPDSTCRIVVTTREESIAK-EKQEN-IYKL
KVLEYRDALQLFTRKVFK-EAIDDKHPDLAKLILKKCNGLPLAIVTIGGF
LANK-IVE-WRKLISALE-MPDLEIRTVLGKSY
>Eucalyptus|Eucgr.F04225.1.p_159_399
LNTVWKWLK-N-EARVIGLYGVGGVGKTTLMRRINE--KLHANFEV-IWV
VVSKHVNEDGI-RDIRKKL-N-K-ES-WEQSRNERVHLLGEVLR-KKFVL
LMDDVWA-G-LE-LSQIVLS-LENESKIVFTTRLKQVCHHM-GADETFEV
QCLTPEEALALFENNI-SKSISP-EIQELANNIVRECKGLPLALITVGRA
MAGRENPDEWKHALTTLRNPKPGEVYHILEFSY
>Nicotiana|NbD017252.1_25_253
AEKIIKLLRGMRERDIVSIFGMPGLGKTTLAKKIFKDSSIVSHFDVRAWV
IISQSYDVRELLRDIYKQVTGK---YN-GDKESDIADMLRKCLIGKRYLI
VLDDVWEVKAWDELRLCFPI-GKQGSRVMLTTRLEHVAMEVECT-DPYSP
RFLTREASWKLLERKAF-QKETAPEFKDVGLQIAEYCKGLPLTVVLVGGI
LAKKRNVSEWCEVANNLKS------LGVVESES
>Prunus|Prupe.8G007600.1.p_169_419
KQTLMERLSEERHQMVVSVVGMGGSGKTTLVAKTFTDETIKRYFDCYAWI
TVSQTYVIEDLFRSLIKEFRSKEEPSMSSLEHTELVEMLRNYLDAKRYLV
VLDDVWDIKLWERVRISLPD-RALGNRILLTTRNQEIALYPFES-HVYRI
ELLEKDEAWELFNKKAFSTHEHPPEFESLASELVEKCEGLPLAIVALSGV
LSSKESPTEWSKVYSSLNWLTNNKMTTILLLSF
>Cinnamomum|Cm12977_165_409
AEEVCKMLEGGEQRSVVSIVGMGGLGKTTLARKVFNDENIRGHFNCYAWI
YVSQEFIVRDLLYDLIKSVKKSNDNKLKSLKEEEQREELYNYLKGNRYLI
VVDDIWNKEAWDSIEASFPT-ENNGSRIMLTTRNIDVALQVDSR-KPYEL
RLLTNEECWELLHKKAFLEANRLEELEMLGKEIARKCGGLPLAAVVLGGL
LATKKSVHEWKKVLKGIDWLKEGDILPILALSY
>Cinnamomum|Cm2122_136_378
KDFLIGELDERPKRAVVAVVGMGGLGKTTLVTKVYDSPQVKNHFECYAWI
TVSQSYKVDDLMRDMIKELKSKEADGINKMKGGHLVQTVIDYLQNKRYVI
VLDDVWETIDWNHIRVAFPD-DGRGSRIMLTTRIRDV-ASSFVE-NILYL
EPLGEDDSWLLFCNKAFLN--KPLELQSYAKSVVQKCEGLPLAIVTIGGL
MLTKKSSLEWRKVENSLSWLSNNGMKNILLLSF
>Populus|Potri.006G147100.1_101_311
LERARQFLE-D-GVGTVGIYGMGGVGKTTLLKTINN--EFTKRFDV-IWV
GVSKEFVADKI-QRVGARL-G-P-EE-LE-SHEQRALKIHKLMKRKKFLL
LLDDVWE-G-ID-LPKLIPE-KTS--KVIFTTRSLDVCTGM-YADQKLRV
EFLGEEDSWKLFCENV-GEKIDE-TIRAYAETIVRKCGGLPLALITIGKA
MANKETEEEWKYAIE------------------
>Nicotiana|NbD009617.1_27_254
AEKIIKLLRGTRERDIVSIFGMPGLGKTTLAKKIFKDSSIVSHFDVRAWV
TISQSYDVREVLREIYKEVTSK---YN-GDKESDIADKLRKCLIGRRYLI
VLDDVWEVKAWDELRLCFPI-GKQGSRIMLTTRLEHVAMEVEYT-DPYSP
GLLTTEASWKLLEKKAF-QKKTPPKFKDVGVQIAEYCKGLPLAVLLIGGI
LAKKRNVSEWYEVANNFKS------FGAVESES
>Vitis|GSVIVT01038386001_5_243
-NKVWSCLE-E-QVGIIGLYGLGGVGKTTLLTQINN--EFKTTFDV-IWA
VVSRDPDFPKV-QDIGKKV-G-C-GI-WRKSKDEKAIDVFRALK-KRFVL
LLDDIWE-P-VN-LSVLVPN-EENKSKLVFTTRSEDVCRQM-EAEKNIKV
ECLAWQESWDLFQKKV-GQDLSA-EIPMLAEIVAKECCGLPLALVIIGRA
MACKKTTEEWNYAIKVLQGAIPGRVFPILKFSF
>Cinnamomum|Cm2132_176_418
KDFLIGELDERPKRAVVAVVGMGGLGKTTLVTKVYDSPQVKNHFECCAWI
TVSQSYKVDDLMRDMIKELKSKEADGINKMKGGHLVQTVIDYLQNKRYVI
VLDDVWETIDWNHIRVAFPD-DGRGSRIMLTTRIRDV-ASSFAE-NIIYL
EPLGEDDSWLLFCNKAFLN--KPLELQSYAKSVVQKCEGLPLAIVTIGGL
MLTKKSSLEWRKVENSLSWLSNNGMKNILLLSF
>Euryale|Ef29855_168_396
IKEILDSLD-T-TISRIGIYGMGGIGKTTIVKNVYN--EVK--FDI-VYI
PVGRDLDYKAL-QEIARYL-H-S-PE-GA-DQSEGEQLISARLKGRKYLL
ILDDVWQ-H-VD-LHVLVPA-MDE-SKVVVVSRSLHVCAAM-VTNKNIKV
EVMSSTDAMTLFVHKV-GD-IQP-TIEKIAMEVLRECGGLPIAITTIGAA
LRNNDDADVWEDTLRALKQTEQDKVFGILKLSY
>Euryale|Ef29855_1051_1206
--------------------------------------------------
-------CKAL-QKIACYL-Y-S-PE-GA-DQSEGEQLISERLKDRKYFL
ILEDAWQ-Y-LD-LHVLIPA-VNG-SKIVVVSRSLHVCRAM-GSTKTIRV
EAMSSEDAMSLFLHKA-GE-IHP-NIEKSAMEVLKECGGLPLAIATMGIA
LRNIDYVGVWEVTLRALRQ--------------
>Pinus|PITA_000039946-RA_311_491
--QLQTWLE-APQVRKIGVYGMAGVGKTTLLKSVHN--FYK--FDV-IWV
TISQVYEIRVL-QRIATAL-K-D-PS-ISQDTDTLKMMLSASLMKKKFLL
MLDDMWH-P-LD-LQELVAA--DKGSRVVLSTRSRDLAL-A-EADKSIEV
KPLSTEDGWTLFEKVAFG--HPE-DLKECARKVSDEC-------------
---------------------------------
>Eucalyptus|Eucgr.L02932.1.p_158_395
-NKVWQWLE-K-EIGVIGLYGTGGVGKTTLMKRINN--KLHTYFEV-IWV
VVSRRVNEDNI-RDVRKKL-N-E-EI-WGWSQDERVYHLLEVLK-KKFVL
LIDDVWA-K-LD-LSKIVPC-LENGSKVVFTTRLEKVCYQM-MANIAYQI
QCLTLEEALELFKNNV-GKLVSP-EIPELAKNIVLECKGLPLALITIGQA
MVGKDNPNEWRHTLTMLRSPESGDVYHILEFSY
>Cinnamomum|Cm13103_170_418
KNFLIQRLDERPESVVLCVVGMGGLGKTTLVTKAYNSPNVKNHFDCHAWI
TVSQSYKLEELLRSLVKELKSKKSDAVREMNTSDLFETVIDYLKDKRYVI
VLDDVWEPNVWRDIHVAFQN-NECGGRVIITTRKENV-SSSFDE-NVLQL
KPLGNDDALVLFCNKAFLN--KPPELKQYAESLVQKCEGLPLAIVAIGGL
MSTKKSSLEWKKIEDNLSWLSSNDMKSILLLSY
>Prunus|Prupe.8G008700.1.p_172_418
KQLLINWLNGEQQQTLLSVVGMGGSGKTTLVAKTFNDERVKKQFHCCAWV
TISQTYVIDDLFRSLIKEFEAKEKADMNSMTYRELLQVLVNYLESKRYMV
VLDDVWDIKLWKEIRIALPN-TQLGSRIMLTTRKEDVASSSFQS-HIHHI
QLLKKNEAWELFSSKAFSAQNNPPELQSLAEEVVEKCEGLPLAIVALGGL
MSSKKPF-EWKQVYNSLNLLT-IEVQNILFLSF
>Pinus|PITA_000068740-RA_49_287
-------LD-ANTVFRTGVVGQGGSGKTLLFKRIFNSKKVRDLFDLFLWL
TVSQFPPFSSLRNDLCKQI-SVQ-TKDQNMNQEDVKRWLSERLQEKRFAL
FLDDVWGGKLQEELGLSLSQ--HSNFKIIVSSRSRTALREM-GADSALTM
GDLSEEESWQLFAHHAFYNNGSPANMERRAKVVCDKCGGLPLAIKVIGRT
MAGISDPQHWELAVLRLPNI-LQ-LNR-LRWSY
>Pinus|PITA_000068740-RA_841_1068
----------------TGVVGKGGSRKTLLRKRLFNGQKVRDLFDLFLWL
TVSKSPSFSSLRNDLCNQI-AVQ-AKDQNMNEEDVKGWLSERLQEKRFAL
FLDDVWGRKLQEELGLNLSQ--HSNSKIIVILRSRGALREM-GADSKLRM
GDLSEEESWELFAHHAFYHNGLPANMERRAKVVCDKCGGLPLVIKVIGRT
MAGISNPQHWELAVLRLPNI-LQ-LNR-LRWSY
>Cinnamomum|Cm2120_172_416
KDFLIGKLDERPKLAVVAVVGMGGLGKTTLVIKVYDSPQVKNHFECHAWI
TVSQSYKLDELMRNMIKELESKEEDDINKMKDSDLVQTVINYLQNKRYVI
VLDDVWETIEWNHIRVAFPN-NRCGSRIMLTTRMRDV-ALSFAE-NTLYL
EPLGKDDAWLLFCNRAFSN--KPSELQPYAKSLVQKCDGLPLAIVTMGAL
MLTKKSSLEWRKVENSLNWLSNNGMKNILLLSF
>Populus|Potri.005G119800.1_165_406
TKKIKDWL-D-VGILKIGIVGMGGLGKTTIAQMVFNDREIEDRFERRMWI
SVSQSFDEEQIMRSMLRTL--GDAS-GDDRG--ELLRKINQYLLGKRYLI
VMDDVWSLDNWWSISEGL-PK-GNGSSVIITTRLVEVLTKM-EVSKMHKP
DILNSNNSWLLFRKIAFAASDKP-ELEKIGKEIVQKCNGLPLAIKAIGGM
LLYKSHYHEWKRIADNR-ELGENDVMPSLQLSY
>Prunus|Prupe.6G199800.1.p_172_421
KNTLLGWLDEAKQQTVVSVVGMGGSGKTTLVARTFKDDIVKRHFECYAWI
TVSQSYVIEDLLRRLIKEFKAKEEADMNAMSYNELLEILVNYLETKRYLI
VLDDVWDVHLWDKIRFSFPD-KQLGSRVMLTTRREDIGSSSFES-HVHKI
RPLEMGDAWELFSMKAFSSQNKSPELLPLARELVEKCEGLPLAIVALSGL
MSSKKSLNDWSKVYNSLNWLTNNEMKSILLLSF
>Vitis|GSVIVT01007144001_170_399
LKELKRWLT-D-GESRIVVSAPGGCGKTTLAKRL-HDQQVKEYFHI-FYV
TVSKTFNLIGIIKKLFWHS-DEQ-PGF-Q-NEEDAVNQLELMLRKGRILL
VLDDVWSSE--SFLTK-FNQ--ISGCKVLITSRNEF--PKF-GS--TYNL
KLLSEEDAKTLFRHSAIPEDSSP---EDLVNTIVRRCKGFPLALEVVGRS
LHGQP-VEIWRSTLMKLSEINEDELRNCLQSS-
>Vitis|GSVIVT01007144001_1144_1374
LKELKRRLT-D-GESRIVVSAPGGCGKTTLAKRL-HDQQVKEYFDI-CYV
TVSKTCDLIGIIKKLFWHN-AER-QGF-Q-SEEDAVNQLELMLRKGRILL
VLDDVWSSK--SVPDK-FKQ--ISKFKVLVTSRNEF--PGF-GS--TYNL
KLLSEEDAKTLFCHSAIPEDSSP---EELVNGIVRRCKGFPLALEVVGRS
LHEQP-VEIWRSTLMKLSEINEDELRNCLQSSL
>Prunus|Prupe.6G199700.1.p_172_420
KNMLLGWLDEAKHQIVVSVVGMGGSGKTTLVARIFKDDIVKRDFECYAWI
TVSQSYVIEDLLRRLIKEFKGREEADINAMSYNELLEILVNYLETKRYLI
VLDDVWDVHLWDKIRFSFPD-KQLGSRVMLTTRREDIASSSFES-HVHKI
QPLERGDAWELFSMKAFSSQNKSPELLPLARELVEKCEGLPLAIVALSGL
MSSKKSLKEWSTVYNSLNWLTNNEMKRILLFS-
>Prunus|Prupe.6G200400.1.p_92_341
KNMLLGWLDEAKHQTVVSVVGMGGSGKTTLVVRTFKDDIVKRHFECYAWI
TVSQSYVIEDLFRRLIKEFKAKEEAAMNAMSYNELLEMLVNYLETKRYLI
VLDDVWDVHLWDKIRFSFPD-KQLGSRVMLTTRREDIASSSFES-HVHKI
RPLERSDAWVLFSMKAFSSPNKSPELLPLARELVEKCEGLPLAIVALSGL
MSSKKSLTEWSTAYNSLNWLTNNEMKSILLFSF
>Ceratophyllum|Cd2801_168_407
LKILKNRLDTQEMRRCISVVGMGGLGKTTIARKVY--KDVRRHFDFSTWV
YISKEFNIKDILEKISKDIKWKDE-IMK--DEIKLGSKINEHLKDKRYLV
VLDDLWDCQSWHNLKTVFPD-VNNRSRLLLTTRNEDVAKEVDKT-SPHNL
RFLDKDESWELFCQKAEIPEN-PEVLLDLGKEITQKCGGLPLAIVVLGGN
MSRRKNITEWKRVLDHVSLLDDSECEAILAMSY
>Vitis|GSVIVT01016962001_422_661
FEKVRRCLD-E-QVRSIGLYGIGGAGKTTLLKKINN--EYGRSFDV-IWV
VVSKSISIEKI-QEILKKL-T-P-HN-WKSTKEEKAAEIFKLLA-KNFVI
LLDDMWE-R-LD-LLEVIPS-DQTKSRVVLTTRSERVCDEM-EVHKRMRV
ECLTPDEAFSLFCDKV-GENLSP-DIKRLAKIVVEECEGLPLALVVIGRS
MASRKTPREWEQALQVLKSPESGHVFPILKFSY
>Vitis|GSVIVT01026747001_161_389
-KSVKQKLNGEMRRAVVSIVGMGGLGKTTLAKKVYNDNDVQQCFDCHAWI
YVSQEYTIRELLLGIAVRVGIEEE--RSKMNESDLGNSLRDYLTTKKYLI
VMDDMWRNEAWDRLGLYFPD-SVNGSRVLITSRNKEIGLYADQT-IPHEL
SFLTEEESWELFLKKIFLAGSAPRELEELGKKIVANCGGLPLAIVVLGGL
LSRKKTPLSWQKVLDSLTWLN------------
>Cinnamomum|Cm2134_173_417
KDFLIGELDERPKRAVVAVVGMGGLGKTTLVTKVYDSPRVKNHFECHAWI
TVSQSYKVDDLMRNMIKELESKEADSINKMEGGHLVHTVIDYLQNKRYVI
VLDDVWETINWNHIRVAFPN-NRCGSRIMLTTRIRDV-ASSFAQ-NILCL
EPLGEDDAWLLFCNRAFSN--KPPELESCAKSLVQKCEGLPLTIVTIGGL
MLTKKSSLEWRKVENSLSWLSNNGMKNILLLSF
>Cinnamomum|Cm2123_133_377
KDFLIGKLDERPKRVVVAVVGMGGLGKTTLVTKIYDSPQVKKHFECHAWI
TVSQSYKVDEVMRNMIMELKSKEADNVNKMKGSDLVQTVINYLQNKRYVI
VLDDVWETIDWSHIRVAFPN-NRCGSRIMLTTRIRDV-ALSFAE-NILYL
EPLGKDDAWLLFCSRAFLS--KPLKLQPYAKSIVQKCEGLPLAIVTIGGL
MLTKKSSLEWRKVENSLSWLSNNGMKNILLLSF
>Cinnamomum|Cm2187_172_418
KNFLIGELDERPERVVVAVVGMGGLGKTTLVTKVYDSPHVKNHFECHAWI
TVSQSYKLEELMRNMIMELKSKEADDINKMKGSDLMQTVINYLQNKRYVI
VLDDVWETINWNHIRVTFPN-NRCGSRIMLTTRIRDV-ALSFAE-NVLYL
KPLGEDYAWLLFCNRAFSN--KPPELEPYAKSLVQKCEGLPLAIVTIGGL
MLTKTSSLEWRKVENSLNWLSNNGMKNILLLSF
>Cinnamomum|Cm2181_176_418
KDILIGELDERPERVVVAVVGMGGLGKTTLVTKVYDSLEVKNHFECHAWI
TVSQSYKVDELMRNMIKELKSKEADSINKMEGGHLVQAVIEYLQNKRYVI
VLDDVWETIDWNHIRVAFPN-DGCGSRIMLTTRISDV-ALSFAE-NILYL
EPLGEDNAWLLFCNRAFSN--KPPELEPYAKSLVQKCDGLPLAIVTIGGL
MLTKKSSLEWRKVENSLSWLSNNGMKNILLLSF
>Vitis|GSVIVT01017269001_2_224
----------------IGLYGLGGVGKTTLLTQINN--HFKTSFDV-IWV
VVSKTPNLDEV-QNIWEKV-G-C-DK-WKKSRHLKAKDIWKALE-KRFVM
LLDDLWE-Q-MN-LLEVIPH-QQNKSKLIFTTRSLDLCGQM-GAQKKIEV
KSLAWKDSWDLFQKYV-GEDLSP-EIPEQAEIVARECCGLPLVIITIGRA
MASKVTPQDWKHAIRVLQTAKPGPVYPRLKYSY
>Phaseolus|Phvul.008G031200.2.p_159_410
IEKVAEWLNENMGYRFVYICGMGGLGKTTLAKSIYHYNAIRRNFDGFAWA
YISQQCKKRDVWEGILLKLISKEEDEITKMKDDELARKLFKVQQEKKCLI
ILDDIWSNEAWDILSPAFP--QNTRSKIVFTSRNKDISLHVNEG-LLHEP
SCLNADDSWALFKKKAFPRDDT-DDFKRLGREMVAKCAGLPLAIIVLGGL
LATK-SVNEWEKIHRHLSSLIGAL--EVLDLSY
>Nicotiana|NbD049706.1_25_252
AEKIIKLLRGIRERDIVSIFGMPGLGKTTLAKKIFKDSAIVSHFDVRAWL
TISQSYDVRELLRNIYKQVTGE---Y--GDKESDIADTLRKCLMGKRYLI
VLDDVWEVDAWDELRLCFPI-GKQGNRIMLTTRLKHVAMEVKCT-DPYSP
QFLTKEASWKLLQEKAF-QKETPPELQDVGVQIAEYCKGLPLTVVLIGGI
LAKKRSVSEWCEVANNLTS------HGSVESES
>Vitis|GSVIVT01038404001_2_224
----------------IGLYGLGGVGKTTLLAQINN--HFRTSFDV-IWV
VVSKTPNLERV-QNIWEKV-G-C-DK-WKKSRHEKANNIWRALK-KRFAM
LLDDMWE-Q-MD-LLEVNPD-QQNKSKLIFTTRSQDLCGQM-GAHKKIQV
KSLAWKDSWDLFKKYV-GKDLSP-EISELAEMVAKECCGLPLAIITVGRA
MASKVTPQDWKHAIRVLQTANPGRVYPLLKYSY
>Solanum|Solyc05g007170.2.1_1875_2111
MEKIKKQLGGSSQLDVISIVGMPGLGKTTLAEQIYNDQIVAGYFDVHGKC
HVTQTYSWRELLVTLLNDVM-P--SDHTKKADDQLAKELRQFLLTKRFLI
LIDDVWDTKAWDYLHMCFQG-IKNGSRIILTTRLSEVAQYAKES-NPHDL
PLLRDDESWKLLQKKVF-RRGSPPELGDVGFRIAKSCGGLPLFIVLVAGV
LKEKEKADLWKEVEESLDANID-ESMSIIGFSY
>Nicotiana|NbD002918.1_22_250
AEKIIKLLRGIRERDIVSIFGMPGLGKTTLAKKIFKDSAIVSHFDVRAWL
TISQSYDVRELLRNIYKQVTGE---Y--GDKESDIADTLRKCLMGKRYLI
VLDDVWEVDAWDELRLCFPI-GKQGNRIMLTTRLKHVAMEVKCT-DPYSP
QFLTKEASWKLLQEKAF-QKETPPELQDVGVQIAEYCKGLPLTVVLIGGI
LAKKRSVSEWCEVANNLTS------HGSVESES
>Solanum|Solyc05g013260.1.1_824_1062
MDQMKMQLGGSRQLDVVSLVGMPGIGKTTLAEKIYNDPVITFHFDVRAQC
RTTQVYSWRDLLLAILNGVLEP--NDRNEKEDGELADELRRFLLTKRFLI
LIDDVWDDKVWDNIHMCFKD-ARNGSRIILTTRLSSVANYAKES-EPHHL
RLFRDDESWTLLQQELF-QGKSPPEIVDVGFRIAKICGGLPLFIVLVAGV
LREKIKAELWKEIEESLCLNID-ESMSIIGFSY
>Solanum|Solyc04g009240.1.1_165_408
VETLLAQLKEEPCRTVLSIYGMGGLGKTTLARNLYRSPRIVNTFPTRAWI
CVSQEYNTMDLLKTIIKSIQGMGTGLLEKMDERDLENHLRDLLKERKYLV
VVDDIWQREAWESLKRAFPD-GEKGSRVIITTRKEDVAERADRG-FVHKL
RFLSQEESWDLFCRKLLDVAM--PEMESLAEDMVEKCRGLPLAIVVLSGL
LS-HKGLNEWKKVKDHLWKIKEDIISNILSLSY
>Solanum|Solyc04g009150.1.1_166_408
VQTLLAQLKAEPRRTVLSIYGMGGLGKTTLARNLYKNPNISSRFPTHAWI
CVSQEYNTMDLLKTIIKSIQGMGTGLLEKMDERDLENHLRDLLKERKYLV
VVDDVWQREAWESLKRAFPD-DKNGSRVIITTRKEDIAERAARG-FVHKL
RFLSQEESWDLFLRKLLDVAM--AEMESLAKDMVEKCRGLPLAIVVLSGL
LS-HKDLDEWQKVKDHLWKIKEDVISNILSLSY
>Prunus|Prupe.6G199400.1.p_166_398
KNLLIGWLNEEQRQTVVSVVGMGGSGKTTLVARTFKDEIVKRHFECYAWI
TISQSYVIEDLLRRLIKEFKAKEEADMNAMSYNELLEILVNYLETKRYLV
VLDDVWDVHLWEKIRFSFPD-KQLGSRVMLTTRREDIASSSFES-HVHKI
QPLEKGDAWELFSMKAFSSPNKSPELLPLARELVEKCEGLPLAIVALSGL
MSSKKSLTEWSTVYNSLNWLTN-----------
>Cinnamomum|Cm13023_168_412
KDELIGWLDKEPQRRVVSVVGMGGLGKTTLVAKVFNSPVVKQHFQCYAWI
SVSQSYKIEELLQTMIEELVSKDDDNFSQMDYIRLVQMLINYLQAKRYVI
VLDDVWNRQAWDDISIALPS-NQIGSRVMLTTRNRE-----LED-KVFHL
QPLDETDSWALFSSKAFWNPNKPHELKRVAEAIVGTCEGLPLAIVAVGGV
MSLKRSELEWKKTEDSLSWISNNDMKNILLHSY
>Prunus|Prupe.8G009000.1.p_172_417
KQLLINWLNGEQQQTLLSVVGMGGSGKTTLVAKTFNDERVKKQFHCCAWV
TISQTYVIDDLFRSLIKEFEAKEKADMNSMTYRELLQVLVNYLESKRYMV
VLDDVWDIKLWKEIRIALPN-TQLGSRIMLTTRKEDVASSSFQS-HIHHI
QLLEMNDAWELFSSKAFSAQNNPPELQSLAEEVVEKCEGLPLAIVALAGL
MSSKKPF-EWKQVYNCLNLLT-IEVENILFLSF
>Vitis|GSVIVT01017143001_1_219
---------------------MGGVGKTTLLKKINN--EFATSFEV-IWA
VVSKSPDIEKI-QQIWNKL-E-P-DK-WERSREEKAAEILRVLR-KRFIL
LLDDIWE-G-LD-LLEMVPD-TENKSKIVLTTRSQDVCHQM-KAQKSIEV
ECLESEDAWTLFRKEV-GEELSP-DIPMLAKVVAEECRGLPLALVTLGRA
MAAEKDPSNWDKVIQDLRKPETGKLFHRLKLSY
>Oryza|LOC_Os08g42710.1_187_353
---------------EIAVWGTSGTGVASVVWVAYQKVK--DRFECHAWV
KVMHPFDAKEFIGSLVRQFASGSANEMEAKD-YNLLDDFCKYVANKKYLI
ALNGLCNEE-WDWIKTYLPN-KHNGSRILVCTPQAEVAIWK-KDGKVSEI
RQESFVTPLYVFYE------------------------------------
---------------------------------
>Oryza|LOC_Os08g42710.1_401_565
----------KGG-QVIAVWGMDGVRRTALVRKVYERS--VDRFLRHAWF
GMTSQFNHDELVMELARQL-DEKKEDSQDTE-----SRKQESSNSKKCLL
VFDKISSAE-WDSIRKSLPE-SNADSRIIVTTKDSNVAIYC-S-------
---GEKQ-------------------------------------------
---------------------------------
>Oryza|LOC_Os08g42710.1_662_943
KDKLIKMLGDAKVISVISVWGMGGIGKTTLVKSIYQSSELEKLFERRAWV
PSRIE--LRILAQRLV--DSPAR-GSMMGSK-ELI-DKLKQDLTGKKYLI
VLDDL-S-TT-TEWDFIKTIFPNSSSRIIVTTRPKLVAQ-EEEEY-MHRI
GDLKDKDALDLFLYKVCK-K-GDSEKPDMAELIVKKCGRLPLAIVAVGGF
LSTP-NRE-WRKFISTLD-EPSLEIKKILISSY
>Cinnamomum|Cm2133_172_430
KDFLIEKLDERRNGAVVAVVGMGGLGKTTLVKKVYDSPQVKNQFECHAWI
TASQSYNLDDLMRNIIKELKSKEADDINKMKGNDLVQTVSDYLQNKRYVI
VLDDVWETIEWNHIRVAFPN-NRCGSRIMLTTRMHDV-ALSFAE-NTLYL
EPLGKDDAWLLFCNRAFSN--KPPELQPYAKSLVQKCDGLPLAIVTIGAL
MLTKKSNLEWRKVENSLNWLSNNGMKNILLLSF
>Solanum|Solyc04g009660.2.1_158_400
VQTLLDQLKAEPRRTVLSIYGMGGLGKTTLARKLYNCPNITSSFPTRAWI
CVSQEYNTMDLLRNIIKSIQGKETDLLERMTEGDLEIYIRDLLKERKYLV
VVDDVWEREAWESLKRAFPD-SKNGSRVIITTRKEDVAERADRG-FVHKL
RFLSQEESWDLFRRKLLDVAM--PEMESLAKDMVEKCRGLPLAIVVLSGL
LS-HKGLNEWQKVKDHLWKIKEDIISNILSLSY
>Populus|Potri.001G313300.1_159_390
FNQVWTCLE-K-QVGIVGLYGMGGVGKTTLLTQINN--ESKTPFDV-IWV
VVSKDLKLNTV-QEIGRNI-G-S-DL-WKKSLDEKAVDIFNALH-KR---
----------VD-LKKLVPD-MNNGSKVVFTTRSEEICGLM-DAHKTMKV
DCLAWDDAWDLFQKKV-GDQLVT-DIPKLARNVAKECGGLPLALITIGRA
MACKKTPQEWRHAIEVLRKAESGEVFPLLKFSY
>Nicotiana|NbD009261.1_166_415
-----RQLGDSPQLEVISIVGMGGIGKSTFAKRVFSDPSVVGFFDVRGWV
TMSKDYSIRKMLLSLLQDA-GSDDLDHVQKINNALADRLQKSLKGRRYLI
VVDDIWSTDAWDEIKLWFPE-YNNRSRILLTTRDMKVAQYASPD-DPFPM
RFLDPEESWNLFCQKAFDKK-DPIELENVAKEVVENCKGLPLMISVIAGT
LS-SRTVGEWRKVAKSVSSVNLDQCSEVLALSY
>Cinnamomum|Cm2185_172_417
KNFLIGELDERPERVVVAVVGMGGLGKTTLVTKVYDSPHVKNHFECHAWI
TVSQSYKLEELMRNMIMELKSKEADDINKMKGSDLMQTVINYLQNKRYVI
VLDDVWETINWNHIRVTFPN-NRCGSRIMLTTRIRDV-ALSFAE-NVLYL
KPLGEDYAWLLFCNRAFSN--KPPELEPYAKSLVQKCEGLPLAIVTIGGL
MLTKTSSLEWRKVENSLSWLSNNGMKNILLLSF
>Prunus|Prupe.8G009600.1.p_172_420
KQLLMNWLNGEQQQTVISVVGMGGSGKTTLVAKTFNDERVKKQFHCCAWL
TVSQTYEIEDLFRSLIKQFETLEKADMNSMTYRELLQVLVNYLESKRYMV
VLDDVWDIKLWKEMRIALPN-TQFGSRIMLTTRREDVASYSFQS-HIHHI
QPLEKNDAWELFSSKAFSAQNKPPDLQSLAKELVEKCVGLPLAVVALGGL
MSSKKSL-EWIKVYNSLNWLTNHEVKSILLFSF
>Eucalyptus|Eucgr.L01793.1.p_150_389
FKEVWKWLE-E-HVGMIGLYGIGGVGKTTLMKRINI--ELCTHLDV-IWV
VVSRQVNKDRI-QDIRKRL-D-K-ER-WKWSWHERVHHLCKDLM-KKFVL
LIDDLWG-R-LD-LSEIVPS-PENGSKVVFTTRSKQVCDQM-VADKTFKV
QCLTPEEALELFENNV-GKLISP-DIPMLAKGIARECEGLPLALITVGRA
MAGIANPHEWQHALTTLRNPKEGEVYRILEFSY
>Ceratophyllum|Cd10614_170_403
LKILKDRLDTKEKRRCISVVGMGGLGKTTIARKVF--QDVETYFDFSVWV
YISEEFQIKDVLEKIRKQIPCKDE--------EELGREINEFLKGKRFLV
VLDDVWVHQLWQNLRSVFPD-ENNGSRLLLTSRNEEVARYVDIT-SPHNL
RLLNKDESWELFCLKALVPED-PEVLLDLGKEITQKCGGLPLAIVVLGGL
LSRKKQTGSWKRVLDRISSLNDSEFKAILAMSY
>Vitis|GSVIVT01017134001_1_219
---------------------MGGVGKTTLLKKINN--ELATSFEV-IWA
VVSKSPDIEKI-QQIWNKL-E-P-DK-WERSREEKAAEILRALR-KRFIL
LLDDIWE-E-LD-LLEMVPD-TENKSKIVLTTRSLDVCRQM-KAQKSIEV
ECLESEDAWTLFRKEV-GEELSP-DIPMLAKVVAEECRGLPLALVTLGRA
MAAEKDPSNWDKVIQDLRKPETGKLFHRLKLSY
>Solanum|Solyc04g009260.1.1_171_413
VQTLLAQLKPEPSRTVLSIYGMGGLGKTTLAKKLYNCPDIASSFPTRAWI
CVSQEYNTMDLLKTIIKSIQGMETDLLERMTEGDIEIYLRDLLKERKFLV
VVDDVWQKEAWESLKRAFPD-SKNGNRVIITTRKEDVAERADRG-FVHKL
RFLSQEESWDLFCRKLLDVAM--PEMEGLAKDMVEKCRGLPLAIVVLSGL
LS-HKGLNEWKKVKDHLWKIKEDIISNILSLSY
>Linum|Lus10041243_172_414
-DLITRWLGGGGSGKTISVVGMGGSGKTTLAANVFNSPAVKRCFDCVAWV
TVSQSFVIEDLLRSLIKEFKT---DELSRLGYRELVEKLVQYLEHRSYLV
VLDDVWNPNVWSEIKGLLPD-GDIRSKAMITTRMEDIALYCSGS-HIHHV
KPLEKDEAWELFCLRAFTN--KPPQLLDLASDIVEKCQGLPLAIVSLGGL
LSTKCSVAEWSMVRGNLRWLSNNQIRSILLLSY
>Arabidopsis|AT1G50180.1_168_419
LEKLVNDL-GGEKLRVTSICGMGGLGKTTLAKQIFHHHKVRRHFD-RAWV
YVSQDCRRRHVWQDIFLNL-SKENQRILSLRDEQLGEELHRFLKRNKCLI
VLDDIWGKDAWDCLK-HFPH--ETGSEIILTTRNKEVA-LA-DP-RVHEP
QLLTCEESWELL-EKSLSGEEMVKKMEEIGKQIVVRCGGLPLAITVLGGL
LATKSTWNEWQRVCENIKSVSSNMVADVLCLSY
>Prunus|Prupe.6G200900.1.p_174_421
KNLLMGWLNEEQRQTVVSVVGMGGSGKTTLVARTFKDEIVQRHFECYAWI
TVSQSYVIEDLLRRLIKEFKAKEEADMNAMSYNELLEILMNCLGTKRYLV
VLDDVWDVHLWEKIRFSFPD-KQLESRVMLTTRREDIASSSFES-HVHKI
QPLERSDAWELFSMKAFSSQNKSPELLPLARELVEKCEGLPLAIVALSGL
MSSKKSLAEWSTVYNSLNWLTNNEMKRILLFS-
>Nicotiana|NbD008269.1_156_387
VRMIINRLEGSDSLEVIPIVGMPGLGKTTLANHIYKHPEVGYKFYTRIWV
YVSQTYRRRELFLNIISKFTRT--KQYHDRPEEDLADEIREFLKSGKYLI
VLDDVWSGEAWERIRIAFPE-NNKGNRVLLTTRDSKVAKYC--S-HPHDL
KFLTMDESWILLQKKVFNKDK-PVKLEQPGKSIAEKCRGLPIAIVVIAGA
LIGKKTTREWEQVDKNLEHINVDMCKK------
>Cinnamomum|Cm2128_180_420
---LIRKLDERPKRAVVAVVGMGGLGKTTLVTRVYDSPKVKNHFECHAWI
TVSQSYKVDDLMRNMIMELESKEADGINKMEGGDLVKTVVNYLQNKRYVI
VLDDVWETIDWNHIRVAFPN-NQCGSRIMLTTRIRDV-ALSFAE-NTLYL
EPLRKDDAWLLFCNRAFSN--KPPELQPYAKGIVQKCDGLPLAIVTIGAL
MLTKKSSLEWMTVENSLTWLSNNGMKNILLLSF
>Pinus|PITA_000024073-RA_507_701
--------------------------------------------DV-IWH
TISQNYQIQSL-QDIAESL-K-R-EP-SS-SIDMRKMKLYASLENKGFLF
LLDDICS-P-ID-LNQVVNR--DKGSKVLMSSRYRDVVEIM-AEKYCMMI
RPLSTEEGWELFRRRAFG--APN-NLELIATQVALECKGLPLAINTVAAA
MVLKNTTDEWSRALVLMKNPFSRELYQRLRWSY
>Nymphaea|GWHPAAYW011478_300_543
VHDVKKMLEGSNGVHVVGIHGMGGLGKTTIAKAVYN--DLGEGFNATCFI
SVAGQPGLVNLQKQFIEDILKEK-NFLRDVA-QGK-NVIKDRASRKRVLL
VLDDV-D-NI-KQLDALAGGRDGSGSVIIITTRDEGVLLAVKQD-EIYKP
QELNEDQSRALFMFHAFD-GEQPGKYVQLSNEVVAAAGGLPLTVEVIGLL
FSDK-NVQEWKDTLEKLKKIPPREVQKRLKLSY
>Nymphaea|GWHPAAYW011478_1999_2242
VHDVKKMLEGSNGVLVVGIHGMGGLGKTTIAKAVYN--DLAQGFNATCFI
SVAGQPGLVNLQKQFVGDILKEK-NSLGDVA-QGK-IVIKERASRKRVLL
ILDDV-D-NI-KQVDALAGGRDGSGSVIIITTRNEKVLLDVKQD-EIYKP
QELNEDQSRELFMLHAFN-GEQPGEYVQLSNQVVAAAGGLPLTLEVIGSL
LSSK-NVKEWKDTLEKLKKIPHREVQQRLKLSY
>Cinnamomum|Cm12976_163_407
AEEVCKMLEGGEQRSVVSIVGMGGSGKTTLAKKVFKDIHLRRHFECFAWI
YVSQEYIVHDLLCDMVKCLKTSDDVELKSMSEEELSGELFKCLKGRHYLI
VIDDIWSREAWDGIEASFPT-ENNGSRIILTTRKKDVALHADQS-KPYEV
RLLTDEECWELLRRKAFLGVNHLKELEAVGKDIAKRCCGLPLAVVVLGGL
LSRKQSIHEWEKVRRSIGWLKEGDILHILALSY
>Amaranthus|AHYPO_015565-RA_159_400
LQCVWEHLN-D-SIRVMGLYGMGGVGKTTILKRINN--EISRAFDV-IWI
VASKNATVEAI-QTILEKM-H-P-DS-WKKPVDDKSALIYQMLG-KQYIL
MLDDVWQ-R-ID-LLEVIPD-DQNHGKVIFTTRSEEICGLM-QANRKIKV
TCLSWEKSWALFKEKV-GEDLSH-DIPRLAELVAKECDGLPLALITIGRA
MSCSKTPYEWSHALHMLKKPKSGHVLPVLKFSY
>Vitis|GSVIVT01017149001_1_219
---------------------MGGVGKTTLLKKINN--DFITSFDV-IWD
VVSKPPSIEKI-QEIWNKL-Q-P-DI-WEKTKEQKAAEISRVLT-KKFVL
LLDDIWE-R-LD-LLEMVPD-AQNKSKIIFTTRSQDVCHRM-KAQKSIEV
TCLSSEAAWTLFQKEV-GEELSP-HIPRLAKTVAEECKGLPLALITLGRA
MVAEKDPSNWDKVIQVLSKPKSGELFHRLKVSY
>Prunus|Prupe.6G200200.1.p_172_420
KNMLLGWLDEAKHQIAVSVVGMGGSGKTTLVARTFKDDIVKRDFECYAWI
TVSQSYVIEDLLRRLIKEFKGREEADINAMSYNELLEILVNYLETKRYLI
VLDDVWDVHLWDKIRFSFPD-KQLGSRVMLTTRREDIASSSFES-HVHKI
QPLERGDAWELFSMKAFSSQNKSPELLPLARELVEKCEGLPLAIVALSGL
MSSKKSLTEWSTVYNSLNWLTNNEMKRILLFS-
>Eucalyptus|Eucgr.B00322.1.p_157_395
FNKVWKWLQ-K-EIGVIGLFGIGGVGKTTLMKRINN--ELHANFEV-IWV
VVSSRVNEDKI-RDIRERL-D-K-EI-WEWSQDERIHHLSKFLQ-KKFVL
LIDDVWM-K-LD-LSKIVLC-LENGSKVVFTTRLKEVCYQM-KADEACEV
QCLTQEEAMELFKNNV-GKSVSA-EILELAKDIVLECKGLPLALIIAGQA
MAGKDDPCEWRHALTTLRNLKPREVYHILKFSY
>Prunus|Prupe.6G201100.1.p_172_421
KNMLMGWLNKEEHQIVVSVVGMGGSGKTTLVARTFTNHVVKSHFECYAWI
TVSQSYVLEDLLIRLMTEFKAKEETNMNSMSRHELLEILVNYLETKRYLV
VLDDVWDIHLWEKIRFSFPD-TQLGSRIMITTRREDIASSSFES-HVHKI
RPLERSDAWVLFSKKAFSSPNKSPELLPLAQELVERCGGLPLAIVALSGL
MSSKKSLTEWSTVYNTLNWLTNNEMKSVLLFSY
>Daucus|DCAR_023561_160_381
-KTVVNRLTGSEQLEVISVVGMGGLGKTTLAKKIYTDRSIEYHFFIRAWV
YVSQDYSRKEVFLALLGSLKQK--DEMHKMSDEHLADMLHEYLSTGKYLI
VIDDVWKIETWDDLKVAFPN-RNCGSRILLTSRNTDVAIHANVN-LPHPL
RFLTTDESWELLQKKVFGKGS-PSELGDLGNQISLKCGGLPLAIVVVAGL
LSKKKTRDWWKKVADKVSTVAR-----------
>Nicotiana|NbD034042.1_504_741
MDKLKLQLGGSDQLDVISIDGMPGNGKTTLAKKIYNDPAVGSHFDVRAMC
YVTQVYSRRELLLDILKDVHGP--AECSKEEDGELANELRRFLLTKRFLI
LIDDVWDTAAWDDLHLCFQG-SQNRSRVILTTRLYEVADYAKKS-DPHHL
RLFTDDESWMLLKEEVF-RGERPPELGDVGLRIAKSCGGLPLSVVLVAGA
LKEKKKAYSWKKVEESLGSNFG-EGMSIIGFSY
>Eucalyptus|Eucgr.L01175.1.p_163_403
FNKVWKWIQ-K-EIRVIGLYGIGGVGKTTLMKRINN--DLRANFEV-IWV
VVSRQVNEDKI-RDIRRGL-H-K-EI-WVWSQNGANHHLCEVLQ-KKFVL
LIDDVWA-R-LD-LTKIVPC-LKNGSKVVFTTRSKTVCHQM-RADEAYEV
QCLTQEEALGLFKDNV-GELVFT-EILELAEHIAQECKGLPLALITVGRA
MAGKDNPSEWRDALRKLRSPESGEVYHILKFSY
>Eucalyptus|Eucgr.L03712.1.p_141_377
-NEVWKWVE-K-QAGVIGLYGVGGVGKTTLMRRIEK--KLHANFDV-IWA
LVSKPVNKDRI-QDIRKRL-R-N-VH-WDWSWDERVHHLCQALR-KKFVL
LLDDLWE-W-LD-LSEIVPS-LQDRSKVVFTTRQEQVCHQM-EADKLFEV
PCLTPEKALELFKNKV-GKMISP-QIPELAEEVARECKGLPLALIVVGRA
MAGRKDLDEWKHAITMLRKPKSGEVYQKLAFSY
>Populus|Potri.002G216800.1_170_419
TEQLLGWLEDEPRRTVISIVGMGGLGKTTLVTRVYNNHIIKRGFDCWAWI
SVSQTCGTGELLRSIIKELGASVVNNVGSMNYRQLVGMLIDYLHQKRYVI
VLDDVWSIDLWSIIRTAFPN-NRYGSRIILTTRNKNV-ATSVGS-RVHQL
APLQEKDAWALLCKKAFWNTDHPKELKHLAMAILKKCEGLPLAIVAVGGL
MCSRKTVVEWKKVLESLNWLSNNEVKGILLLSF
>Ananas|Aco023649.1_192_439
TKRLIEWLDGREARAVISISGMGGLGKTTLANSIFKNPTVKRHFNWSVWI
SVSQSYRVEDLLRRILTHNTGNEENGIDTMDRIELAEKVQIYLREKRYLI
VLDDVWSRDPWSSLDHAFVR-NNFRSRVIITTRTEDVASLADEN-RRLRL
STLPKEEAWDLFCKKAFSKAEKPEDLKDWAEKIVDKCQGLPLAVVAIGSL
LSYRQQEQEWKSFYDQLSWLTNNNVASVLNLSF
>Amborella|ERM99585_170_410
VQMLEGWLDGDLQVKVISILGMGGLGKTTLAKRIYNMENIRKHFNCCAWV
TVSQQFTKIEILNSILKGF----S-HEDEIDEGNLRGKIHACLQDKRYLL
VLDDVWSEDVWGWVHTMFPG--VNGSRFLITTRIAEVASPMHRS-MIYSL
EPLSKEEAWSLFCKKAFWIDGNPLDLEEEGRQIVKECDGLPLAIVAIGSM
MSKKKTSVEWAKIRRSLAWLNNHEVRGILSLSF
>Vitis|GSVIVT01012167001_693_931
TNKLVSWAEPKQRLEVMFVVGMAGLGKTTLVHSVYESVKQ--NFDCHIWI
TASKSKTKLDILRTLLVEK-FGCT--TQGGDVVALTHKLRKFLHNKRYVI
VLDDLWVKDVWESIRLALP--NGKDSRIIITTRRGDIANSW-RDSDIHML
QPLSPERAEKLFYKKAFRN-GRPSGLEEVSKSILQKCDGLPLGIIEIGRL
LSIKATKNEWKILHDSLEE--GSNITKVLSASY
>Beta|KMS96850_128_353
--------D-D-EAQMIGIYGLGGVGKTTLLKKINN--EYSRTFEV-IWV
TVSKDFNQERI-QRLISRL-G-S-DA-AE-SQEMLTSRIYNFLRRIKFLL
LLDDVWR-R-LD-LENIIPD-ERNKCKVVFTACSEDVCSDM-DANKKLKV
DFLSEEYSWCLFSEKA-GGMVND-HIKPHAEAIVKRCGGLPLALITVGRA
MANMKTEKEWEHVVEVLSNAERG-VFTILKFSY
>Cinnamomum|Cm12981_55_296
VKIISTMLGGDAGRCVVSIVGMGGLGKTTLANKVLND--IKRHFQCYAWV
SVSQEFTVSDLLYDLIKCVKTSDDVKLKTMNEEELRWELFNCLEGKHYFI
VIDDIWSTEAWDCIQASFPA-ENKGSRIMITTRNRDVAKYADTS-NPYEL
RLLKDEECWELLRKKAFRRVNHLEELEKVGKDIAKGCNGLPLAAVVLGGL
LSSKQSIHEWRKVLKAIDWIKEGEILPILALSY
>Prunus|Prupe.8G009400.1.p_171_418
KQLLMNWLNGEQQQTVISVVGMGGSGKTTLVAKTFNDERVKKKFHCCAWL
TVSQTYVIDDLFRSLIKEFEAMEKADMNSMTYRELLQVLVNYLESKRYMV
VLDDVWDIKLWKEMRIALPN-TQFGSRIMLTTRREDVASYCFQS-HIHYI
QPLEKNDAWELFSSKAFSAQNKPLDLQSLAEELVEKCEGLPLAVVALGGL
MSSKKPF-EWKQVYNSLNLLTNHEVKSILLLSF
>Musa|GSMUA_Achr7P20230_001_172_407
-QVITNQLLHTR-RAVISIVGMGGLGKTTLANKVYNSQAVKHHFQCRAWI
VVSQSYTARELLTNIMKQTNNQEM-------EAEMKNKIKEHLKGTRYLV
VMDDIWKSD-WETIKTAFPE-EFTASRVLLTTRD---VAEA-DPDPPHHL
KLLESEESWNLFCKNAFS--NCPPHLH-FQDKIINKCGGLPLAIVVLAGL
LRSK-HGYEWSQTLER---ISPNDTHKILALSY
>Eucalyptus|Eucgr.F04172.1.p_161_399
FNEVWKWVE-K-QVGVIGLYGMGGVGKTTFMRSIEK--ELRANFDV-IWV
VVSKPVNKDRI-QDIRRRL-G-K-EH-WEWSWDERVYHLCQALR-KKFVL
LLDDLWA-R-LD-LSKIIPG-LESGFKVVFTTRLKHICDQM-GASKTLEV
QCLTPKESLKLFEKNI-GKSVCR-EIRDLTKDIVEECKGLPLALITVGQA
MAGKDNPREWRNALTTLRNPKSGELYHILEFSY
>Arabidopsis|AT1G59780.1_164_410
VEKLVEEL--NDSSHGVSITGLGGLGKTTLARQIFDHDKVKSHFD-GAWV
CVSQEFTRKDVWKTILGNL-SKKDSD---LPEDDIQKKLFQLLETKKALI
VFDDLWKREDWYRIA-PFPE--RKGWKVLLTSRNDAI-----HP-HVFKP
ELLTHDECWKLL-QRAFSKKGIDKEMVKMAKEMTKHCKRLPLAVKLLGGL
LDAKHTLRQWKLISENIISITSNSVNHVLSLSF
>Prunus|Prupe.8G010700.1.p_172_419
KEKLVGWLSGEPQRTVISVVGMGGSGKTTLVANTFNTQTAK--FDCYAWV
TVSKTYNIEDLLRVLITELTSREDQDLSNMSYTQMVEILVNYLQPKRYVI
VLDDVWDINLWRQIHVAVPD-GAHGSRIMLTTRREDIASFSFGC-HVHHV
QPLNENEAWDLFSRKAFSSPDNPPELEPVARDLLGKCQGLPLGIVALGSL
MSTKRLASEWTEFYTRLSCLSNNEVKSILLLSF
>Eucalyptus|Eucgr.L01363.1.p_158_386
------------NIVVIGLYGIGGVGKTTLMKRINN--DLRANFEV-IWV
VVSRQVKEDNI-QDIRRGL-H-K-EI-WEWSRNGDNHHLCEVLH-KKFVL
LIDDVWA-R-LD-LSKIVPC-LENGSKVVFTTRSKTVCHQM-RADKAYEV
QCLTPEEALGLFKDNV-GKSVYP-EILELAKHIAQECKGLPLALITVGRA
MAGKDNPSEWRHALTTLRNPKQGEVYHTLEFSY
>Cinnamomum|Cm13030_198_438
-KKLIRWLDKRPQRRVISVVGMGGLGKTILVTEVFNSLAVKEHFNCYAWI
SVSQSYKIEELLQRVIKELASKDDNNLYQMDYRRLVEMLVNYLQDKRYVI
VLDDVWNIKAWDDISIAIPS-NHCGSRVMLTSRNRD-----LKG-KVFYL
RPLKRNEAWELFCKKAFWNPKRPQELEPAAKKIVGKCEGLPLAIVAIGGI
MSRKIRESEWKKVEDSLGWLSNNDMKNILLHSY
>Prunus|Prupe.6G153400.1.p_170_409
TEALLTQLSMEPRRGVVSIVGMGGLGKTTLAKKLYNHIELRRQFNCKAFV
YVSQEYRRRETLRRIIKDVNVIGD--LEEVDEEEMVKKLYEFLRGRKYLV
VLDDVWENEVWDSLEAAFPS-GMAGSKVMLTTRNREVALHADRS-TPHEP
RMLTEDESLELLRKKALPGMDHPSDLENLGREMVTKCGGLPLALVVLGGL
LSRKKTREEWELVLQNISWLI-DDVSAILALSY
>Cinnamomum|Cm12982_155_397
-KVVSKMLEGDARRSVVSIVGMGGLGKTTLSNKVFNDITVRRHFSCRAWI
YVSQEFTVRDLLYDLIKFLKTSNDDNLHRLSNEKLREE--------RYLI
VIDDIWNRDAWDGIQASFPN-EKNGSRILLTTRKRDVALYADKR-KPYEL
RLLTNEECWELLQRKAFPEVNHLQELELVGKDIAKRCCGLPLAVVVLGGL
LSRKQSIHEWDKVRKSIGWLKEGDILHILALSY
>Cinnamomum|Cm13102_172_416
KDFLINRLEVRPERVVLSVVGMGGLGKTTLVTKVCNSSQVKDHFDCCAWI
TVSQTYKVDELLRSMIKELKSEEVDGISNMSIGDLIESVIKCLENKRYVV
VLDDVWDAIVWKDIQVAFPN-NGCGGRVIITTRKDDV-SSFFDK-NVLRL
EPLGNEDALVLFCKKAFSN--EPLELKPHAERLVQKCEGLPLAITAIGGL
MSKKKSSLEWKKVEDNLSWLSSKEMKNILLLSY
>Solanum|Solyc04g009690.1.1_151_393
VQTLLGQLKPEPRRTVLSIYGMGGLGKTTLARKLYTRPDILNSFHTRAWI
CVSQEYNTADLLRNIIKSIQGKETDLLERMTEGDLEIYLRDLLKERKYLV
VVDDLWKKEAWESLKRAFPD-GKNGSRVIITTRKEDVAERADRG-FVHKL
RFLSQEESWDLFCRKLLDVSV--PEMESLAKDMVEKCRGLPLAIVVLSGL
LS-HKGINEWKKVKHHLWKIKEDIISNILSLSY
>Nicotiana|NbD051268.1_8_250
TEMLIEQLRGQRQLDVISIFGMPGLGKTTLARKLYDHETISNRFDIRLWC
CSSQSYNNRALLFELLGHICED--DITKEKSYDELAEKLYRYLKGKRYLI
VVDDVWSPNAWDDIKRPFPD-DNKGSRIILTTRLETIATYAMTS-SPHHL
RLFTEEESWMLLKEKVFKENNYPQEFEDIGKQIATKCGGLPLAIVLIAGV
VAKNKEVVHWEQVGERLKS----QCMDIVESSY
>Solanum|Solyc05g012910.2.1_776_1020
KDELIGKLGGPSGLDVISIVGMAGLGKTTLANKLYSDESVVSYFDIHAHC
CVSQQYTRKDLLLAILHDITDR--AKLGRETENELADKLRKLLMRKRYLL
LIDDVWETSAWDDLKLCFPE-DNNGSRIILTTRHYEVASHAKDS-DPHKL
RSLNNDESWMLLNKKVF-NNESPLIPRDIGQEIVRKCGGLPLSIILVAGI
LTRMKDKHCWEQVATNLGPIQD--MEGTLDLSY
>Eucalyptus|Eucgr.L02107.1.p_159_398
FKEVWKWLE-E-QVGLIGLYGIGGVGKTTLMKRINM--ELRPNLDV-IWV
MVSKQVNKDRI-QDIRKRL-D-E-EL-WKWSWDERVHHLCEDLM-KKFVL
LIDDLWG-R-LD-LLQIVPS-PENGSKVVFTTRSKQVCDQM-VADKIFKV
QCLTPEEALELFENNV-GQSISP-NIPVLAKGIARECNGLPLALITIGQA
MAGIANPHEWKHALTTLRNPNPGEVYNILEFSY
>Solanum|Solyc08g005440.2.1_175_425
KDSLLSSLE-REEAHVISVAGMGGSGKTTLVAKVYTSLTVRKNFDCCAWV
-VSQN-TIEDMLKKLISEF-EKE--DINKMD-YQLVETLK--LHNKRYIV
VFDDVWN-NFWRQITVALPD-D-KRSRVIITTRNEDIAP-Y-GAKNVFR-
KPLA-DEAWKLFCNKAFSSQDKPPELEEIGRALAKTCEGLPLAIVALGGL
MGSKRSEMKWREIYDSLSSL--DEV-KVMLLSF
>Cinnamomum|Cm2188_176_417
KDILIGELDERPKRVVVAVVGMGGLGKTTLVTKVYDSPHVKNHFECHAWI
TVSQSYKLDELMRNMIMELKSKEAAGIDKMKGGHLVQAAVNYLQNKRYVI
VLDDVWETIDWNHIRVAFPN-NRCGSRIMLTTRISDV-ALSFAE-NILYL
EPLGEDDAWLLFCNRAFSN--KPPELESYAKSLVQKCDGLPLAIVTIGGL
MLTKKSSLEWRKVENSLSWLSNNGMKNILLLSF
>Amborella|ERN19084_176_406
-------IDVDSRLTLISFAGMGGIGKTTLAKKVYNSEQIKRSFECQGWV
HVSQSFHVWDLLQEMVKGISSLENN------EGELARKLYDHLEDKRYII
VLDDVWDTEVWERVRIALPE-GHQGSRVILTTRKMDVATPGGTN-RVHAL
RVLSDEESWMLFCKKAFQATGFPPNLQGIGDSIVKKCRGLPLAIVVMGAL
LSRKPTEREWQKVLENHNWTQAG-VLPALSLSY
>Eucalyptus|Eucgr.L01173.1.p_13_251
FNKVWKWLE-K-EIRVIGLYGKGGVGKTTLMNEINN--NLNANFEV-IWV
VVSRPVDEDKI-RDIRKRL-E-K-EI-WEWSKDRRVHHLLIVLK-KKFVL
LIDDVWV-K-LD-LSKVVPC-LNNGSKVVFTTRLNDVCVQM-GADEACEV
QCLTFEEALGLFESNV-GKSAFP-EIQELARNIVLECKGLPLALVTIGQA
MAGKDNPHEWGHALTTLRHPKPREVYHILKFSY
>Ananas|Aco017054.1_180_426
TKKLIEWLDGKEARAVISISGMGGLGKTTLANNIFKNPTVKRHFNWSVWI
SVSQSYRVEDLLRRILTHNTGNEENGIDTMDRIELAEKVQIYLREKRYLI
VLDDVWSRAAWSLLDCAFVR-NNFGSRVIITTRTEDVALLADEN-RRLRL
STLPKEEAWDLFCKKAFSRAEKPQHLKDWAEKIVDKCRGLPLAVVAIGSL
LSYRQQEQEWKSFYDQLSWLTNNNVASILNLSF
>Beta|KMT13271_169_399
KHLLINKLNDENWQRVVTISGMGGIGKTTLAQKIFNASEIKNRFASYAWV
CVSEEYLLCGLLKKIIKSFKEMQEENIEGMNEEDLEYRLQKLLKKRRYLL
VLDDVWDKEVLSSLRRALPE-DKNGSRVIVTTCNNNVT--ADTC-FLHEL
KFLSEEESWKLFCKKAFPDDSSNPDLEKLGREMVARCGGLPLAVVVLGGL
LS-KQA-HEWHKVRDHIWRVT------------
>Nicotiana|NbD009616.1_25_235
ADKIIKLLRGIRERDIVSIFGMPGLGKTTLAKRIFKDSSIVSHFDVRAWV
TISQSYDVRELLKNIYKQVRGK---YN-GDKESDIADMLRKCLIGKRYLI
VLDDIWEVKAWDELRLCFPT-GKQGSRIMLTTRLEHVAMEVECT-DPYSP
RFLTREASWKLLVKKAF-QKETPPEFENVGVQIAEYCKGLPLTVVLIGGI
LAKKRNVSEW-----------------------
>Cinnamomum|Cm25199_169_410
INTVKEQLSEQSRRCVISIVGMGGLGKTTLAKKVYH--AVKHDFDCHAFV
YLSEQFGIKDVLMRIITCVMGRED--RENLNEDQLGMMLRDHLRERRYLL
VIDDIWSTQAWDTLKLVLPT-GMNKSRVMLTTRIKDVALHADSS-HPHEM
RLLNDDEGWELFMKKIFPEGNTPVELEKTGRKILAKCGGLPLAILVLGGL
LSKKKTFSAWSKVLESVNRLTESDCRDILALSY
>Nicotiana|NbD016244.1_158_401
ADKVINRLGGSSGLEVVPVVGMPGLGKTTLANKIYKHPDIGYQFFTRIWV
YVSQSYRRRELFLNIISKFTRT--KQYHDMCEEDLADEIEDFLKGGKYLI
VLDDVWSPDAWERIRIAFPN-NNKSNRILLTTRDSKVAKQC--K-QPHDL
KFLTEDESWILLEKKVFHKDK-PPELELSGKSIAKKCNGLPLAIVVIAGA
LIGKKTSREWKQVDESVEHINKDECNKLVQLSY
>Vitis|GSVIVT01017267001_4_229
----------E-RVGIIGLYGLGGVGKTTLLTQINN--AFKRTFDV-IWS
TVSKNVNLGKI-QDIWKKI-G-C-DR-WKKDRDEKATSIWNVLG-KRFVL
LLDDVWE-R-LT-LLDVVP--QNKKNKIVFTTRSEEVCAQM-EADKRIKV
DCLTRTESWDLFRKNL-GEDLFP-EIPKLAQVVAQECCGLPLVLTTMGKA
MACKKTPQEWKHAIRVFQSAKPGRVFPLLKYSY
>Prunus|Prupe.8G127300.1.p_166_402
-KALLTQLSMDPHRRVVSIVGMGGLGKTTLAKKLYNHCDITKQFDCKAFV
YVSNDYSRRDTLQGIIAATS-MED--LKKLAEEALVLKLYELLKERRYLV
VLDDIWQTEVWDSMQSAFPR-GKKGSKVMLTTRNKEVALYADMN-EPIEP
RFLTQEQSLLLLRKKAFPGMNEPSDLENLGRQMMAKCGGLPLAVVVLGGL
LSTKKTVEEWRRVLQSIDSLI-DDLSAVLALSY
>Solanum|Solyc07g053010.1.1_165_409
TRKIKEWI-S-DSSHRVGIVGMGGLGKTTIAQKVYHDRQVNVRFQKKVWV
SVSQTYDELLIMKGILKQL--NGDD-GTDKG--DLLNRILEALSHKSYLI
VLDDVWSIDGWWDISRGL-PKFEHNCCIIITSRNDDVVKRM-GATEIHRP
RLLDDEESWSLFCKFAFLSTKNA-QLEEVGREIVRKCHGLPLAIKTTGGM
LSSKHSLGEWTRICDNR-KLSESNVMASLQLSY
>Linum|Lus10018937_175_430
KEELTGFLNGDLQRTTISVLGMGGSGKTTLVANLFNSASVKQRFDCVTWI
TVSQTFNVEELFRSLIKEIRSGGGDDLSALSYRELLEKLVAYLEQKSYLV
VLDDVWSADVWSQIKVSLPN-GQKGSRVILTTRIDQIALQSTGS-HVYNV
KPLDKEKAWELFCRRAFSSHSKPPELQTIADEFVEKCKGLPLAIASVGGL
LALKCTIGEWKTVLKNLQWLSNNQVTRILLLSY
>Pinus|PITA_000036459-RA_689_902
-------LQSSRETRVIGIVGLGGVGKTTLAKEIFN-RR-RSNYKKTHFQ
FVARN-SLKSIQSMILSGLAQVN-VQIGSTD-DGI-EKLHSYLKSSHAFL
ILDDV-D-HL-QQVEALLPK-DQQGSLILVTSRNKDVLTSIAES-SIFKL
EGLDQHHSQELFCFHAFY-QRDPLEFEQVVEEFVDACAGLPLSLKVLGSL
LRRK-DLEYGKALLQDISKI-------------
>Pinus|PITA_000036459-RA_1485_1681
-----------SETRAIGIVGVGGAGKTTLAKEIFN-RR-RSNYKQTCFL
FVARN-SLKYLQTKILSDFIKEN-VQIDSTD-DGI-EKLQRYLQSSHAFL
ILDDV-D-HL-QQVEALLPK-DQQGSLILVTSRNKDILTSIAES-SIFKV
TGLDQDHSLQLFCCHAFA-QPYPREFEQVARAFVDRCAGLPLSLKVLGGL
LRGK-DLE-------------------------
>Amborella|ERN19127_104_351
AEVLVRSLNGHPKLEVISVVGMGGLGKTTLAKKVFNAEVIKRHFDCRSWV
TVSQSFRQGPLMRAILSGMDDNELTMVDAMDDRRLQATLNFYLREKRCLL
VLDDIWSEDVWNGLSVLLPD--DHGSRIVFTTRMSNVASSVQES-RLHNL
QPLAEEEAWSLFCNRAFRKDVKNSELEEVGRLIVKNCEGLPLAIVAMGGL
ISKRIEVGEWMKVLKSINWLANNEVRSILSLSY
>Mimulus|Migut.E00972.1.p_156_392
-RHVMDKLGQQSNLWIIPIVGMGGIGKTTLARNVYAKPLIMQHFDIRAWV
TVSQNYNVEDILIEILLCISKESLESLSAKSEGELGERIHKTLWGRRYLI
VLDDIWSAEAWDKVNLFFPE-NGQRSRIMMTTRLSDVA---SGS-HGIVM
DFLNEEKSWDLLCRYVFEEEDDPPELEEIGKKIAKNCEGLPLSIVVIGGH
LAKSRTREHWEYISENTNTVNSEECLKALQLSY
>Brachypodium|Bradi2g61510.1.p_204_368
-------MA-DSG--LLGIWGMGGLGKSSLLK-LISDSRSENNLKV-LFV
AVGQ---VQEIAVSLL--V-T-D--E--A-S-QAL---IHDHLTDKNFLL
LLDDLW--G-YD-LKAVIPP-GSRGSRVVLTTRRPDVCQ-M-GC-HI-PM
E-LDEEDTWKLF-HK-----------------------------------
---------------------------------
>Brachypodium|Bradi2g61510.1.p_426_640
----IEDKA-R-ST-LLGFWGMRGMGKTYLLRLVRD--FYTRNFDV-LFV
GAGTGCVMNNV-QNIAINL-NDA-MS-SS-DELSRAMHIFAYL-HKSYLF
LLDDIRE-P-LN-WWAILP--TRRQQKIILATRSQAACTLM-QARNTIEV
RRLEEDDAWKLFRAKV-GLG-DP-QVRHLAEQMVSLCEGLPLALCSLGRA
MSSKRDPREWRTAYSQLRQ--------------
>Phaseolus|Phvul.005G014200.1.p_179_427
-DELIGCLD---QLSLVFVVGMGGLGKTTLAEQVFNNQQVKRHFHCGSFI
TVSQSYTVRKLLTEMIQKF--KDANEIKHMDDKTLVTEVRQYLQSKRYLL
LFDDVWKENFSDEILLALPN-NNKGGRIIITTRMMQVAEYF-KKVLVHKL
QPLSPNKAWELFCKKAFRESEQPTELEDMSKGIVEKCGGLPLAIVCLGGL
LATKKTMFEWRKVCENLRELENTNLKWILSLSY
>Phaseolus|Phvul.002G166400.1.p_173_406
-----TQLALEPKPYVVSIVGMGGSGKTTLAKKLYNHTEITNHFECKAWV
YVSKEYRRRDVLQGILRDVDARDG--MGRIPEEEFINKLRSVLSEKRYLV
VLDDIWGMEVWDGLKSAFPR-GKMGSKILLTTRNWDVALHADCS-NPHQL
RPLTEDESLRLLCNKAFPGTNGPPELKNLATEIVVKCGGLPLAVVVVGGL
LSRKKSSGEWKRVLQNISWLLEEEITRILALSY
>Vitis|GSVIVT01037631001_1_212
---------------------MGGVGKTTLVKEVGK--KVKKDFDV-AIA
VVSQAPDLIKI-QDIADAL-G-E--H-EE-KEIGRAGRLRERLTEKRVLV
ILDDVWE-R-LD-LGAIIPV-DHRGCKILLTTRREHTCNVM-GSQAKILL
NILNEQESWALFRSNA-GATD-P-AVNVVATEIAKKCGGLPLALVAVGRA
LS-DKDIDGWQEAAKQLKEPNQDDFFSCLKLS-
>Amaranthus|AHYPO_015564-RA_160_400
LQSFWEHLN-D-SVRVMGLYGMGGVGKTTILKRINN--EISRAFDV-IWI
VASKNATVDAI-QTILEKM-R-P-DY-WKKPVDEKSALIYEILD-KQYIL
MLDDVWQ-R-ID-LLEVIPD-DQNHGKVIFTTRSEEICGLM-QANRKIKV
TCLSWETSWALFKEKV-GEDLAH-DIPRLAELVAKECDGLPLALITIGRA
MSCRKTPYEWSHALQMLKKPKSGHVLPVLKFSY
>Nicotiana|NbD044904.1_162_395
AKTVIDRLGGSDY--VVPVVGMPGLGKTTLAYKIFKDSTVEYEFFNRIWV
YVSQSFNRREIFLNIISKFTRT--KQYHDTPEEELANEIKELLKGGKYLV
VLDDVWTREAWDRIKIAFPN-NNKRNRVLMTTRQNNVAKSC--N-DPHDL
KFLTENESWELLEKRVFHKEK-PFELELPGKSIAKKCRGLPLAIVVIAGA
LIGKKTTREWELVADSVEHINRDECKKLVQMSY
>Musa|GSMUA_Achr7P20220_001_185_420
--VITDQLLQTR-RAVISIVGMGGSGKTTLAKKVYNSQAVKDHFQCRAWI
VVSQSYTATALLTNIMKQTNSQEM-------EAEMKNKIREHLKQTRYLV
VMDDLWKSD-WETIKRAFPE-EFTASRVLLTTRD---VAEA-DPDPPHHL
KLLESEESWNLFCKNAFS--NCPPHLH-FQDKIIQKCGGLPLAIVVLAGL
LRSK-HGYEWSQTLER---ISPNDTYKILALSY
>Cinnamomum|Cm13028_171_412
GKKLIRWLDKRPQRRVISVVGMGGLGKTILVTKVFNSLVVKEHFHCYAWI
CVSQSYKIEELLQRVIKELASKEDNNIYQMDYRRLVEMLVNYLQDKRYVI
VLDDVWNIQAWDDISIAIPS-NNCGSRVMLTSRNRD-----LED-KVFHL
QPLKRNEAWELFCRKAFWNPKRPLELEPVAKKIMGKCKGLPLAIVAIGGI
MSRKRRELEWKKVEDSLSWLSNNDMKNILLHSY
>Nicotiana|NbD040441.1_171_416
VNSIVAILKEEKRLRVTSIVGMGGIGKTTLAKEVYNQTQIRDKFETRAWV
YVSQDYKPAKIIKELILQLANEDKKIVEKLSEAGLEEMIHRRLKDTCYLI
VLDDIWTTEAWDLLARSFPD-NDKSSRLLLTSRRKEVALHADHT-IPYEL
KVLNEEESWELFLKKAF--SERPEDLVDVGKEILEKCDGLPLAITVIGGL
LAG-KQRSEWQRVQRNLGSLVGQYVSTILAMS-
>Eucalyptus|Eucgr.F04228.1.p_116_353
LNEVWKWLE-K-KTGMFGLYGMGGVGKTTLMKQINN--ELCTNFDV-IWV
VVSKQVNEDNI-RDVRKGL-N-K-EI-WDWSQNHRVHHLLNILE-KKFVL
LIDDVWA-R-LD-LFEIVLS-PKNGSKVVFTTRSKQVCHQM-GANETCEV
SCLKPEEALTLFEKNI-GKSECD-DIQRLAKDIAKECKGLPLALITVGRA
MAGRGHPHEWHYALTTLRDPQSGEVYHILEFSY
>Populus|Potri.003G149800.1_166_408
TAKLVDHLQMGDHWSAVSIVGMGGIGKTTLGIKIYNHSAVRARFPSRAWI
CVSQEFSARDILQRVIRQIASRER--LEALTDEELEDLVYENLRRKRYLV
VLDDIWSTNAWDCLKKAFPD-RSNGSRLLLTTRNKNVALHVDQT-TPYDL
GFLSKQNSWELFCKKTFDGRDTSPILEEIGREIVERCAGLPLAIIVIGGL
LSRKRLN-EWERILNNMDSFARHNVAAILALSY
>Nicotiana|NbD030533.1_158_401
ADKVINRLGGLSGLEVVPVVGMPGLGKTTLANKIYKHPDIGYQFFTRIWV
YVSQSYRRRELFLNIISKFTRT--KQYHDMCEEDLADEIQDFLKGGKYLI
VLDDVWSPDAWEHIKIAFPN-NNKSNRILLTTRDSKVAKQC--K-QPHDL
KFLTEDESWILLEKKVFHKDK-PPELELSGKSIAKKCNGLPLAIVVIAGA
LIGKKTSREWKQVDESVEHINKDECNKLVQLSY
>Cinnamomum|Cm5111_171_408
MATLKEQLNEEARRCVISIVGMGGSGKTTLAKKVYR--DVKDNFDCHAFI
YLSQQYKITNVLINIMECVKSLEE--KEKSNEEDLRKKLRNHLSERRYLI
VIDDIWTMEAWDELKLFLPD-GLSKSRVMLTTRNKEVALHADVI-DHHYI
RLLNEDESWELFHKKIFP---VPLELMETGKKILAKCGGLPLAIVVLGGL
LSRRKTFSAWSKVLDSVTWLARDNCMEILSLSY
>Solanum|Solyc04g009250.1.1_170_417
VQTLLAQLKPEPSRTVLSIYGMGGLGKTTLARKLYNCPNIASSFPTRAWI
CVSQEYNTMDLLKTIIKSIQGMGTDLLERMTEGDLEIYLRDLLKERKFLV
VVDDVWQKEAWESLKRAFPN-SKNGSRVIITTRKEDVAERADRG-FVHKL
RFLSQQESWDLFCRKLLDVAM--PEMESLATDMVEKCRGLPLAVVVLSGL
LS-HKGLNEWQKVKDHLWKIKEDIISCILSLSF
>Amborella|ERM96739_158_407
VEILVGWLNGSSKLEAVSVVGMGGIGKTTLAKKVYNMEEIKMHFDCRSWV
SVSQSFTLEALLTAIINGFEDKEAITVEAMDERQLHRYLNLYLQEKRYLV
VLDDVWSEDVWNGVRISLPN--EHGSRIVFTTRLRDVASLTQES-HVHNL
QPLADEEAWTLFCNTAIRQDLKTQELEEVGKLIVNNCEGLPLAIVAIGGM
ISKRMAVAEWNKVLKSINWLANNRVRGILSMIY
>Vitis|GSVIVT01017146001_1_209
---------------------MGGVGKTTLLKKINN--DFTTSFDV-IWD
VVSKPPNIEKI-QEIWNKL-Q-P-DI-WEKTKEQKAAEISRVLT-KKFVL
LLDDIWE-R-LD-LLEMVPD-ARNKSKIIFTTRSQDVCHQM-KAQKSIEV
MCLSSEAAWTLFQKEV-GEELSP-HIPRLAKIVAEECKGLPLALITLGRA
LAGEKDPSNWDKVIQDLGKPESET---------
>Cinnamomum|Cm12530_173_414
-NTVKEQLSDESRRCVISIIGMGGLGKTTLAKKVYH--DVKHDFDCHAFL
YLSEQFGIKDVLMRILKCVMGQEE--GEKLNEDELGMMLRAQLRQKRYLL
VIDDIWSTQAWDTLKLILPD-GMNKSRVMLTTRIKDVALHADSR-HPHEM
RLLNDDEGWELFTKKIFPEGDTPTELEETGRKILAKCTGLPLAILVLGGL
LSRKNTFSAWSKVLESVSRLTESDCRDILALSY
>Solanum|Solyc05g012890.1.1_703_948
KDELIGKLGGSSGLDVISIVGMAGLGKTTLANKLYSDESVVSHFNIHAHC
CVSQEYTRKDLLLAILRNITDR--AKLRRETENELADRLRKLLMFKRYLL
LIDDVWETSAWDDLKLCFPE-HNMGSRIILTTRHYEVASYAKDS-DPHML
RSLNNDESWMLLNKKVF-NNESPFILRDAGQEIVRKCDGLPLSIILIAGI
LIRMKEKYCWEQVATNLGPIQD--MEGTLDLSY
>Cinnamomum|Cm5116_170_407
MKTLKEQLNKEARRCVISIVGMGGSGKTTLTKEVYH--DVRENFDCHAFI
YLSQQYGIRDVLIRIIECVMRPDE--MQKSN-EDLTERLRDHLSKKRYLV
VIDDIWTKEAWDQLKFILPD-GLNKSRVMLTTRNKEVALYADSS-QPHYI
RLLNEDESWELFHKKIFP---VPLELMETGRKILEKCCGLPLAIVVLGGL
LSRRMTFSAWTRVLNSVTWLAEDNCMEILALSY
>Nicotiana|NbD053156.1_8_250
TEVLMEKLTGPRQLDVISIFGMPGLGKTTLAKRLYDHEAISNRFDIRLWC
CSSQSYDKRSLLFELLNHICKD--TSTKEKSDDELAEMLYKYLKGKRYLI
VVDDVWSQEAWDDIIRSFPD-DDTGSRIILTSRLESIATYAMDS-SPHFL
RMFTEEESWMLMKQKVFKEDNYPQQLEEIGKQIASKCGGLPLAVILVAGL
LAKHKEVVYWQEVGESLKS----QCMDIVESSY
>Daucus|DCAR_014749_166_398
FKTLFAELGEDPSLKVISIHGMGGLGKTTLASKLYDSGKL-NHFNCRAWV
CVSQEYNIKDVLRTIIKSIMDPTN-NLDNMNEVDLLQHLRKLLLGRRYLA
VIDDIWDIEAWEKIKKAFPD-NKNGSRVIITTRNKIIAQRVDRC-FVHAL
RFLREDESWDLFCKRAKPL-----NLEQLGKEMVGKCGGLPLAIMVLSGL
LL-HNSYEEWVKVKNDIWRLKGEAIQDILNLS-
>Cinnamomum|Cm5105_170_407
MKTLKEQLNKEARRCVISIVGMGGSGKTTLTKEVYH--DVRENFDCHAFI
YLSQQYGIRDVLIRIIECVMRPDE--MQKSN-ENLTERLRDHLSKKRYLV
VIDDIWTKEAWDQLKFILPD-GLNKSRVMLTTRNKEVALYADSS-QPHYI
RLLNEDESWDLFHKKIFP---VPLEWMETGRKILEKCCGLPLAIVVLGGL
LSRRRTFSAWTRVLNSVTWLAEDNCMEILALSY
>Cinnamomum|Cm2184_179_419
---LIGELDERPERAVVAVVGMGGLGKTTLVTKVYDSPQVKNHFECHAWI
TVSRSYKVDDLMQNMLMELKSKEADCINKMEGGHLVQTVINYLQNKRYVI
VLDDAWETIDWNHIRVAFPN-NRCGSRIMLTTRIRDV-ALSFAE-NILFL
EPLGEDDAWLLFCNRAFLN--KPPDLQPYGKSLVQKCDGLPLAIVTIGGL
MLTKKSSLEWRKVENSLSWLNNNGMKNILLLSF
>Cinnamomum|Cm12983_152_399
VEKISKMLGGGARASVVSILGMGGLGKTTLATKLFNDKRIRRHFECYAWI
YVSQEFMVRDLLYDLIKCIKTSDDVKLKSMKEEELREELLDCLKGRHYFI
VIDDIWSREAWDGIKASFPS-ENNGSRIMLTTRKKDVALRADQS-QPYEL
RLLTDEECWELLCKKALLGVSELEELEEAGRDIAKRCCGLPLAVVVIGGL
LSRKKSVYEWNKVRKSIEWLKEGDILGILALSY
>Vitis|GSVIVT01020267001_159_398
FGKVWKWLG-E-KVSSIGLYGMGGVGKTTLLTRTNN--ELKTRFDV-IWV
TVSRPANVEKV-QQLFNKL-E-P-DK-WERSEDERAEEIFNVLT-KKFVL
LLDDIWE-R-LD-LSKVIPN-HQDKLKMVFTTRSKQVCQKM-EATKSIEV
NCLPWEDAFALFQTKV-GADISP-DIPKLAEMVAKECDGLPLALITTGRA
MAGAKTPEEWEKKIQMLKNPKPGDLFRVLAISY
>Linum|Lus10002945_176_427
-QVLMDLLNGDSKRTTVSVVGMGGSGKTTLVANLFNSAVVKQSFDCCAWI
TVSQTFNIDELLRSLIKEIKSGDKTDLSAMSYRELLEKLVVYLENRSYLV
VLDDVWSTDVWSQIKVSLPN-GQKGSRVMITTRMHDVASHSSGS-HVYNV
KPLKKDKAWELFTMRAFSSSSNPLELQAIANEFVEKCEGLPLAIASIGGL
LATKSSIGAWMTVFKNLQWLNNNQIKSILLLSY
>Cinnamomum|Cm16087_182_428
KKFLIKRLDQVPERVVLSVVGMGGIGKTTLVTKVYNSLEVENHFDCHAWI
TVSQTYKVDELLRNLMKELKSKEPNGVGEMDYIEISNMLSSYLQKKRYVI
ILDDVWEAIVWKDIQLALPE-NGCGSRVIITTRMDNF-ASSFVE-NVLRL
RHLGNDDAFVLFCSKAFSN--KPPHLRPCAERLVKKCEGLPLAIVTIGGL
MSMKKSCLEWRMVEDSLSWLGNNGLKNILLLSF
>Panicum|Pahal.F00537.1_175_339
-------LQEGEDLRVIAVWGAGGLGQASIISEAYQNPDIKNKFPCQAWV
RVLHPFNPNDFIQSLVKQF---SILETEKTGQE-LAEEFTRYVEEKSYLI
VLNGLSIEE-WKGIKGCFPN-NKRRSRIIVCTPQAEVAS-L-GQEQVLML
KQLSGDQNVYAFCEKD----------------------------------
---------------------------------
>Panicum|Pahal.F00537.1_406_661
---MVKLINSGHELPVISVWGMGGLGKTTLVKDVYESQKLIGMFEKRACV
TMVKE--LKSLIIQLSQSSSETR-TVMVGVE-ELT-KELARLLEGKKCLI
VVDDV-S-SR-AEWDHIIQHFPDGTCRIVVTTREESIAK-EKQEN-IYKL
KVLEYRDALQLFTRKVFK-EAIDDKHPDLAKLILKKCNGLPLAIVTIGGF
LANK-IVE-WRKLISALE-MPDLEIRTVLGKSY
>Brachypodium|Bradi2g39517.4.p_402_664
KSEIIKLVGATGQFEVITVWGMGGLGKTTLVKDIYQSQELSDIFDNRACV
TMLEE--LRSLFMQLDRESSETK-TLLMSLA-ELI-KELAKLFQTKRCLI
VLDDV-L-ST-AEWDRIEPIFHRKTIRIIVTTREESIAK-QKQEN-IYKL
KDLEYKDAHDLFTKKVFK-GTVDDKYPELAKLILKKCDQLPLAIVTIACF
LATK-ALE-WRKLLSALE-MPQLGIRTVLMRSY
>Solanum|Solyc12g009450.1.1_218_459
KERMLEELGGSKELKVIPIVGMGGIGKTTLAKQVFNHPSIQSRFDVRAWA
TICKEYNVKEILLSLLQSI--NIDKVY-SRDEAELADLLQKKLKCRRYLI
VIDDIWCYKAWDDTRQCFPI-DNNGSRILLTTRHTEVAIYASSN-LHLKM
NLMNADESWNLLKSKAFANE-STPELETIGEKIASKCQGLPLTIVVVAGL
LSKSRTKEEWENVAENIKSVTKDECLRVLGLSY
>Ceratophyllum|Cd5576_170_406
LKVLKDRLGTEEKRRCISVVGMGGLGKTTIARKVY--AYVGRYFDCSAWV
YISQEFNIKDVLEKIMKDITRKDE-VMK--DEEKLKCEINKLLKGKRYLV
VLDDVWNNWLWLNLRSVFPD-DNNGSRLLLTTRNETVAKYVDQS-PPHNL
RLLDEYESWELFLQKARVPED-PEVLFDLGRKITKKCVGLPLAIIVLGGL
LSQKKRADSWARVLNRISSLKESECKDILA---
>Cinnamomum|Cm16079_43_289
KKFLIKRLDQVPERVVLSVVGMGGLGKTTLVTKVYNSPEVENHFDCHAWI
TVSQTYKVDKLLQNLMTELKSKEPNGVGEMDYIEISEMLISYLQKKRYVI
VLDDVWEAIVWNDIQLALPN-NGCGSRVIITTRMDDF-ASSFVE-NVLRL
RHLGNDDAFVLFCSKAFSN--KPPHLKPYAESLVKKCEGLPLAIVTIGGL
MLMKKSSSEWSMVEASLSWLGNNGLKNVLLLSF
>Vitis|GSVIVT01017142001_1_219
---------------------MGGVGKTTLLKKINN--EFTTSFEV-TWA
VVSKSPDIEKI-QQIWNKL-E-P-DK-WERSREEKAAEILRVLR-KRFIM
LLDDIWE-G-LD-LLEMVPD-TENKSKIVLTTRSLDVCRQM-KAQKSIEV
ECWESEDAWTLFQREV-GEELSP-HILMLAKDVAEECKGLPLALVTLGRA
MAAEKDPSNWDKVIQDLRKPETGKLFHRLKLSY
>Solanum|Solyc04g009110.1.1_168_412
VEKLLAQLKAEPRRSVISIHGMGGLGKTTLARNLYNNPNIVSSFPTRAWI
CVSQEYNTMDLLKNIIKSIQGKGTDFLERMTESDLEIYLRDLLKEGKYLV
VVDDVWQREAWESLKRAFPD-SKKGSRVIITTRKHDVAERADRG-FVHNL
RFLSQKESWDLFCRKQLDVAM--PEMVRIAKDMVEKCRGLPLAIVVLSGL
LS-HRGLDQWQKVKDHFWQIQDDIISYILSLSY
>Eucalyptus|Eucgr.F04253.1.p_200_439
FKEVWKWLE-K-KEGMIGLYGIGGVGKTTLMKKINM--ELRANVDV-IWV
VVSRKVNKDRI-QDIRKRL-D-K-EL-WKWSWDERVHHLCEDLM-KKFVL
LIDDLWG-R-LD-LLEIVPS-PENGSKVVFTTRSKQVCDQM-VANKIFKV
QCLTPEEALELFENNV-GKSISP-DIPVLAKGIARECDGLPLALITIGRA
MAGIANPHEWKYALTTLRNPNPGEVYNILEFSY
>Nicotiana|NbD024416.1_659_903
IKELRAKLKGSVNLDVISIVGMPGLGKTTLANELYFDELVVSYFDIRVQC
CVSQEYKRKDLILALLHDVIDT--AELDREDENELADKLQKLLKPKRYLV
LIDDVWEWSAWDDLLSCFPK-NNKGSRIILTTRHYEVASYAKVS-DPHKL
RFFSIDESWTLLQNKVF-NKERPRVLEAVGKSIAQKCGGLPLSTILVAGI
LTRMKEKHCWEQVSTNLGPILP--SERTLDLSY
>Pinus|PITA_000082729-RA_349_505
--------------------------------------------------
----------------------------------KLMKLCAYLKTKKFFL
VLDDMWR-A-LS-LKELVQK--NKGSKLVFTTRNRDLIQEM-NAKQGKEI
QPLRRDEAWELFLKVAFG--HPK-NVENIARQVAEECKGLPLAINVIAST
MMGNAAVDEWNLALKQMQKLFVPELYRRLRWSY
>Phaseolus|Phvul.002G133400.1.p_166_413
KRQICDLLNEELGRAVIPIYGMGGLGKTTLAKQVYDDPKVKKRFRIHAWI
NVSQSFKLQELLKDLVQQLNVGKPEAVGQMKSEGLKEMIKNLLQSSRYLI
VLDDVWHVRVWDSVKLALPN-SNRGSRVMVTTRKKDIALYSC-G-KDFNL
DFLPEEEAWYLFCKKTFQG-NSPPHLEEVCRKILKMCGGLPLAIVAIGGA
LATKANIEEWQMVCRSFGSIEGNGMNKVLSLSF
>Daucus|DCAR_014736_170_403
FRALLAELGEDSSLKIIAIHGMGGLGKTTLANKLYHSSEL-GHFKIRAKV
CVSQEYNIGDVLRRIIRSFMGL---DLWKMDEVDLLQHLRKLLDG-SYLV
LIDDIWDLEAWEMIKKAFPD-KKNGSRIIITTRNKNVAQRVDRC-LVHEL
RFLREDESWQLFCKRVEPA-----NLEKLGKDMVGKCQGLPLAIVVLSGL
LL-HKNYDDWSKVRDHIWRLKGNVIQEILSLSY
>Cinnamomum|Cm16083_183_428
KKFLIKRLDQVPERVALSVVGMGGLGKTTLVTKVYNSPEVENHFDCHAWI
TVSQTYKVDKLLQNLMKELKSKEPKSVAEMDYIEISEMLISYLQKKRYVI
VLDDVWEAIVWNDIQLALPN-NGCGSRVIITTRMDDF-ASSFVE-NVLRL
RHLGNDNAFILFCSKAFSN--KPPHLKPYAESLVKKCEGLPLAIVTIGGL
MSMKKSSLEWRMVEASLSWLGNNGLKNVLLLSF
>Populus|Potri.T143000.1_173_424
KDELISLLSGECQRTVIAVVGMGGVGKTTLAKKVYDSYVVKQHFQGHAWI
TVSQSYDRVELLRSTLKKLEAKEPEAFVTMDALSLIDELRQYLQQERYLV
VFDDVWEIRFWGDVEHALVD-NKKGSKILVTTRNEDVANFCRRS-HVYQM
KSLPQREAWDLFCKKAFKDEGNPKDLEELSQDIVRRCGGLPLAIVAVGGL
LATKRVIPEWQKLVNSLDSMASDEVTKILSLSF
>Mimulus|Migut.D01749.1.p_185_417
-LRLLDKLGQRCDRQVIPIVGMGGIGKTTLAQNAYEHSLILHHFDIRTWV
TVSQKYNVRELFVQLHSRL--KSSEINGEIDEQLLGQKLHKILWGRRYLI
VIDDIWSIEAWEEVCRFFPD-NNNGSRIVVTTRISNVA--THDS-ACFEL
TFLDEDKSWKLFCEKAFG-QVGPSELEDIGKEIVKKCKGLPLSISVIGGL
LGRSRTQKYWKNIAKDLTSLNSGECLSILSLSY
>Pinus|PITA_000016406-RA_8_226
------------EARVIGVYGEGGVGKTSLLKIIYN--TYKKEFDV-IWF
TVCGNFEIEQL-QAIAEAL-N-S-EE-ND-NAETKKMKLSAS--RKKLLL
ILDNIRK-E-ID-LNEVVRD--NTGSKLLVSSRSKEVIEKM-GAKCLLEI
KPLSSDEGRDLFKKGAFG--IPNDTI----KEIASVCRGLPLAINAVAGA
MKFKNNENEWSHALNLMRKAVTRE-HQVL----
>Pinus|PITA_000016406-RA_560_761
-----------------------------------------KQFE---WW
TIRGNFEIEQM-QAIAEAL-N-S-QE-ND-NAETKKMKLSASLERKKLLL
ILDNIGK-E-ID-LSEVVRD--NTGSKLLVSSRSKEVIEKM-GAKCSLEI
KPL----------KGAFG--IPNDIIKATAGEIASDCRGFPLAINAVAGA
MRFKKTENEWSHALNLMRRVVTRELYQVLRWTY
>Prunus|Prupe.1G195100.1.p_159_406
VKALVMRL-EQNEDPVIAILGMGGIGKTTLAKEVYHHHAVRRHFDCFAWV
CISQQFEVRRVWEEILVQFISNEQEEIASMDDDEIARKLIRLLGEKRCLV
VIDDIWRTEDWELLRLPFP--GATGSKILLTTRNKEVALYAANG-FILHC
YPLTEDESWELFENIAFSGNDE-ERMKKLGVRMIRHCNGLPLAIVTLAGL
LARK-TLDEWNRVYENVY-----TVHWMLAMSY
>Pinus|PITA_000049125-RA_213_444
------VLQKSEKTIVAGIVGIGGVGKTTLAKELFN-RH-RSNYDGSCFL
SVANG-SLNVLQRKLLEDLAQLD-VDISSTD-EGV-KTLKMHLPSQRVLV
VIDDV-D-HI-SQLEALVPQ-HHSSSLILVTSRDKGLLQTILDS-FIYKQ
TCLNQQHSQELFCSYAFH-QPYPTGFEQMVEQSLDVCGGLPLSLKVIGAF
IRGR-SLEYWKAVLHKFSKKPTA-ILMTLKISY
>Pinus|PITA_000049125-RA_1474_1689
-----------ENPRAVGIVGIGGIGKTRLAREFFN-RK-RLNYMRSYFF
YVRRS-SLHNLLSKLLQGLTHLD-LQVEGVD-EGI-NLFTEHVSSFPSLV
ILDNV-V-HW-HQLHALLS--SHSDSLILITCREEEVLKCVQVS-SIYKL
KRLKTKDSRELFCTHAFG-QPTPQGFQALADKFLRACNGLPLTLKVFGAL
LRR--DKSSWREQFNKLRQIPDH-IEKR-----
>Amaranthus|AHYPO_001627-RA_142_311
--------------------------------------------------
-----------------------SNKHAKMSEQELVDQLRNILQEKLYLI
ILDDVWRREALEEILPALPRGIVNGSKIIVTTRNREITQFHNEE-HLYEP
EPLNEVESWKLFSKIALNHHTENANFQSLGKSMLKKCGGLPLAIVALAGI
LNAKGTIGQWQQISEAVRSVE--DVQDLLALSY
>Amaranthus|AHYPO_001627-RA_674_845
-------------AR-LGV---EGL--------M----------D-R--L
TV--------L---I---------------N--------------KSFLI
VLDDLWTREVLEQL--AVPS-TNKRSKIITTSRNGGIFQSL-QQ-HLYEL
-PLSEEEGWALF-KMTL-NDQTSSDFEPLGK-IL-QCDGLPLAIVASAEL
LS-KTEEQQYKSVMDYICTM-S--VHDLLAMSY
>Cinnamomum|Cm13025_170_412
KDELIGWLDKEPQRRVVSVVGMGGLGKTTLITKVFISPVVKQHFQCYAWI
SVSQSYKIEELLQTLIAELVSKEYDNISQMDYRQLVQMLINYLQDKRYVI
VLDDVWNRQAWDDMSIAIPS-NQLGSRVMLTTRNRE-----LED-KVFRL
QPLDETDSWALFCRKAFWNPNKPQELKRIAEAIVGNCEGLPLAIVAVGGI
MSLKRSELEWKKVGDSLSWMSNNDMKNILLHSY
>Mimulus|Migut.D01867.1.p_151_381
---LLDALGRQSSLQIIPIVGMGGIGKTTLARNAYEHRLISNHFDVCAWV
TISQEYSVKEIFSKLLSRQ-SQSAD------EQQLAQELYQSLIGRRYLI
ILDDIWSIDAWEKMMFFFPD-NNNGSRIILTTRLSNVA--VYGS-SYFSM
KFLDEYKSWKLFCENAFPQEGCPPELEEIGKKIVKKCKGLPLLIVVIGAL
LRKSKTREYWENISENMNSLDSSESVDILSLSY
>Oryza|LOC_Os11g44990.1_192_393
-----------KNVYKLAIVGTGGVGKTTLAQKIFNDKKLEGRFDHHAWA
CVSKEYSRDSLLRQVLRNM-GI-RYQDESVP--ELQRKIKSHIANKSFFL
VSDDVWNSEAWTDLSTPL-HA-AATGVILITTRDDTIARVI-GVDHTHRV
DLMSADVGWELLWRSMNIKEQK--NLRDTGIEIVRKCGGLPLAIRAIAKV
LASQQTENEWRQILG------------------
>Solanum|Solyc11g011090.1.1_217_434
LKEVRSLLEEIDDVRIVGICGIGGVGKTTIARAVFD--TLSSQFDGSCFL
AI--KHGMHYLQNILLSELLREK-AYVISKE-AGK-HLIARRLRFKKVLV
VLDDI-D-HK-DHLDYLAGDLGGNGSRIIATTRDKQIMGK-N---VVYEV
TTLAEHEAIQLFNQYAFK-EEVIECFEKLTLEVVGHAKGLPLALKVLGSL
LYKQ-DITVWRSVADRIKRNTSS----------
>Solanum|Solyc11g011090.1.1_1322_1543
LEKLKSRLEEIDDVRIVGIWGTGGIGKTTIAKAMFH--TLSYQFKAACFL
EVAKKNQLHYLQNTLLSELLGET-DYVNNKY-DGK-SMILSRLSSMKVLI
VLDDI-D-ER-DHLEYLAGDVGGNGSRVVVTTRNRALIEK-A---AIYEV
PTLPNLEAMQLFNQYAFK-KEVPGRYENFSLEVVHHAKGLPLALKVWGSL
LHRK-GLTQWRRTVDKIKKNYSS----------
>Mimulus|Migut.I00967.1.p_206_448
LMEIKDQLGDSSKLQIIPLVGMGGIGKTTLATNIFHDPLIEYHFHIRAWI
TISQRYNIREIIRSLLSSISTKLSRETE--------VCLYKSLKGRKFLI
VLDDIWSTEAWDDIKMLFPD-DRNGSRIVLTTRLVDVAVYANFG-PFHNI
QFLNEDQSWNLLREKVFA-EEIPPELEEIGKLIARNCRGLPLSIVVVAGI
LSRVKTRYKWENIARDVSSVTRVEFSKILSLSY
>Eucalyptus|Eucgr.E00730.1.p_165_386
IKLLVNELKDGKQHRVISICGMGGLGKTTLTKKVFAHDEVKNHFDSFAWA
CISQEYHVRDILEGILVKLIP-DEEQVKKMRDDKLLETLYMTQKQKRCIV
VLDDIWTKQAWDSLRAAFP--KDTRSKLLITTRNKEVAQHIDHC-FLHEP
QCLSHEESWDLLKKKTFPEK-E-EDMKELGDELLKKCGGLPLAVIVLGGL
L----AVNKWEMVYKNINLFR------------
>Linum|Lus10014922_177_431
TEDLVKWVDDEPKRRIVSIVGMGGLGKTTLVSKVYNDQGIKRGFDCCSWI
SVSQTNGVSELLKSMIKELASQVMNDLGSMSYRQLLSMLIDYLHQRKYFI
VLDDVWSIDLWSIIRGAFPS-NKNGSRIVLTTRNENV-ATSVGS-HVHRL
QPLDEKDAWTLFCKRAFSNSNSPNELRPVSEAILRKCDGLPLAIVALGGL
LCARKTVMEWKKVYDSLNWLNNNEVKGILLLSF
>Nicotiana|NbD019200.1_172_412
VESLLAELKAEPRRSVISIYGMGGLGKTTLARNLYNSPTIVSSFQTRTWI
CVSQEYNTMDLLRNIIKSIQGKESDLLEKMTETDLEIHLRDLLKERKYLV
VVDDVWQREAWESLKRAFPD-SNNGSKVIITTRKEDVAKRADKG-FVYKL
RFLNEKESWDLFCRKLLDVAM--PTMESLARDMVDKCGGLPLAVVVLSGL
LS-HRGREEWQKVKEHLWQMKDDIISYILSLSY
>Solanum|Solyc04g009290.1.1_169_411
VQTLLAQLRPEPRRSVVSIYGMGGLGKTTLARNLYTSPNIVSSFPKRAWI
CVSQEYNTTDLLKTIIKSIQGKGTELLGTMTEGDLEFHLRDLLKECKYLV
VVDDVWQREAWESLKRAFPD-GKNGSRVIITTRKEDVAERADRG-FVHKL
RFLSQQESWDLFLRKLLDIAM--PEMESLAKDMVEKCRGLPLAVVVLSGL
LS-HKGLNEWQKVKDHLWKIKEDIISNILSLSY
>Populus|Potri.001G134500.1_169_418
KSKLVGWLDGRSGRVVVSLAGMGGLGKTTLAKQVYDDAEVKKHFSVHAWI
TVSRSYKMEELLKDILQQLAARKPKNLESQNSSQLKSIIKEVLQKRRYLI
VLDDVWHVNEWDAVKYALPT-NNCGSRVMLTTRNADLAFTSREG-KVYNL
EPLLPEESWTLFCRKTFRG-NSPHHLEDICKNILRKCEGLPLAIVAISGV
LAAKRRIDEWEMVRRSLGAIEDNLLKKVLSLSF
>Cinnamomum|Cm13026_168_422
RKKLIRWLDEEPKRKVLSVVGMSGLGKTTLVTKVFNSPAVKEHFQCYAWI
SVSKSYKIEELLRRMMKEFNSKEDDNIGQMDYRQLVKTFISYLEDKRYVI
VLDDAWNRQAWDDISVAIPN-NQYGSRVMLTTRNRD-----LES-DVFLL
QPLNNTNAWALFCRKAFWNPNRPQELEQVAKAIVGKCEGLPLAIVAIGGT
MSRKRTELQWKKVEDSLGWLSNNDMKNILLHSY
>Vitis|GSVIVT01025877001_227_453
--------D-E-EPGIIGLYGMGGTGKTTLMTKVNN--EF-CIFEV-IWV
VVSRPATVGKV-QEIRNKL-D-P-DR-WGRTEDEKAVEIFKILA-KRFVM
LLDDVWE-R-LD-LKKVIPN-SQNRSKVILTTRSRDVCRDM-EAQQILEM
ERLTQDDAINLFMEKV-GKTLSP-DIPQLAEIAAKECQGLPLALVTIGRA
MAGKNSPQEWEPAIRMLKTSKSAAPFASSQWSY
>Solanum|Solyc10g047320.1.1_162_399
ADIVINRLGESNHLEVVPVVGMPGLGKTTLANKIYKHPKIGYEFFTRIWV
YVSQSYRRRELFLNIISKFTRT--KQYHGMCEEDLADEIQEFLKGGKYLV
VLDDVWSDEAWERIKIAFPN-NNKPNRVLLTTRDSKVAKQC--N-PPHDL
KFLTEDESWILLEKKVFHKDK-PPELVLSGKSIAKKCKGLPLAIVVIAGA
LIGKKTPREWKQVDDSVEHINRDECNKLVQMSY
>Linum|Lus10028639_175_430
KEELTGFLNGDLQRTTISVLGMGGSGKTTLVANLFNSASVKQRFDCVAWI
TVSQTFNVEELFRSLIKEIRSGGGDDLSALSYRELLEKLVAYLEQKSYLA
VLDDVWSPDVWSQIKVSLPN-GQKGSRVILTTRIDQVALQSTGS-HVYNV
KPLDKEKAWDLFCRRAFSSHSKPPELQTIADEFVEKCKGLPLAIASVGGL
LALKCTIGEWTTVLKNLQWLSNNQVTRILLSSY
>Musa|GSMUA_AchrUn_randomP22880_001_145_365
AKALVEQL-PSKNVVVLAIVGIGGIGKTTFAQKVFNDGKIKANFRTTIWV
CVSQEFSETDLLRNIVKGA-GG-SHGEQSRS--LLEPMVAGLLRGNKFLL
VLDDVWDAQIWDDLRNPL-QGGAAGSRVLVTTRNTGIARQM-KAGLVHEM
KLLPPEDGWTLLCKKATMNEDQ--DLKDTGMKIVGKCGGLPLAIKTIGGV
LLDRLNRSAWEEVLHS-----------------
>Cinnamomum|Cm12435_166_407
IRTLKKQLNGEQRRCVISIFGMGGSGKTTLAREVYR--NVKNDFDCHAFV
CISQQYEMKDVLIRVITCVMSRAE--IENLPEDELGTMLRDHLKGKKYLV
VIDDIWSKEAWNMLGVVLPN-GKDQSRVMLTTRIKDVAVHADVS-RLHEM
RLLNDNEGWELFMKKVFPGENAPSELEETGRKIFKKCGGLPLAILVIGGL
LARKKSFHAWHNVLHSVSRLTESECMEILAWSY
>Cinnamomum|Cm12535_300_541
INTVKEQLSTESRRCVISIIGMGGLGKTTLAKKVYY--DVKHNFDCHAFV
YLSQQFGIKDVLMRILKCVMGRDG--GEKLNEDELGMRLRDHLREKRYLL
VIDDIWSTQAWDTLKLVLPI-GMNKSRVMLTTRVKDVALHADSS-HPHEM
RLLNDDEGWELLMKNIFPEGDTPPELEKTGRKILAKCRGLPLAILVLGGL
LSRKKTFTAWSKVLESVNRLTESNCRDILALSY
>Eucalyptus|Eucgr.F04221.1.p_115_354
LKKVWKWLE-K-QKGMIGLYGIGGIGKTTLMKRINN--ELRVNFDV-IWV
VVSKQVNEDNF-RDIRKGL-N-K-ES-WEWSQNDRVSNMSEKLK-KKFAL
LIDDVWE-R-LD-LSEIVPS-LKNGSKVVFTTRLKQVCNQM-EADETCEV
QSLMPEEALTLFKKNV-SKSECQ-EIQDLSKDIAVECKGLPLALITVRRA
MAGKDDPRDWRHALTTLRDPEASKVFHILKFSY
>Nicotiana|NbD008296.1_163_397
VNKLVVELNNEEFHGVFAICGMGGIGKTTLARKAYRHIYVQGHFQAFAWA
SISKQWQARDVLQRILTKLEP-QNTQVNMMMDEELVKELHRLQQSKKCLI
VLDDIWSTNFWNSVRHAFP--KGC-SKILLTTRKKDVCTHVDTC-FFFEP
RCLDADESWKLLHRKAFPRNTK-LELERLGKEMVSECGGLPLAIIVLAGL
LARR-KVDEWRRTRQNLNSMSGE----------
>Cinnamomum|Cm14164_152_396
KQFLIKQLNEVQERVVLSVVGMGGLGKTTLVTKAYNSPEVKNHFDCHAWI
TVSQSYKVDELLRNMIRELKSEEPTSVGEMDIIELIEMLINYLQTKRYVV
VLDDVWKASVWQHLQLSLPG-NGRGSRVIITTRMDDV-ASSFVE-NVLYL
EPLCNDDALVLFCNKAFQN--KPPELKPYAERLVQKCEGLPLAIVTIGGL
MSAKYSSLEWWKVENSLSWLNNNGMKNILLLSF
>Nicotiana|NbD015733.1_8_249
TEMLIEKLTGPRQLDVISIFGMPGLGKTILAKRLYDHEAISNRFDIRLWC
CSSQSYDKRSLLFELLNHICKD--TSTKEKSDDELAEMLYKYLKGKRYLI
VVDDVWSQEAWDDIIRSFPD-DDTGSRIILTSRLESIATYAMDS-SPHFL
RMFTEEESWMLMKQKVFKEDNYPQQLEEIGKQIASKCGGLPLAVILVAGL
LAKHKEVVYWQEVGESLKS----QCMDIVESSY
>Populus|Potri.T129800.1_169_418
KSKLVGWLDGRSGREVVSLAGMGGLGKTTLAKQVYDDAEVKKHFSVHAWI
TVSRSYKMEELLKDILQQLAARKPKNLESQNSSQLKSIIKEVLQKRRYLI
VLDDVWHVNEWDAVKYALPT-NNCGSRVMLTTRNADLAFTSREG-KVYNL
EPLLPEESWTLFCRKTFRG-NSPHHLEDICKNILRKCEGLPLAIVAISGV
LAAKRRIDEWEMVRRSLGAIEDNLLKKVLSLSF
>Oryza|LOC_Os07g08890.1_181_428
MKRLIEWLDAKKDRSVISICGMGGLGKTTLASSIYKKEEIKRTFICRAWI
TVSQNHGVKNLLKKILVQLMSTENDGADTMDCVSLVEQLQRYLKGRRYLI
VLDDVWSREAWPLLDNAFVK-NNNGSRVVITTRIETVASLADAN-YELKL
TLLPKQEAWTLFCQKAFSRDDRPHNLKTVAERIVEKCQGLPLALVAIGSL
LSYKMDEHEWELFYNQLRWLSNNSVASVLNLSY
>Solanum|Solyc08g005500.2.1_158_396
----RRLIGHSSQLEVISIAGMGGIGKSTFAKKLFSDPSVVGFFDVRGWI
TVSKDYSSRKMLISLLQDATGINPYQEVEVINAELADRLQKSFKGKRYLI
VVDDIWSTEAWDDISQWFPE-NNNRSRILLTTRSMEVARHASPK-NPFQM
RFLDPEESWNLFCQKAFSKK-DPAEFESVGKVVVENCKGLPLMISVVAGS
LS-SRTLNEWNEVAQSVSSVNLDQCSGVLALSY
>Eucalyptus|Eucgr.H04240.1.p_172_414
REELIKWLDGEPGLEVVSILGMGGSGKTTLAERVYDNHQVKAYFQSHAWI
SVSQSYKIQNILRDMIEQLGEEQRQGIESANSVRLKQILKDFLRHKRYII
VLDDVWNLEALEGIKSAMPN-GSCNSRIIITTRMADIATFSS-S-KVYSR
KPLSPEESWSLFCKKAFHG-KLPPHLKNLSQQILKKCEGLPLAIVAIGGL
LFAK--VQEWEMISHSLAILESNQFRKILSLSY
>Solanum|Solyc04g008120.1.1_530_765
SQIIDQLLEHESELDVISIVGMPGLGKTTLANKVYKNTLVASHFHVRAWC
TVSQKYNKSKVLLEILQQVTAE--EEKKVD---DLAEKLRTALLDKRYLI
VLDDVWDIATGEMLIACFPK-VKRGNRVILTSRSSEVGLKVKRS-DPLNL
ELLTPEESWDLFEKRVF-GDESPAELSKVGHQIVEKCKGLPLAIVLIAGV
IVGKKEKDFWLKILHNLDSISTNL---VMQLSY
>Persea|Pa21330_157_375
-KMVAKLLGEEDRRCVVSIVGMGGLGKTTLAKKVYDHLDVKNHFECFAWV
YVSQECRDRDLFMDCIKCLKSEDEKRMQSMSALDLGNMVKSYLQGKRYLV
VIDDIWRIEDWNSLQAFFPK-EMNGSRIMLTARNRTVAKEADGC-EPHML
RYLTEEEGWELLSKKAFPKLGHPNHLEEVGRKIVGKCKGLPLAVVVLGGL
LSTRQSIYEWEKV--------------------
>Prunus|Prupe.2G274900.1.p_165_385
IATLVARL-LEDQWRAISIVGMGGIGKTTCAKEVYNHGDVQTFFDCRAWV
YVSQQFRTRDILQSIIKQVATTKD--MTKLLEEELEEMLYKLLQGRRYLV
VLDDIWSTTAFDSLAKAFPD-GS-GNKLLLTTRNNNVALHADQS-LPHEL
RFRSQEDSWKLLCRKAFESIDRPPQLEEIGQEIVVKCSGLPLAIIVVGGM
LSRKRLS-EWQRVLNTIR---------------
>Cinnamomum|Cm19814_174_414
MMTLKERLDGNPKRCVVSIVGMGGSGKTTLAKKVCR--DVVDHFHCHAFI
YVSQHYKRREIWTSLIKSVMRTEE--IEKLNDQELGEKLRCHLSGKRYLV
VIDDIWCKDAWDTLKDILPD-SSNGSRVILTTRNRDVAAHADSS-PPLEI
RLLKDDEAWELFMKKTLTWKNIPEELEETGRQILAKCHGLPLAIVLLGGL
LSRRPMLCEWSRVLENVTKLANSDLMEILALSY
>Ceratophyllum|Cd17142_170_403
LNTLKKRMDTKEKRRCISVVGMGGLGKTAIARKVY--NAVKTNFEFSTWV
YISKEFNIKDILEKISRDITWKDE-IMK--DEEKLGSKINEFLKDKKYLI
VLDDIWDSELLKNLKTLFPD-VEKGSRLLLTTRNENVASCVD-T-YLHNL
RFLNKDESWKLFCQKAFEPED-HDGLLCWGKRITEKCGGLPLAIVVLGKL
LSEKRQISEWRRVLNLISTLKNSECNAT-----
>Cinnamomum|Cm12469_236_477
IETVRKQLYEEPRRRVISIVGMGGLGKTTLAKKVYH--AVKDDFECHAFI
CLSQQYEIRDILMRIINCVMEFEV--IEKLSVEDLGKKLRDHLKEKRYLV
VIDDVWSMEAWDTLKHVLPD-GMKRSRVMLTTRTREVALHADSS-HPHEI
RVLDDEKGWELFLKTVFPGENTPLELQEIGKNILKKCGGLPLAILVLGSL
LSRKKTLAAWSKVLESVYRLTKSECMEILALSY
>Solanum|Solyc05g043420.1.1_543_780
TKWIIRKLSGPAEIDVISIVGMPGLGKTTLAYRVYNDKSIVDHFDVCAWC
TVDQECNEKKLLQKIFNQVIGK--EKFSEDIDEDVADKLRRKLCGQRYLI
VLDDMWDTATWDELTRPFPE-FQKGSRVILTSRKKEVALHGKYS-DPLYL
RLLKPKESWELLEKRVF-GEEGPDELKDVGEKIARKCDGLPLVLDLIGGV
ISRKKKEALWLEVLNNLSSIFKDEVAKVIQLSY
>Cinnamomum|Cm13105_168_416
KDFLIRRLDKNPERVVISVVGMAGVGKTTLVTKAYESPQVKNHFNCHALI
TVSQSYKFDELLRSLIKELKSSELAALGKMNTIDLVEMVFDYLQKKRYVI
ILDDVWESTVWEDILVAFPN-NRCGGRIIITTRNENVISSSFVE-NVLRV
GSLHNEDAFVLFCKKAFGN--NPWELKPYAKRLVQKCEGLPLALVAIGRL
MSRKKSILEWKKVEVNLSWLRNNELKNILLLSF
>Solanum|Solyc04g012010.2.1_139_364
LKIIIKRLGPPSDIDIVTITGMGGIGKTTLAKKAYDHLTIRYHFDVFAWL
TISQEFRCRNVLLEALHCILGSFDYPY----ENELADLVQKQLKGRRYLV
VVDDIWSSDVWDSIRGIFPN-YNNGSRILLTTRENEVAMYANCS--PHEM
SLLSAENGWKLLCDKVFGPNNDPPELEEIGKEIVEKCQGLPLTISVIAGH
LSKVRTLESWKDVARTLSKI-------------
>Daucus|DCAR_018824_73_306
VQTLMAQLKKG-TLGMISIHGMGGLGKSTLASKLYHSREL-RNFTRRAWV
CVSEDYSIENVLRKIIKCFNEKDS--LHNMEEEDLLRHLREVLQASCYLV
VIDDIWDLKVWEKIKNAFPH-NE-GCRVIITTRDKKVAEGVDQC-FVHKL
RFLSEDESWQLFCKRAKPT-----NLEEIGKDMVGKCRGLPLAIVVLSGL
LL-HKSYTDWSRVKDHIWRLKDDLIQEILSLSY
>Populus|Potri.011G165700.1_171_422
KDELISLLSGECQRTVIAVVGMGGVGKTTLAKKVYDSYVVKQHFQYHAWI
TVSQSYDRVELLRSTLKKLEAKEPEAIVTMDDLSLIDELRKYLQQERYLV
VFDDVWEIRFWGDVEHALVD-NNKGSKILATTRNEDVANFCRRS-HVYQM
KSLPQREAWELFCKKAFKDEGNPKDLEELSQDIVRRCGGLPLAIVAVGGL
LATKRVIPEWQKLVNSLDSMASDEVTKILSLSF
>Nicotiana|NbD034017.1_283_513
---IIRKLSGPKMLDVISITGMPGSGKTTLAYKVYNDKSVFGHFDIRAWC
TVDQKYDELELLKILFNQVVGS--SKFGKN--INFANELRKHLYGKRYLI
VLDDVWDTAAWEELKRPFPE-VENGSRIILTTREKKVAKYAQHS-DPLDL
RLLTLEECWELLEKKVF-GKESPDELVDVGKEIVQNCKRLPLVVDLIAGV
IAGKMKRDLWLEVRNNLNSILQKNVMKVIALSY
>Phaseolus|Phvul.004G140500.1.p_197_367
---VRKLLDGSEDVHMIGIHGMGGVGKSTLARAVYD--LIAENFDGLCFL
EVAN-KGLEHLQSILLSQILGEK-DNLTSKK-QGI-SMIKNSLNGKKVLL
ILDDV-D-KL-DQLEAVGGGRDGPGSIIMVTTRDKQLLTTVT---ITYEV
KGLNDNDALRLLKWKAFR-KEKA---------------------------
---------------------------------
>Phaseolus|Phvul.004G140500.1.p_606_841
VLEVMELLDGCDGVHMIGIHGVGGVGKSTLAQEVYN--LIADKFDGSCFV
EVSN-KGLQYLQSILLSKILGEK-DKLTSVQ-QGT-SMIQRRLQQKKVLL
ILDDV-D-RQ-EQLQAVVGRADGPGSRIVITTRDEQLLASVQ---RTYEV
KKLNKNDALGLLKWKAFK-MHYYQRYEELLNHAVTFASGIPLALEVIGSN
LYGK-SVEEWKTVIHQFEKCPNSPVQAILKASF
>Beta|KMT13595_208_447
---HVHQHA-ECHRSVIAVVGMGGIGKTTLVRKVYEDEEVRSCFSFYAWV
TVSQSYKWKVVLNSIYQQVPQSLQ--LETSDEVNIINDLRNHLKDERYIV
VFDDVWDVELWRSVNAALPT-NSNNSKILMTTRDKNIALHWMGG-HVYDL
QPLPKDAAWDLFCHKTFV--HGPPELEQLSRQMIEKCEGLPLAIVAIAGL
LSTRKVPSEWNKVQSGLGFLGSNSTTKVLLLSY
>Beta|KMT17951_162_382
ADTLLKKLEGSIGLEIISIVGMGGLGKTTIAKRLFNDRIIKDHFKSHAWV
SVSEDYNSRQLILDILEKV--NKE-GIDKLDTDKLKEMLKTRLKDRKYIV
FLDDVWQPHMWDEVKTCFPD-TSNGSRILITTRVTDVARYT-PR-KPHFL
RFFTPEESWELFEKKVF----DPNHLKTLGIDIVKRCKCLPLSIVVIASM
LASKKSERIWGRTLKDVSV--------------
>Ceratophyllum|Cd6333_169_415
LKGLKDRLGTEENRRCISVVGMGGLGKTTIARKVY--GDVRGYFDCSAWV
YISQEFNIKDVLEKIVKDIKGKDE-VKKKKDERSLRSDINKLLKGKRYLV
VLDDVWNVRLWLNLGIEFPD-DNNGSRLLLTTRNKDVAKYVDQS-SPHTL
RLLDEHESWELFRQKARVRED-PEVLFDLGRKITEKCGGLPLAISVLGGL
LSRKKRADSWARVLKRISSLKDSE---------
>Ceratophyllum|Cd21385_168_440
LKHLKDRLDTKEKKRCISVVGMGGLGKTTIARKLY--QDVRMSFDCSAWV
YISQEFKIQDVLKKIRRDIQEKDE-IIE----EELRHEINELLKGQRYLV
VLDDVWNDRLWLNSKSAFPD-ENNGSRLLITTRNQEVARYVDIT-SPHKL
RLLDEDESWKLFCQKALAPED-PDILLDLGKRITGKCGGLPLAIVVLGGL
LSRKKHFESWLRVLNSISSLSDSECKKILAM--
>Populus|Potri.005G009900.1_172_419
KHLLVSWLEGEEKLSSISVVGMGGLGKTTLVKKVYDSHPIRRSFDTHSWV
TVSKSFASTELLRVALQGFVTNEPDNLQSMTDFQLIDALRNYLWRRRYVI
VLDDVWNVNAWETIKYAFPD-CNCGSRIIFTTRLSNLAES--TS-HVYEL
QALLENEAWTLFCMKAFRG-EHPPELEEMSRNILKKCEGLPLAIVAIGGL
LSKKNGGLEWKKVHDCLATLKSNGLRRILQLSY
>Vitis|GSVIVT01017079001_1_218
---------------------MGGVGKTTLLKKINN--YFTTNF-V-IWV
VVSKSASIEKV-QEIRNKL-Q-P-DK-WKRSKDDKAMEIWKVLT-KKFVL
LLDDIWE-R-LD-LLQMVSD-DQNKSKIIFTTRSEDLCHQM-KAQKRIKV
ECLAPEEALALFQEEV-GEELSP-DITRLAKVVAEECKGLPLALITIGRA
LASAKTLARWEQAIKELRNPKSGELFHRLKFSY
>Solanum|Solyc01g090430.2.1_163_401
AQTVIDRLEGSGDLEVIPVVGMPGLGKTTLATKIFKHPKIEYEFFTRLWL
YVSQSYKTRELYLNIISKFTGT--KHCRDMSEKDLALKVQEILEGGKYLI
VLDDVWSTDAWDRIKIAFPK-NDKGNRVLLTTRDHRVARYC--N-RPHDL
KFLTDEESWILLEKRAFHKAK-LPELETNGKSIARKCKGLPLAIVVIAGA
LIGKKTIKEWEQVDQSVEHINRDNCDKLVRMSY
>Oryza|LOC_Os12g31620.1_184_426
VQRLTKHLASGMDRSIITIHGMGGSGKTTLARSIYRKQDITKKFDCHAWI
TVSRNYQIEDLLMSIMDKLIG----HRTDINLEEMVQAIHTYLENKRYLI
VLDDMWDRDSWSCFEDAFPR-RSQGSKVIITTRNKEVAKLVEQG-HIISL
NTLLPIESWDLFCKKAFSKPEAPEGLIKRAEEILEKCEGLPLAIVAIGSL
LSYRIEEKEWASFYDQLNWLTYNSVSNVLSSSL
>Nicotiana|NbD032274.1_172_412
VESLLAELKAEPRRSVISIYGMGGLGKTTLARNLYNSPTIVSSFQTRTWI
CVSQEYNTMDLLRNIIKSIQGKESDLLEKMTEEDLEIHLRGLLRECKYLV
VVDDVWQKEAWESLKRAFPD-SKNGSKVIITTRKEDVAKRADKG-FVYKL
RFLSKEESWDLFCRKLLDVAM--PAMRRLARDMVDKCGGLPLAIVVLSGL
LL-HRGLQEWQKVKAQLWRMKDDIISYILSLSY
>Musa|GSMUA_Achr3P10770_001_134_294
-ELPGW-LAKQPQLQVGVV--SPDIAGAALAREIHHSLAIPGHFRAHAMV
TASKSHDTEELLRTMIRQLSGVEQDNLG-----DLVTTIINYLQDKRYLV
VLDDIPISA-WDCLKDALPD-KRNGSRIIMITADEAVAG-A---------
---S----------------------------------------------
---------------------------------
>Oryza|LOC_Os11g41540.2_175_421
YNEIVEKLEQENELSVVSIVAMGGAGKTTLARKIYNSTRIRNHFDTTAWV
TVSQKFKGIDLLKDIMRQIMPKLEREIDQMQELEVGKKIHEFLLNKRYVV
VLDDVWATDTWNQINKVFPD-ANNGSRVLLTTRKEDVANHIE-T-YIHPL
KLLDDEKSWELFSRKSLPSQD--NEFEELGRKLARKCNGLPLALAVLGGY
LS-KLNIQAWSDIFKS--RTKNGQMRDILARSY
>Mimulus|Migut.I00605.1.p_207_442
--EVMDKLGQQSNLHIIPIVGMGGIGKTTLARNVYAKPLIMQHFDIRAWV
TVSQNYNVQEILLEILLCISKKNLESLSWMSEGELGETVHKTLWGRRYLI
VLDDIWSVEAWDKVNLFFPE-NGQGSRIMITTRLSDVA---SGS-HGVVM
DFLNEDKSWDLLCKSVFEEEDDPPELEEIGKKIAKNCEGLPLSIVVIGGH
LAKSRTREHWEYISENTNTVNLEECLKVLQLSY
>Populus|Potri.018G013500.1_170_417
KHLLVSWLEGEEKLSSISVVGMGGLGKTTLVKKVYDSQPIRRSFDTHCWV
TVSKSFASTELLRVALQGFVTNEPDNLQSMTNLQLIDALRDYLQRRRYVI
VLDDVWTVNAWETIKYAFPD-CNCGSRIIFTTRLSNLAES--SS-HVYDL
QALRENEAWTLFCMKAFRG-EHPPELEKMSRNILKKCEGLPLAIVAIGGL
LSKKNEGLEWKKVHDCLATLKSNGLRRILQLSY
>Cinnamomum|Cm5112_170_406
MTTLKKQLNEEARCCVISIVGMGGLGKTTLAKEVFR--DVKLNFDCHAFI
YLSQQYVIRDVLIRIIECVMSRDE--TDKSN-EYLTERLRDHLSKKRYLV
VIDDIWTKEAWDELKLILLD-GLNKSRVMLTTRNKEVALHAGMS-QPHYI
RLLNEDESWELFHKKIFP---VPLELMEIGKKILVKCCGLPLAIVVLGGL
LSIRKTFSAWSKVLDSGTWLAEDNCKEILALSY
>Mimulus|Migut.I00594.1.p_160_393
--EVMDKLGQQSNLRIIPIVGMGGIGKTTLARNAYLK--FMKHFDIRAWV
TVSQNYNVREILVEILLCINKESRETLSAKSEGELGVKVHQSLWGRRYLI
VMDDVWSVEVWDKVNLFFPD-NGERSRIMITTRLSNVA---SGS-GGVVM
DFLNEDKSWDLLCRYVFEEEDDSPELEEIGKKIAKNCEGLPLSIVVIGGH
LAKSRTKEHWEYISENLKKVNSEECLKVLQLSY
>Brachypodium|Bradi1g00234.1.p_183_427
REKLENWLGHDFGCCVVALLGMGGLGKTALAANVYKKER--EKFQCHAWV
SISQTYSIEAVLRTIIEEL-KKVNSNIAAMDITCLQETLKRFLEQKKYLI
VLDDVWTPETFHDLSKALIH-NDKGSRIIMTTRERAVAALSSEG-HILTL
EALSEDDAWELFYKKAFTKINHPVELTALSEEIVSKCKGLPLAIVSVGSL
LHVRKTVEEWRRINDQLSWLIHNDVRNVLNLSF
>Eucalyptus|Eucgr.E00733.1.p_164_411
IKVLVNELKDGEQHRVISICGMGGLGKTTLAKKVFAHDKVNNHFDGFAWV
CISQDYHMRDILEGILVKLNP-DKEGVKMMRDDELFETLYMTQKQKRCIV
VLDDIWTKQAWDSLRAAFP--KDTRSKLLITTRNKEVAQHIDHC-FPHEP
QCLSHEESWDLLKKKTFPKK-V-EDMKNLAYELLEKCAGLPLAITVLGGL
L----AINKWKTVHEKINLFSDK-VSKLLALSY
>Ananas|Aco022007.1_179_430
KDLLLEWLNEEQQHVIISVLGMGGLGKTTLATHVYNIIK--ASFDACAWV
AVSQSYEIDDLLRKILKEFREKRQNDSDTMDYRSLVGTIRTYLQYKKYVL
ILDDVWSTDVLDNIKVALLN-SNCKSRIVLTTRIRDVALLANEN-HMFEL
KPLEADHSWDLFCKSAFWRANKPPHLEQCAQKIIEKCGGLPLAIVSIARL
LSFRQTGSEWEKVYKDLEWLTNNEVYDILKLSL
>Cinnamomum|Cm13104_168_416
KDFLMRRLDKNPERVVISVVGMAGVGKTTLVTKAYDSPQLKNHFNCHALI
TVSQSYKFDELLRSLIKELKSSELAALGKMNTSDLVEMVFDYLQKKRYVI
ILDDVWESTVWEDTLVAFPN-NRCGARIIITTRNENVISSSFVE-NVLRV
GSLHNEDAFVLFCKKAFGN--NPWELKPYAKRLVQKCEGLPLALVAIGRL
MSRKKSSPEWKKVEASLSWLRNNELKNILLLSF
>Amborella|ERN19559_163_390
-----SLFE-E-EVGIIGIYGMGGVGKTTLIKHVNN--HLIASYSI-FWV
TVSKDSNIDKI-RKIMRQL-G-R-SG-DD-DEEQIAEKLFKRLRELKFVV
ILDDVWK-S-LD-IDAIIPN-KENGSKIVFTTRSLEVCHQM-DADKSVKV
EVLQEEEAWTLFRQKA-GN-VTP-PIESTAKEVVKECGGLPLALITVGRA
MREKRSIEVWQNAARALRGPETGQVFLPLQYSY
>Nicotiana|NbD037780.1_13_223
AEKIIKLLVGIRERDIVSIFGIPGLGKTTLAKSIFKDSSIVSHFDVRAWV
TISQSYDVRELLRDIYKQVTGK---YT-GDKESDIADMLRKCLIGKRYLI
VLDDVWEVKAWDELRLCFPI-GKQGSRIMLTTRLEHVAMEVECI-DPYSP
QFLTREASWKLLQKKAF-QKETPPEFWDVGLQVAEYCKGLPLTVILIGGI
LAKNRTISEW-----------------------
>Cinnamomum|Cm16085_184_430
KKFLIERLDQVPERVVLPVVGMGGLGKTTLVTKVYNSLEVENHFDCHAWI
TVSQTYKVDELLRNLMKELKSKEPNGVGEMDYIEVSNMLISYLQKKRYVI
VLDDVWEAIVWKDIQLALPE-NGCGSRVIITTRMDNF-ASSFVE-NVLRL
RHLGNDDAFVLFCSKAFSN--KPPHLRPCAERLVKKCEGLPLAIVTIGGL
MSMKKSSLEWSMVEASLSWLGNNGLKNILLLSF
>Nicotiana|NbD026704.1_709_942
TNWIIRNLSGPKMLDVISITGMPGSGKTTLAYKVYNDTSVCSHFDICAWC
TVDQKYDEKKLLENIFNQVTST--SKLSEN--GDVADGLRKKLFGKRYLI
VLDDLWDTATWDYLTRPFPQ-VEKGSRIILTTREKKVALHAHHS-DPLDL
RLLTREESWELLEKKVF-GKEHPDELVEVGEEIVRNCKGLPLVVDLIAGV
IAGKKKKSVWLEVQNNLKSIFNEEVRRVIELSY
>Pinus|PITA_000077994-RA_241_461
----------KGEPRMVAIVGLGGIGKTTVAKEIFN-RE-REKFNRSCFL
FI----SLNSLQSSLLEDLGVPN-VQIKNVD-EGK-SLIKMHLSSHQALV
VLDDV-D-HI-DQLDALLPK-DHPKSLILVTSRNKDVLKSIIES-SIYTM
QGLSPEHSEELFCLHAFG-QPHPVGFVEVVQKFLEVCNGLPLSLKVLGAL
LRGKDDLEYWNEQLHKTSEIPND-IQRTLQISY
>Pinus|PITA_000077994-RA_898_1131
LEEFETLSHKSGKARVLGIVGLGGVGKTTLAKEFFN-RQ-RSNYKLSYFL
FI----SLTTLQSNLLKGLNQPN-EQIHSID-EGK-RKLKRYLSSSHALI
ILDDV-D-HI-RQLDALLPK-DNTRSLILVTSRNKDVLTSIPES-SIYRL
TGLSRQHSRELFCSHAFS-QPRPVGFDKVVEKFLDACQALPLSVKVLGAL
LRGKNDLNYWEAQLRKIANMHKD-IQSTLKISY
>Prunus|Prupe.6G194900.1.p_172_419
KNMLLGWLDEVKHQTVVSVVGMGGSGKTTLVARTFKDDIVKRHFECYAWI
TVSQSYVIEDLLRRLIKEFKAKEEADINAMSYNELLEILVNYLETKRYLV
VLDDVWDVHLWDKIRFSFPD-KQLGSRVMLTTRREDIASSSFES-HVHKI
QPLKRGDAWELFSMKAFSSPNKSPELLPLARELVEKC--LPLAIVALSGL
MSSKNSLTEWSTVYHSLNWLTNNEMKSILLLSF
>Phaseolus|Phvul.008G061300.1.p_157_387
-----KCFD-N-NMGIIGLFGMGGVGKTTLLKKFNN--EFPQKYDV-IWV
VVSKEADVGSV-QQIGDKL-N-P-GK-WGKTINDRAIVLYNFLR-KKFVL
MLDDLWE-R-MD-LLKLIPD-MENGSKVIFTTRSMEVCRNM-EANRCIKV
ECLAQEEAFELFREKV-GEELSP-EIFPLAQILAKECQGLPLALITVGRS
MARKTHP-EWKRAARTLKIPRSGYVYCLLEFSY
>Linum|Lus10020016_171_422
-QVLMGLLNGDSGRTTISVVGMGGSGKTTLVANLFNSPAVKQNFDCCAWI
TVSQTFNIDELLRSLIKEIKSGDRTDLSAMSYRELLEKLVGYLEKRSYLV
VLDDVWATDVWSQIKVSLPN-GHKGSRVIITTRMDDIASHSSGS-HIYHV
MPLNKDKAWQLFCIRAFSSSFKPPELQAIANRFVEKCEGLPLAIASLGGL
LATKSSIKAWTTVFKNMQWLNNNQIKSILLLSY
>Solanum|Solyc05g009740.1.1_22_263
VKQIIQKLRGTKEREVISIVGMAGLGKTTLARKVYNSHSIAEHFDARAFC
IVSQTYSTRKLLIDILKQVTGK---HDMIREDEDVADMLRKELYFKRYLI
VLDDMWKYQTWEDLQLCFPC-VGRGSRIMVTTRVQEVATKM--S-DTYSL
RFLTDEESWELLQKKVF-KRGRPLELKEAGFEVARNCKGLPLVIVLNAGI
IAQKRCVSVWEEFAKDLSSGL--ESRKAVQSSY
>Solanum|Solyc05g047700.1.1_497_736
TEWIIRKLSGPAEIDVISIVGMPGLGKTTLAYRVYNDKSIVDHFDVCAWC
TVDQEHNEKKLLQKIFNQVIGK--ERFNEKIDDEVADKLRKQLFGKRYLI
VLDDIWDTAIFDELTRPFPE-LQKGSRVILTSRKKEVALHGKHS-NPLYL
RLLRSDESWELLEKSVF-GEERPDELKYVGEKIAQKCDGLPLVLDLIGGV
ISRKKKETLWLEVLNNLSSIFKDEVVKIIQLSY
>Ananas|Aco016958.1_735_985
KDLLLGWLDEEQQPMIISVLGMGGLGKTTLVTHVYKTIK--ATFDVCAWV
AVSQSYETRDLLRQILKEFREKRENNINTMDYRSLVETIRTYLQCKKYVL
ILDDVWSIDVLDNIKAALQN-SNSKSRIVLTTRIRDVALLANEH-RMFEL
EPLEADDSWDLFCKNAFWKANKPPPLEQCAKKIVEKCGGLPLAIVSIARL
LSFRQTGFEWEKVYKDLEWLTNNEVHDILKLSL
>Phaseolus|Phvul.011G198000.1.p_189_407
KDIIFNWLHTGNKLLILSIVGMGGLGKTTLAQHVYHDQRIEG-FDIKAWV
CVLDDFDVFKVTRTILEAI-TRST-DDSNLE--MVQGRLRDILSGKRFLL
VLDDVWNESRWEQMQKAL-DSGAHGSRILVTTRSKKVALSM-HS-DEHHL
KELQEDYCWQLFAKHVFQNDQNT-DCKEIGMKIVEKCRGLPLALKTMGSL
LYNKPSVSEWKNVLES-----------------
>Prunus|Prupe.1G047900.1.p_172_426
VEELVMHLKDENRHRVVSIWGMGGLGKTTLARKVYHDKKVRQHFHSFAWF
CVSQRYQVRNVWEGILIELISKEQQEVKDMRDDEIATKLFRVLQEMKCLV
ILDDIWRIETWNLLKAAFP--VETESTILLTTRNQAVATLPNNA-FLHKL
QPLNENESWNLLEKKAISEADG-TKKRELGMKMLRHCKGLPLAIIVLAGV
LARK-TIREWERVYENVHEISRGEVSQVLALSY
>Mimulus|Migut.I00593.1.p_53_288
-IEVMDKLGQPSNLRIIPIVGMGGIGKTTLARNAYGKPLIMHHFDIRAWV
AISQNYNVQEILIEILLCIRKESREILSSKNEGELGETVHKSLWGRRYLI
VLDDIWSVEVWDKVNFFFPD-NGQGSRIVITTRLSNVA---SGS-RGLEM
NFLDDDTSWDLLCKNIFEKEEDPHELEEIGKKIAKNCKGLPLSIVVIGGL
LANSHTTEHWEYISENLNSVHLEECLKVLLLSY
>Solanum|Solyc00g102400.2.1_523_758
TNLILRKLSGPADLDVISITGMPGSGKTTLAYKVYNDKSVSSHFDLRAWC
TVDQGYDDKKLLDTIFSQVSDD--SKLSEN--IDVADKLRKQLFGKRYFI
VLDDVWDTTTWDELTRPFPE-AKKGSRIILTTREKEVALHGKNT-DPLDL
RLLRPDESWELLEKRAF-GNESPDELLDVGKEIAKNCKGLPLVADLIAGV
IAGRKKRSVWLEVQSSLSSILNSEVMKVIELSY
>Oryza|LOC_Os08g42670.2_409_640
---IIKLINVSQQSQVISIWGMGGLGKTALVQDIYRSQDVSSYFDARACV
TLSGQ--IHSLAKQFG--NEE---------------RDLSELLERKSYLV
VLDDL-W-DT-KEWDDMVAQFPAGSC-IIVTTREENIAK-KETTNHIYKL
SGIENDQALQLFTKKVFK-EKTNDEYPYLANLILKKCNGLPLAIVTIGGF
LANK-TLA-WRKIISALE-MPELKISTVLLKSY
>Mimulus|Migut.I00393.1.p_161_396
--EVMDKLEQQSNLRIIPIVGMGGIGKTTLARNVYAKPLIMHHFDIRAWV
TVSQNYNVQDILIEILLCISKESLESLSAKSEGELGERVHKSLWGRRYWI
VLDDIWSAEAWDKVNLFFPE-NGQRSRIMITTRVSDVA---SGS-HGIVM
DFLNEEKSWDLLCRSVFEDEDDPPELEEIGKKIAKNCEGLPLSIVVIGGH
LAKSRTREHWEYISENTNTVNLEECLKVLQLSY
>Persea|Pa1224_165_413
LDLLVGWLEEEPHQVVVSVVGMGGIGKTTLVAKALKAQTVKKHFDCFAWA
SVSQSYSINELLRGVIKELEAKEESDLQTMNARQLTQILNKYLQLKRYVI
VLDDVWSIDALNDVKIAFPN-NKRGSRIVLTTRNEDV-ALASRS-QFYLL
QPLNEKEAWNLFCKKAFWKPGRPPCLHQLAQDIVHKCEGLPLAIVALSGL
LSLKTNAVEWDIVNNSLGWLSNNRMKSILLLSF
>Beta|KMT16747_170_427
IRKLVEVLEGNTQVNVVSIVGMGGSGKTTLARKLYNHPYAKECFDCTAWV
FISQEWRTEHVLLQILRKVGSNEIKPDTKLSVEELVDKLRNILEQKSYLV
VLDDVWRREALEEILPAFPREDKNGSKIIITTRNREIIQFQNQQ-NLYEP
RPLNEEEDWELLNKLALSRQGSNEDFERLGKEMLKKCGGLPLAIAALAGI
LNTRESIAEWQQVNEAVRSVENTNVRDLLALSY
>Mimulus|Migut.I00603.1.p_169_404
-IEVMDKLGQPSNLRIIPIVGMGGIGKTTLARNSYAKPLIMHHFDIRAWV
TISQNYNVQEILIEILLCIRKESREILSSKNEGELGETVHKNLWGRRYLI
VLDDIWSVEVWDRVNFFFPD-NGQGSRIVITTRLSNVA---SGS-RGLEM
NFLDDDKSWDLLCKNIFEKEEDPHELEEIGKKIAKNCKGLPLSIVVIGGL
LANSHTTEHWKYISENLNSVHLEECLKVLLLSY
>Cinnamomum|Cm13027_85_323
KDELIGWLDKEPQRRVVSVVGMGGLGKTTLVTKVFNNPIVKQHFQCYAWI
SVSQSYKIEELLQTLLEELASEEDDKIFQTDYRRLVQMLFNYLQDKRYVI
VLDDVWNRQAWDDIIIAIPS-NQFGSRVVLTTRNRK-----LED-KAFHL
QPLDETDSWALFSIKAFWNPNKPQELKRVAEAIVGNCEGLPLAIVTVGGI
MSLKRSELEWEKVEVSLSWICF-ERRDLTM---
>Solanum|Solyc04g011960.1.1_152_378
LEIIIKRLGPPSDLDIVTISGMGGIGKTTLARKAYHHLTIRYHFDILAWV
TISQEFQCRNVLLEALHCISKIVNKDYD---DNELADLVQKNLKGPRYLV
VVDDIWTENVWDSVRGIFPN-YNNGSRILLTTRENEVAMYANCS--PHEM
SLLSGENGWKLVCDKVFGPKHDPPELEEIGKEIVEKCQGLPLTISVIAGH
LCKVRTLEGWKDVARTLSE--------------
>Oryza|LOC_Os08g42700.1_210_365
----------------------------------YQKLK--GEFECHAWV
RLMHSFDANQFIGSLVRQFASGSVNEMEAQD-YNLLHDFTGYVTNKKYLV
VLNGLSTEE-WDWIKTYLPN-NHNGSRVLVCTQQAEVASCT-DDKKVSEI
QHESFSKPLYVFYKEVVSQN------------------------------
---------------------------------
>Oryza|LOC_Os08g42700.1_437_695
KDDVIKLLDNP-IRQVISVWGMGGIGKTTLVKSIYQSSELEKLFERRAWV
TLLTE--LRSLAQRLV--DSPAR-GSTMGSE-ELI-DKLKQDLTGKKYLI
VLDDL-S-TT-TEWDSIIRNLPNNGSRIILTTRFKLVAQ-KKEMN-MHNI
EGLTDGDALELFLTKVRM-D-GDSEKPDLAKIIIKKCGRLPLAVATVGGF
LSAR-NIE-WREFISEFD-NPSLEIKKILASSY
>Vitis|GSVIVT01023748001_52_283
FEEVWGCL--E-GVWIIGLYGLGGVGKTTLMTQINN--ALKTTFDV-IWA
VVSSDPDPRKV-QDIWKKI-G-C-DI-WKKSQDDKAIEIFQILK-KKFVL
FLDDIWK-W-FD-ILRV-----ENKSKIVFTTRSEEVCCSM-GAQKIIKV
ECLAWGRAWDLFRSKV-GEDIFP-DIPQLAKTVANECGGLPLALITIGRA
MACKRTPREWNHAIKVLHNANPGDVLPLLKCSY
>Nicotiana|NbD022658.1_24_269
INEIIQKLGGPKQRDIILIVGMPGLGKTTLTKKVYDNPLVMRHFDVRAFC
TVSQKYDERKLLVDILKQATSK---SD-INEGVDVADAVKKALFGWRYLI
VLDDIWNDKAWEDLQLCFPS-EEKGSRIMITTRDEKVAEEIQHS-DPYLL
RFLTKEESWELLQKKVF-QCDSPFELREAGEEVAKNCKGLPLVIVLTAPI
IAQKRQAFVWREFANILSSGL--ESTKAIQSSY
>Solanum|Solyc04g011990.1.1_152_374
LEIIVKRLGPPSDLEIVTITGMGGIGKTTLARKAYDHLQIRYHFDILAWV
TITQEFRNRNVLLEALRCILKSFNKDY----DNELADLVQKKLKGRRYLV
VVDDIWTKNVWDSIRGIFPN-YKNGSRILLTTRETEVAMYASCS--PHEM
IHLSLENGWRLLCDKVFGQKYEPPELDEIGKEIVEKCQGLPLTISVIAGH
LSKVNTLEGWKDVARNLSE--------------
>Panicum|Pahal.D00005.1_181_426
ITRLTQWLEEKQDRTLIAIFGMGGLGKTTITSSVYNNKRIRRTFDCRAWV
TLSQTYQAEELLREIINQLIDRSSSGFTTMSRMKLLEVIQIYLRDKKYII
VLDDVWDKDAWLFLNYAFVR-NSCGSKVLITTRQKDVSSLAADS-YVIEL
KTLKYAESWELFCKKAFHATDNPENLISWANKIVTKCQGLPLAIVTIGSI
LSYHLEEQVWKFFYNQLSWIENNNISSVLNLSL
>Solanum|Solyc05g053990.2.1_300_540
TEWIIRKLSGPAELDVISIVGMPGLGKTTLAYRVYNHKSIVDHYDVCAWC
TVDQERNEKKLLQKIFNQVKGE--ERSSEDIDDDVADKLRKRLCGQRYLI
VLDDMWDTATLDELMRPFPE-FHKGSRVILTSRKKEIALHGKHS-DPLYL
RLLRSEESWELLEKRVF-GEEGPDELKDVGKKIARRCGGLPLLVDLIGGV
ISRKKKEALWAEVLNDLSSIFKDEVVKVIQLSY
>Solanum|Solyc11g020100.1.1_151_391
FNTILDRLTQTNELTVIPIFGMGGIGKTTLAKKVYDDSYIRSRFDKHAWV
TISEDFNQRQMLLEVASSIT--GSQEKS---DDQLMEIVYKGLKGRRFLI
VIDDIWSTEAWDQMQRIFPN-DKNKSRILLTTRLKYVADNSCEF-PPHCK
SFLSLDDSWNLFTEKLFKKD-SPRQLVKLGKHIVQQCQGLPLSIIVVAGL
LVKMLTRDNWKKVEENLKSFGT-ECQSILSLSY
>Ceratophyllum|Cd20877_215_440
LKFLKDRLDAEEKRRGISVVGMGGLGKTTIARKVY--KDVSLNFDCNAWV
YISQKFTIEDVLTKIMKDITGRDV-QMK----EELRWQIITLLKGKRYLV
VLDDVWNDQLWLNLSSVFPD-DNRGSRLLLTTRIEGVAKYVDRT-TPHKL
RFLDKEESWKLFCEKALVPED-PEVLLYLGRKITEKCGGLPLAIIVLGGL
LSRKKQAHWWEGVLKNISSLKDSEC--------
>Solanum|Solyc07g053020.1.1_163_404
-NTLKNWI-N-GSLQLIAIVGMGGLGKTTLAQKIYNDRQVCSRFQGRIWV
CKS-TSGELDIMKSILEQL--KKDD-GSDRN--VLLKRIHEELSKKKYLI
VMDDVWSIDGWWRILEGL-PEAKQGSCIIITSRNEEVVKRM-GVKEIHRP
KLLSEEEGWSLLCKVAFASSEDI-GLERVGKDILKKCAGLPLAIKTIGGL
LSSKQLCSEWKEVYQYP-ILSKSDLMATLQLSY
>Solanum|Solyc09g098100.2.1_564_800
IEKMFQYLRGTNDLDVVPIVGMGGQGKTTVARKVYNSDNIVSHFDVRAWC
IVSQTYNRRKLLQDILSQVTGK----DKGYEDDILADELRKSLMGKRYLI
VLDDMWDCMAWDDLRLSFPD-SGNRSRIVVTTRLEKVGEQVKHT-DPYSL
PFLTKEESCELLQKKVF-QKEDPPELQDVSRAVAEKCKGLPLVVVLVAGI
IKKRMEESWWNEVKDSLFDLDCHQSRATMQLSF
>Eucalyptus|Eucgr.H04290.1.p_170_412
REELVKWLDSEPGLQVLSIFGMGGLGKTTLAKRVFDNQQVKAYFQSHVWV
TVSQSYEIANILREMVEQLREKQPQGMESANSTKLKQMLKDLLQQKRYVI
VLDDVWSSKALEGIKNAMPN-NSLCSRIIITTRTADIATVLF-S-KVYEL
KGLSLEESWSLFCKKAFYG-NPPPYLEHLSRQILKKCEGLPLAIVTVGGL
LFGK--VLEWQMISRSLPALEDNQFRKILSLSY
>Pinus|PITA_000084763-RA_215_414
-------LQKSEKTIVAGIVGIAGVGKTTLARELFN-RH-RSNYDGSCFL
SVAKG-SLNVLQRKLLEDLAQLD-VDISSTY-EGV-ETLKMHLSSERVLV
VIDDV-D-HI-SQLEALVPQ-DHSSSLILVTSRDKDPLQTILDS-FIYKQ
TGLNQQHSRDLFCLHAFH-QPYPTGFEQMVVHYLDVCGGLPLSLQETGAL
LSGH-----------------------------
>Pinus|PITA_000084763-RA_827_1046
---------QSKEPQVLGIVGIGGIGKTRLAMGFFN-RK-SSDYTRSYFL
YVRTS-TLHNLQSKLLQGLTQLD-LQVQGVD-EGI-ELFKEHVSYFRSLV
ILDNV-D-HW-DQLHALLS--TPSGSLILVTCREAEVLKRVQES-SIYEL
NRLNNRDSLELFCTYAFG-QPSPHEFEDLAEKFVRACNGLPLTLKVFGAL
LWG--SNSYWQTLFHKFHRIPDQ-IQKSLQ---
>Ananas|Aco016960.1_183_430
---LLGWLDEEQQPMIISVLGMGGLGKTTLVTHVYKIIK--ATFDACAWI
TVSQSYETHDLLRQILKEFREKRENNIDTMDYRSLVETIRTYLQDKKYIL
ILDDVWSTDVMDNIKDALLN-SNSKSRIVLTTRIRDVALLANEN-HMFEP
KPLEADHSWDLFCKNAFWKANKPPPLEQCAKKIVEKCGGLPLAIVSIGRL
LSFRQTGTEWDKVYKDLEWLTNNEVHDILKLSL
>Ceratophyllum|Cd13382_1_217
---------------------MGGLGKTTIARKIYKDEDARIYFECSAWV
YISQEFKIKDVLEKIRRDITWKDE-ILT----EELRCQINVLLKGKRYLV
VLDDVWNHQLWQNLRSVFPD-ENNGSRLLLTTRNEEVARYVDII-SPHNL
RLLDKDESWELFCQKAFIPED-PEVLLDLGKEITEKCGGLPLAIVVLGGL
LSRKKQDHSWKGVLNRISSLNDSECKAILAMSY
>Eucalyptus|Eucgr.H04242.1.p_158_400
REELIKWLDGEPELEVVSILGMGGSGKTTLAERVYDNHQVKAYFQSHAWI
SVSQSYKIQDILRDMIGQLGEEQRQGIESANSVRLKQILKDFLHQKRYVI
VLDDVWNLEALEGIKSAMPN-DSCSSRIIITTRIANIATFSS-S-KVYIR
KPLSPEESWSLFCKKAFRG-KLPPHLKKLSRQILKKCEGLPLAIVAIGGL
LFAK--VQEWEMISHNLAILESNQFRKILSLSY
>Solanum|Solyc06g008450.2.1_522_757
TNLILRKLSGPADLDVISITGMPGSGKTTLAYKVYNDKSVSSHFDLRAWC
TVDQGCDEKKLLNKIFNQVSDD--SKLSEN--IDVPDKLRKQLYGKRYLI
VLDDVWETTTWDEVTRPFPE-AKKGSRIILTTREKEVALHGKYT-DPLDL
RLLRPDESWELLEKRAF-GDESPDELLDVGKEIAENCKGLPLVADLIAGV
IAGRKKRSVWLEVQSSLSSILNSEVMKVIELSY
>Cinnamomum|Cm16081_176_423
KNFLIKRLDQVPERVVLPVVGMGGLGKTTLVTKVYNHSKVKSHFDCHAWI
TISQTYKVDELLRNLMKELKSNEPNGVAEMDTIEISEMLISYLQTKRYVI
VLDDVWNAIAWQHIQLALPD-NGCGGRVMITTRMDDF-ASSFVG-NVLRL
GHLGNDDAFVLFCSKAFSN--KPLHLKPYAERLVQKCEGLPLAIVTIGGL
MAMKKSSLEWSMVEASLSWLGNNGLKNILLLSF
>Vitis|GSVIVT01032825001_145_398
VKILVEQLDPDKRCSVVSIWGMGGLGKTTLAKKVYHHGAVRRHFDCFAWS
SVSQQFNIRAVVQEILFKFMPPEQKEIEKMGENEVLKRVYRIQEEKKCLV
ILDDVWTTEAWDMLRPAFP--QKVGSKILLTTRNKAVASHADQG-FLYQP
KCLTEEESWELLQRRAF-LNDT-NNMEEVGKEMARYCGGLPLAVVVLGGL
LATN-TLYDWERIHRNIKSLMRGSVSDVLALSF
>Populus|Potri.005G008000.1_172_419
KHLLVSWLEGEEKLSSISVVGMGGLGKTTLVKKVYDSHPIRRSFDTYSWV
TVSKSFASTELLRVALQGFVTNEPDNLQSMTDFQLIDALRNYLWRRRYVI
VLDDVWNVNAWETIKYAFPD-CNCGSRIIFTTRLSNLAES--TS-HVYEL
QALLENEAWTLFCMKAFRG-EHPPELEEMSRNILKKCEGLPLAIVATGGL
LSKKNGGLEWKKVHDCLATLKSNGLRRILQLSY
>Pinus|PITA_000021448-RA_288_478
--------------------------------------------------
--SKKYEITNL-QAMAETL-N-Q-EG-IS-DKDIRKMKLSASLRGKKFLL
ILDDLWR-S-ID-LTEIVTD--HNCSKVLMSSRSSLVIGQM-GASYSLKI
QPLSPEEGLVLFRREAFG--VPE-SVQGIAREIAMECQGLPLALNVIAAA
MRSKKTEDEWERALNLMRKPFIDELDKRLKWSY
>Prunus|Prupe.2G283300.1.p_174_425
RDELINWLEGASKREVISVLGMGGLGKTTLAKKVYDNQKVMAHFDCCAWI
TVSQSYHVEDLLRMMIRQFKSKEYEGTDQMDQESLIVKSREYLRQKRYVV
VFDDVWKVDFWGAIEHALPD--DNAGRIMITTRIKDVADFCKKS-HVHHL
QPLPPNKAWELFCRKAFQEEGIPEELEELSLEIVRKCEGLPLAIVSVGGL
LSTKKILSGWQKLYSSLSSLESNTLTRILSFSY
>Mimulus|Migut.D01503.1.p_163_398
LIQIMSMLTDESDRRIIPIVGMGGIGKTTLATNVYNNPFIVEKFEVRAWF
VVSQECTGKEILLGLLRQVVTTGRNELEMNDDDELGEKLHKTLFGRRYLI
VMDDIWDIKAWEMVNRFLPD-NDNGSRILVTTRLMKLA--SDGC-TPYQL
NLLEKSQSWDLLREKIFA-EGRPVELEVIGRKIAKKCRGLPLALVVVGGL
LAK-ER-DHWKYVEEDLTSVNNQECMKILLLSY
>Phaseolus|Phvul.005G014701.1.p_177_428
IDELIGCLD---QLSLVSVVGMGGLGKTTLAKQVFNNKKVKGHFHCGSFI
TVSESYTVRKLLTEMIQNF--KDANEIKHMDDETLVTEVRQYLQSKRYLV
LFDDVWKEKFSDEIQHALPN-NNKGGRIIITTRMMQVAEYF-KKVVVHKL
QPLSPNKARELFCKKAFREGEQPTELEDMSKGIVEKCGGLPLAIVCLGGL
LATKKTMFEWSKVCENLRELENTNLKWILSLSY
>Prunus|Prupe.8G010600.1.p_172_419
KAKLVGWLSGEPQRTVISVVGMGGSGKTTLVANTFKTQTAK--FHCYAWL
TVSKTYNIEDLLRVLITELKSMEDQDLSNMSYMHLVEMVANYLQPKRYMI
VLDDVWNIYLWSQIHAALPD-GAYGSRVMLTTRNEDIASFPFGS-HVHHV
QPLNEKAGWALFSKKAFSSPNNPPELESIAWDLLVKCQGLPLGIAALGAL
MSTRRLPSDWMKFSSTLNWLSNNDVKSILLLSF
>Amborella|ERN19246_169_413
TNSLKQSLDGKGEFSVVSVVGMGGVGKTTLIKKVYNEDDIKLHFNYFDWV
CVSQTYSMIQLLCDMIIKVVG-STVDLQNKSEQLLKEDLHKNLSRRRYLI
VLDDMWDISAWVCIREALPD-VKNGSRVVITTRNEDLA-KVERN-TIHVL
KPLPYKEGWELFCKKAFKNNGSPEYLRETGHGIVERCGGLPLALVVIGGL
LSTKKRASEWKKTLDGFSHQDRGRE--ILSLSY
>Mimulus|Migut.D01522.1.p_162_401
VNEIMGALTDESNRQIIPIVGMGGIGKTTLATHVYTNPFIVQHFHVRAWF
TVSQEYTKKEILLGLLHKINNKNSDAHDMNDEDELGDKLHKTLFGRKYLI
VMDDMWDINAWEMINMFLPD-NNNGSRILVTTRLLRLA--MDGC-RPYQL
NFLDEEQSWDLLSQKIYA-DKCPVELEVIGRSIAKKCRGLPLALVVIGGV
LAK-KT-ENWKYIEEDVTSVRNQEYMKILLLSY
>Amborella|ERN18446_152_398
AAKLVELLTESSKLEVMSVVGMGGIGKTTLVKKVYDQEKIKKHFDSRSWV
TVSRSATILGLLKTMLKGFKDSED-TIDSMDEKELYLCLTSYLLYKRFLL
VLDDVWSEDVWKRMIISLPD--ENGSRIILTTRLSSFVFQLGVN-HIHEL
RVLPEDEAWSLFCDKAFRKGLEPEELERVAQLIVDDCEGLPLSISAIGGI
LYKRLELAEWTKALRSLNSLANNEVWGILSLCI
>Mimulus|Migut.D01797.1.p_182_413
-LQLLDKLGQRSNRHIIPIVGMGGIGKTTLAQNAYEHSLIVHHFDIRTWV
TISQKYSVKELLLQLLS-M--ISSDIDSEDDEQLLGQKLHKILWGRRYLI
VIDDIWGVEAWDNLNLFFPE-NNNGSRIVVTTRISHVA--TQDS-SLFEL
SFLDEDKSWDLFCQKAFG-EAGPLELEDIGKEIVKKCKGLPLSITVIGGL
LGRSMSQKYWKNIAKDLNSLNSGECSSILSLSY
>Solanum|Solyc06g064760.1.1_37_263
AEVIMMKLRGTKERDVISIYGMPGLGKTTLARKVYNNPSIANYFDVKAWC
AVSQAYNRRTLLVEIFKQATDE----IKIKEDDDVADMLRRVLIGKRYLI
VLDDIWDVEAWEDLGICFPL-GEYESRVMVTTRIEQVTKHLQHS-HPYSL
KFLTSQESWELLEKKVF-RGESPPDLVEAGLQVALHCKGLPLAVVLIAGI
IAKMREASLWVEVANDLSSAL--ESM-------
>Daucus|DCAR_019675_171_422
KSKLLARLGADPRRTLISVVGMGGLGKTTLVTKIYNEQAIQ-GFDCCAWI
SVSRESDIEELLRSMIREFKAKVMSNLGSMDYRHLVGMLIEVLRLKRYFV
VLDDVWSIDLWIRIRGAFPD-NGRGSRILFTTRNETV-ANSVGS-HVHRL
EPLKEDDAWSLFCKKAFWTPDRPSELESSARFILKKCEGLPLAIVAIGGL
MCSRKLAVEWKKVCDSLNWLSNNEVKGILLLSY
>Cinnamomum|Cm16227_14_229
--EILNCIG-T-EKKIIGVHGMGGVGKTTIMRNIHN--DLIKSFDF-IWI
TVSNDVDVNKL-QRIAKEL-K-D-EE-DD-DEDGAARRIFNALRRKKFLL
ILDDMWD-A-FN-LDEVIPS-EENGCKVVLTTRNKGICGHM-QAHA-IEV
RVLSEEESWEFFKDIV-VGGMSK-DIENLAKDVAKECCSLPLAIKTVGGS
MCGVDNVAVWKCALKNLKE--------------
>Pinus|PITA_000009403-RA_108_292
-------------------------------------------------L
KISQSPNLKGILETLWEKITHGK-PKF-Q-NVEEAHRQLQQLIRKKPTLV
VLDDVWS-R--VHLEK-LLE--GKGHKTLVTTRDRS--TIP-REVSIYEL
PLLDDADALSLFCLWAFGQR-SP-SAEHLVKQVKAECKGLPLALMVIGSS
LHGEP-LPTWESAKNKLLNINHKRLLICLQTSI
>Pinus|PITA_000009403-RA_502_704
--------R-E-V-SVVGVHGMGGLGKTTMALAL-NDQEIKEFFNI-IFL
TVSQSPNLKGILETLWEKITHGK-PKF-Q-NVEEAHRQLQKLIRKKPTLV
VLDDVWS-R--VHLEK-LLE--GKGHKTLVTTRDCS--TIP-REVSIYEL
PLLDDADALSLFCLWAFGQR-SP-SAEHLVKQVKVECKGLPLALMVIGSS
LHGEH-RPTWESAKNKLL---------------
>Prunus|Prupe.1G047700.1.p_172_425
VEELVMHLKDENRHQVVSVWGMGGLGKTTLARKVYHHKKVRQHFHSFAWV
CVSQRFQVRNVWERILIELTSKEPQEIKDMTDDEIAKKLFLFLQEMRCLV
ILDDIWRTEAWNLLEIAFP--VETESTILLTTRNQAVASLPNNA-YRHQL
QPLNENESWELLEKKTISEADG-TKKRELGMDMLRYCKGLPLAIIVLAGV
LARK-TVREWERVHENVREIRKGKASWVLALSY
>Populus|Potri.003G099100.1_169_419
KKQLIEWLGSKTGREVISVVGMGGLGKSTLVKRVYDDSNVKKHFKFRAWV
TVSQSFKREDLLKDMIQQLRVRKPKGVNSMDYNKLRSVIHEFLQQKKYLI
VLDDVWHPSAWHAFQHALPN-NICGSRILVTTRNTEVASTSCPD-KVYPL
NPLSQEESWTLFCKKIFQN-NIPPHLKSVSETILDRCEGLPLAIVAISGV
LATKSRIDEWEMVHRSLGALEENMARKILSLSY
>Phaseolus|Phvul.004G009154.1.p_188_429
KDIIINWLENPNQPSILSIVGMGGLGKTTLAQHVYSDPKIEDAFDIKAWV
CVSDHFHVLTVTRTILEAI-TNQK-DDSNLE--MVHKKLKEKLLGKRFLL
VLDDVWNEKEWEAVRTSL-RYGAPGSRIIVTTRDEKVASNM-RS-EVHLL
KQLGEDECWKVFENHALKDDEND-ELMKVGRRIVKKCKGLPLALKTIGCL
LRTKSSISDWKNILESI-ELKEHNIIPALFLSY
>Amborella|ERM98723_169_413
ANSLKQSLDGEGEFSVVSVVGMGGVGKTTLIKKVYNEDGIKLHFNYFDWV
CVSQTYSMIELLCDMIIKVVG-STVDIQNKSEQLLKEDLHKNLSRRRYLI
VLDDMWDISAWVCIREALPD-VKNGSRVVITTRNEDLA-KVERN-TIHVL
KPLPYKESWELLCKKAFKNNGSPEYLRETGHGIVERCGGLPLALVVIGGL
LSTKKRASEWKKTLDGFSHQDRGRE--ILSLSY
>Vitis|GSVIVT01032824001_170_422
VKILVEQLEPDRKWSVVAIYGMGGLGKTTLARKVYHHVHVKHHFDHFAWS
SISQHLDSRAVVRGILIKLTSEEQREIDNMSDDELFKRVYKIQKEKKCLV
ILDDVWRKQDWDSLRPGFP--RKEGSKIVITTRNKAVALHVDPV-FLHQP
RLLTEKESWELLQMKALSTST----MEELGKKMAKRCNGLPLAIVVLGGL
LATK-TFNAWGIVDRNIKSFRRGSVSDVLALSY
>Beta|KMT16751_175_429
IKLLVEVLAGNIQKNIVTIVGMGGSGKTTLARKLYNHPYTKECFDCCAWV
YISQDWNTRHVLSEILRKV-SMESNLNSKSSEEELVDKVRSILEKKSYLV
VLDDVWRKEALKEILPALPRVNNNGSKIIITTRNQEVVQFQNQR-HLYEP
RPLSMEESWELFCKIAFNYHTNNESYEDLGKEMLKKCDGLPLAIVALAGI
LNAKRSITEWQQVSEAVRSVEGTHVGDMLALSY
>Solanum|Solyc06g008790.2.1_526_758
--WILRKLSGPTDLDVISITGMPGSGKTTLAYKVYNDKSVSSHFDLHAWC
TVDQGCDEKKLLNKIFKQVSDD--SKLSED--IDVADKLRKQLYGKRYLI
VLDDVWDTTTWDELTRPFPE-SKKGSRIILTTREKEVALHGKNT-DPLDL
RLLRSEESWELLQKRAF-GNESPNELLDVGKEIAENCKGLPLVADLIAGV
IAGRKKRSVWLEVLNNSHSILKNEVMKVIEISY
>Prunus|Prupe.5G025000.1.p_168_415
KRQLIELLQGDVGRQAVAVVGMAGLGKTTLAKQVYKDERVKKNFKVHAWI
TVSQSFKIKKLLRHIVEKIKVRKPEEFDSMDTNKLRERIKKLLQHSRYLI
VLDDLWHIDDWDVINHALPN-NN-GSRVMITTRNASVASASCHG-MVYHL
EPLSPEESWTLLCRKTFQE-ESPPNLEEICRCILSKCGGLPLAIVAIGAV
LAMKKNIEDWAAVCGSIGAIEENDMKRLLYLSF
>Cinnamomum|Cm5136_171_408
MTTLKEQLNEEARRCVISIVGMGGSGKTTLAKKVCR--DVKDNFDCHAFI
YLSQQYGIRDVLIRIIECVMSPGE--KENSNEEYLSKKLRDHLSEKRYLV
VIDDIWTMQAWDELKLFLPD-GLSKSRVMLTTRNKEVALHADVI-NHHYI
RLLNENESWELFHKKIFP---VPLELMETGKKILAKCHGLPLAIVVLGGL
LSRRMTFIAWSKVLDSVTWLAEDNCMEILALSY
>Phaseolus|Phvul.004G009281.1.p_183_424
KDIIINWLENPNQPSILSIVGMGGLGKTTLAQHVFSDPKIEDAFDIKAWV
CVSDHFHVLTVTRTILEAI-TNQK-DDSNLE--MVHKKLKEKLLGKRFLL
VLDDVWNEREWEAVRTPL-SYGAPGSRILVTTRSEKVASSM-RS-EVHLL
KQLGEDECWKLFENHALKDDEND-ELMKVGRRIVEKCKGLPLALKTIGCL
LSTKSSISDWKNILESI-ELKEHSIIPALFLSY
>Populus|Potri.001G134700.1_169_419
KKQLIEWLGSKSGREVISVVGMGGLGKSTLVKKVYDDSDVKKHFKFRAWI
TVSQSFKREDLLKDMIQQLRVRKPKGVDNMNYNKLRSVIHEFLRQKKYLI
VLDDVWHTSAWRAFQHALPN-NICGSRILVTTRNTEVASTSCPD-KVYPL
NPLSQEESWTLFCKKIFQD-NTPPHLKNVSETILGRCEGLPLAIVAISGV
LATKSKTDEWEMVHLSLGALEENMARKILSLSY
>Brachypodium|Bradi2g38828.1.p_177_365
-----Q-LSEEEELRVVTIWGTGGLGKTSAIKEVYDDPKVLKKFGFRAWV
RLTHPFNPKELIQCFVRQFEFKNFMKMENMSESEMIDVFDAQVSDNSYLI
VIDDLSTVE-WSCIKNFFPD-NRKQSRIIVSTQQVEIAS-L-EKPQVSVF
KQLSSDQTLYLFHQKVIPASV-----------------------------
---------------------------------
>Brachypodium|Bradi2g38828.1.p_444_684
-----------GDCKVISVWGMGGLGKTTLVRIVYRSPQLS--GWKQAWA
TLPEV--IRSLVLQLQKDIQEKK-NAVMKLL-DLK-EELNRLLNTQKCLI
VLDDI-S-ST-AEWDLVKNCL-QNARRVIVTTREKNIAK-GEYKN-MYSL
QGLKDDDALELFKIKVFK-DNGGIDVPEMARLVLKKCDGLPLAISTIGGF
LASK-TVE-WRKMISSLE-IPELRLKSVLMRSY
>Cinnamomum|Cm3424_169_389
MTKLKEMLKGESRRSVISLVGMGGTGKTTLAKKIYH--DVRNDFDCYAFI
YLSQQYAIKDVLIRIIECTMSREQ--IEKLNEEDLGGKLSAYLSGKRYLV
VIDDIWTAEAWEILKRILPD-DSNKSRVMLTTRKKEVALRADLS-PPHEM
RLLNDKEGWELFMKRIFSDGN-PSDVEETGRQILAKCHGLPLAIAVLGGL
LSTRVTLSEWSKVLKSVP---------------
>Mimulus|Migut.D01303.1.p_164_409
LIQIMGALTDESNLRVISIVGMGGIGKTTLATHVYNKPFIVQHFHVCVWF
TVSQEYTEKEILLGLLRQINNTNRDDYDDD-DDQLGNKLHKTLFGRKYLI
VMDDIWDIKVWEMINRFLPD-NNNGSRIMVTTRLLRLA--MDGC-SPYQL
NLLDEEQSWDLLSQKIYA-EKRPVELEEIGRSIAKKCRGLPLALIVIAGV
LAK-KT-ENWKYVEEDVTSVRNQDCMKILSLSY
>Solanum|Solyc03g078300.1.1_167_418
VEEIISKLDHGSG-DVVPIVGLGGVGKTTLARAVYNDKRIKQHFNITAWV
CVSEEYDAFRITTTLLGEI-GSDKVSASNLN--QLQIKLSHRLKGKRFLF
VLDDVWNENDWDELRCPF-VHGRKGSRIILTTRKQSVAMMM-AS--MIQL
KSLSDEDCWSLFKTHSFENDNYP-ELEVVGRQIVGKCKGLPLAVKTLAGL
LRSKSTIEEWERLLQSI-ELS---ILPVLKLSY
>Daucus|DCAR_022573_169_408
YRTLLNELKEDPSLGMISIHGMGGLGKTTLASKLYHSSEL-RHFQTRAWV
CVSEEYNIKDVLEKIIKSCIGLDS--LKRMDEVDLLHHLKDILQDRCYLI
VIDDIWDIQVWERIRKAFPD-KQNGSRVIITTRNQEVARSVDRC-FVHQL
RFLTENESWELFCKRAKPT-----QQEKLGMEMVRKCKGLPLAIVVLSGL
LL-HN----WSDVNDHLWRLKMTRIHEILNLSY
>Ananas|Aco023660.1_149_391
LEKILRHLD-D-KVGVVGIWGMGGVGKTTLLKTINN--HLADFYDV-VCI
AAPKGCKLESV-QLIAEKI-G-Y-KQ-DS-RITSYTSAIFNFLKNKKFLL
LLDDLWE-P-ID-LAGVIPN-GPRNQKIVLTTRFEEVCGNM-GVHTKIKL
ECLEPDNAWELFKNSV-SEDVSA-RIQSLARKVCKRCSGLPLALISVGCS
MSTKRTLQEWENAIASL-ERSNKPVLSTLRFSY
>Amaranthus|AHYPO_022353-RA_139_307
--------------------------------------------------
------------------------DRHSRLSEQELVDKLRNILQEKLYLV
ILDDVWRREALEEILPALPWGIVNGSKIIVTTRNQEIIQFQNVQ-HMYEP
EPLSDVESWKLFSKIALNHHTENENFQSLGMSMLKKCGGLPLAIVALAGI
LNGKETIGQWQQVSEAVKSVE--DVHDLLALSY
>Amaranthus|AHYPO_022353-RA_595_766
-------------AR-LGV---GEL--------M----------D-R--L
AV--------L---I-------------T-D-------------S--SLV
VLDDLWTREVLEKL-VAVPS-ANNGSKIIITSRNGEIFRSL-QQ-HLYEL
-PLSEEKGWALL-KMAL-NDQTSSEFETLGK-IL-KCEGLPLAIVASAEL
LS-KAEEQQYKSVIEYICTM-S--IHDLLAMSY
>Beta|KMT13621_219_445
--------------AVIAVVGMGGLGKTTLVRKVYEDKKVKEGFSVHAWV
TVSQSYRWRDLLNSIFKQVVESLQ--LDASDEHTITSKLRNHLQEKRYIV
VFDDVWDSKLWVYVENALPK-NKKCSRIMMTTREVDVGGAWNGG-HLYKL
EPLSSEASWDLFCHKTFG--NAPSQLENLSQEMVGKCEGLPLAIVAIAGL
LSTKKILSEWNKLYNSFGFIGSNSTTKILLFSY
>Solanum|Solyc01g086810.2.1_182_431
TQQLIGWLEDDPRLKVVSVVGMGGSGKTTLVKKVYEDATVKKNFNSLAWI
TVSKSFKVEEVLKDMIQQLDEKQPEGLNTMSSNRLKTIAKVFLQSRTYVL
VFDDVWSIQAWEAIRYALPD-VNDGSRVILTTRLLDVASFCSNG-YVYEV
KPLSTEESWILFCQKAFHG-FSPSHLESISRNILKKCGGLPLAIVAVGGV
LATKNNIREWGMLNHSLGPLDCNEMRIVLLLSF
>Amaranthus|AHYPO_013807-RA_121_332
--------D-D-KARIIGIFGTGGVGKTTLLKSIHN--EYSRTFEV-IWI
TVSKDFNLERI-QRVISRL-G-S-DA-ND-SQEVLTSRICEFLMRIKFLL
LPDDVWR-S-ID-LESIIPD-SRNKSKVVFTARSENVCSYM-DANKKLKV
DFLNEENSWSLFCEKL-GGLIRD--LKPYAEEIVKKCGGLPLALITVGRA
MAYRKSEEEWKYAIEVLNNPE------------
>Cinnamomum|Cm13280_171_422
KSCLIRWLDKEPRRMVLSVVGMGGLGKTTLVTKAYNSEELKDCFDCRACI
TISQSYKIMEILRSLIKELKSEAPHNIGQMSYVDLVSTLIAYLQPKRYVI
VLDDVWDTNVWQDIKVALPD-SECGSRVMLTTRKEDV-ASSLGS-RVIHL
EPLCSNSSWDLFCNRAFWNADKPPELNSYAQSLVHKCEGLPLAIVSIGGL
MSLKKTTLEWKKVEVSLNWLSNNEMKNLLLHSF
>Cinnamomum|Cm5110_171_409
MATLKEQLNEEARRCVISIVGMGGSGKTTLAKKVYH--DVKDNFDCHAFI
YLSQQYGLRDVLIRIIECVMGREE--KENSNEEDLRKKLRDHLKKKRYLV
VIDDIWTMQAWDGLKLFLPD-GLSKSRVVLTTRNKEVALHADVI-DHHYI
RLLNEYESWELFHKKIFP---VPLELMETGRKILEKCCGLPLAIVVLGGL
LSRRMTFSAWTRVLNSVTWLAEDNCMEILALSY
>Mimulus|Migut.I00596.1.p_213_446
--EVMDKLGQQSNLRIIPIVGMGGIGKTTLAKNAYLK--FMKHFDIRAWV
TVSQNYNVREILIEILLCINKESRETLSAKSEGELGVRVHQSLWGRRYLI
VMDDIWSVEVWDKVQIFFPD-NGQGSRVMITTRLSNVA---SGS-HGVVM
GFLNEDKSWDLLCRSVFKEEKDSPELEEIGKKIAKNCEGLPLSIVVIGGH
LAKSRTREHWEYISENIKKVNSEECLKVLQLSY
>Prunus|Prupe.2G117500.1.p_20_275
VNILATQLDEEKCSRVVSIWGMGGSGKTTIAKQVFHHSKVRRSFDCFAWV
CISQQCQGIDVLEEILIKLTSNEQEEIEKMKKDRVAEKLCIIQRERKCLV
VLDDIWTRDAWNTLKAGFP--QETKSRILLTTRNKEVASHVDNG-FLYQP
HALNDDESWELFEKIALFGDYE-AKKEELGKKMLQRCAGLPLAISVLAGL
LARK-TVEEWNTVLENVDAIRRGETSWVLALSY
>Arabidopsis|AT1G58400.1_169_409
VKKLVGYL--EDDIQIVSVTGMGGLGKTTLARQVFNHEDVKHQFD-RAWV
CVSQEFTRKNVWQMILQNL-TRTKDEILQMEEAELHDELFQLLETSKSLI
VFDDIWKEEDWGLIN-PFPP--KK----------ETIA-MG-NR-RVFKP
ECLTILESWILF-QRAMPRDEKDKEMEMMGKQMIKYCGGLPLAVKVLGGL
LAAKYTFHDWKRLSENIGCITDSSVYHVLSLSF
>Populus|Potri.T133200.1_172_419
KHLLVSWLEGEEMLSSISVVGMGGLGKTTLVKKVYDSHPIRRSFDTHSWV
TVSKSFASTDLLRVALQGFVTNEPDNLQSMTDFQLIDALRNYLWRRRYVI
VLDDIWNVNAWETIKYAFPD-CNCGSRIIFTTRLSNLAES--TR-HVYEL
QALPENEAWTLFCMKAFRG-EHPPELEEMSRNILKKCEGLPLAIVAIGGL
LSKKNRGLEWKKVHDCLATLKSNGLRRILQLSY
>Persea|Pa9696_167_421
KNYLIRWLDKEPQRMVLSVVGMGGLGKTTLVTKAYKVVELKDCFHCCACI
TISQSYKIREILQSLIKELKSDAPHNIGQMSYEDLVSTLIAYLQPKRYVI
VLDDVWDMNVWQDIKVALPD-SGCGSRVILTTRNEDV-ASSLGS-QVIHL
EPLCPNSAWDLFCNRAFWNADKPPELNPYARSLVRKCEGLPLAIVSIGGL
MSLKKTALEWKKVEVSLNWLSNNEMKNLLLHSF
>Cinnamomum|Cm12980_167_425
-EVVSKLLDGDARRSVVSIVGMGGLGKTTLAKKVSNDINVKMNFRCFAWI
YVSQEFVVCDLLIDMIKCVKTSKFDKLKSMSDEELKMKLFNCLRGRRYLI
VIDDIWNREAWDGIEASFPN-ENNGSRIMLTTRKRDVALYAERS-KPYEL
RLLTNEECWELLSKKAFLEANHFVGLEKVGKEIARKCCGLPLAAVILGGL
LSRKQSVYEWERVLNGIGWLKEGDILGILALSY
>Eucalyptus|Eucgr.E00960.1.p_163_398
IEELVKELND-KKQRVIFIWGMGGLGKTSLAKKIIAHDKVKNSFNGIAWA
CVSQEYQSEDILMGILVELIP-DQKRVKKMRKDELLKTLYKIQQEKRCIV
VLDDIWTKEAWDSLQAAFP--EGMRSKLLITTRNREVAEYIDQG-FLHEL
RCLSDEESWDLLMKRVFPEK-K-EDMKKLAYELLKKCAGLPLAVIVLGGL
L----AVNEWKTLHEKINLFSDK-VAEMLALSY
>Prunus|Prupe.1G048500.1.p_171_422
VEELVMHLKDENRHQVISIWGMGGLGKTTLARQLYHHKKVRQHFHSFAWV
CVSQRCQVRNVWEGILFKLISKEHQEIKEMTYDEIAKKLFRVMEEMRCLV
ILDDIWSIETWNLLKVAFP--VETESTILLTTRNQAVASLPNNA-FLHKL
QPLNENESWELLVKKAIPAAEG----RNLGWKMLQHCKGLPLAIIVLAGV
LARK-SIREWGRVSANVHEISKGEVSRVLALSY
>Nicotiana|NbD019500.1_61_295
VNKLVVELNNDEFHGVFAICGMGGIGKTTLYRKAYRHIYVQGHFQAFAWA
SISKQWEARDVLQRILTKLEQ-ENTQINMLMDDELVMELYRLQQSKKCLI
VLDDIWSTNFWNSVRHAFP--KGC-CKILLTTRKKDVCTHVDTC-FFFEP
RCLDAEESWKLLHRKAFPRNTK-LELERLGKKMVSECGGLPLAIIVLAGL
LARW-KVDEWRRTRQNLNSMSGE----------
>Phaseolus|Phvul.008G195214.1.p_204_439
---VMSLLEKPYDVNMLGIYGLGGIGKTELAIALYN--TILQHFDAASFL
SVSSRIGIKDLQKTLLSEMFE-E-EELGSTS-KGM-TEIEEKLQKKKVLL
VLDDV-G-DK-DQLENLAGGGKGPGSRIIITTREKDVLISVK---NMYEM
KELDDLHSLELFCWNAFR-QSYPTGFEDVSLRAVDYAKGLPLALKRIGSD
LATE-SLEDWEMAMEEYERTPNKKIQDVLKISY
>Phaseolus|Phvul.008G195214.1.p_630_869
IEEVMSLLDKPDDVNMLGIYGLGGIGKTELAKALYD--KIVQHFDAASFL
SVSNRIGMEDLQKTLLSKMFE-E-EKLESTI-KGM-GEIKEKLQKKKVLL
VLDDV-G-DK-DQLEKLAGECNGPGSRIIITTREENVLIAVK---PTYEM
KELDDQHSLQLFCWNAFR-QSYPTGFEDVSVRAVDYAKGLPLALKVIGSD
LAAE-SLEDWEMAMKEYEKTPNTKIQDVLQISY
>Eucalyptus|Eucgr.H01027.1.p_170_390
REAVIQLLDQKN-TSVMAIVGMGGVGKTTLSQLVFNDGAVKGSFELRAWV
CVSDQFDICKLTATALEEF-SSSKKETENLD--QLQLQLKNFLTGKKFLL
VLDDVWNEDLWDAFLVPF-IYGARGSKIIVTTRNKRVASVA-RAVSTYPL
RKLQDEECWDLFAKHAFDQNKRT-RLEEIGRRIVKRCDGLPLALKTIGSL
LRCESDIREWESIAE------------------
>Solanum|Solyc12g009460.1.1_156_379
EKRMLEELRGSTELKVIPIVGMGGIGKTTLAKQVFNHPSIQSHFDVRAWA
TISKEYNVKEILVSLLQSI--KIDNVY-SRDESELADILQKKLKRKRYLI
VMDDMWSYKAWDDMRQCFPV-DDNRSRILLTSRHTEVAIYASSN-LSLKM
SLMNSDESWDLFKSKAFANE-SPPELVPIGEQIANKCQGLSLTI-VVAGI
LSKSRTKEEWENVAENIKS------LKLV----
>Solanum|Solyc05g054340.2.1_475_715
TEWIIRKLSGSAEIDVISIVGMPGLGKTTLAYIVYNHKSIVDHFDVCAWC
TVDQEHNEKKLLQNIFNQVIGK--EQSNEDIDDDVADKLRKRLCGKRYLI
VLDDMWDTETLDELMRPFPE-FHKGSRVILTSRKKEVALHGKHS-DPLYL
RLLRSEESWELLEKRVF-GEEGPDELKDVGKKIARKCDGLPLVVDLISGV
ISRNKKEAFWLDILNNLSSIFKDEVEKVIQLSY
>Cinnamomum|Cm13286_167_421
KNYLIRWLDKEPQRMVLSVVGMGGLGKTTLVTKAYKAVELKECFHCCACI
TISQSYKIRDVLQSLIKELKSDAPHNIGQMSYEDLVSTLIAYLQPKRYVI
VLDDVWDMNVWQDIKVALPD-SGCGSRVILTTRNEDV-ASSLGS-KVIHL
EPLCPNSAWNLFCNRAFWNADKPPELNSYARSLVHKCEGLPLAIVSIGGL
MSLKKTALEWKKVEVSLNWLSNNEMKNLLLHSF
>Nicotiana|NbD006639.1_157_379
LEKIIERLGSLSEREVVAITGMGGIGKTTLAKKAYDHLQVRSRFDIHAWV
TVSREYGMRRLLLSLIRCIPGKFLKT-----EDDLAELLYRKLKDRRYLI
VVDDIWSTKVWDNVTRCFPD-DNNGSRIILTSRLNDVAAYANDS-PLHVM
EVLSLDDSWKLLSIKVFGANDVPSELEDIGKQIAEKCCGLPLAILVVAGY
LSEIRRRESWIIVAKTVSS--------------
>Solanum|Solyc04g008130.1.1_523_762
ARIIGQLLEHESELDVISIVGMPGVGKTTLANKVYNNTLVASHFKIRAKC
TVSQNFNKSKVLREILQQVTAE--TKESED---DLAGKLRVALLDKRYLI
VLDDVWDIATGEMLIACFPK-VERGNRVILTSRSSEVGLKVKHS-DTLHL
QLLTPEKSWDLFVKKVF-EDESPAELSDIGHQIVEKCKGLPLSIVLIAGV
IVGKKKKDLWLQIEHNLDSISSNLMMKVMQLSY
>Cinnamomum|Cm16239_166_394
--------G-T-EKKIIGVHGMGGVGKTTIMRNIHN--DLSESFDF-IWI
NVSNDVDVNKL-QRIAKQL-D-S-KE-DD-DENDRASKIFNALRRKKFLL
ILDDMWK-Q-FD-LDEVIPS-EENGCKVVLTTRNKGICGQM-QAHA-IEV
RVLSEEESWEFFKDIV-VGGTSE-DIESLARDVAKECCNLPLAIKTVGGS
MCGVDNVRVWKDRLKDLKEGF-D-VFVALRFSY
>Solanum|Solyc02g027080.1.1_162_399
RERLLEDLRGYSEPKVIPIIGMGGIGKTTLAIEVYNDAHVRSHFDVCAWA
TLSQQHNVKEILLNLLRST--GGADML---DEAELADMLRKSLYGKRYLI
VMDDIWSIKAWDDVRRFFPS-QNKGSRILLTTRNNEVACYANEN-LSLQM
SFMDQDESWNLFKSVAFANE-APSEFENIGKKIAEKSHGLPLTIVVVAGL
L-KSKTIEDWETVAKDVKSVNNDECSHVLGLSY
>Solanum|Solyc06g008380.1.1_216_448
TNLILRKLNGPADLDVIWITGMPGSGKTTLAYKVYNDKSVSSHFDLRAWC
TVDQGYDEKKLLDKIFNQVSDN--SKLSEN--IDVADKLRKQLHGKRYLI
VLDDVWDTTTWDELTRSFPE-AQKGSRIILTTREKEVALHGKYT-APLDL
RLLRSEESWELIEKRAF-GNESPDELLDVGKEIAENCKGLPLIVDLIAGV
IVGRKKKSVWLEVVNNLLSILKNEVMKVIEI--
>Solanum|Solyc06g008400.1.1_519_754
TNLILRKLSGPADLDVISITGMPGSGKTTLAYKVYNDKSVSSHFDLRAWC
TVDQGCDDKKLLDTIFSQVSDD--SKLSEN--IDVPDKLRKQLYGKRYLI
VLDDVWDTTTWDELTRPFPE-AKKGSRIILTTREKEVALHGKNT-DPLDL
RLLRSDESWELLEKRAF-GDESPDELLDVGKEIAENCKGLPLVADLIAGV
IAGRKKRSVWLEVQSSLSSILNSEVMKVIELSY
>Pinus|PITA_000045544-RA_190_410
-SILEKLVD-EPEAKSIGVVGKGGSGKTLLLKTLFNSQKVRSNSDLLLWL
TVSQSPSFTALRNALHTQI-ATQ-KSGENMNEEEVKLWLNHTLQSTGFVL
FLDDVWGAELLEGLGVLVRS--HSNSKVIVSSRDRTALLKT-GADYTITM
EDLLEDESWRLFAYHTFYNNGNPVNIEGKAKAVCNKCGGLPLAVKVVGRA
ICRTLPTTKKK----------------------
>Pinus|PITA_000045544-RA_756_980
-SILEKLVD-EPEAKSIGVVGKGGSGKTLLLKTLFNSQKVRSNSDLLLWL
TVSQSPSFTALRNALRTQI-ATQ-KSGENMNEEEVKLWLNHTLQSTGFVL
FLDDVWGAELLEGLGVLVRS--HSNSKVIVSSRDRTALLKT-GSDYTITM
EDLLEDESWRLFAYHTFYNNGNPANIEGKARVVCNKCGGLPLAVKVVGRA
MAGSTHPQQWEWAIR------------------
>Phaseolus|Phvul.004G008680.1.p_187_425
KGIIINWLENPNQPSILSIVGMGGLGKTTLAQHVFSDPKIEDAFDIKAWV
CVSDHFHVLTVTRTILEAI-TNQK-DDSNLE--MVHKKLKEKLLGKRFLL
VLDDVWNEREWEAVRTPL-SYGAPRSRILVTTRNEKVASSM-RS-EVHLL
KQLGEDECWKVFENHALKDDEND-ELMKVGRRIVEKCKGLPLALKTIGCV
LSTKSSISDWKNILESI-ELKEHSIIPALFLSY
>Solanum|Solyc01g087200.2.1_149_375
LEKVIERLGYSSEREVVAITGMGGIGKTTLAKKAYDYPRVRSRFDVHAWV
TVSREYGMRRLLLSLARCIPGKLVKT-----EDQLAESLYRKLKDRRYLI
VIDDIWSTKVWDDVTRCFPD-DDNGSRIILTSRLKDVAAYANDS-PLHEM
GVLSLDDSWKLLSIKVFGVNDLPFELEDIGKQIAERCGGLPLAILVVAGH
LSKIMRRESWITVAKTVNSVA------------
>Arabidopsis|AT1G52660.1_151_365
---VWRCLM-E-NTGIIGLYGVEGVGKTTVLTQVNN--RLLQQFDV-LWV
FVSKNLNLQKI-QDIREK----G-LD-RK-SEEEKAAKIFEIL-KRRFAL
FLDDVWE-K-VD-LVKAVPD-AQNRSKIVFTTCSEEVCKEM-SAQTKIKV
EKLAWERAWDLFKKNV-GED-SP-DIAKVAQEVAARCDGLPLALVTIGRA
MASKKTPQEWRDA-----------LYI---LSN
>Prunus|Prupe.5G025100.1.p_168_415
KRQLIELLQGDAGRQAVAVVGMGGLGKTTLAKQVYKDARVKKNFKVHAWI
TVSQSFKIKELLRHIVEKIKVRKPEEFDSMDTNKLRERIKKLLQHSRYLI
VLDDLWHIDAWDVINHALPN-NN-GSRVMITTRNASVASASCHV-MVYHL
EPLSPEESWTLLCRKTFQE-ESPPNLEEICRCILSKCGGLPLAIVAIGAV
LAMKKNIEDWAAVCGSIGAIEENDMKRLLYLSF
>Phaseolus|Phvul.004G016532.1.p_181_422
KDIIINWLENPNQPSILSIVGMGGLGKTTLAQHVFSDPKIEDAFDIKAWV
CVSDHFHVLTVTRTIFEAI-TNQN-DDSNLE--MVHKKLKEKLLGKRFLL
VLDDVWNEREWEAVRTPL-SYGAPGSRILVTTRSEKVASSM-RS-EVHLL
KQLGEDECWKVFENHALKDDEND-ELMKVGRRIVEKCKGLPLALKTIGCL
LSTKSSISDWENILESI-ELKEHSIIPALFLSY
>Populus|Potri.005G035400.1_22_271
RDELISYLSGVSQRTVIAVVGMGGVGKTTVAKKVYDNHRVKEHFQYHAWI
TVSQSYDKRELLRSILKRFEVNGLDRIVTMEEEELIKEIREYLGQERYLV
VFDDVWEIGFWGNMEHALLD-HDNGSRILATTRNEDVANFSRGS-HVYHI
EPLPQKEAWELFCNKAFREKGQPKDLEELSQDIVRRCGGLPLAIVAVSGL
LATKKSILEWKKFLSGLGSMVSDDVTNILSLSY
>Euryale|Ef13195_171_435
VKLLIQQLDLKNHYHFISVVGMGGVGKTTLLRKVYNDPEVKEHSNCSAWV
SVSQSFDGKNVLKSMLTEF-QKEGKEAEDTSEDGLKRELQKYLEGKKFIL
VLDDVWDRSVWDYLELVLPK-NCSGSKITITTRIRSVASAL-ETENTHEL
KILSEDVAMALLCRKAF--DSSPLEFEEVGKSMLQRCGGLPLAIAALGGM
L-YKKTLSEWKKVNNNLKQLDAPSITGILKLSY
>Mimulus|Migut.I00585.1.p_165_400
LNVVMDKLGGQSNLRIISIVGMGGIGKTTLAKNAYLK--FMKHFDIQAWV
TISQNYSVRQILIEILLCISKESPESLSAKSEGELGERVHKTLWKRRYLI
VMDDIWSIDVWDKVQIFFPD-NGQGSRVMITTRLSNVA---SGS-YGIVM
GFLNEDKSWDLLCRSVFKEEKDPPELVEIGKKIAKNCEGLPLSIVVIGGH
LAKSRTKEHWEYISENTNTVNSEECLKALQLSY
>Ceratophyllum|Cd9856_168_386
LKILKDRLDAKEERRCISVVGMGGLGKTTIARKVY--KDVRMHFDRSAWV
NISQEFKMKDVLEKIRRDITRKDG-IIK--DEEELGREINELLKGKRYLV
VLDDDWKDGLWLNLKRVFPE-ENNRSRLLLTTRNEKVAKFIDKT-PPHNL
SFLDKDDSWELFRQKVIEPED-PEVLFDLGKEITQKCGGLPLAIVVLGGL
LSRHDTDIPAKRLIE------------------
>Ceratophyllum|Cd18315_170_410
LNTLKERLDTKEKRRCISVVGMGGLGKTTIAKKVY--KDVKTHFEFSTLV
YISKEFNIKDILEKIGTDITWKDE-IMK--DEEKLRRKINEYLKGNKYLV
VLDDVWSCQTSQYLKTLFPD-VNNGSRLLLTTRNEEVARYVDIT-PLHNL
RLLDKDESWELFCQKAFKPED-PERLLDLGKRINEKCKGLPLAIVVLGGL
LSRRKEAIEWEIVLGRISLLGDSECKAILAMS-
>Amborella|ERN09459_183_425
LQQLLDCMD-E-EVKVVGVYGMGGIGKTTLAKKVYN--QLSSQFDV-IWI
KVSE--NLTSI-QKIVSKL-G-SKPT-QE-DNEVVRDTLLGILRKKQALI
ILDDVWE-P-V--LGDLIPN-NEGGCKVLLTTRNLNVCTSM-EADQKIHV
RKLVEEEAWNLFQKKT-SPSA-P-LIEPIAKTVIKKCDGLPLAIITLARA
MANRHTVQEWEDAARELEHARQGDVFIPLKFSY
>Brachypodium|Bradi5g01167.1.p_184_426
REKLEQWLGDNGERSVITLLGMGGLGKTVLAANVYKKER--EKFHCHAWV
SISQTYSIEDVLRNIIKEL-KKAGSDTAAMDITCLQETLKRFLEKKKYLI
ILDDVWTPEAFYDFSRTLVC-NVKGSRLIITTRQRDVAALASQG-HMLTL
EALPEDEAWDLFCKKSFPRMNHPEELKLLSKEIVSKCKGLPLAIVSVGSL
LYVRKTVEEWKRIHDQLSWIINNDVRNVLHLSF
>Ananas|Aco023663.1_159_402
LEKILRHLD-D-KVGVVGVWGMGGVGKTTLLKSINN--HLADFYDV-VCI
AASKGCKLENL-QLIAEKI-G-Y-KQ-DS-SITSHTSTIFNLLKNKKFLL
LLDDLWE-P-ID-LAGVIPN-GTRNQKIVLTTRFEKVCGNM-GVHTKIKL
ECVEPDNAWELFKNSV-SEDVSA-RIQSLARKVCRRCSGLPLALIFVGRS
MSTKRTLQEWENAIASL-ERSNKPVLSTIRFSY
>Prunus|Prupe.5G025600.1.p_175_423
KNQLVGWLNGSSGREVVSLAGMGGMGKTTLAKQVYDDPEVKKHFEVRAWI
TVNRSFKFGDLLKDMVQQLKARRRQIVANMNDYQLKTTIKELLQNRRYLV
VLDDVWHLYEWDAIKYALPS-NGCGSRIMLTTRNADVASTTGEG-KAYNL
KPLPPPESWDLFCRKAFQW-NKPSHLEEICKYILRKCEGLPLAIVAISGV
LATKRRIDEWDMVRRSLGAIEGNKLKKVLSLSF
>Cinnamomum|Cm16247_138_361
-------------KPIIGVHGMGGVGKTTIMRNIHN--DLSESFDF-IWI
TVSNDVDVNKL-QRIAKEL-K-D-EE-DD-DENDRARKIFNALRRKKFLL
ILDDMWK-Q-FD-LDEVIPS-EENGCKVVLTTRDKGICGPM-QAHA-IEV
RVLSEDESWEFFKNIV-VGGISK-DIEHLAKDVAKECCNLPLAIKTVGGS
MCGVDNAAVWMDALKDLKEGF-G-VFTPLKFSY
>Phaseolus|Phvul.011G203100.1.p_49_267
KQFVCNWLD--NNLSILCIVGMGGVGKTTLAQHVFNDPRMDEAFDVKAWV
CVSDEFDVFKVSRAILEHV-TTST-DDSDIE--MVHRRLKEKLTGKKFLL
ILDDVWNENKWEEVQKPL-VFGAQGSRILVTTRSKEVASTM-RS-EEHSL
KQLQEDDCWNLFAKHAFRDDPNP-ECREIGMKIVKKCKGLPLALETMGSM
LYNKSSVSEWKTVFQ------------------
>Eucalyptus|Eucgr.L01252.1.p_170_390
REAVIELLDEKN-TSVMAIVGMGGVGKTTLSQLVFNDGVVKGSFELRAWV
CVSDQFDICKLTATALEEF-SSSKKETENLN--QLQLQLKDFLTGKKFLL
VLDDVWNEDLWDAFLVPF-TYGARGSKIVVTTRNESVASLA-RAFSKYYL
QKLQDKECWDLFAKHAFDENERT-RLEDIGQRIVKRCDGLPLALKTIGSL
LRCESDIRKWEIIAE------------------
>Persea|Pa2431_168_393
---LLERLGGESRRCVISVVGMGGLGKTTLAQKVYNNDDVQKCFSYRAWV
CVSQEYKLKDLLEKIAKIVMGKEE--LEKMDMDDLVEALSGFLRERRYLI
VLDDIWKVQVWNGLKIAIPD-TMNGSRVLFTTRDKNLALEADRS-TPIEL
HLLNEEESWKLFAKKALIEGSAPSELVQIGQAIVARCGGLPLAVVVLGGL
LSIKCDRRTWLRVLENVVWLAQ-----------
>Prunus|Prupe.1G217800.1.p_168_422
AEELVKHLKKEFSHRIVSIWGMGGLGKTTLAKQIYRHNEVRRHFGCFVWI
CISQQFQVRSVWEEILIKLISTAQEEFAKLRDDEIAKKIYLLQQKSRCLV
VLDDIWSIEAWESLKAAFPD-AETESRILLTTRNKDVALHS-NG-FIHQP
RPLNDDESWELFEKIAVFGEGE-TKMKELGKKMLQHCVGLPLAVIVLAGL
LARK-TINEWETVLKNVYAIRRGTTSWVLSLSY
>Cinnamomum|Cm13048_166_414
LDLLVGWLEEEPHQVVVSVVGMGGVGKTTLVAKALKAQTVKKHFDCYAWA
SVSQSYSIDELLRGVIKELEPKEESDLQTMNARRLTQILNNYLQLKRYVI
VLDDVWSIDALNDVKIAFPN-NKCGSRIVLTTRNEDV-ALASRS-RFYLL
QPLNETEAWNLFCKKAFWKPGRPPSLHQLAQDIVHKCEGLPLAIVALSGL
LSLKTNAVEWAMVNNSLRWLSNNKMKSILLLGF
>Nicotiana|NbD011037.1_19_255
AEIIIERLKGEKELDVIPIVGMAGQGKTTFARKLYNNAIIVDHFDVRAWC
IISQTYNRQELLQVIFSQVIGK----DKVDEVGELADMLRKRLIGRRYLI
VLDDMWDIKAWEDLRLSFPN-GETGSRIIVTTRLEKVGKQVKDT-DPHSL
PFLKLDESLKLLQKKVF-EKEAPPELQDVSLAVAKKCKGLPLVIILVAGI
IKRKTEESWWDEVNKSLLSLG-EGSLSTMQLSY
>Musa|GSMUA_Achr6P29800_001_161_388
FDAVVGRLNGSPELSVLSLVGMGGVGKTTLVKKVFNHSDVRRHFDHLAWV
YVSRSFRLGNLVNEVAKGLQI-PSTEIDALSERQLQELLLRTLKEKRFLL
VLDDVWDRGVWETIRLVLPI-NGHGNRVIITTRNSEVAASVARS-CTHVL
RPLSHEESWELFCDKVFVS-EPPDELIEVAERIVRKCHGLPLANSNRG-M
NDAA-SQLEWNHVLDNIYSLIG-----------
>Pinus|PITA_000016597-RA_233_446
-------LQKSEKTIVAGIVGIAGVGKTTLAKELFN-RH-RSNYDGSCFL
VVAKG-SLNVLQRKLLEDLAQLD-VNISSTD-ERV-EMLKMHLSSQRVLV
VIDGV-D-HI-SQLEALVPQ-HHSSSLILVTSRSKDPLQTILDS-FIYQQ
TGLNRQHSQELFCLHAFH-QPYPTGFDQMVEKYLGVCGGLPLSLQVIGAS
LYGQYDLHYWDAQLRKIS---------------
>Pinus|PITA_000016597-RA_1313_1530
---------QREEPQVLGIVGIGGIGKTRLAMEFFN-RK-SSDYTRSYFL
YVRTS-TLHNLQSKLLQGLTQLD-LRVQGVD-EGI-ELFKEHVSYFRSLV
ILDNV-D-HW-DQLHALLS--SPSGSLILVTCREAEILKRVQES-SIYKL
DPLNNEDSLELFCTCAFG-QPSPHEFEDLAEKFVRACSGLPLILKVFGAL
LWG--SNSYWQILFDKFHRIPDQ-IQKS-----
>Eucalyptus|Eucgr.E00680.1.p_162_388
IQVLVKELKDGEQHRVISICGMGGLGKTTLAKKVFAHDKVKNHFDSFAWA
CVSQEYNIENILVEILVQLIP-DRKEIKKMIIHQLLETLYKTQKQKRCIV
VLDDIWTEQAWDGLRNAFP--KDTRSKLLITTRNKKVAEYIDHY-FPHEP
QCLSHEESWVLLKKRVFPEK-E-EHMKKLGDELLEKCAGLPLAIIVLGGL
L----AHNEWETVHRNINLFSVK-L--------
>Cinnamomum|Cm12985_158_400
---ISNMLGGGARTSAVSIVGMGGLGKTTLAKKLYNDIHVKRHFKCCAWT
YVSQEFMLGDLLYDLIKCIKTSDDVKLKSMKEEELSGELFHCLKGRRYFI
VIDDIWSTDAWDGIKASFPI-ENKRSRIMITTRNRDVAKYADQS-KPYEL
RLLKDEESWELLSKKALLGVNDLDELEEVGKDVAKRCRGLPLAVVVLGGL
LSRKQSVYEWKKVGKSIDWLDEGNILPILALSY
>Prunus|Prupe.1G049900.1.p_169_418
VEDLVMHLKDENRHPVVSIWGMGGLGKTTLARKFYHHKKVRQHFHSFAWV
CVSQRFQVRNVWEGILIELISKEKQEVKDMTDVEIAKELFRVLQKMKCLV
ILDDIWRIETWNLLKAAFP--VETESTILLTTRNQAVASLAKNA-Y--PL
QPLNEMESWELFEKKAIHAAEG----EILGRNMLQHCKGLPLAIIVLAGV
LARK-SIREWERVSKNVHEISRGEVSRVLALSY
>Mimulus|Migut.K01050.1.p_184_413
---LLDKLGQRSNRQIIPIVGMGGIGKTTLAKNAYEHSLIAHHFDIRTWV
TISQKYNVKELLLQLLS-M--ISSEIDSEHDEQLLGQKLHKILWGRRYLI
VIDDIWGIEAWDNVNLFFPE-NNNGSRIVVTTRISNVA--THDS-SLFEL
SFLDENKSWDLFCKKTFG-EAGPLELEDIGKEIVKKCKGLPLSITVIGGL
LGRSMTQKYWKNIAKDLTSLNSGECSNILSLSY
>Cinnamomum|Cm13848_166_412
ASKIEKWI-Q-EPSTIIGIVGMGGIGKTTLAWKICNKNRIKNSFKHMISV
TVSQNCELEDLLKMMLIKM-VDEKSRNKEVE--DLLEKLKEELGDEKYLV
VLDDVWG-NSWWDLKYAL-PR-NLGCCVIVTTRNEKVARTM-GAVEIHRP
KILSDDDSWSLFSKIAFTWNKNS-DVAGLGKEIVARCKGLPLAIRVVGGM
MREKDSVSEWRRILDHK-AFEENTAMSRLELSY
>Phaseolus|Phvul.004G036200.1.p_178_418
KDLIINWLENQNQPSILSIVGMGGLGKTTLAQHVYNDPKINNAFDTKAWV
CVSDHFHVLTVTKTILEAI-TDRK-DDSNLE--MVHKKLKQNLLGKKFLL
VLDDVWNQREWEAVQTPL-TYGATGSRILVTTRDEKVASNM-QS-KVHRL
KQLREDECWNVFAKHASIDNENN-ELKEIGRRIVEKCKGLPLALKTIGCL
LRTKSSISDWKSILESI-DLKEESIIPALFLS-
>Ananas|Aco031191.1_183_430
---LLGWLDEEQQPMIISVLGMGGLGKTTLVTHVYNIIK--ASFDACAWV
AVSQSYETHDLLRQILKEFREKRENNIDTMDYRSLVETIRTYLQCKKYVL
ILDDVWSTDVLDNIKNALLK-CNCKSRIVLTTRNHEVALLANEH-RMFEL
KPLEANHSWDLFYKNTFWKANKPLPLEQCARKIVEKCGGLPLAIVSIGRL
LSFRQTNSEWEKVYKDLEWLTNSEVHDILKLSL
>Nicotiana|NbD049096.1_82_306
LEKIIERLGSSSAREVVAITGMGGIGKTTLAKKAYDHLQFRSRFDIHVWV
TISREYEMRRLLLSLVCCIPGKFLKT-----EDELAELLYRRVKDRRYLI
VIDDIWSTEVWDNVTRCFPD-DNNGSRVILTSRLKDVATYANDS-LLHEM
GVLSLDDSWKLLSIEVFGANDVPSELEDIGKQIAEKCGGLPLAVLVVAGH
LSKIRRRESWIIVAKTVSSV-------------
>Nicotiana|NbD050362.1_282_523
MNELRGKLKGSVNLDVVSIVGMPGLGKTTLANELYFDELVVHYFDIRIHC
CVSQEYIRKDLLLALLHDVIDT--AKLDREAENELADRLQKLLKLKRYLV
LIDDIWTTSAWDDLQSCFPE-NNKGSRIILTTRHLEVASYAKIS-NPHEL
RFFSIDESWTLLQNKVF-TKERPQDLEAVGESIAQKCGWLPLSMVLVAGI
LIRMKEKHCWEQVSTILGPIQS--SEGTLDLSY
>Mimulus|Migut.I00586.1.p_155_391
LNEVMDKLGEPSNRRIIPIVGMGGIGKTTLARNAYVK--FMKHFDIRAWV
TISQNYNVREILVEILLCINKESRETLNAKSEGELGVRVHQSLWGMRYLI
VMDDIWSVEVWDKVNLFFPD-NGERSRIMITTRLSNVA---SGS-GGVVM
DFLNEDKSWDLLCRYVFEEEDDPPELEEIGKKIAKNCKGLPLSIVVIGGL
LAKSPTREYWEYISENLNSVNLEECLKVLLLSY
>Cinnamomum|Cm3423_170_392
MTKLKERLKGESRRSVISLVGMGGTGKTTLAKKIYH--DVRNDFDCNAFI
YLSQQYAIKDVLIRIIECTMSRKQ--IEKLNEEDLGEKLSAYLSGKRYLV
VIDDIWTAEAWEILKRILPD-DSNKSRVMLTTRKKDVALRADLS-PPHEM
CLLNDKEGWELFMKRIFSDGN-PSDVEETGRQILAKCHGLPLAIAVLGGL
LSTRVTLSEWSKVLKSVAW--------------
>Mimulus|Migut.O00966.1.p_149_375
--QLLDALGRQSSLQIIPIVGMGGIGKTTLARNAYESRLIVNHFDICAWA
TISQEYSLKEIFSKLLSPE-NQSAN------EQQLSQKLYQSLIGRRYLI
ILDDIWSIDAWEKMMIFFPD-NNNGSRIILTTRLSNVA--GHGS-SYFSK
KFLDEDQSWKLFCEKAFPHKEVPPELEKLGKKVAKKCKGLPLLIVVIGGL
LK--KTQELWENIANNINSLTSETRLDILSLSY
>Populus|Potri.T129700.1_150_400
KKQLIEWLGSKSGREVISVVGMGGLGKSTLVKKVYDDSDVKKHFKFCAWI
TVSQSFKREDLLKDMIQQLRVSKPKGVDNMNYNKLRSVIHEFLRQKKYLI
VLDDVWHTSAWRAFQHALPN-NICGSRILVTTRNTEVASTSCPD-KVYPL
NPLSQEESWTLFCKKIFQD-NPPPHLKNVSETILGRCEGLPLAIVAISGV
LATKSKTDEWEMVHLSLGVLEENMARKILSLSY
>Arabidopsis|AT5G47250.1_161_398
LEKTWESLK-D-ENRMLGIFGMGGVGKTTLLTLINN--KFEVSYDV-IWV
ESSKDADVGKI-QDIGERL-H-C-NN-WSYSRGKKASEISRVLK-PRFVL
LLDDLWE-D-VS-LTAIIP--LGKKYKVVFTTRSKDVCSVM-RANEDIEV
QCLSENDAWDLFDMKV-HCDL---EISDIAKKIVAKCCGLPLALEVIRKT
MASKSTVIQWRRALDTLESREKGGIFQVLKLSY
>Arabidopsis|AT3G46530.1_170_394
AKILLEKLDYEEKNRIISIFGMGGLGKTALARKLYNSRDVKERFEYRAWT
YVSQEYKTGDILMRIIRSLGMGEEEKIRKFAEEELEVYLYGLLEGKKYLV
VVDDIWEREAWDSLKRALPC-NHEGSRVIITTRIKAVAEGVDRF-YAHKL
RFLTFEESWELFEQRAFRNQR-DEDLLKTGKEMVQKCRGLPLCIVVLAGL
LS-RTP-SEWNDVCNSLWRL-------------
>Phaseolus|Phvul.011G202300.1.p_177_396
KQFIFNWLN--NNLSILSIVGMGGVGKTTLAQHVFNDPRMDEVFDVKAWV
CVSDEFDVFKVSKEILEHV-TKPTDDDTDLE--MVHRRTKKELTGKKFLL
VLDDIWNENKWEEVRKPL-LFGVQGSRILVTTRSKEVASTM-QS-EEHSL
EQLQENDCWKLFAKHAFPDDQNQ-ECREIGMKIVKKCKGLPLALKTMGSM
LYNKSSVSEWQTVFQ------------------
>Mimulus|Migut.D01718.1.p_189_419
LTRLLDKLGQRSNRQIIPIVGMGGIGKTTLAQNAYEHSLILHHFDIRTWV
TVSQKYNVKQLLLQLLS-------RQSCETDEHLLGQELHKMLWGRRYLI
VIDDIWSIEAWDKVSGFFPD-NNNGSRIVVTTRISNVA--THDS-SLFEL
SFLDEDQSWKLLCKKAFG-HADPSKLVDIGKEIVQKCKGLPLAICVIGGL
LGRSMTQKYWKNISKDLISLNSRGCSSILSLSY
>Cinnamomum|Cm16229_137_361
------------EKPIIGVHGMGGVGKTTIMRNIHN--DLSESFDF-IWI
TVSNDVDVNKL-QRIAKEL-K-D-EE-DD-DENDTARKIFNALRRKKFLL
ILDDMWK-Q-FD-LDEVIPS-EENGCKVVLTTRDKGICGPM-QAHA-IEV
RVLSEDESWEFFKNIV-VGGISK-DIEHLAKDVAKECCNLPLAIKTVGGS
MCGVDNAAVWMDALKDLKEGF-G-VFTPLKFSY
>Nicotiana|NbD011206.1_37_274
AERIIKRLEGKKELDVIPIVGMAGQGKTTFTRKLYNNDIIVYHFDVRAWC
IISQTYNRQELLQEIFSQVTST----DKVDEVGEVADMLRKRLIGRRYLI
VLDDMWDIKAWEDLRLSFPN-GETGSRIIVTTRLEKVGKQVKDT-DPHSL
PFLKLDESLKLLQKKVF-EKEAPPELQDVSLAVAEKCKGLPLVIILVAGI
IKRKMEESWWDEVNKSLLPLG-EGSLSTMQLSY
>Prunus|Prupe.1G048000.1.p_172_426
VEELVVHLKDENRHQVVSVWGMGGLGKTTLARKVYHHKKVRQHFLSFAWV
CISQRFQVRNVWERILIELTSKEPQEIKDMTDDEIAKKLFCVMEEMRCLV
ILDDIWSIETWNLLKVAFP--VETESTILLTTRNQAVASLPNNV-FLHKL
QPLNENESWELLVKKAIPAAEG-IKKKDLGMKMLQHCKGLPLAIIVLAGV
LARK-SIREWVRVYENVREINRGEVSRVLALSY
>Prunus|Prupe.3G089200.1.p_179_401
KDKVVEKL-QGGAL-VIPIIGMGGIGKTTLAQLAYNDEKVQGHFHTRIWV
CVSDPFDEIKIAKAIIEGM-KKETPASNELH--TLKSIIHESVKGKKFLL
VLDDVWNQDKWEQLKLPL-QNGAVGSRILVTTRKEEVARMV-GV-STVNL
EVLSEDNCWALFYHIALADENSN-GLESIGKQIVKKCKGLPLAAKALGGL
MRYKKMRKEWEDVLNN-----------------
>Solanum|Solyc05g054010.2.1_516_755
TEWIIRKLSGPAELDVISIVGMPGIGKTTLAYRLYNHKSIVDHYDVCAWC
TVDQERNEKKLLQKIFNQVKGE--ERSSENIDDDVADKLRRRLCGQRYLI
VLDDMWDTATLDELMRPFPE-FHKGSRVILTSRKKEVALHGKHT-DPLYL
RLLRSEESWELSEKKVF-GEGRPDELEDVEKRIARKCDGLPLVVDLIGGV
ISRKKKEALWAEVLNDLSSIFKDKVLKVIQLSY
>Prunus|Prupe.8G008900.1.p_160_411
KQILMGWLNGEQQQAVISVVGMGGSGKTTLVAKTFPSESVKRHFSCYAWI
TASQSYVIEDLFRSLIKEVQAKEEADLNSMSYRELLHILVTYLESRRYLV
VLDDVWDIKLLKEMRIALPN-RQLGSRIMLTTRKEDLAFYSFES-HVHRI
QPLEKNEAWELFSKKAFSTHKKPPELESSAWELLGKCKGLPLAIVALGGL
TSSKESSTEWRKVCNSINWLINDELKTILFLSF
>Ananas|Aco031870.1_184_430
----LRWLDEEQQPMIISVFGMGGLGKTTLVTHVYKIIK--ATFDACAWI
TVSQSYETHDLLRQILKEFREKRENNIDTMDYRSLVETIRTYLQDKLYVL
ILDDVWSTDVMDNVKDAFLN-SNSKSRIVLTTRIRDVALLANEN-HMFEL
KPLEADHSWDLFCKNAFWKANKPPPLEQCAKKIVKKCDGLPLAIVSIARL
LSFRQTGSEWEKVYKDLAWLTNNEVYDILKLSL
>Cinnamomum|Cm12433_170_394
VNHVKQLLTGEPRRCVISIFGMGGLGKTTLAKKVYH--DVQKQFDCHAFI
YLSQQFAIKDVLMRIIKYVMSQKE--IEKLNLEELGTLLHAYLKEKRYLV
VIDDIWSIEAWDMLNPILPA-GMKESRVMLTTRSEEVASHA-SR-HPHKM
RFLTYNEGWDLFMKKIFPREDTPSELEKTGRKILEKCGDLPLAVLVLGAL
LARKKTERAWSKVLESI---PES----------
>Ananas|Aco016950.1_218_465
---LLEWLDEEQQPMIISVLGMGGLGKTTLVTHVYNIIK--ASFDACAWV
AVSQSYETHDLLRQILKEFREKRENNIDTMDYRSLVEEIRTYLQCKKYVL
ILDDVWSTDVLDNIKNALLN-SNSKSRIVLTTRIRDVALLANEN-HMFEL
KPLQADDSWDLFCKNAFWKANKPPPLEQCAKRIVEKCGGLPLAIVSIARL
LSFRQTRSEWEKVYKDLEWLTNNGVHDILKLSL
>Mimulus|Migut.D01518.1.p_163_404
MDEIMGALTNESNLRIISIVGMGGIGKTTLATNVFNNPFIVEHFQLRAWF
TVSQEYTDKKILLGLLHQINNTYRNAHEIVDDDDIGDRLHKTLFGRKYLI
VMDDMWDIKACDMVKRFLPD-NNNGSRILVTTRLMKLA--VDGC-SPYQL
NLLEKSQSWDLLREKIFA-EERPDELEGIGKSIATKCRGLPLALVVIAGV
LAK-KTEEHWVSIEKDVTSVNNQECMKILLLSY
>Mimulus|Migut.D01781.1.p_161_392
--HLMEKLGQQSNRLVIPIVGMGGIGKTTLATNLYENSFITQYFDIRAWV
TVSQEYSAREIIFGLLSSQ-SSTSEMD-RKNEDELGDQLHKNLSGRRYLI
VLDDVWSAEIWYKIKFFFPD-NNNGSRIVVTTRMSNVA--VHGS-SHFSM
KLLDEVKSWELFCQKAFFDE-EPRELEEIGKKIAKKCKGLPLLIAVFGAL
LRKSRTQVYWENISKDLNSLNSRESLDILSLS-
>Mimulus|Migut.B01128.1.p_160_397
VNEIMGALSNESNLQIISIVGMGGIGKTTLTTHVYNKPFIVQHFHVRAWF
TVSQEYTEKEILLGLLHQIDNTNQDAHEIS-DGKLGDKLYKTLLGRKYLI
VMDDVWDIKAWDMFKRFLPD-NNNGSRILVTTRLLRLA--VDGC-IPYQL
NLLDEKQSWDLLRRKIFA-DGRPVELEGTGKSIATKCRGLPLALVVIAGV
LAK-KT-ENWKYVEEDVTSVNNEDCMKILLLSY
>Mimulus|Migut.D01484.1.p_146_364
--QLKDALGQQSRLQIIPIVGMGGSGKTTLVKNVYESSLIFHHFDIIAWA
TISQNYTVREIFSQLFSCQ-SSTGDHLNEADEHQLTHKFYQNLIGRRYLI
VLDDMWSTDAWDRINFFFPD-NTNKSRIVVTTRLSSVA--TYGS-SYLSM
KFLNEDISWNLFCKKTFAQLEGPPELEEIAKKIVRKCRGLPLSIVVIGGL
LRKSKTKEYWEDVAREKN---------------
>Cinnamomum|Cm4168_168_397
---LLQRLGGESRRCVISVVGMGGLGKTTLAQKVYNNDDVQKCFSYRAWV
CVSQEYKLKDLLEKIAKMVMGKEE--LEKMDMDDLVEVLSGFLRERRYLI
VLDDIWEVQVWNGLKIVIPD-TMNGSRVLLTTRDKKLALDADRS-TPIEL
HLLNEEESWKLFAQKALIEGSAPSELVQIGQAIVARCGGLPLAIVVLGGL
LSIKCDSRSWLKVLENVVWLAQGN---------
>Mimulus|Migut.D01766.1.p_159_388
LLQLLDKLGQQSNRQVIPIVGMGGIGKTTLAKNAYEHSLIVHHFDIRTWI
TVSQKYNVIELLLQL-------LSEKNSQIDEQLLGQKLHKMLWARRYLI
VIDDIWSIEAWEEVSRFFPD-NNNGSRIVVTTRISNVA--IYDS-PCFEL
SFLDEDKSWKLFCQKAFD-QVGPSELEDIGKEIIKKCKGLPLSICVIGGL
LGRSRTQKYWKNIAKDLTSLNSGECLSILSLSY
>Amaranthus|AHYPO_008190-RA_165_383
-DSLLKRLEGSTGLQIISIVGMGGLGKTTIAKKLYNDRIIKDHFKSHAWV
SVSEDYNTRQVILDVLKRV--NME-GVDNMDTNGLKDMLRGRLQDRKFIV
FLDDVWQPDMWDEIKTCFPS-ARNGSRIVITTRITNVARHA-HN-DPHFL
RFLTPSESWQLFEKKVF----DPLHLKSLGNEIVKACKRLPLSIVVIASM
LASQKSERIWARTLKDVSVL-------------
>Ananas|Aco016952.1_184_431
----LRWLDEEQQPMIISVLGMGGLGKTTLVTHVYNIIE--ASFDACAWV
AVSQSYETDDLLRQILKEFRKKGENNINTMDYRSLVETIRTYLQCKKYVL
ILDDVWSTDVLDNIKNALLN-SNSKSRIVLTTRIRDVALLANEN-RMFEL
KTLEAGHSWDLFCKNAFWKANKPPPLEQCAKKVVEKCGGLPLAIVSIARL
LSFRETGSEWEKVYKDLEWLTNNEVHNILKLSF
>Cinnamomum|Cm16237_343_569
----------T-EKKIIGVHGMGGVGKTTIMRNIHN--DLSESFDF-IWI
NVSNDVDVNKL-QRIAKQL-D-D-KE-DD-DENDRASKIFNALRRKKFLL
ILDDMWK-Q-FD-LDEVIPS-EENGCKVVLTTRNKGICGQM-QAHA-IEV
RVLSGEESWEFFKDIV-VGGTSE-DIESLARDVAKECCNLPLAIKTVGGS
MCGVDNVKVWKDRLKDLKEGF-D-VLVALRFSY
>Phaseolus|Phvul.004G013000.1.p_184_423
KDIIINWLENPNQPSILSIVGMGGLGKTTLAQHVYNDPKIDGAFDIKAWV
CVSDHFHVLTVTRTILEAI-TNQK-DDSNLE--MVHKKLKEKLSGRKFLL
VLDDVWNEREWEVVRTPL-SYGTPGSRILVTTRGENVASNM-KS-KVHRL
KQLGEDECWNVFENHALKDDEND-ELKDIGRRIVEKCNGLPLALKTIGCL
LRTKSSISDWKNILESI-ELKEHSIIPALFLSY
>Persea|Pa3279_62_308
VKELKEWLNDSGP-AMISVVGMPGLGKTALVKRVYNDEDVKGWFECRAWV
RVSSSRTIKDKLRCMMEDFVS-VLEGMGSVTGDQLWVRLQKFLTRKRYVL
IFDDIWYTNALVDVRNKLLC-VGAGSKIMVTTRILNVE---NYS-EVCHV
NPLQLQDAWNLFCKKALPN-GRTDQLDDLSLKIVERWEGLPLAIVLVCRL
LKSK-NLIEWKKVHSNLASSASDKM-KILSFSY
>Prunus|Prupe.1G217900.1.p_168_422
AEELVKHLKKEFSHRIVSIWGMGGLGKTTLAKQIYRHNEVRRHFGCFVWI
CISQQFQVRSVWEEILIKLISTAQEEFAKLRDDEIAKKIYLLQQKSRCLV
VLDDIWSIEAWESLKAAFPD-AETESRILLTTRNKEVALHS-NG-FIHQP
RPLNDDESWELFEKIAIFGEGE-TKMKKLGKKMLQHCVGLPLAIIVLAGL
LARK-TINEWETVLKNVYAIRRGTTSWVLSLSY
>Phaseolus|Phvul.011G014400.1.p_170_420
-NVVIKRLEGGSNRKAVSIIGMGGLGKTTLARKVYNNSEVKQHFECRAWV
YVSNECRVRELLLGLLKHLMPDQQKDKKNLSEEELKKLVRNKLESRRYLV
VVDDLWKRQDWDEVQDAFPD-NNRGSRILITSRLKEVALHT-HD-LPYYL
QFLSGEESWELFCRKVFRGED-PSDLEALGKQMVQSCRGLPLSIIVLAGL
LAYKKSHREWSKVVGHVNWLTQDTVTDTLKLSY
>Solanum|Solyc06g064680.1.1_36_272
AEIIMKKLRGTKERDLISIYGMPGLGKTTLARKVYNNPSIVNYFEVKAWC
AVSQAYNRSTLLVEIFKQATNK----IKIKEDDDVADMLRKVLIGKRYLI
VLDDIWEVEAWEDLGICFPQ-GECGSRVMVTTRIEQVAKHLQHS-HPYSL
SFLSSKKSWELLEKKVF-RGESPPDLLEAGLQVALHCKGLPLVVVLIAGM
IAKMREASLWLEVANDLSSAL--ESMKVIQSSY
>Beta|KMT06540_174_428
TKKLVEVLEGKTQVSLVSIVGMGGSGKSTLARMLYNHPYTKECFDCRAWV
YISQEWSTKNVLSEILRKV-SLESKSNAKSSVEELVDKLRSILEKRSYLV
VLDDVWRKEALEQILPALPWMNNDGSKIVITTRNQEVIQFQDQR-HLFEP
RPLSKEESWELFCKIALNHHTDNESYEGLGKEMLQKCDGLPLAIVALAGI
LNTKRNIREWQQVSETVRTVEGTHVGEMLALSY
>Mimulus|Migut.D01304.1.p_152_387
--KLKGRLGEFKNLQTIPIVGMGGVGKTTLARYVYDDPLIVHHFDVRVWV
TISLNYSIRQILLDLVSFIG-ELHFDTD--------AYVYKYLKRRRYLI
VMDDLWNTNVFDDVRMIFPD-DSNGSRIVVTTRQLDVASYADSG-RFHRV
ELMNMDQSWNLLREKVFANREHPPELEQIGKLIVENCRGLPLAIVVIAGV
LREAQTQDTWRNIARNVKGFDG-EFMEILSLSY
>Vitis|GSVIVT01017232001_1_218
---------------------MGGVGKTTLLKRINN--EFATSFDV-IWV
VVSKPARIEKV-QEIRNKL-Q-Q-DL-WKRTEDEKAAEIWKYLT-KKFVL
LLDDIWE-R-LD-LLQVVPN-DQNMSKIVFTTRLENVCHQM-RAQERIKL
ECLESTEALALFLKEV-GEDLSS-DILKLAKVVAEECKGLPLALITIGRA
MASMNGPLAWEQAIQELRKPEIGDLFYRLKFSY
>Mimulus|Migut.D01773.1.p_180_401
-----------SNRQVIPIVGMGGIGKTALAQNAYEHSLIVHHFDIRTWV
TVSQKYNVKELFVQLLSKL--ISSEIDSEIDEQLLGQKLHKILWGRRYLI
VIDDIWGIEAWDSLNLFFPE-NNNGSRIVVTTRISNVA--THDS-SSFEL
SFLDEEKSWDLFCKKTFG-EADPLELEDIGKEIVKKCKGLPLSITVIGGL
LGRSMTQKYWKNIARDIHSLNSGKCSSILSLSY
>Solanum|Solyc06g064720.1.1_39_272
AQIIMKKLRGTKERDLISIYGMPGLGKTTLARKVYNNPYIVNYFDVKTWC
AVSQAYNRRTLLVEIFKQATDK----IKIKEDDDVADMLRKVLIGKRYLI
VLDDIWDVEAWEDLGICFPQ-GECGSRVMVTTRIEQVAKHLQHS-HPYSL
SFLSSKKSWELLEKKVF-RGESPPDLLEAGLQVALHCKGLPLVVVLIAGM
LAKMRKSSLWLKVANDLSSAL--ESMKVIQSSY
>Amborella|ERN19153_22_264
MELVEQWLSDEPQLELISILGMGGLGKTTLAKRIYNSYNVKAQFNCQAWV
TVSQSFKTTEILRAILKEL----S-IIEGTDEESLQGKLYDYLQNKWYLV
VVDDVWSEEVWREVHNVFPN--RNGSRFVITTRIAEVASPMQRS-IVCHL
EPLSTEEAWSHFCKKAFWMEGNPLGL-EEGRLITKECDGLPLGPLAIGSM
TSKKKTSLEWAKVRQSLAWLNNHEVRGVLSLSY
>Populus|Potri.003G099000.1_169_419
KRQLIEWLERKSGREVVSVVGMGGLGKSTLVKKVYDDPDVKKQFKFRAWI
TVSQSFKKEELLKDIIQQLRVRKPKGVDSMDYDKLRTVINKFLQQKKYLI
VLDDVWHTSTWGAFQHALPN-NNCGSRIMVTTRNTEVASTACPD-RVLPL
DPLSQEESWILFCKKIFQN-NTPPHLKNVSETILGRCEGLPLAIVSISGV
LAAKNKIDEWEMVHRSLGAFENNMTRKILSLSY
>Solanum|Solyc04g011980.1.1_152_378
LQIIIKRLGPPSDLDIVTISGMGGIGKTTLARKAYDHLTIRYHFDILAWV
TISQEFQCRNVLLEALHCISKIVNKDYD---ENELADLVQKNLKGRRYLV
VVDDIWSRDVWDSIRGIFSN-YNNGSRILMTTRENEVAMYANCS--PHEM
SLLSAGNGWKLVCDTVFGPKHDPPELEEIGKEIVEKCQGLPLTISVIAGH
LCKVRTLEGWKDVARTLSE--------------
>Populus|Potri.001G134400.1_167_415
KKHLIGWLRGRSEREVISVVGMGGLGKNTLVRKVYHDADVKKHFQFRVWI
TLSPSFKEEDLLKDIIQQLRVQKTQGVDNMDRDKLKTVINEFLQQKRYLI
VLDDVWHTDAWDAFEPVFPN-NSRGSHILLTTRKTEVALTACPD-KVYNL
DPLSPEESWTLFCKKVFQN-NNPPHLKNVAERILGRCEGLPLAIVAMSGV
LATRSKIDEWEMVYRSLGALEDNRALTILSLSY
>Prunus|Prupe.2G117300.1.p_154_374
---LATHL-KEKGPRVVSIWGMPGLGKTTLAKQVYHHGEVKRQFDCFAWV
CVSQQCQGREVLKEILTKLISNEQQKIEDLGKDQIAEWLWNTQRERKCLV
VLDDIWTSDAWSSLQAGFP--EQTGSRILLTTRNKEVTSYADNG-FLFEP
QSLNDDESWELFEKIAMFEKDK-EHKNELGTEMLQHCKGLPLAITVLAGI
LARK-TVDEWNTVHKNVY---------------
>Phaseolus|Phvul.011G202100.1.p_176_396
KQFVFNWLD--NNLSILSIVGMGGVGKTTLAQHVFNDPRMDETFDVKAWV
CVSDEFDVFKVSKTILEHV-TKPTDDDTDLE--MVHRRLKKELTGKKFFL
VLDDIWNENKWEEVRKPL-VFGAQGSRILVTTRSKEVASTM-RS-EEHSL
EQLQEDDCWKLFAKHAFRDDQNQ-ECREIGMKIVKKCKGLPLALKAMGSM
LYNKSYVSEWQTVFQ------------------
>Prunus|Prupe.4G009300.1.p_162_404
VEKIKGWM-T-KPLHRIGIVGMGGLGKTTISQKIFHDVKVLAHFDKMIWV
CVSQSFSAERIMRSILERL--EENVGFG-LT--QILSKIQGGLKGKRCLI
VMDDVWSHTDWWTLCSVL-PK--QNSCIIITTRNEDAAISM-GVESIHRP
NTLNDDESWSLFSKFAFSSSIDD-QFENLGKELLKKCGGLPLAIKTIGSL
LASKNSPSQWRDILESH-LTERQAVMASLRLSY
>Phaseolus|Phvul.004G005600.1.p_182_423
KDIIINWLENPNQPSILSIVGMGGLGKTTLAQHVYSDPKIEDAFDIKAWV
CVSDHFHVLTVTRTILEAI-TNQK-DDSNLQ--MVHKKLKEKLSGKKFLL
VLDDVWNEREWEAVRTPL-SYGAPGSRILVTTRNEKVASSM-RS-EVHLL
KQLGKDECWKVFENHALKDDEND-ELMKVGRRIVEKCKGLPLALKTIGCL
LSTKSSISDWKNIMESV-ELKEHSIIPALFLSY
>Cinnamomum|Cm13840_166_413
ASKVEKWI-Q-EPSTIIGIVGMGGIGKTTLAWKICNRIRIKNSFKHMIFV
TISQNCELEDLLKRMLIKM-VDEKSRKKEVE--ELLVKLKEVLGDEKYLV
VLDDVWG-NSWWDLKSAL-PR-NLGYCVIVTTRNEKVARTM-GAIEIHRP
KILSDDDSWSLFSKIAFAWNKNS-DVAGLGKEIVARCKGLPLAIRVVGGM
MLGKDSVSEWRRILEHK-AFAENTVTSSLELSY
>Cinnamomum|Cm16088_184_403
KKFLIKRLDQVPERVVLSVVGMGGLGKTTLVTKVYNSPEVENHFDCHAWI
TVSQTYKVDKLLRNLMKELKSKEPNGVAEMDYIEISEVLISYLRKKRYVI
VLDDVWEAIVWNDIQLALPN-NRCGSRVIITTRMDDF-ASSFVE-NVLRL
RHLGNDDAFVLFCSKAFSN--KPSHLKPYVESLVKKCEGLPLAIVTIGGL
MSMKKSSLEWSM---------------------
>Mimulus|Migut.D01767.1.p_47_274
-LQLLDKLGQQSNRQIIPIVGMGGIGKTTLAQNAYEHSLIVHHFDIRTWV
TVSQKYNVKQLLLQLLS-------ENNSQMDEQLLGQKLHKMLWGRRYLI
VTDDIWSIEAWEEVCRFFPD-NNNGSRIVVTTRISNVA--THDS-LLFEL
SFLDEDQSWDLFCKKTFG-EVGPLELEDIGKEIVQKCKGLPLSISVIGGL
LGRSKTQEYWKIISKDLISLNLEECSSILSLSY
>Cinnamomum|Cm13851_172_415
--AVENLI-D-RSPTVIGIVGMGGIGKTTLAQKICNRDTIKHSFKCIIFE
TISQQCELEDLLKRMLTKM-FDEEGRREEVR--DLLRTLRSKLEDEKYLV
ILDDVWE-SSWWNLNSAL-PK-RNGCCVIVTTRNEAVAKSM-GAIDINRP
QILSDDDSWSLFTKIAFARDRNP-NLESFGKEIVARCGGLPLAIKVVGGM
MLGKDSVHEWRRITQHK-EMEKKKLMLSLGLSY
>Cinnamomum|Cm19782_165_411
AEMVCKLLEGDAQRSVVSIIGMGGIGKTTLAGKVFNDMRIRRHFECYAWI
YASQEFKARDLLYDLIKCLKTSNDDKLKSLSGEELREELSNYLERRRYLI
VIDDIWNREDWDYIQASLPN-KNNGSRIMLTTRHNDVALSSDRC-KPYWL
HFLNHKDSQMLLLEKAFPEVNHLEAWEQVEEDMVIRCYGLPIAVVVLGGL
LSTKRTIGEWKKVVKAIDLQKEGPIFAILAVSY
>Phaseolus|Phvul.011G014500.2.p_171_420
--VVIKRLGGGSKRNVVSIIGMGGLGKTTLARKVYNNSQVEQHFTCRAWV
YVSNECRVRELLLGLLKHLMPEQQKDKKNLSEEELKKLVRNKLESRRYLV
VVDDLWKRQDWDEVQDAFPD-NNRGSRILITSRLKEVALHT-HD-LPYYL
QFLSEEESWELFCRKVFRGED-PSDLEALGKQMVQSCRGLPLSIIVLAGL
LTYKKSYREWSKVVGHVNWLTQDTVKDILKLSY
>Mimulus|Migut.D01510.1.p_162_410
MDEIMGALTNESNLRIISIVGMGGIGKTTLATNVFNNPFIVEHFQLRAWF
TVSQEYTDKKILLGLLHQISNTYRNAYEIDDDDDIGDRLHKTLFGRKYLI
VMDDMWDIKAWDMVKRFLPD-NSNGSRIFVTTRLMKLA--VDGC-SPYQL
NLLEKSQSWDLLREKIFA-EERPDELEGTGKSIATKCRGLPLALVVIAGV
LAK-KTKQHWVSIEKDVTSVNNEECMKILLLSY
>Solanum|Solyc02g070750.1.1_106_333
VNSVVSILKEDKRFCVASIVGMGGVGKTTLAKEVYNRTQIRDKFDTRAWL
YVSQDYKPKKIVKELILQLANEDKKIVEKLSADGLDGMLQRRLKDTCYLI
VLDDIWTTEACDLIVRSFPD-NDKSSRLLLTSRQKEVVLHADHA-TPYKL
DVLSKEESWELFLKKVF--AERPQDLVDVGKEILEKCDGLPLAITVIGGL
LAGKKQRSEWQRVHRGL----------------
>Beta|KMT13599_109_335
--------------AVIAVVGMGGLGKTTLVRKVYEDKKVKEGFSVYAWV
TVSQSYRWRDLLNSIFKQVAESLE--LDTSDEHTIISKLRIHLEEKRYIV
VFDDVWDTKLWEYVENALPN-NKRCSGIMMTTREVDVGGAWNSD-HLYKL
EALSAKASWDLFCHKTFG--NTPPELENLSREMVGKCEGLPLAIVAMAGL
LSTKKIIFEWIKLYNSFGFIGSNSTNKILLFSY
>Cinnamomum|Cm16224_137_361
------------EKRIIGVHGMGGVGKTTIMGNIHN--DLSESFDF-IWI
TVSNDVDVSKL-QRIAKQL-D-D-KE-DD-DENDRARKIFNALRRKKFLL
ILDDMWD-A-FD-LDRVIPS-EANGCKVVLTTRDKGVCGRM-QANA-IEV
RVLSEEESWEFFKEIV-VGGISK-DIESLARDVAKECCNLPLAIKTVGGS
MCGVDNARVWKCALKNLKEGF-G-VFVPLKFSY
>Nicotiana|NbD034506.1_42_280
FDIIRDQLGQTPELNIVSIVGMGGIGKSTLARSLFDHPSVYHRFDISSWV
PVSQAYVAKEMLLDVLSFGT-KAMCNMS---EDELLDQVHRKLKRKRYLI
VLDDMWTIEAWDQVRRSFPD-DGNGSRIMITSRLFEVANCG-GC-PPHHM
PFLSLEDSWKLLSLKVFGKE-DPPQLEEVGKQIAQQCRGLPLSVVVTPGL
LSRTRTYDDWKQISDNVNSICS-ECLAILALS-
>Beta|KMT13600_216_443
-------------RAVIAVVGMGGLGKTTLVRKVYEDKKVKEGFSVYAWV
TVSQSYRWRDLLNSIFKQVAESLQ--LDTSDEHTIISKLRIHLEEKRYIV
VFDDVWDSKLWEYVENALPN-NKRCSAIMMTTREVDVGGAWNSG-HLYKL
EPLSAKASWDLFCHKTFG--NTPPELEKLSWEMVGKCEGLPLALVAIAGL
LSTKKIISEWIKLYNSFGFMGSNSTTKILLFSY
>Oryza|LOC_Os09g09490.1_181_427
SEKVMKLLHGEETRTVISICGMGGLGKTTLARAIYKKNEIRKNFDCFSWI
TISQNYKVEDLFRRILKQFLDNENDQTDIMYRVSLVERLRNYLQDKKYLI
FLDDMWSQDAWILLDRAFVK-NKKGSRIVITTRNEDVASIANNG-CSFKP
KYLPWGDAWDLFCRKAFHRDQNPQVVMHWAEKIVSKCEGLPLAIVAIGSL
LSYKIDEAEWKLFYGQLNWLTKNNVTSILNLSF
>Cinnamomum|Cm11997_163_396
LQKILECMN-E-RTQKIGIWGMGGVGKTTVMKNLNN--LPEIAFEV-IWV
TVAKDFSIRQL-QTIALRL-S-K-LD-EE-SNERVARRIFQSLRGMKFLL
LMDDVWD-I-VD-LEDIIPT-QGNGCKLVLTTRYRNVCHKM-ETNKEIMV
ELLSVEEAWELFREKA-GE-VSP-NIQPLARCVVDECDGLPLAIVVIGAS
LRKEDNILIWENAVQELSATDYDRVFKRLKFSF
>Prunus|Prupe.2G117200.1.p_169_422
-EELATLL-EKNGPRVVSIWGMGGLGKTTLAKQVYHHGDIKRHFDCFAWV
CISQQCQAREVLKEILTKLISNEQQEIADLGKDQIAEWLWNTQRERRCLV
VIDDIWTRDAWRSLEAGFP--EETESRILLTTRNKEVASCADNG-FLFEP
RSLNDDESWELFEKIAMFGEDK-EQKKELGTKMLQHCKGLPLAITVLAGL
LARK-TIDEWDMVHKNVYEIRRGEVSWLLELSY
>Mimulus|Migut.E00320.1.p_160_398
AEKVINLLGGSDELQVISIVGMPGLGKTTLAKMIYRNSKIEYEFYSRAWV
YVSQDYSRKELFLNILSNFTQT--DSMYKMNDENLSKELYKFLEKGKYLI
VLDDVWTEEAWNDLKIAFPK-NNKRSRILITSRIKRVAIHANNL-EPHNL
RFLTPEESWKLLQRKALGAEN-PEEFMRDGMHISNECQGLPLAIVVIGGI
L--LKGTDWWERVARSVDAIAMDKVDNFIALSY
>Eucalyptus|Eucgr.E00907.1.p_163_399
VKALVKELNGGETRRVIFIWGMGGLGKTSLAKKVVAHDEVKNNFDDFAWV
CISQEYRVKDILEKIFVKLKP-NQDGLMKMNEEELSAAVYNTQKEKRCLV
VLDDIWTNEAWDSLRPAFP--KDTRSKLLITTRNREVAEHIDGG-LIHKP
QCLSNQESWDLLKKRAFPGK-V-QDMKGLGDELLKKCGGLPLAIIVLGGL
L----AVNEWKTVHEKINLLGDK-VFKVLALSY
>Musa|GSMUA_Achr8P30710_001_191_436
-KILFQLLDESTR-TVISVWGMGGVGKTTMVDKVYGNQEIENRFDCKIWV
TVSKSCRIEHSMRRILKELDA---HDGYSSDLNRVQEDVCSILQEKRYLL
ILDDVWSGELSSYVQRALPD-NNRGSRIVITTRLNEVASTSEET-HRLKL
RKIEDEQAFDLFCREVFWHDDRPKHLETVGRNIVRKCQGLPLAIVAVARL
MSLKTTEAEWQRVYKKLSWFANNDLKHVLNLSY
>Prunus|Prupe.5G025400.1.p_172_420
IKQLVGWLTGGSGREVVSVAGMGGLGKTTLVKQVYDAAEVKKHFKVHAWI
TVTQSFKLGELLKDMLQQLKARRPQGTNNMNNNQLKTLIKDFLQKRRYLI
VLDDVWHLHGWDSVKYALPN-NICGSRIILTTRNADIASTTSGG-KVYNM
EPLPQLESWELLCKKTFQG-SSPPYLEEIGNCILRKCEGLPLAIVAVSGV
LATKRRIDEWDMVGHSLGAIEGNKLKKVLSLSF
>Eucalyptus|Eucgr.E03173.1.p_148_377
KSAIMNFLDTDENISFFIIRGQSGIGKTALARCVYEDDMVKKHFDLRIWV
FVSGFHSIEREVRKIRGRE-TTERADDEE--------------QLRRYLL
VIDDMQPVDRWRSLKSLL-M-GAQGSKILITTSFQEVAEFF-STSPSYCL
EALRAESSVNLLMKMACQEETNP-SKVEIGRQIVKMCDGIPLAIRMIGRL
LFFKQTEAEWSNFKDE---IE---SSPNLKLSY
>Eucalyptus|Eucgr.E03173.1.p_827_1074
VKDVIKQLEGDDELRIVGIHGTDGIGKTTIAKAVYD--RISSCFDSCSFL
TITQNVGIQFVQTKLICDVLGQD--DVASFE-GGI-KFFQDVFCTLKVLI
VLDDV-E-EQ-SHLDDLVGDQDGPGSRIIVTLENGGILQTVGLA-HMYEV
NEMDDDRALELFCKHALG-THSP-GYLEIGKRIVKATGQIPFVIEVIGSF
LRGK-TIEDWRK-IEDINQKESRECREILKICY
>Nicotiana|NbD026969.1_191_429
LLKIKRRLEPPSTREIVSILGIGGIGKTTLAKKAYDDPEIRHRFDIHIWV
TVSQEYRVRVLLLGVVSFLSQKIKLT-----DDELMEAIYKKLKGRRYLV
VIDDIWSSEVWELMTRIFPD-DNCGSRIILTSRLKDLAMQADNS-TPHEM
RLFNSDESWKLLHEKVFGVEQVPPELEALGRQVAQKCQGLPLAILVVAGH
LSKIRTRESWIEVAKSVSKVSN-DCLGVLAMS-
>Solanum|Solyc12g096920.1.1_161_389
VNKLVDEL-DDEFYVVFAICGMGGLGKTTLARKAYRHVDVQSHFQAFAWA
SISRQWQARDVLMSILTKLEP-ENTRINMMMDDELVKALYNVQQRKKCLI
VLDDIWSTNFWNSVKHAFP--KGSRSKILLTTRKKDVCTHIDTC-FLFEP
RCLDAEESWKLLHKKAFPRNTK-LELERLGKEMVSKCGGLPLAIIVLAGL
LARR-KIDEWRRTCQNLNLMSG-----------
>Cinnamomum|Cm13839_166_412
ASKVEKWI-Q-EPSTIIGIVGMGGIGKTTLAWKICNRIRIKNSFKHMISV
TVSQNCELEDLLKRMLIKM-VDEKSRKKEVE--ELLVKLKEVLGDEKYLV
VLDDVWG-NSWWDLKSAL-PR-NLGYCVIVTTRNEKVARTM-GAIEIHRP
KILSDDDSWSLFSKIAFAWNKNS-DVAGLGKEIVARCKGLPLAIRVVGGM
MLGKDSVSEWRRILEHK-AFEEKTAMSSLELSY
>Nicotiana|NbD035394.1_159_397
FDIIRDQLGQTPELNIVSIVGMGGIGKSTLARSLFDHPSVYHRFDISSWV
TVSQACVAKEMLLDVLSFGT-KAMCNMS---EDELLDQVHRKLKRKRYLI
VLDDMWTIEAWDQVRRSFPD-DGNGSRIMITSRLFEVANCG-GC-PPHHM
PFLSLEDSWKLLSLKVFGKE-DPPQLEEVGKQIAQQCRGLPLSVVVTPGL
LSRTRTYDDWKQISDNVNSICS-ECLAILALS-
>Phaseolus|Phvul.004G015600.1.p_22_262
KDIIINWLENSKQPSILSIVGMGGLGKTTLAQHVYNDPKIHDAFDIKAWV
CVSDHFHVLTVTRTILEAI-TNQK-DDSNLE--MVHKKLKEKLSGRKFFL
VLDDVWNEREWEVVRTPL-SYGAPGSRILVTTRGENVASNM-RS-KVHLL
EQLGEDECWNVFENHALKDDEND-ELKEIGRRIVEKCKGLPLALKTIGCL
LRTKSSISDWKSILESI-ELKEKNIIPALFMSY
>Mimulus|Migut.D01799.1.p_279_509
--QLLDKLGQRSNRQIIPIVGMGGIGKTTLAKNSYEHSLIVHHFDIRTWV
TISQKYNVKQLLLQLLS-M--ISSEINSEDDEQLLGQKLHKILWGRRYLI
VIDDIWGIEAWDSLNLFFPE-NNNGSRIVATTRISNVA--THDS-SLFEL
SFLDEDKSWELFCKKTFG-EAGPLELEDVGKEIVQKCKGLPLSISVIGGL
LGTSMTQKYWKTISKDLTSLNSRECLSILSLSY
>Ceratophyllum|Cd22137_167_370
LKHLKDRLDTKENRRCISVVGMGGLGKTTIARKVY--EDVRMCFDCSAWV
YISQEFKIEDVLKKIRRDIQEKDE-IIE----EELRHLINELLKGKRYLV
VLDDVWNHQLWQNSKRVFPD-ENNGSRLLITTRNEEVARYVDIT-SPHNL
RLLDEDESWKLFCQKALVPED-PDILLDLGKRVTGKCGGLPLAIVVLGGL
---------------------------------
>Cinnamomum|Cm12442_166_407
ISTLKKQLNGEQRRCVISIVGMGGLGKSTLARQVYH--DVKNDFDCHAFI
CLSQQYEMKDVLIHLITSAMGGGE--IEKLTIEELGMMLREHLKGKRYLV
VIDDIWSTKAWDDLKLILPD-GKSKSRVMLTTRIKDVAVHADVS-RLHEM
RLLNDNEGWELFMKKVFPGENAPSELEETGREIFAKCGGLPLAILVLGGL
LATKKTFREWSNVLKSVPRLIDSECMKILALS-
>Solanum|Solyc05g007350.1.1_545_789
MEKLREQLRGTKQLDVISVVGMPGLGKTTVANKLYSDELVVSRFDIRAKC
CVSQAYSRRSVLLSILRDAIGS--PTLTKLPTDVLADQLRKTLLWKRYLI
LVDDIWEASVWDDLRCCFHD-SNNGSRIILTTQHADVAENAKVS-DPLHL
RILNDDESWKLLKQKVF-GEESFMLLSNVGQEIANKCRGLPLSIVLVAGM
LTKMKSEKCWKQVAKNLCTVLS--SKAIIEQSY
>Solanum|Solyc08g074250.1.1_163_384
-EIIVERLGQLSDLDIVTISGMGGIGKTTLARKAYDHLKLRYHFDVRVWI
TISQEYGRRSVLLEALHCISKNAIKDYD---DNELADLVQKSLKGRRYLV
VVDDIWSTDVWDSIRGIFPD-YNRRSRILLTTRETKVAMYANIS--PHEM
NLLNLENSWKLLCDKVFGPNNCPPELEEIGKKIAEKCQGLPLTISVIAGH
LSKVRTLGSWMDVSRTLG---------------
>Cinnamomum|Cm13834_116_363
ASKVEKWI-Q-EPSTIIGIVGMGGIGKTTLAWKICNRIRIKNSFKHMISV
TVSQNCELEDLLKRMLIKM-VDEKSRKKEVE--ELLVKLKEVLGDEKYLV
VLDDVWG-NSWWDLKSAL-PR-NLGYCVIVTTRNEKVARTM-GAIEIHRP
KILSDDDSWSLFSKIAFAWNKNS-DVAGLGKEIVARCKGLPLAIRVVGRM
MLGKDSVSEWRRILEHK-AFEENTVTSSLELSY
>Nicotiana|NbD048522.1_37_254
AERIIKRVEGKKELDVIPIVGMAGQGKTTFARKLYNNDIIVYHFDVRAWC
IISQTYNRQELLQEIFSQVIGK----DKVDEVGELADMLRKRLIGRRYLI
VLDDMWDIKAWEDLRLSFPN-GETGSRIIVTTRLEEVGKQVKDT-DPHSL
PFLKLDESLKLLQKKVF-QKEAPPELQDVSLAVAKKCNGLPLVIILVAGI
IRRKMEESWWHEVKNAL----------------
>Eucalyptus|Eucgr.J02285.1.p_164_384
IKVLVKELKDGEHHKVISICGMGGLGKTTLAKKVFAHDKVNKHFDGFAWA
CISQEYHVRDILEGILIKLIP-NQEGVTKMRDDELLETLYMTQKQKRCIV
VLDDIWTKQAWDSLQAAFL--KDTRSKLLITTRNKEVAEHINHC-FLHEP
QCLSHKESWVLLKKRAFAEK-E-EDMKKLGDELFKKCGGLPLAVIVLGGL
L----AVNEWETVYRNINL--------------
>Prunus|Prupe.1G046700.1.p_172_426
VEELVMHLKDENRHQVVSIWGMGGLGKTTLARQLYHHKKVRQHFHSFAWV
CVSQRFQVRNVWEGILIELISKEQQEIKDMTDDEIAKKLFLVLQEMRCLV
ILDDIWRIETWNLLKAAFP--VETESTILLTTRNQAVALPLNNA-FLHEL
QALNEKKSWELFEKIAISGADG-TKKKDLGMKMLQHCKGLPLAIIVLAGV
LVRK-SIREWVRVYENVREINRGEVSQVLALSY
>Eucalyptus|Eucgr.L02580.1.p_159_375
----------------------SGVGKTTLMRRINE--KFHANFEV-IWV
VMSKHVNEDSI-QDIRKKL-N-K-ES-WDQSRNERVHLLGEVLK-KKSVL
LMDDVWA-G-LE-LSQIVLS-LENESKIVFTTRLKQVCHHM-GADETFEV
QCLTPEEGLALFENNI-GKSISP-EIQELANNIVRECKGLPLALITVGRA
MAGRENPDEWKHALTTLRNPKSGEVYHILEFSY
>Cinnamomum|Cm16236_14_246
--EIWNCIG-T-EKRIIGVHGMGGVGKTTIMRNIHN--DLSESFDF-IWI
TVSNDVDVNKL-QRIAKEL-K-D-EE-DD-DENDRARKIFNALRRKKFLL
ILDDMWK-Q-FD-LVEVIPS-EENRCKVVLTTRDKGICGPM-QAHA-IKV
RVLSEDESWEFFKNI--VGDISK-DMENLAKDVAKECCNLPLAIKTVVGS
MCGVDNAAVWMDALKDLKEGF-G-VFTLLKFSY
>Phaseolus|Phvul.011G014200.2.p_175_425
-KDIIKRLEGGSNRKVVSIIGMGGLGKTTLARKVYNSNEVKQHFECRAWV
YVSNECRVRELLLGLLKHLMPEQQRGKKSLSEEELKKLVRNSLESRTYLV
VVDDLWKRQDWDEVQDVFPD-NNRGSRVLITSRLKEVALHT-HD-LPYHL
QFLDEKESWELFCRKVFRGED-PSDLETLGKQMVQSCRGLPLSIIVLAGL
LAYKKSHREWSKVVGHVNWLTRDTVKDILKLSY
>Prunus|Prupe.5G025200.1.p_168_415
KRQLIKLLQGDARRQAVAVVGMGGLGKTTLAKQVYKDARVKKNFKVHAWI
TVSQSFKIKKLLRHIVEKIKVRKPEEVDRMDTNQLRERIKKLLQHSKYLI
VLDDLWHIDVWDVINHALPN-NK-GSRVMITTRNASVASASCHS-MVYHK
EPLSPEDSWTLLCRKTFQE-ESPPNLEDICRCILSKCGGLPLAIVAIGAV
LAMKKNIEDWAAVCGSIGAIEENDMKRLLYLSF
>Cinnamomum|Cm12456_172_397
INTVKKQLSDESRRCVISIIGMGGSGKTTLAKKVYH--EVKHDFDCYAFV
YLSEQFVIKDVLMRILICVMGREE--GEKLEEEELGNMLRDHLREKRYLL
VIDDIWSTQAWERLKRILPD-DMNKSRVMLTTRSKDVALHADSS-HPHEM
RLLNDDEGWELFMKKIFPGPNTPIELVETGRMILAKCGGLPLAILVLGGL
LSRKKTDRAWSKVF----RLSGS----------
>Mimulus|Migut.D01502.1.p_36_270
LIQMMTTLANESNLRIISVVGMGGIGKTTLATNVFNKPLVLEHFHLRAWV
TISKECNKKEILLGLLLQISNGYGNVKEMNDEEELGDKLYKELFGRKYLI
VMDDMWDIKAWELVKRFLPD-NNNGSRIMVTTRLLKLA--EDGC-SPYQL
NFLDEAQSWDLLREKVFA-EGRPVELEVIGKSIAKKCRGLPLALVVIGGL
LAK-KTKEHWKYVEEDVTSVNNEECMKIL----
>Eucalyptus|Eucgr.E00715.1.p_165_378
IEVLVKE-KDG-KHRVVALWGMGGVGKTTLAKKVFNHDKLKNHFKGFAWA
CISQEYHTRDILERILVKLIP-DPERVAKMRNDELLETLYKTQKEKKCIV
VLDDIWTKEVWDSLRAAFP--KDTRSKLLITTRNKEVAEYINHC-FLHEL
QCLSLKESWVLLKKRAFPEK-E-EDMKKLGDELLKKCEGLPLAIIVLGGL
L----AVNKWETVHRNIN---------------
>Cinnamomum|Cm16518_241_476
MEKIWDLLD-E-HTSVICVYGMGGIGKTTLMKAINN--KLQATFDV-IWV
TVSKELNLQRI-QKIMSRL-H-K-DD-DD-SYNSRSMQLHQYLTDKRYML
ILDDLWD-C-ID-LYTVIPN-KNNRSRTAITTRLFQVCNDM-KADAKIRV
NALTEAEAWDLFAANV-GEEAQL-DIKDIAKNVAMECGGLPLAIIVVAKA
MQGEKKKELWEDALRALRAPERGQVFRPLKLSY
>Solanum|Solyc03g005660.2.1_161_386
ADEIINRLGGSDDVEFISIVGMPGLGKTTLANKVFK--SVGYEFYNRIWV
YVSQSYTRRDLFLKIINQFTRT--EQYRYVTEEALAEVIRKHLLFGKYLI
VLDDVWTQEPLDDVKIALPN-KMRG-KVLFTTRDDEVGKFC--C-NPHHI
KFLTDHECWELLQKKVFHKDK-PLDLEVLGKRIAKKCMGLPLAALVIAGA
LTGRKTKSEWEIVHQFVEHISSD-----IRMTK
>Phaseolus|Phvul.004G007900.2.p_178_419
KDIIINWLENPNQPPILSIVGMGGLGKTTLAQHVYSDPKMEDAFDIKAWV
CVSDHFHVLTVTRTILEAI-TNQN-DDNNLE--MVHKKLKEKLLGKRFLL
VLDDVWNEREWEAVRTPL-RYGAPGSRILVTTRSEKVASSM-RS-EVHLL
KQLGKDECWKVFENHALKDDEND-ELMKVGRRIVKKCKGLPLALKTIGCL
LSTKSSISDWKNILVSI-ELKEHSIIPALFLSY
>Cinnamomum|Cm13850_176_416
-----KLI-D-GSPTVIGIVGMGGIGKTTLAQKICNRDTIKHSFKCIIFE
TVSQQCELEDLLKRMLTKM-VGEECKGKEVM--DLLKTLKSKLEDEKYLV
VLDDVWE-NSWWNLNSAL-PK-RNGCCVIVTTRNEDVAKSM-GAIDINRP
QILSDDDSWSLFTKIAFARDRNP-NLESFGKEIVARCGGLPLAIKVVGGM
MLGKDSVHEWRRIAQRK-EMEKKKLMLSLGLSY
>Eucalyptus|Eucgr.D02431.1.p_172_422
QEQLVKRLKGPSEKEIIPVVGMGGSGKTTLIKQVFDDPAVKKHFTICAWV
TLSPSSRTEEVLRDMLQQISSMESSGTDTLSSDLLKMMIRSLLQRSRYLI
ILDDVWRVDDWDAVKYVFPN-NKNGSRIMMTTRDVKIASSSCAG-EVYFM
KPLRAEQSWKLFCMKTFKG-DSPSNLKEICESILRKCEGLPLAIVAISGI
LATKDKIDEWHLVHRSIRSIDSNKLKKVLSLSF
>Solanum|Solyc06g008480.1.1_405_640
TNLILRKLSGPADLDVISITGMPGSGKTTLAYKVYSDKSVSSHFNLRAWC
TVDQGYDEKKLLNKIVNQVSDD--SKLSEN--IDVPDKLRKKLYGKRYLI
VLDDVWDTTTWDELTRPFLE-AKKGSRIILTTREKEVPLHGKNT-DPLDL
RLLRPDESWELLEKRAF-GNESPDELLDVGKEIAKNCKGLPLVADLIAGV
IAGRKKKSVWLEVQNSLSSILNSEVMKVIELSY
>Amborella|ERN01670_53_277
VNSLKESLDGGAQLSVVFVVGMGGVGKTTLVKKAYNGEDIRPRFIHFDWV
SVSQTYNIIEILRGMVSKVVG-SDEGLQNMSEQRLKEVLHTHLSTRKYLI
VLDDIWEIQAWESLREALPD-ANNGNRVLITTRNTDLA-KVDRS-TIYCL
EPLPENESWELFCKKALKNNGKPQYLADISHGIVDRCGGLPLALVVVGGL
LSMKRTALEWQKVLDG-----------------
>Cinnamomum|Cm13106_168_416
KDFLIRRLDKTPERVVISVVGMAGVGKTTLVTKAYDSPQVKKHFNCHALI
TVSQSYKFEGLLRNLIKELKSSELTALGKMNTSNLVEMVFDYLQKKRYVI
ILDDVWESTVWEDILVAFPN-NRCGGRIIITTRNENVTPSSFVE-NVLCL
GPLHNEDAFVLFCKKAFGN--NPWELNPYAKRLVQKCEGLPLALVAIGRL
MSRKKSILEWKKVEANLSWLRNNDLKNILLLSF
>Eucalyptus|Eucgr.L01256.1.p_191_412
REAVIDLLDENN-TSVMAIVGMAGVGKTTLSQLVFNDVAVKGSFELRAWV
SVSDQFDICKLTATALEEF-SSSKKETENLN--QLQLQLKDFLTGKKFLL
VLDDVWNEDLWDAFLVPF-IYGARGSKIVVTTRNENVASVA-RAFSKYYL
QKLQDKECWDLFAKHAFDENERT-RLEEIGRRIVKRCDGLPLALKTIGSL
LRSESDIRKWENIAES-----------------
>Cinnamomum|Cm16225_178_396
--EIWNCIG-T-EERIIGVHGMGGVGKTTIMKNIHN--DLSESFYL-IWI
TVSNEADVNKL-QRIAEEL-D-E-KE-DD-DEDGAARKIFNALRRRKFLL
ILDDMWD-A-FN-LDEVIPS-EENGCKVVLTTRNKRICGQM-QAHP-IEV
RVLSKEESWEFFKDIV-EGGTSK-DIESLARDVANECCNLPLAIRTVGGS
MRGVDNDRVWKKALKDLKEG-------------
>Phaseolus|Phvul.004G012900.1.p_178_419
KDIIINWLENSNQPSILSIVGMGGLGKTTLAQHVYNDRNIEDAFDIKAWV
CVSDHFHVLTVTRTILETV-TDKT-DDSNLE--MVHKKLKEKLSGRKFLL
VLDDVWNEREWEAVRTPL-SYGAPGSRILVTTRSENVASNM-KS-KVHRL
KQLEKDEGWNVFENHALKDDEND-EFKETGRRIVEKCNGLPLALKTIGSL
LRKKSSILDWKNILKSI-ELKEDNIIPALFLSY
>Cinnamomum|Cm16244_136_359
----------T-EKRIIGVHGMGGVGKTTIMRNIHN--DLSESFDF-IWI
TVSNEVDVNKL-QRIAKEL-N-D-KE-DD-DEDGAARKIFNALRRKKFLL
ILDDMWK-Q-FD-LVEVIPS-EENGCKVVLTTRDKGICGPM-QAHA-IEV
RVLSEDESWEFFKNI--VGGISK-DIEHLAKDVAKECCNLPLAIKTVGGS
MCGVDNAAVWMDALKDLKEGF-G-VFTPLKFSY
>Mimulus|Migut.I00598.1.p_192_425
--EVMDKLGQQSNLRIIPIVGMGGIGKTSLARNAYVK--FMKHFDIRAWV
TISQNYNVREILLEILLCINKESLESLSAKSEGELGERVHKTLWGRRYLI
VLDDIWSAEAWDKVNLFFPE-NGQRSRIMITTRLLDVA---SGS-HGVVM
DFLNEDKSWDLLCRSVFEEEEDPPELEEIGKKIATNCKGLPLSLVVIGGH
LAKSRTREHWEYISENTKNVNSEECLKVLQLSY
>Phaseolus|Phvul.004G009136.1.p_185_426
KDIIINWLENPNQPSILSIVGMGGLGKTTLAQHVYSDPKIEDAFDIKAWV
CVSDHFQVLTVTRTILEAI-TNQK-DDSNLE--MVHKKLKEKLSGKKFLL
VLDDVWNEREWEAVGTPL-SYGAPGSKILVTTRSEKVASSM-RS-EVHLL
KQLGEGECWKVFENNALKDDEND-ELMKVGRRIVEKCKGLPLALKTIGRL
LSTKSSISDWKNILESI-ELKEHSIIPALFLSY
>Populus|Potri.T130200.1_167_412
KKLLIGWLRGRSEREVISVVGMGGLGKTTLVRKVYHDADVKKHFQFRVWI
TLSPSFKEEDLLKDIIQQLRVQKNQGMDN---DRLKTAINRFLQKKRYLI
VLDDVWHADAWDAFEPVFPN-NSRGSHILLTTRKTEVALTACPD-KVYNL
DPLSPEESWTLFCKMVFQN-SHPEHLKNVSERILGRCEGLPLAIEAMSGV
LATRSKIDEWEKVCLSLGAFEDNRALKILSLSY
>Nicotiana|NbD037032.1_1097_1329
---IIRKLSGPKTLDVIAITGMPGSGKTTLAYKVYNDKSVYGHFDIRAWC
TVDQKYDGMELLKKLFNQVVGS--LKFGKN--IDVANELRKHLFGKRYLI
VLDDLWDNAAWEDLTRPFPE-FVNGSRIILTTREKKVAMDAQHS-DPMDL
RLLTQEESWELLEKKVF-GKESPDELLDVGKEIVQNCKRLPLVVDLIAGV
IAGKMKRSVWLEVRNNLNSIFRKDVMRVIALSY
>Cinnamomum|Cm16252_94_315
-------------KPLIGVHGMGGVGKTTIMRNIHN--DLLESFDF-IWI
TVSNDVDVNKL-QRIAKEL-K-D-EE-DD-DENDRARKIFNALRRKKFLL
ILDDMWK-Q-FD-LVEVIPS-EENGCKVVLTTRDKGICGPM-QAHA-IEV
RVLSEDESWEFFKNI--VGGISK-DIENLAKDVAKECCNLPLAIKTVGGS
MCGVDNAAVWMDALKDLNEGF-G-VFTPLKFSY
>Cinnamomum|Cm16230_170_400
----------R-EKRIIGVHGMGGVGKTTIMRNIHN--DLSEPFDF-IWI
TVSNDANVNKL-QRIAKEL-K-D-KE-DD-DEDSAGRKIFNALQKKKFLL
ILDDMWD-A-FE-LDKVIPS-EENGCKVVLTTRNKGICGQM-RAHA-IEV
RVLSEEESWEFFKDIV-VGHISK-DIENLAKGVAKECCNLPLAIKTVGGS
MCGVDNAAVWMDALKDLKEGF-G-VFTPLKFSY
>Populus|Potri.008G212200.1_177_394
KDTIISKL-EENCPLIISIAGMGGMGKTTLAQLVFSDDKVTAHFEHRIWV
CVSEPFDRIRIAKTIINAF-DE----LHTYQ--HLQEHLRKSVMGKKFLL
VLDDVWTNDIWEPIKVPL-KSGAPGSRILVTTRNEGVSKMM-D--AALPL
GKLSPEDSWSLFSKFAFYGSERD-NLEEIGREIADKCQGLPLAVKSLGSL
MRFKETKQAWENVLH------------------
>Cinnamomum|Cm19958_130_374
KEKLIDSL-E-SVLSVIPIVGMGGLGKTTLAQLVYNDEKVATHFDLKMWV
YVSENFDLGKLLKGILESA-NKDKAEQLSMD--LLQTRLRETLGGKRYLL
VLDDVWNELKWHRLKTWL-ACGSMGSKVLVTTRDGHVADIV-GTLPAHQL
GKLSTEDSWSLFEKLVNPG-NPQ-NLLSIGKEMVGKCGGLPLAVKTLGGL
MSSKKTEPHWKYVKNRF-QLDNNEVLSILRLSY
>Nicotiana|NbD042569.1_160_407
LEKIIDRLGDSSELDIITIVGMAGIGKTTLAKRAYNHPSVVYRFDVRAWT
TISQEYRERDTLLDLFYSVVPGSNESDKEGRNQEIADRLYKSLKGKRFLI
VIDDIWSTDVWDNVSMFLPD-DNNKSRVILTSRLIDVATYANDR-QPHRL
SFLNKDEGWELLREKLFGKR-GPFELEVIGKSIAEKCQGLPLAIVVVAGH
LSKMKTPDSWNTVAESVGS--------------
>Ananas|Aco000886.1_168_424
KADLIKWIEKEKSLRVISVVGMGGIGKTTLVKKVYASLELAYRFNRHAWI
TVSQSFEVKEILKNLIRQLKGREDKEIETMGGEELTQKIQDKLQNNRYLI
VLDDVWAVPAWEVLKPALPD-NNNGSRIVVTTRNATLAAHCSPS-CVYQL
QPLPDEESLKLLCTMVYKS-DYPKELHDLASNILKKCRGLPLAIVAVGGL
LATKQTTREWQKLHDQLGSLETNELKRVLNLSY
>Ananas|Aco016953.1_182_427
--LLLRWLDEQQN-IIISVWGMGGLGKTTLVTHVYNNIK--TTFDACAWV
SVSQSYDTNDLLKQIIKEFREKIAGDIDVMDYRSLVQTICSFLRNKRYVI
ILDDVWSINAWFDIKYAFLD-GNNNSKIVLTTRIYEVALLAHEH-YRLEL
KPLEPDHSWSLFCKNAFWKTNRLPLLKHWAEKIVEKCCGLPIAIVSIGSL
LSFKQLDTEWEKVYRDLEWLTSNEVNSILKLSL
>Populus|Potri.003G150200.1_190_422
TAKLVEQLQMGDRWSAVSIVGMGGIGKTTLGIKIYNHGAIRARFPSRAWI
YVSQEFSARDILQRVIRQIASRER--LEALTDEELEDLVYENLRRKRYLV
VLDDIWSTKAWDCLKKAFPD-RSNGSRLLLTTRNKNAALHVDQT-TPYDL
EFLSKQNSWELFCKKAFDGK-------EIGKEIVERCAGLPLAIIVIGGL
LSRKRPS-EWERILNNLDAFARDNVSAILALSY
>Phaseolus|Phvul.004G036600.2.p_183_423
KDIIINWLENSNQPSILSIVGMGGLGKTTLAQHVYNDPKIDDVFDMKAWV
YVSDHFHVLTVTRTILEAV-TGKT-DDSNLE--MVHKKLKEKLSGKKFLL
VLDDVWNEREWELVQTPL-SYGAPGSRILVTTRGENVASNM-KS-KVHRL
MQLGEDECWNVFENHALKDDEND-ELKDIGRRIVKRCKGLPLALKTIGCL
LRTKSSISDWKNILESI-ELKENNIIPALFMSY
>Solanum|Solyc11g006530.1.1_152_389
FNTILDSLTQTDELIVIPILGMGGIGKTTLARKVFGDSYIRSRFDKHAWV
TISKEYNQRQMLLEVVSSVT--GSQEMS---DDQLMEIAYKGLKGRRFLI
VIDDIWSTKAWDQIQRIFPN-DDNKSRILLTTRLKNIADYSCDF-PPHSK
SFLSLDDSWNLFTEKIFKKD-PPPLLVKIGKHIVQQCQGLPLSVIVVAGL
LGKIPTHNNWKIVEGNLNSFGT-ECQSILSLSY
>Mimulus|Migut.I00301.1.p_153_394
MEEMMDMLGRQSTRQIIPIVGMGGIGKTTLARNLYGSRLIVRHFDMLAWA
TISQEYSMRGILLEILLCIKSESKETYSAMREDELGLVLHKTLIGRRYLI
IMDDMWSIEAWELVKFFFPD-NNNGSRIIVTTRLRIVA--QLDS-CGIEM
SFLDDDQSWNLLCRNVFG-EQDPLELEEIGKEIAKSCKGLPLSIVVIGGL
LAKSRTREYWEYVLENISSVNLEECLRILNMSY
>Vitis|GSVIVT01003817001_131_352
KKVIIDMLDGESNFGVIPIVGIGGMGKTTLAQFIYRDDEIVKQFEPRVWV
CVSDESDVEKLTKIILNAV-SDEIRDGDDFN--QVQLKLSKSLAGKRFLL
VLDDVWNKSQWNQLRAPF-KSGKRGSKIVVTTRDTNVASLM-RA-DDHFL
RPLSHDDCWSVFVEHAFESNDHP-NLKSIGEKIVQKCSGLPLAAKMVGGL
LRSKSQVEEWKRVLDS-----------------
>Cinnamomum|Cm25895_170_394
VNHVKQLLTGEPRRCVISIFGMGGLGKTTLAKKVYH--DVQKQFDCHAFI
YLSQQFAIKDVLMRIIKYVMSQEE--IEKLNLEELGTLLHGYLKEKRYLV
VIDDIWSIEAWDMLNPILPA-GMKESRVMLTTRSEEVASHA-SR-HPHKM
RFLTYNEGWELFMKKIFPREDTPSELEKTGRKILAKCGDLPLAVLVLGAL
LARKKTERAWSKVLESI---PQS----------
>Amborella|ERN00339_23_255
VNKILECLN-N-ELGVIGNHGMGGIGKTTLMHEINN--HLSQNFKV-IWI
TVSKDVNITRI-QKIMKKL-G---MN-VE-DEDMIVERLFSALKEQRFVL
IVDDLWE-K-LD-LNAMVPN-PKNKCKIVITTRSVIVCNRM-ETDLKIKV
DVLIEEEAWILFREKA-RN-VLP-SIEPIARKVVKECAGLPLAIIVVGCA
LRDKDNVHVWQNASRALR-TEDGEVFVPLKYSY
>Cinnamomum|Cm16193_129_359
---IWNCIG-T-EKRIIGVHGMGGVGKTTIMRNIHN--DLSESFDF-IWI
TVSNDVDVNKL-QRIAKEL-N-D-KE-DD-DEDGAARKIFNALRRKKFLL
ILDDMWK-Q-FD-LVEVIPS-EENGCKVVLTTRDKGICGPM-QAHA-IEV
RVLSKDESWEFFKNI--VGGISK-DIENLAKGVAKECCNLPLAIKTVGGS
MCGVDNAAVWMDALKDLKEGF-G-VFTPLKFSY
>Prunus|Prupe.2G117400.1.p_168_390
---LATHL-KEKGPRVVSIWGMGGLGKTTLAKQVYHHGKVKRHFDCFAWV
CISQQCQGREVLKEILTKLISNEQQKIADLGKDQIAEWLWNTQRERKCLV
VLDDIWTRDAWRSLEVGFP--EETESRILLTTRNKEVASYVDNG-FLFEP
QPLNDDESWELFEKRAMFEEDK-EQKKELGTEMLQNCKGLPLAITVLAGL
LARK-TVDEWNTVHKNVY---------------
>Cinnamomum|Cm13858_91_331
-----KLI-D-GSPTVIGIVGMGGIGKTTLAQKICNRDTIKHSFKCIIFE
TVSQQCELEDLLKRMLTKM-VGEECKGKEVM--DLLKTLKSKLEDEKYLV
VLDDVWE-NSWWNLNSAL-PK-RNGCCVIVTTRNEDVAKSM-GAIDINRP
QILSDDDSWSLFTKIAFARDRNP-NLESFGKEIVARCGGLPLAIKVVGGM
MLGKDSVHEWRRIAQRK-EMEKKKLMLSLGLSY
>Populus|Potri.018G003200.1_175_408
KGRVRNML-QGPALRTISLVGMGGIGKTTLAQLVYNDHEVEIHFDKRIWV
CVSDPFDETKIAKAILEAL-KGSASDLIELQ--TLLENIQPLIRGKKFLL
VLDDVWNEDKWEQLKYSL-MCGLPGSSILVTTRKRNVASRM-GSSPTLEL
GLLSTDECWSLFSRLAFFENRRG-DLEDIGRQIAAKCKGLPLAAKSLGSL
LRFKSRIEEWESVLNSV-ESEEA----------
>Phaseolus|Phvul.004G009936.1.p_185_425
KDIIINWLENPNQPSILSIVGMGGLGKTTLAQHVYSDPKIEDAFDMKAWV
CVSDHFQVLTVTRTILEAI-TNQK-DDSNLE--MVHKKLKEKLSGKKFLL
VLDDVWNEREWEAVGTPL-SYGAPGSKILVTTRSEKVASSM-RS-KVHLL
KQLGEGECWKVFENNALKDDEND-ELMKVGRRIVEKCKGLPLALKTIGRL
LSTKSSISDWKNILESI-ELKEHSIIPALFLSY
>Brachypodium|Bradi5g17527.1.p_171_416
-RSLMEWLEDHSR-TLVSVCGMGGVGKTTLVTNVYNEIAASRHFDCAAWV
AVSKKFTPEDLLRKIAKEL--SAGWDINEMDYLSLVEALRGHLARKRYLL
LLDDVWDAHAWYEIRSAFVD-DGTGSRIIITTRSQDVASLAASN-RIIML
EPLPEKEAWSLFCNTTFREANRPYHLQNWAFKILDRCCGLPLAIVSVGNL
LALKKTEFAWKNVHDSLEW-ESSEVSSILNLSI
>Brachypodium|Bradi1g55080.1.p_182_428
LKQLTDWLDDKKGHSIISICGMGGLGKTTLAGSIYKKEEIKRMFACCAWI
SVSQSYRVKDLLKRILLQLMPNVNEGFDTMDCLNLVQLLQRYLHDKRYLI
VLDDLWSRDAWKFLANAFVK-NNSGSRIVITTRIETVASLADVD-CEMKL
RLLPKEEAWTLFCRKAFSREDRPLNLKACAERIVEKCQGLPLALVAIGSL
LSYKIEEHEWDLFYSQLRWLDNNSVASILNLSY
>Eucalyptus|Eucgr.E00908.1.p_165_401
IEVLVNELKDGEQQRVISICGMGGLGKTTLAKKVFAHDKVKNHFDGFAWA
CISQEYRVRDILEGILVKLDP-DQEGVKKMKDDELLETLYMTQKQKTCIV
VLDDIWTKRAWVGLKNAFP--KDTRSKLLITTRNREVAEYIDHC-FLNEP
QCLSQEESWVLLKKKVFPRK-V-EDMKMLAYKLLKKCAGLPLAIIVLGGL
L----AHNDWETVNRNINLFSDK-VLEVLALSY
>Mimulus|Migut.E00976.1.p_196_434
LNEVMDKLGQQSNLRIIPIVGMGGIGKTTLARNAYVK--FMKHFDIRAWV
TVSQNYNVREILIEILLCINKESRETLSAKSEGELGVKVHQSLWGRRYLI
VMDDIWSVEVWDKVNLFFPD-NGQRSRIMITTRLSDVA---SGS-HGVVM
DFLNEDKSWDLLCKSILEEEEEPPELEEIGKKIAKNCEGLPLSIVVIGGH
LAKSRTREHWEYVSENIKKVNSEECLKVLQLSY
>Daucus|DCAR_024175_275_513
IKALMAQLSTDPSLKVISIHGMGGLGKTSLATKLYNSNEL-SHFDTRAKV
CVSMDYNIKDVLKRLIKSFMGHEK-ELSKMDEQDLLQHTRKLLQGQRYIA
VIDDIWDIKAWEVIKIAFPN-DENGSRIIITTRNKKVAETVDKC-FVHQL
QFLKEEESWKLFCKKAKPT----PTMEKLGMEMVGKCGGLPLAIVVLSGL
LL-QRSYEYWSKVKEHIWRLKDEVIEEILSLSY
>Daucus|DCAR_025716_167_389
IKTLMSELSEDPWRKVIAIHGMGGLGKTSLATELYNSGDL-RHFGTRAKV
CVSNEYSIKDVLKRLIKSFMGHEQ-ELSKMDEHDLLHHLQKLLQDRRYLI
VIDDIWDTKVWELIIKAFPD-QKNGSRIIITTRNKKVAEMIDKC-FVHQL
RFLTEEESWQLFCKRAEPT-----NLKKLGKEMVGKCGGLPLAIVVLSGL
LL-HKNYAYWSKVKEHIWRLKG-----------
>Ananas|Aco022389.1_235_482
----LRWLDEEQQPMIISVLGMGGLGKTTLVTHVYNIIK--ASFDACAWV
AVSQSYETDDLLRKILKEFREKRENNIDTMDYRSLVETIRTYLQCKKYVL
ILDDVWSTDVLGKIKYALLN-SNCKSRIVLTTRIRNVALLANEN-RMFEL
KPLEADHSWDLFCKNAFWKANKSPPLEQCAKKIVERCGGLPLAIVSIARL
LSFRQTGSEWEKVYKDLEWLTNNKVHNILKLSL
>Cinnamomum|Cm16250_136_344
----------M-EKKIIGVHGMGGVGKTTIMRNIHN--NLSESFDF-IWI
TVSSDVNVNKL-QRIAKEL-K-D-EE-DD-DEDGAARKIFNALRRKKFLL
ILDDMWD-A-FN-LDEVIPS-EENCCKVILTTRNKGICGQM-HAHA-IEV
RVLSEDESWEFFKNIV-VGGISK-DIEHLAKDVAKECCNLPLAIKTVGGS
MCGVDNAAVWMDALKDLKE--------------
>Nicotiana|NbD036362.1_156_373
-----DQLRGARELEVVSIVGMGGIGKTTLANKIYNDPFIMSHFDIRAKA
TVSQEYCARNVLLGLLSSI--GKIEFHEQQDDDQLADRLQKLLKCGRYLV
VIDDIWTREAWDDIKRCFPD-CNNESRILMTTRNVEVAEYANGK-TPYHM
RLMSFDESWNLLYEKVFVKD-YSPEFEQLGKKIALNCRGLPLSLVLIAGL
LSKMKSLDKWKSVVKNVSSVN------------
>Phaseolus|Phvul.002G131000.1.p_163_414
RDQIVKFLDNSEDLSVYPIVGMGGLGKTTLAKQVFNDHEVCKHFDLTIWV
CVSDDFNTKTILQSIIECC-TGQNPNLN-LE--AVRKRVEEVLQSKRYLL
VLDDVWNEDKWKQLKGKL-QAAEKGATILVTTRLQEVASTM-ETHPAYHL
TKLSEDDSWSLFKHHAFGANEIE-ELVAIGREMVRKCVGSPLAIKTLGSL
LRDKSEVSQWENVKESI-NIEEENIMRALKLSY
>Nicotiana|NbD048521.1_19_255
TEIIIKRLEGKKELDVIPIVGMAGQGKTTFARKLYNNAIIVDRFGVRAWC
IISQTYNRQELLQEIFGQVIGK----DKVDEVGELADMLRKRLIGRRYLI
VLDDMWDIKAWEDLRLSFPN-GETGSRIIVTTRLEEVGKQVKHT-DPHSL
PFLKLDESLKLLQKKVF-QKEAPPELQDISLAVAKKCKGLPLVIIFVAGI
IKRKTEESWWDEVNKSLLSLG-EGSRSTMQLSY
>Phaseolus|Phvul.011G181500.1.p_188_427
KRLIIDWLDNGNQPSILSVVGMGGVGKTTLAQHVFNDPRVDEAFDVKAWV
CVSDEFDVFKISRAILEAV-TKST-DDSDLE--MVHRRLGEKLTGKKFLL
VLDDVWNENKWEEVQKPL-ILGVQGSRILVTTRSKEVASTM-RS-KEHSL
KQLQENDCWKLFAKHAFRDDQNP-ECTKIGMKIVKKCKGLPLALKTMGSL
LYNKASVSEWTTVFQSI-EFKERCIMPALALSY
>Prunus|Prupe.1G043100.1.p_172_425
VEELVMHLKDENRHRVVSIWGMGGLGKTTLARQVYHHKNVRQHFDSFAWV
CVSQRCEIRNVWEGIFIKLISKEQQDIKEMTYDEIAKKLFCVMQEMRCLV
ILDDIWSIETWNFLNVAFP--EQTQSTILLTTRYEAVALPPNNC-FLHKL
QPLNENESLALLEKIAIFGPDG-SKMRELGRKLLRHCAGLPLAIIVLAGV
LSTK-TIKQWEMVNENVYAIRRGEALWVLALSY
>Solanum|Solyc07g009180.1.1_161_395
--KVMRRVGPPSSREIVSIVGMGGIGKTTLAKKVYHHPEVRNRFDVHIWV
TISQEYQTRDLLLCILSCIFQEIQETYR-SSDDQLMDMIYKKLKYRRYLV
IVDDIWSIGIWDLMTRFFPD-DNNGSRIILTSRHKEVAEHADDS-NPHEM
SLLNSDNSWKLLHDKVFGSQDVPRELEKIGKQVAQKCQGLPLALLVVAGH
LSKMRTRECWDDVAKTISKVA------------
>Solanum|Solyc11g006630.1.1_154_399
FNTILDRLSQTHELTVVPIFGMGGIGKTTLARKVYDNSSIRSRFDKQAWV
TISEEYNERQMLLELVSSIM--GSQERS---NDELMEIVYRGLKSRRFLI
VIDDIWSTKAWDQMQRIFPN-DDNRSRILLTTRLKYVADYSCGF-PPHSK
SFLSLEDSWNLFTKKLFKNN-PPPLLEKTGKHIVKQCRGLPLSVVVVAGL
VGKMPTHDNWKKVEENLSSFGT-ECQSILSLSY
>Ceratophyllum|Cd16656_170_393
LKVLKDRLGTEEKRRCISLVGMGGLGKTTIARKVY--ADVRRYFDCSAWV
YISQEFNIKDVLEKIMKDITG-DE-IIK--DEEILKYKINELLKHQRYIV
VLDDVWNNRFWLNLRSVFPD-DNNGSRLLLTTRIEDVAMYVDQS-SPHNL
RFLDEYESWELFRQKARVPED-PEGLFYWGRKITQKCGGLPLAIIVLGGL
LSRKKQAHWWEGVSNRISSLKES----------
>Beta|KMT06746_251_505
REHLVDWLNGETKRAVFSIVGMGGLGKTTLARKVYDSQIVINHFSNQAWV
TVSQSYKVEELLKKTLKHFKKKESPQIENMDETLLMFELREYLKQKKYMV
VFDDVWSVEFWEFIRHALPD-NSQGSRVLITTRYKEVAHSCKYD-RIYKL
NRLPEEKALELFCKKVFYY-AGPPELKELANNIVRRCEGLPLAIVAIAGL
LSTKKEVIEWQELEKNLGSLLTNSMTRILSLSY
>Eucalyptus|Eucgr.H01041.1.p_172_392
REAVIKLLDEKN-TSVMAIVGMGGLGKTTLSQLVFNDGAVKGSFELRSWV
CVSDQFDICKLTATALEEF-SSSKKETENLN--QLQLQLKDFLTGKKFLL
VLDDVWNEDLWDAFLVPF-TYGARGSKIVVTTRNEGVASVA-HAVSTYPL
QKLQDEESWDLFAKHAFDQNERT-RLEDIGQRIVKRCDGLPLALKTIGSL
LRCESGIRKWEIIAE------------------
>Ananas|Aco030471.1_198_445
---LLGWLDEEQQHMIISVLGMGGLGKTTLVTHVYNIIK--ASFDACAWV
AVSQSYETHDLLRQILNEFREKRENNIDTMDYRSLVETIRTYLQYKKYVL
ILDDVWSADVMNNIKDALLN-SNSKSRIVLTTRIRDVALLANEH-RMFEL
KTLEADHSWDLFCKNAFWKANKPPHLEQCAKRISEKSGGLPLAIVSIGRL
LSFRQTDSEWEKVYKDLEWLTNNEVHDILKLSL
>Populus|Potri.016G092600.1_161_405
IEKLKRWI-S-GVLQRIGIVGMGGLGKTTIAQKFFGDRAVAGCFDKKIWV
SVSQDFSDEKIIKSILEQL--RKNPPVSDLG--QMLHAINQSLQGHSCLI
VMDDVWSFNELWGLCSAI-QKTEKRSCVMITTRHEDVATHM-GVESIHHP
KVLDDKDSWSLFCNFAFQETKKP-QFEIVGKEIVGKCGGLPLAIKTIAAS
LATEHNLGKWKDILEHH-LTRKQNVKTSLQLSY
>Vitis|GSVIVT01001429001_120_339
KEEIVEFL-SESKVDVISIVGMGGAGKTTLAQLVYNDKRVQEHFDLRVWV
CVSDEFDVARITMSILYSV-S-TNNDLQDFG--QVQVKLRDALAGKKFLL
VLDDVWNEEKWDILRSPF-EAGAKGSKIIITTRSEAVAMIMGRTVHLFRL
GVLSEDDCWSLFAKHAFKNKDHP-NLE-VAKEIAYKCKGLPLAAKVLGQL
LQSEP-FDQWETVLN------------------
>Prunus|Prupe.3G089400.1.p_57_276
---LVKKL-QARPFLVIPIVGMGGIGKTTLAQLAYNDERVQAHFDNRIWV
CVSDPFDEIKIAKAIIDVL-KMNIQASNELQ--TLLEIIVECVKGKKFLL
VLDDVWNDEKWEPFKLAL-QNGAVGSSILVTTRKEDVAMMM-GA-SAINL
KELSDENCWKLFCHIALVDESYR-TFEVIGKEIVKKCKGLPLVAKTLGGL
MRHKKTRKEWEDVLKS-----------------
>Cinnamomum|Cm12034_153_387
LQKILNNVD-P-KKHKIGIWGMGGVGKTTVMKLLNN--LEEIKFEV-IWV
TVSKDCSIKML-QTIARRL-S-N-SY-ND-SDERVASRLFQTLTNMKFLL
LMDDVWA-K-VD-LHDIVPN-QEKGTKVVLTTRYRDVCHKM-GTDEEIRV
DPFSEKEAWSLFCEKV-GE-ASP-SIQPLARRVVGECGGLPLAIDVIGAS
LRKEDSVRVWENAVQELSSTDYDQVFRRLKFSF
>Nicotiana|NbD010082.1_149_374
FKMLQDQLRGASELEVVSIVGMGGIGKTTLANKIYNDPFITSHFDIRAKA
TVSLQYRAINVLLGLLFSI--GKTEFYDQQDVGQLADRLQKLLKGGRYLV
VIDDIWTTEAWDDIKLCFSD-CNNGSRILLTTRNVDVAEYASGK-PPYQM
RLLNSNESWNLLCGKVFEKE-FALDFEIIGKQIALKCGGLPLAITLIAGL
LSKKKALDEWQSVAESVSSVT------------
>Mimulus|Migut.I00306.1.p_153_394
MEEMMDMLGRQSTRQIIPIVGMGGIGKTTLARNLYVSRLIVRHFDMLAWA
TISQEYSMKGILLEILLCIKSESKETYSAMREDELGLVLHKTLIGRRYLI
IMDDMWSIEAWELVKFFFPD-NNNGSRIIVTTRLRIVA--QLDS-RGIEM
SFLDDHHSWNLLCRNVFG-EQDPLELEEIGKEIAKSCKGLPLSIVVIGGL
LAKSRTREYWEYVLENISSVNLEECLRILNMSY
>Nicotiana|NbD009869.1_157_393
-ENMLSQLSGSPELEVISVTGMGGIGKSTFAKKLFSHPSILSFFDIRGWI
TVSENYSYRGILLGLLIDA--IGKEDLDKKNDSDLAVCLKQSLMGRRYLI
VVDDIWSKNAWDEIRLCLPE-DGKRSRVLLTTRDAEVAHYASPK-DPFRM
HLLDQEDSWNLFYRNAFIEK-GAIEFEDIGKEVAKNCNGLPLMIAVVAKV
LS-SRTLDEWTKVAESVSSAEVDQCSGVLALSY
>Solanum|Solyc05g012740.1.1_509_740
-YTLRGKLRGSSKLDVISIVGMPGLGKTTIANKLFFDQLVVSHFDVRAQC
CVSQVYTRKDLLLTILHSVKKT--VVSDKLPEDVLADKLRKLLMVQRYLI
LIDDVWETVAWDDLKPSFYD-ANNGSRIILTTRLGDVANDAKFS-DPHFL
RLFTQEESWMLLKTKVF-NTKSPLVLEDVGQRIAKRCGGLPLSVVLVAGI
LETTKETNCWEQVAINLGSIQA--SEDIINLSY
>Prunus|Prupe.5G025300.1.p_172_420
KQKLVSWLKGGSGREVVSVTGMGGIGKTTLVKKVYDDVKVKKHFKPHAWI
TVSQSFQAEDLLKDIIHKLYARRPEGVDDKNSNELKAIIKNFLQKRKYLI
VLDDVWHTNEWETVKYVLPT-GNFGSRVMVTTRKADVAFTSCKC-KVYHL
KPLPADKSWNLFTRKAFQG-KPPPYLYEKCKCILKKCEGLPLAIVAISGV
LATKRRIDEWDFICHSLGAIHGNELKKVLSLSF
>Nicotiana|NbD006495.1_1099_1321
-ATLKQRVGGSPDLDVITIFGMPGLGKTTLAKKVYDDCKAVNRFDVCVWC
CISERYEKKSLLIDILQQIIGP--ENVEEKSEGDLADLLRRSIMGRRYLI
FLDDIWTIEAWDDVKTPFRD-DKQGSRIILTTRHAEVASYAKTT-DPLRL
RFFHNEESWMLLVQKLF-QDQQPPELVDVGKRIAEKCQGLPLSVVLVAGL
LGKMTKEDGWLQVAESLSTTVG-----------
>Prunus|Prupe.1G051800.1.p_172_425
VEELVMHLKDENRHRVVSIWGMGGLGKTTLARQLYHNKKVRQHFHSFAWV
CVSQRFQVRNVWEGILIELISKEQQEIKDMTDDEIAKKLFLVLQEMRCLV
ILDDIWRIETWNLLKDAFP--VKTESTILLTTRNQAVALPSNSA-FLHEL
QALNEKKSWELFEKIAISGADG-TKKRELGMKMLRHCAGLPLAIIVLAGV
LARK-TVREWERVHENVHEIRRGEASWVLALSY
>Eucalyptus|Eucgr.H01020.1.p_151_372
REAVIDLLDEKN-TSVMAIVGMGGLGKTTLSQLVFNDGVVKGSFELRAWV
CVSDQFDICKLTATALEEF-SSSKKETENLN--QLQLQLKDFLTGKKFLL
VLDDVWNEDLWDAFLVPF-TYGARGSKIVVTTRNESVASVA-RAFSKYYL
QNLQDRECWDLFAKHAFDQNERT-RLEEIGQRIVKRCDGLPLALKTIGSL
LRCESDIRKWEIIAES-----------------
>Prunus|Prupe.6G199500.1.p_149_386
KNLLMGSLNEEQCQTVVSVVGMGGSGKTTLVARTFKDEIVKRHFECYAWI
TVSQSYVIEDLLRRLIKEFKAKEEADMNAMSYNELLEILVNYLETKTYLV
VLDNVWDVHLWEKIRFSFLD-KQLGSRVMLTTRREDIASSSFES-RVHKI
QPLEKGDAWELFRMKAFSSPNKSTEILPLARELVEKCEGLPLAIVGLSGL
MSSKKSLTEWSTVYSSLNWL-------------
>Mimulus|Migut.D01736.1.p_157_389
LFQLLDKLVQQSNRQVIPIVGMGGIGKTTLAQNAYEDPLIVQHFDIRTWV
TVSQKYNVKQLLLQLLS-------RQSCETDEHLLGQELHKMLWGRRYLI
VIDDIWSIEAWEEVSRFFPD-NNNGSRIVMTTRISNVA--THDS-LLFEL
SFLDEDQSWKLFCKKAFG-HAGPSKLVDIGKEIVQKCKGLPLSISVIGGL
LGRSMTQEYWTYIAKDLISLNYGECLSILSLSY
>Solanum|Solyc10g008230.1.1_146_381
-MTVKSRLGPPSKLTVVSIVGMGGIGKTTLARKVYDDIYMEHHFYIRAWI
TVSQMHQHREMLLGILRCFSLTYQ------NIEQLAEQVYRSLKGRRYLI
GMDDVWDTNAWDVVKRSFPD-EKNGSRVILTSRLANVGIYASGS-PPHYM
RCLSVDQSLKLFNLKVFG-RETPLELEKATKQIVEKCQGLPLAIVVVAGF
CSKIKTEDCWEDVAHKIGLVSR-ECMDLLALSY
>Pinus|PITA_000026869-RA_202_446
AQKVQAWLE-APQPLMVGVYGMGGVGKTSILQLIYN--HFKE-FDV-IWL
TISQKYEITNL-QAMAETL-N-K-EG-IF-DNDIRKMKLSASLRGKKFLL
ILDDLWR-S-ID-LTEIVTD--HNCSKVLMSSRSSLVIEQM-GASYSLKI
QPLSTEEGLVLFKREAFG--VPE-SVQGIAREIAKECQGLPLALNVVAAA
MRSKKTEDEWKRALNLMRKPFIDELYKRLKWSY
>Cinnamomum|Cm16222_169_392
----------T-EKKIIGVHGMGGVGKTTIMRNIHN--DLSEPFDF-IWI
TVSNDVDVNKL-QRIAKEL-K-D-EE-DD-DENDRAIKIFNALRRKKFLL
ILDDMWK-Q-FD-LVEVIPC-EENGCKVVLTTRDKGICGRM-QAHA-IEV
RVLSEEESWEFFKEI--VGSISK-DIESLARDVAKECCNLPLAIKTVGGS
MCGVDNARVWKCALKNLKEGF-G-VFVPLKFSY
>Mimulus|Migut.G00725.1.p_7_243
LMAIKDKLGNSSKLQVIPIVGMGGIGKTTLATKAYHDPSINENFNVRAWV
TLSQDSSKEKVSSSLVCAM--FVVRSNE--------K-VFQALKGRKYLL
VLDDIWSTKAWDDIMMMFPD-DNNKSRIILTTRLSDVAAYPDCS-HLHEM
DLLDDDQSWNLLRQNIFNGKEDPLELEIIGKEIARSCGGLPLAIVVIAGV
LSKVNNRASWEKIARNVKSIAKEGFEEILSLSY
>Persea|Pa8819_162_364
-KMVAKLLGEEDRRCVVSIVGMGGLGKTTLAKKVYHHLDVKNHFGCFAWV
YVSQECRDRDLFMDCIKCLKSEDEKRMKSMSARELGNMLKSYLEGKRYLV
VIDDIWRIEDWNSLQAFFPK-EMNGSRIMLTTRNRTVAKEADGC-EPHML
RYLTEEEGWELLSKKAFPKLGHPNHLEEVGRKIVGKCKGLPLAVVVLG--
---------------------------------
>Phaseolus|Phvul.004G009300.2.p_186_425
KDIIFNWLENPNQPSILSIVGMGGLGKTTLAQHVYSDPKIEDTFDIKAWV
CVSDHFQVLTVTRTILEAI-TNQK-DDSNLE--MVHKKLKEKLSRKKFLL
VLDDVWNEREWEAVGTPL-SYGAPGSKILVTTRSEKVASSM-RS-EVHLL
KQLGEGECWKVFENNALKDDEND-ELMKVGRRIVEKCKGLPLALKTIGRL
LSTKSSFSDWKNILESI-ELKEHSIIPALFLSY
>Solanum|Solyc05g008070.2.1_153_376
YKAILNCLAQTKELIVISLIGMGGIGKTTLARKVFDNSIIRDRFEKHAWV
TISEQYNKRQMLLEVASSIS-GVNQEMS---NDELMVIVYRSLKGRRFLI
VIDDLWSTEAWDQMRRIFQN-DNNKSRIILTTRLKHVADYSSDF-PPREV
SFLSFKDSWKLFTKKLFRKD-RPPQLRKIGKHIIQQCQGLPLSIIVIAGL
LSKIVTYDNWKKIEQDLNSHGS-----------
>Cinnamomum|Cm12441_191_433
ISTLKKQLNGEQRRSVISIFGMGGLGKTTLARQVYH--DVKNDFDCHAFI
CLSQQYEMKDVLIHLITCAMGGGE--IENLPIEELGMRLREHLKGKRYLV
VIDDIWSTKAWDDLKLILPD-GKSKSRVMLTTRIKDVAVHADVS-RLHEM
RLLNDNEGWELFMKKVFPGENAPSELEETGREIFAKCGGLPLAILVLGGL
LATKKTFREWSNVLKCVPRLTESECMEILALSY
>Phaseolus|Phvul.004G008740.1.p_136_377
KDIIINWLENPNQPSILSIVGMGGLGKTTLAQHVYSDPKIEDAFDVKAWI
CISDHFHVLTVTRTILEAI-TNQK-DDSNLE--MVHKKLKEKLSGKKFLL
VLDDVWNEREWEAVRTPL-SYGAPRSRILVTTRGEKVASSM-RS-EVHLL
KQLGEDECWKVFENHALKDDEND-ELMKVGRRIVEKCKGLPLALKTIGCL
LRTKSSISDWKNILESI-ELKEHSIIPALFLSY
>Daucus|DCAR_003582_167_405
VRSLLAELRKDPALKYVSIHGMGGLGKTTLASKLYHSSEL-SHFKSRAWV
CVSEDYKTEDVLRKIIKSFMKLDGVYLDKMDEADLLQHLLNLLQEGGFLA
VIDDIWDIKVWKKIKSAFLD-KSDGSVVIITTRYKKVAERVDRC-VVHKL
RFLNEDESWQLFCKTAKQT-----NLDKLGREMVGRCRGLPLAIAALGGL
LF-HKSYQDWSKVKNDLWRLKGEAIDEILSLSY
>Cinnamomum|Cm3096_177_396
---IVNGL-KDKRFSVVSIVGMGGLGKTTLAQLVFNDETIMKHFEKRVWV
CVSEDYDVYKILTKVIQTL-GGSTDGNLDFG--ILQQSLHAIVGKKRFLL
VLDDVWDE-LWGKLRVPL-KGAAPGSRIVVTTRSRTVADVM-ET--THEL
GILSDSDCWKLFTSRAFRENEWP-GLTAVGKQIVHRCKGVPLAIRTVGSL
LYFKRTKEEWQMVSEST-K--------------
>Cinnamomum|Cm16521_241_476
IEKIWDLLD-E-HTSVICVYGMGGIGKTTLMKAINN--KLQATFDV-IWV
TVSKELNLQRI-QKIMRRL-H-K-DE-DD-SYNSRSMQLHQYLTDKRCML
ILDDLWD-C-ID-LYTVIPN-KNNRSRTAITTRLFQVCNDM-KADAKIRV
NALTEAEAWDLFAANV-GEEAQL-DIKDIAKNVAMECGGLPLAIIVVAKA
MQGEKKKELWEDALRALRAPERGQVFRPLKLSY
>Cinnamomum|Cm234_157_392
LQKILENIN-S-RIQKIGIWGMGGVGKTTAMKLLND--RSEIKFEV-IWV
TVSREGNRRKM-QNIAERL-K-N-SN-ES--DDRLQARICRTLRRKKFLL
LLDDVWE-R-ID-LCDVIPD-HDNGCKVVLTTRSLSVCRQM-ETDEEIKV
ETLSKDEAWLLFKEKV-GD-VSP-HIEPLARCVVKECDGLPLAIIVVGSS
LRKNSDVIVWRNTLRELQCTQEARVFHCLRFSY
>Cinnamomum|Cm16253_159_391
---ILDWIG-T-EKPIIGVHGMGGVGKTTIMRNIHN--DLSESFDF-IWI
TVSNDVDVNKL-QRIAKEL-Q-V-EE-DD-DEDVTARKICNALRRKKFLL
ILDDMWK-Q-FD-LDKVIPS-EENGCKVVLTTRNKRICGQM-QAHA-IEV
RVLSEQESWEFFKDIV-VGGISK-DIENLAKGVAKECCNLPLAIKTVGGS
MCGVDNDAVWMDALKDLKEGF-G-VFTPLKFSY
>Mimulus|Migut.L00556.1.p_170_439
LMEIKTRLGESSKLQVIPIIGMGGIGKTTLARNAYDDQLMVQRFDIRVWV
SVSHDYSPTRILSALLVSMKTRSEDSNEEDDNESQKEKVYKSLKGRRYLI
VMDDVWSTKAWDDIRNMFPD-DDNGSRIVLTTRLSDVASYPDFT-PLHEM
HFMDTDRSWSLLQKKVFA-GQDPHELERIGKEIARNCRGLPLAIVVIGGI
LSTIRTRASWSEIMRNVSSFATNGFEKILSL--
>Vitis|GSVIVT01032827001_148_397
---LVERLEPDKRCSVVCIYGMGGLGKTTLARKVYHHVRVRRHFDHFAWS
PISQYLDIRAVVQGILIKLISGEQREIDNMSDDEVLERLYKIQEEKKCLV
VLDDVWRRQDWESLRPAFP--GKEGSRIVVTTRCQA-ASIVDNA-FFHQP
KFLTGEESWELLQRKALPTNDS-DNVEELGKEMVRYCGGLPLAIVVLGGL
LATK-TFYEWERVQRNIKSLRRGSVSDVLALSY
>Ananas|Aco031824.1_182_427
--LLLRWLDEQQN-IIISVWGMGGLGKTTLVTHVYNNIK--TTFDACAWV
SVSQCYDTNDLLKQIIKEFREKIAGDIDVMDYRSLVQTICSFLRNKRYVI
ILDDVWSINAWFDIKYAFLD-GNSNSKIVLTTRIYEVALLAHEH-YRLEL
KPLEPDHSWSLFCKNAFWKTNRPPLLKHWAEKIVEKCCGLPIAIVSIGSL
LSFKQLDTEWEKVYKDLEWLTSNEVNSILKLSL
>Vitis|GSVIVT01020278001_1_218
---------------------MGGVGKTTLLTRINN--ELKTRFDV-IWV
TVSRPANVEKV-QQLFNKL-E-G-DK-WERSEDERAEEIFNVLT-KKFVL
LLDDIWE-R-LD-LSKVIPN-HQDKLKMVFTTRSKQVCQKM-ESTKSIEV
NCLPWEEAFALFQTKV-GADISP-DIPKLAEMVAKECDGLPLALITTGRA
MAGAKAPEEWEKKIEMLKNPKPGDLFRVLAISY
>Amborella|ERM95048_156_387
VNTILECLN-D-ELGVIGINGMGGVGKTTVMLEINN--RLSQNFKV-IWI
TVSKDVNITRI-QKIMTKL-G---MN-VE-DEYMIAERLFFALKEQRFLL
ILDDLWE-K-LD-LNAIVPN-PQNKCKIIITTRSLMVCNRM-ETDLKIKV
DVLIEEEAWILFREKA-RN-VLP-SIEPIARKVLKECGGLPLAIIVVGCA
MRDKDNVHVWENALRALR-TEKGEVFVPLKYSY
>Cinnamomum|Cm20014_128_341
--EIWNYIG-T-EKPIIGVHGMGGVGKTTIMRNIHN--DLSEPFDF-IWI
TVSNDVDVNKL-QRIAKEL-E-D-EE-DD-DENDRARKIFNALRRKKFLL
ILDDMWK-Q-FD-LVEVIPS-EENGCKVVLTTRDKGIFGPM-QAHA-IEV
RVLSEDESWEFFKNI--VGGISK-DIEHLAKDVAKECRNLPLAIKTVGGS
MCGVDNAAVWMDASKDLKE--------------
>Prunus|Prupe.3G087900.1.p_182_403
KDVLVKKL-QGGAL-VIPIIGMGGIGKTTLAQLVYNDEKVQAHFDNRIWV
CVSDPFDEIKIAKAIIDGL-KKESPASNELQ--ILLQFIHESVKGMKFLL
VLDDVWNQDKWEQLKLLL-QNGAVGSRILVTTRKEEVARMV-GA-STVNL
EMLSEENCWALFYHIALADKNSK-GLEFIGKEIVKKCKGLPLAAKALGGL
MSCKKTRKEWEDILN------------------
>Ceratophyllum|Cd22673_171_401
LKVLKDRLDTEEERRCISVVGMGGLGKTTIARKVY--EDVRSYFVCSAWV
YISQEFNIKDVLEKIMKDITGKDE-VMKGTDEENLKCEINKLLRGKRYLV
VLDDVWNDRLWLTLRSVFPD-DNNGSRLLLTTRIEAVAKYVDIS-SPHNL
RHLDKDDSRKLFCQKARIPED-PEVLFDLGSKITEKCGGLPLAIVVLGGL
LSRKKQAHWWEGVLNRISSLND-----------
>Phaseolus|Phvul.011G014301.1.p_170_419
-KDIIKRIEGGSNRKVVSIIGMGGLGKTTLARKVYNSSEVQQHFECRAWV
YVSNECRVRELLLGLLKHLMPEQQRGKKSLSEEELKKLVRNSLESRTYLV
VVDDLWKRQDWDEVQDVFPD-NNRGSRVLITSRLKEVALHT-HD-LPYYL
QFLSEEESWELFCRKVFRGED-PSDLEALGKQMVQSCRGLPLSIIVLAGL
LAYKKSHREWSKVVGHVNWLTRDTVKDILKLSY
>Cinnamomum|Cm12007_15_249
LQKILECMN-E-RIQKIGIWGMGGVGKTTVMKILNN--LPEIAFEV-IWV
TVAKDFSTRQL-QTIAQRL-S-N-LN-DE-SNERVARRIFQSLRGMKFLL
LMDDVWA-R-VD-LEDIIPT-QGNGCKLVLTTRDCNVCHKM-ETNEEIKV
ELLSVEEAWELFREKA-GE-VSP-NIQPLARCVVDECDGLPLAIVVIGAS
LRKEDNILIWENAVQELSATDYDRVFKRLKFSF
>Cinnamomum|Cm18957_42_276
LKRIEECLN-D-QIGKIGIYGMGGVGKTTIMTNIHN--NIKNAFDV-IWV
TVSKESNLKKL-QDVSKEL-C-S-SN-TE-DALRRSAEIFMALLIGKFLL
ILDDMWR-P-FS-LTKIIPN-EENKCKIVWTTRSKKVCQGM-GSERIIEV
DGLTEDESWTLFKEKL-GANVSL-EIESIAKAIVKECDGLPLAIITIGAA
LRDEDDVRIWRNASEDLKNSDEGDVFSCLKFSF
>Mimulus|Migut.I00595.1.p_86_319
--EVMDKLGQHSNLCIIPIVGMGGIGKTTLARNAYVK--FMKHFDIRAWV
TVSQNYNVREILIEILLCINKDSRETLSAKNEGELGVKVHQSLWGRRYLI
VMDDIWSVEVWDKVNLFFPD-NGERSRIMITTRLSDVA---SGS-HGVVM
DFLNEHKSWNLLCKSILEEEEDPPELEEIGKKIAKNCEGLPLSIVVIGGH
LAKSRTREHWEYISENIKKVNSEECLKVLQLSY
>Cinnamomum|Cm13855_174_415
----EKLI-D-GSPIVIGIVGMGGIGKTTLAQKICNRDTIKHSFKCIIFE
TISQQCDLEDLLKRMLTKM-VDEEGKGKQVM--DLLRTLKSKLEDEKYLV
VLDDVWE-NSWWNLNSAL-PK-RNGCCVIVTTRNEDVAKSM-GAIDINRP
QILSDDDSWSLFTKIAFARDRNS-NLESIGMEIVARCGGLPLAIKVVGGM
MLGKDSVHEWKRIAQHK-EMEKKKLMLSLGLSY
>Ananas|Aco028561.1_183_430
---LLKWLDEEQQPMIISVLGMGGLGKTTLVTHVYKIIK--ATFDACAWV
AVSQSYETDDLLRRILKEFREKRQNNIDTMDCRSLVETIRTCLQDKKYVL
ILDDVWSIDVMDNIKDALLN-SNCKSRIVLTTRIRDAALLANEN-HMFEL
KTLEADHSWDLFCKNAFWKANKPPHLEQCAKKIVEKCGGLPLAIVSIGRL
LSFRQTGSEWEKVYKDLEWLTNNEVHDVLKLSL
>Panicum|Pahal.B03256.1_191_433
-EILINSLLEDSSLRIIAVWGMGGLGKSTLVNNVYKNEALLSNFNCHAWV
SVSQSCKITDIWRNMLKEI-GDNRFDAASMNSAELRVELAKILDKKRYFI
ILDDVWTADVLFKIREVLVD-NDLGSRVIITTRIEEVASIAEDG-CKIKL
EPLNDHDAWLLFCMKAFPKKNHPPELHQCGKDIVEKCDGLPLALVAIGSL
LTLKESVKDWRVFYNQLIWLHNNNVEKILNLSY
>Phaseolus|Phvul.006G051500.1.p_183_427
---LKNWLNGREERTVVSVVGIPGVGKTTLAKQAF--DKVHNDFECHALI
TVSQSYKVEILLQDMLKELGEKEVQNFAAMDRRSLIKEVRKHLQNRRYVV
LFDDVWNKKFWDDIESAMID-DKNKSRILITTRYENVAYFCKSS-EVHKL
EPLSEEESLRLLCKKAYGSG--PEELKDISLEIVRKCKGLPLAIVAIGGL
LSQKQTAAKWAKFSKNLSLLESNSITKILSLSY
>Panicum|Pahal.B00930.1_181_428
VKRLTEWLDVRKDRTVISVYGMGGLGKTTIASSIYKKEEIKRMFICRAWI
SVSQSYRVKDLLKRILLQLMSKENDGIDTMDCVNLVELLQRYLKDRRYLI
VLDDVWSRDSWPLLDSAFVK-NNIGSRIVITTRIQAVASLADGN-REMKL
SLLPKEEAWTLFCQKAFARDDRPPNLKACSERIVDKCQGLPLALVALGSL
LSYKMDEHGWELFYCQLRWLSNNSVASVLNLSY
>Oryza|LOC_Os10g10360.3_171_400
IAQIKSYLDQNNMLTVISIVGQAGAGKSTLAKLAYSSVITEGYFHKYGWV
SISPKYSALEVLRDLVRQIRGERKMHLNFYGETEVSKLIFDFLKEERYLI
VLDDIWTTDTWDKIKSVFPD-KGNGSRIILTTRDMEVGQHPK-V-QIHTP
DLLDEDKSWELFQKKAFP--Q--TELEVVGKKLSKKCNGLPLALVVLGCF
LS-RHNIHTWEKMVASVDWM-------------
>Cinnamomum|Cm11999_162_396
LQKILKCMN-E-RIQKIGIWGMGGVGKTTVMKILNN--LPEIAFEV-IWV
TVAKDFSTRQL-QTIAQRL-S-N-LN-DE-SNERVARRIFQSLRGMKFLL
LMDDVWA-R-VD-LEDIIPT-QGNGCKLVLTTRDCNVCHKM-ETNEEIKV
ELLSVEEAWELFREKA-GE-VSP-NIQPLARCVVDECDGLPLAIVVIGAS
LRKEDNILIWENAVQELSATDYDRVFKRLKFSF
>Cinnamomum|Cm12006_162_396
LQKILKCMN-E-RTQKIGIWGMGGVGKTTVMKILNN--LPEIAFEV-IWV
TVAKDFSTRQL-QTIAQRL-S-N-LN-DE-SNERVARRIFQSLRGMKFLL
LMDDVWA-R-VD-LEDIIPT-QGNGCKLVLTTRDCNVCHKM-ETNEEIKV
ELLSVEEAWELFREKA-GE-VSP-NIQPLARCVVDECDGLPLAIVVIGAS
LRKEDNILIWENAVQELSATDYDRVFKRLKFSF
>Cinnamomum|Cm16220_124_353
--EILNCIG-K-EKGIIGAIGMGGVGKTTIMKHINN--HLIKSFDV-IWI
TVSKDVDVNKL-QQIAKEL-K-D-KE-DD-DKDSTGIKIFNALGRKKFLL
ILDDVWE-A-FD-LVEVIPS-EENGCKVVLTTRDEGVCGQM-QAHP-MEV
RVLTKEESWEFFKKI--VGGISK-DIENLAKDVAKECCNLPLAIKTVGGS
LCGVDNAAVWMDALKDLKEGF-G-VFTLLKFSY
>Solanum|Solyc09g098130.1.1_538_755
AEELIDYLRGTNELDVVPIVGMGGQGKTTIARKLYNNDIIVSRFDVRAWC
IISQTYNQRELLQDIFSQVTGN----DNGATVDVLADMLRRKLMGKRYLI
VLDDMWDCMVWDDLRLSFPD-VGIRSRIVVTTRLEEVGKQVKHT-DPYSL
PFLTTEESCQLLQKKVF-QKEDPPELQDVSQAVAEKCKGLPLVVVLVAGI
IKKRMEESWWNEVKDAL----------------
>Brachypodium|Bradi1g29427.4.p_170_397
HKELVDKLDNDESLSAVSIVAMGGAGKTTLARKIYTSSRVKEHFDTIAWV
TVSQTFKGIELLKDIMKQITGKNE--VNHTLEHEVGKEIHDFLLENKYLV
VLDDVWETDTWEQLNKAFPD-AANGSRVLLTTRKEDVANHVQ-T-HVHPL
KKLDEEKSWKLFSSKALPSRD--DEFEKLGRKLAKKCDGLPLALAVLGGY
LS-KLNRQAWSSILLD--W--------------
>Prunus|Prupe.1G041300.1.p_172_427
VKEIVTYLKEENCLRVVSIWGMGGSGKTTLAKQIYHHDEVRCHFKSFAWV
CISQQYQVRDVLEGILIKLISKEQEEIAKMRDYEIAKKLFLVQRERRCLV
ILDDIWSIETFNSLKAAFP--EETQSRVLLTTRNEAVALHVDNG-FLHQP
QALKENDSWELFEKIAISGIGG-KKMKELGIEMLRHCAGLPLAIIVLAGV
LARK-NVKEWETVHENVHEIRRGEASWVLALSY
>Daucus|DCAR_004830_168_412
IEQLISHLNKDNGCEVVSICGMGGLGKTTLAKKLYNHVEIKAHFEAFAWV
CITQQFEKEKVFKGLLKQLLP---TDVSKMDDAKVVKELYKVQQGKNCLI
VIDDIWSVKSWVDISAAFPD-TTGNSKILLTTRNEIVAKKS-EG-SIYKI
QGLTEEQGWQLLSKKAGIS-DS-GEMEEIGRNMVKRCRGLPLAISTLGGL
LKGE-L-SEWERINRNISSLSRGGVKWVLGMSY
>Mimulus|Migut.I00584.1.p_223_460
--EVMDKLGQQSNLRIIPIVGMGGIGKTTLARNSYAKPLIVHHFDVRAWV
TISQHYNVQDILIEILLCVSKESREILSGKSEGELSERVHKSLWGRRYLI
VMDDIWSIEVWDRVQIFFPD-NGQGSRVMITTRLSNVVF-QLGS-HGLVM
DFLNEYKSWELLRKSIFEKKEDPFELEEIGKKIAKNCKGLPLSIVVIGGL
LAKSPTREYWEYISENLNSVHLEECLKVLHLSY
>Mimulus|Migut.D01731.1.p_8_237
LIQLLDKLGQQSNRQVIPIVGMGGIGKTTLAQNAYEHSLILHHFDIRTWV
TVSQKYNVKQLLLQLLS-------RQSCETDEHLLGQELHKMLWGRRYLI
VIDDIWSIEASDEVSRFFPD-NNNGSRIVVTTRISNVA--THDS-LLFEL
SFLDENQSWDLFCRKTFG-EAGPSELEDIGKEIVKKCKGLPLAISVIGGL
LGSSKTQKYWKNISKNLISLNSGECLSILSLSY
>Cinnamomum|Cm16194_128_344
--EIWNCIG-T-EKTIIGVHGMGGVGKTTIMRNIHN--DLSESFDF-IWI
TVSNDVDVNKL-QRIAKEL-D-D-KE-DD-DNDGVGRKIFNALRRKRFLL
ILDDMWD-A-FN-LDEVIPS-KENGCKVVLTTRNKGICGQM-QAHA-IEV
RVLSEQESWELFKDI--VGGISK-DIENLAKDVAKECCNLPLAIKTVGGS
MCGIDNAAVWKCALKDLKEG-------------
>Eucalyptus|Eucgr.E03196.1.p_766_989
VKDVIKLLEEDDEARIVGIHGTDGIGKTTIAKAVYD--RLSSCFDSCSFL
AITQNVGIQFVQTNLISDVLEQD--DVALFE-GGI-KFFRDVFRTIKVLI
VLDDV-E-EQ-SHIDDLVGDQDGPGSRIIVTLENGGILQTVGLA-RMYEV
NEMDNDRAFELFCKHALG-TNPP-GYLEIGKRIVKATEQVPLVIEVIGSF
LRGK-TIEDWRK-IEDIK---------------
>Solanum|Solyc05g054020.1.1_526_764
TEWIIRKLSGPAEIDVISIVGMPGIGKTTLAYRVYNHKAIVDHFDVCAWC
TVDQERNEKKLLQKIFNQVIGK--ERFSEKIDDGVADKLWKQLCGKRYLI
VMDDMWDTETLDELMRPLPE-FHKGSRVILTSRKKEVALHGKHS-DPLYL
RLLRSEESRELLKKRVF-GEEGPDELMDVGKRIAKKCGGLPLVLDLIGGV
LSRKKKETLWLEVLHSLSSIFKDEVVKAIQLSY
>Prunus|Prupe.5G025500.1.p_172_420
IKQMVGWLKGSSGREVVSVAGMGGMGKTTLAKQVYDAAQVKKHFKVRAWI
TVTQSFKLGEILKHMIEQLQARIPQGINNMSTNQLKTVIKEVLQRRRYLV
VLDDVWHLCGWDALKYALPN-NTCGSRVILTTRNADVASTTCRG-KVYNL
EPLPLTDAWELLCKKTFQG-NSPPHLEEVCNYILRKCEGLPLAIVAISGV
LATKRRIDEWDMVGRCLGGIEGNKLKKVLSLSF
>Linum|Lus10019530_174_416
--TITCWLGGDSRLTTVSVFGMGGSGKTTLVAYVFNSPVVKRCFDCCAWI
SVPRLFVIEDLLRSLIRELKSVVGDELSTMQYRDLVENLMNCLEQKRYLV
VLDDVWNANVCSRIKASLPD-GQNGNRIILTTRMEDIAIHGGGS-HSFHV
KPLEKEKAWELFCRRAFS---RPPRLQDLAAEIVEKCQGFSLAIVSMGGL
FSTKCSVAEWTRVCENLQWLSNNEVKSILLLSY
>Oryza|LOC_Os08g43010.1_171_413
KEMVVNLLESKRMVEVLSIVGMGGLGKTTLAKMVYNDTRVQQRFELPMWL
CVSDDFNVVSLVRSIIELA-TRGNCTLPDIE--LLRSRLHEVVGRKRYLL
VLDDVWNEEKWE-LRPLL-HSGAPGSVVLVTTRSQRVASIM-GTVPAHTL
SYLNHDDSWELFRKKAFSKEEQP-EFAEIGNRIVKKCKGLPLALKTMGGL
MSSKKRIQEWEAIAGSS-ED-TTNILSILKLSY
>Phaseolus|Phvul.004G008620.1.p_178_419
KDIIINWLENPNHLSILSIVGMGGLGKTTLAQHVYSDPKIEDVFDIKAWV
CVSDHFHVLTVTRTILEAI-TNQK-DDSNLE--MVHKKLKEKLSGKKFLL
VLDDVWNEREWEAVRTPL-SYGAPGSRILVTTRGEKVASSM-RS-EVHIL
KQLGEDECWKVFVNHALKDDEKD-ELRKVGRRIVEKCKGLPLALKTIGCL
LRTKSSISDWKNILESI-ELKEHSIIPALFLSY
>Cinnamomum|Cm13107_169_416
RDFLIRRLDKNPERVVISVVGMAGVGKTTLVTKAYDSPQVKNYFNCHALI
TVSQSYKFDELLRSLIKELKSSELAALGKMSTSDLVEIVSDYLQKKRYVI
ILDDVWESTIWEDILVAFPN-NRCGGRIMITTRNENVISSSFVE-NVLRL
GPLHNEDAFILFCKKAFGN--NPWELNPYAKRLVQKCEGLPLALVAVGRL
MSRKKSSLEWKKVEANLNWLRNNELKNILLLSF
>Nicotiana|NbD041135.1_552_786
-----YLLRGTRGRDVISIVGMPGLGKTTLAYRLYSDRSIVSYFDIRAMC
CVSQIYSRKHLLLEILRDVIGD--SKRSEKHADELANELRKALFSKRYLI
LVDDMWEASAWDDLIGCFHD-GNNGSRILLTTRNHEVANYARES-DPLQL
RMFNDDESWELLRKKVF-GDESSPLLTKVGQKIAKKCGRLPLSIALVAGI
LAETKNEDCWEQVANNLGPIHK--SRAIIEQSY
>Eucalyptus|Eucgr.H01018.1.p_151_370
REAVIELLDEKN-TSVMAIVGMGGVGKTTLSQLVFNDSAVKGSFELRSWV
CVSHQFDIRKLTATALEEF-SSSKKETENLN--QLQLQLKNFLTGKKFLM
LLDDVWNEDIWNAFLVPF-SYGARGSKIIVTTRNEGVASVA-RAFSTYYL
QKLQVKECWDLFAQHAFEENERT-RLVDIGQKIVKRCDGLPLALKTIGSL
LRCESDSRKWEIIAE------------------
>Eucalyptus|Eucgr.E00968.1.p_163_383
VQELVKELKDGEQYRVITIWGMGGLGKTALARKVFTHDKVKNNFDGFAWA
CVSQEYHSKDILMEILVELVP-DQEKVKEMMDDELFKALYEIQLKKRCIV
VLDDIWAKEAWDSLQAAFP--KGTRSKLLITTRNREVAEHIDYG-LFHKP
RFLSNEDSWDLLKKRVSLEK-V-ANMKMLGDKLLKKCGGLPLAINVLGGL
L----ADNKWETIYKDINL--------------
>Phaseolus|Phvul.011G200820.1.p_192_406
---IIESLDDRNQPLILSIVGMGGVGKTTLVQHVFNDSWADEAFDVKAWV
CVSEEFDVFKISRAILEAV-TKST-DDSDLE--MVHKKLGEKLTGKKFLL
VLDDVWNENKWEEVRKPL-VLGAQGSKILVTTRSKEVASTM-WS-KEYSL
QQLQEDDCWKLFAKYAFRGDQNP-ECRDIGMKIVKKCKGLPLALKTMGSM
LYNKSSITEWKTVFQ------------------
>Daucus|DCAR_004880_159_413
VDHLVGLLDESDCYPLISICGMGGLGKTTLAQKIYNHSTIRRHFAGLAWA
SISQKWQTKEVLQRILICLVH-DKEEILTWDDDKLVENLLEIQQKKKCLI
VLDDIWSTDAWDSIKVAFK--DKSLSKLMLTSRNVDVAEYVDEG-LVHKP
ETLSADESWKLLQLKALPTGGR-KRMEELGREMLRKCAGLPLAIVILGGI
LVTK-SLVEWEKVYYDSLSLKRGNLFYILLWSY
>Phaseolus|Phvul.004G008900.1.p_182_423
KDIIINWLENPNQPSILSIVGMGGLGKTTLAQHVYSDPKIEDAFDIKAWV
CVSDHFHVLTVTRTILEAI-TNKK-DDSNLE--MVHKKLKEKLSGKKFFL
VLDDVWNEREWEAVQTPL-SYGAPGSRILVTTRVEKVASSM-RS-EVHLL
KILREDECWKVFENHALKDDEND-ELMKVGRRIVEKCKGLPLALKTIGCL
LRTKSSISDWKNILESI-ELKEHSIIPALFLSY
>Daucus|DCAR_004978_156_408
VECLVRHLNESDSYPLISICGMGGLGKTTLAQKIYNHSAIKTHFAGLAWV
SISRKWQTDRVLQRILICLVP-ENNSILNMETDKLVEYMLQIQERKKCLI
VLDDIWSTHDWNALKAAFP--GKSISRLMLTSRNAEVADYVNNG-YIHKP
KCLSPEQSWELLKLKALHT-NR-KRMEELGREMVEHCAGLPLAIVVLGGI
LVTK-SLIEWEKVYRDSKSLKAGRILSFLIWSY
>Mimulus|Migut.K01205.1.p_176_403
-LRLLDKLGQQSNRQVIPIVGMGGIGKTTLAKNTYEHSLIMHHFDIRTWV
TISPKYNVKELLLQLLS-------EKNSQIDEQLLGQKLHKMLWGRRYLI
VIDDIWSIEAWEEVSRFFPD-NNNGSRIVVTARISNVA--THNS-TCFEL
TFLDEDKSWKLFCEKAFG-QVGPSELEDIGKEIVKKCKGLPLSISVIGGL
LGRSRTHKYWKNIAKDLTSLNSGECLSIVSLSY
>Mimulus|Migut.D02026.1.p_268_505
--SLKKEIKLDGQREVLPIIGLPGSGKTTLARSLYEDSSITDEFEIHGWV
TVTQEYQVGEIFAKLFHSL--ET---KDQ-DQDKLQDAVYQSLLKKKYLI
VVDDMWDEGVWDRVKKSFPD-DKNGSRIVLTTRSKTIAEYAS---FLHQM
KPLSEEHSWELLGLTVFG-EEPPTHLKDLGWAISKNCRGLPLSLTVIGGL
LS-QKTEEYWKSIEADDAAAG-D--LEILYLSY
>Beta|KMT17949_162_396
ANTLLKQLQGD-ALEIISIVGMGGLGKTTVAKRLYNNRIIKDHFGCHAWV
SVSEDYNTHQIILHMLNRV--NKV-GLDKLNTVQLVETLKGRLNDRKFII
FLDDIWQPDMWDEVKACFPN-KENGSRIVITSRVAKVAMHA-PR-KPNFL
RFFTPEESWELFERKVF----DPSHLKSLGKKIVKRCKGLPLSIVVIASM
LASEKSERIWERTLKDVSVLGK-NCMEILALSY
>Prunus|Prupe.4G201800.1.p_169_403
LNQLMELLD-K-GITRIAVYGMGGSGKTTLVKTLNN--RL--SFDV-IWV
PVSNDLDMKKV-QSVAERL-N-A-NA-EE-STERRAGKLHRVLSGKRFLL
ILDDVWE-K-ID-LDIVIPD-DQANCKIILTTRSLGVCREM-MTDKEIRM
ELLNEEEAWNLFAQNA-GN-VEE-DINPLAREIARECGGLPLAIETMGKS
MRDKTMIQLWQNALWQLKHPHGSKVYLRLKLSY
>Musa|GSMUA_Achr9P12800_001_177_424
KDRLIGLLDEEPRRTAVAVFGMGGVGKTTLVTRVYRDRAILSHFSCRAWV
FVSQNYNIDDLLRKILRALQEEE-DDFDSMEYRRLVEALRAHLDRQRYLI
VLDDVWQVSIWTDISYALLA-NSCRSRVVITTRMQEVASVAGGS-RVMTV
DPLPEEMAWSLFCKKAFPREGSPPALEHWARRIVDKCEGLPLAIVAIGIL
LSHRRAESTWKSMHDGLTW-TEHHVSRILSLSI
>Phaseolus|Phvul.011G181700.1.p_177_396
KQFVFKWLH--NNLSVLSIVGMGGVGKTTLAQHVFNDPRMDEAFDVKVWV
CVSDEFDVFKVSRAILEDV-TTST-DDSGIE--MVHRRLKEKLTGKKFLL
ILDDVWNENKWEELQKPL-VFGAQGSRILVTTRSKEVASIM-RS-EEHSL
KQLQEDDCWKLFSKHAFRDDQHA-ECREIGMKIVKKCNRLPLALKTMGSL
LYNKSLVSEWEIVFQS-----------------
>Mimulus|Migut.E00499.1.p_2_261
LVKIKDQLGSSCNLEITTIVGMGGIGKSTLAKMLYDDPLIVYHFYVRAWI
TVSQDYRVKTMLLGLIRFVAQVCAYDEPQLSDQSLAEQLYRSLKGKRYLI
VMDDVWCNDAWDDVRRSFPD-DKNGSRIILTSRLMEVALRVNKS-APHHM
QFLSVDEGWELLKSKVFSKRQGSEELEEIGRRIVDKCRGLPLAIVVIAGH
LSKTKNVDVWTRVADNVGSVAK-EFSNIIAMSY
>Eucalyptus|Eucgr.H01029.1.p_191_412
REAVIDLLDENN-TSVMAIVGMAGVGKTTLSQLVFNDVAVKGSFELRAWV
SVSDQFDICKLTATALEEF-SSSKKETENLN--QLQLQLKDFLTGKKFLL
VLDDVWNEDLWDAFLVPF-IYGARGSKIVVTTRNENVASVA-RAFSKYYL
QKLQDKECWDLFAKHAFDENERT-RLEEIGRRIVKRCDGLPLALKTIGSL
LRGESDIRKWENIAES-----------------
>Phaseolus|Phvul.011G202966.1.p_184_404
KELIVNWLDDHNQPSILSIVGMGGLGKTTLAQHVFNHPRMDEAFDAKAWV
CVSDEFDVFKVSKAILEQV-TTST-DDSDTE--MVHRRLKEKLTGKKFLL
ILDDVWNENKWEEVRKPL-VSGAPGSKILVTTRSEEVASTM-WS-EKYSL
QQLQGDDCWNLFAKYAFRDDTNP-KCSEIGMKIVKKCKGLPLALKTMGSM
LYNKSSILEWETVFE------------------
>Panicum|Pahal.G01819.1_172_416
--LLIEWLEDEPR-TLVAVLGMGGVGKTTLATSVYKELAASFHFDCAAWV
SVSKNFTTEDLLRKVFKEL--HTGTEVDEMNYRSLVEALQGFLSKKRYLV
LLDDVWDAGAWYEIRSAFVE-NGTGSRIIITTRSQEVANLAKST-RIILL
QPLSEKEAWTLFCNTTFRETDRPRHLELWALKILDKCSGLPLAIVSVGNL
LALKESEFAWKNVHDSLVW-ESSGVSSILNLSI
>Cinnamomum|Cm16241_137_361
------------EKKIIGVHGMGGVGKTTIMGNIHN--DLSESFDF-IWI
TVSNDVDVSKL-QRIAKQL-D-D-KE-DD-DENDRARKKFNALRRKKFLL
ILDDMWD-A-FD-LDRVIPS-EANGCKVVLTTRDKGVCGRM-QAHA-IEV
RVLSEEESWEFFKEIV-VGGFSK-DIENLARDVAKECCNLPLAIKTVGGS
MCGVDNARVWKCALKNLKEGF-G-VFVPLKFSY
>Daucus|DCAR_003581_168_405
VRILLAEL-EDPALKYVSIHGMGGLGKTTLAGKLYHSSEL-SHLKSRAWV
CVSEDYKTEDVLRKIIKSFMKLDGAYLDKMDEADLLQHLLNLLQERGFLA
VIDDIWDIKVWKKIKSAFPD-KRDGSGVIITTRYKKVAERVDRC-VVHKL
RFLNEEESWQLLCKTAKQT-----NLDKLGREMVSRCRGLPLAIVALGGL
LF-HKSYQDWSKVKNDLWRLKGEAIDEILSLSY
>Musa|GSMUA_Achr8P25780_001_163_413
KEDIIRWLKGESNQKVISVVGMGGLGKTTLVRKIYDDEKVKGWFNSHAWI
TVTQSFEVSELLKSIINQFEEHEVGRIETMGDIQLIDILRQFLQDKRYLV
VLDDLWHINAWDDLKYALPN-NDCGSRILITTRIGDVGIS-CPG-HVYKL
QPLPPTKAWSLFCKKAFRS-IPPSELQEISEDIVRVCEGLPLAIVTIAGL
LSKK-GVLEWRTMRDNLHALANNEIKRILLLSY
>Populus|Potri.T130700.1_174_400
KDRVKNML-QGPALRTISLVGMGGIGKTTLAKLVYNDHDVTTHFDKRIWV
CVSDPFNEITIAKAILEDL-TGSAPNLNELQ--TLVKHVQESIREKKFLL
VLDDVWNEDKWEQLKDSL-KCGLPGSRIMVTTRKTNVASSM-GSSPTLEL
GLLSTDKCWSLFSQLAFFENRRG-DLEDIGRQIAAKCKGLPLAAKSLGSL
LRFKRIRAEWESVLNN-----------------
>Vitis|GSVIVT01032830001_169_424
MEILLEQLKPDKGGSVVSIYGMGGLGKTTLAKKVYHHAQVRRHFDHVAWS
SISQYFNVRDVVQGILIQLTSEEHTKIRNMRDEELFESAYKIQEEKKCLV
ILDDMWKIGDWESLKPAFP--HKAGSKILLTTRIQAVASHADQG-FLYQP
GLLSEEKSWELLRTKAFP-RDT-NNRELLGKEMAKYCGGLPLAVVVLGGL
LATK-HTYEWERIHKHTKSLRSGSVSNVLALSY
>Vitis|GSVIVT01014596001_154_391
LARIMDLLD-D-GVKSIGVWGMGGVGKTTLVKNLNN--KLSSAFGV-IWV
TVSKDLDLRRI-QMIAHRL-N-E-KM-EE-STESLAVKLFRRLRTGKFLL
ILDDVWK-G-ID-LDALVPE-VHTGCKIIITTRFLDVCRQM-KIDKRVKV
QILNYDEAWELFCQNA-GE-VTK-PIKPLAETVTKKCDGLPLAIIIMATS
MRGKKKVELWKDALNELQNPNPGQVYRVLKWSY
>Panicum|Pahal.B03258.1_191_431
---LIKSLLQDTSLRVIAIWGMGGLGKSTLVNNVYKNETIASKFSCHAWV
SVSQSNKMIDIWRNMLKEI-GDNRFDSGSMNSAELRVELMKILDKKRYLI
ILDDVWTAETLFKIREVLVD-NGLGSRVIITTRLEEVASVAEDG-CKIKV
EPLNDHDAWLLFCMKAFPKKNHPPELHQCGKDIVEKCDGLPLAIVAIGSL
LSLKRNIKEWRLFYYQLISIHNNNVEKILNLSY
>Brachypodium|Bradi2g38810.2.p_177_366
-----Q-LSEEEELRVVAMWGTNGLGKTSAIQEVYDDPKVLKKFRFRAWI
RLMHPFNPQEFIQSLVRQFKSENIGKMQKMDQNELVHVFNTQASSNSYLI
VVNNLSTEE-WHCIKEYFPD-NKKQSRIIVSTQQVEIAS-L-EKPQVSEL
KQLSCDQTIYLFHKKNSEESNA----------------------------
---------------------------------
>Brachypodium|Bradi2g38810.2.p_474_716
---------NNQRRKVISVWGMGGLGKTTLVRSVYRSQQLG--GWKQAWA
TLAGA--LRDLALQFQKNIQEQK-ISVMKLQ-ELK-EELARLLKIQKCLV
VLDDI-S-SS-YEWDLIKECL-DNAGRIIVTTREKNIAK-REYKN-MYSL
EALKDEAALDLFIKKVFK-DHTGNDLPAMARLILKKCDGLPLAISTIGGF
LSTK-TIE-WRKMISSLE-IPELRIKSVLMRSY
>Musa|GSMUA_Achr11P25110_001_163_409
KEQIIDFLTHNNNLGVIAIVGLGGLGKTTLAQLVYNDEGVRQHFEKRMWV
YVSDKFDSKSLMRSIIESL-SKKEFTLPDMD--PMQRELVEQIRGRRFLL
VLDDVWNEDLWDRLRILL-NNGAKGSKVVVTTRSRRVASVM-NADDVHFL
AGLSDDDCWLLFERRAFESSANP-SLVAIGKEIVRRCGGMPLAAKALGSM
MRFKREVSQWVAVRDNI-RPADDDILPALMLSY
>Nicotiana|NbD031987.1_198_415
MQKVYKMLGGFGGVHFVGIFGMSGVGKTTLARVIYD--NISSQFEGACFL
HVSE-KGLARLQEILLSKILVIK-DRINNLF-EGV-NMQRHRLRYKKVLL
VLDDV-D-HI-DQLEVLAEKREGSGSRIIITTKDKHLLVKVE---KIYKM
RTLTDDESLQLFKQYAFK-KNHPKKFEDLSAQVIKYTAGLPLALKVLGSF
LYGR-DLAEWRSEVERLK---------------
>Nicotiana|NbD031987.1_975_1185
MQKVCKMLQGSGEVRVLGILGMSGLGKTTLARVIYD--NIRSQFEGACFL
HVSA-KGLERLQEILLSEILVIK-DRISDSF-EGA-NMQKQTLPCKKVLL
VLDDV-D-RI-DQLEALAGERDGPGSRVIITTKDKHLLVKVE---KIYRM
RTLSEYESLQLFRRHAFK-KRHPKEFDNLSVQVIKHTAGLPLALKVLGSF
LYGR-DLVEW-----------------------
>Daucus|DCAR_026646_217_452
IQNLMKELSKDPPLKIISIHGMGGLGKTSLALKLYNSNEL-RHFGTRAKV
CVSNEYTIKDVLKRIIKSFKGHEE-YMSNMDEHDLRQYLQQLLENQCYLV
LIDDIWDIKAWNQIKIAFPN-QDNGSRIMITTRNKKVAETVDNC-LAYQL
RLLREEESWELFCKTAEPT-----NLEKLGREMVGKCGGLPLAIVILGGL
LL-HKSKDYWLKVKEHIWRLRDDVIVEILSLSY
>Phaseolus|Phvul.011G192100.1.p_183_404
KEMILNWLDKHNQVTVLSIVAMGGMGKTTLAQHVYNNPRIEEAFELKAWV
CVSDEYNAFKVTREILEAI-NNSN-DDSNLE--MVQGRLKEKLTGRKFLL
VLDDVWNEDQWKSLQTPL-KYGAKGSKILVTTRSNKVATTM-QSHKVHEL
KQLEEDHSWQVFAEHAFQDNQNA-EVEKIGKKIVEKCKGLPLALETIGCL
LHTKSSVSEWQSVL-------------------
>Mimulus|Migut.D01500.1.p_162_388
LIEIKGRLGEPKKLQIIPIFGMGGIGKTTLAKYAYDDPLTDHHFDVRVWV
TISQNYSKRRILTVLLHAF--PSKEQFEGMSDAWLEERVHKYLICRRYLI
VLDDMWNFDEWDDLRRVFPD-VMIGSRIIVTTREFNVASYVDSR-NPHRM
HLMDVDQSWSLLKEKVFAHEEDSAELERIGMLIAENCRGLPLAIVVIAGV
LSKVRGEKTWANIARNVNE--------------
>Mimulus|Migut.F02043.1.p_185_417
---------GSGGLTVATIVGMGGIGKSTLAKKVYNHSGVAKRFDVCAWV
VVSNEFKPKDIVKELMPQILGENKAVLETMEKTSIEEMLHERLRGKRYFV
VLDDLWDNKHWESLASVFPD-EGRGSRLLITSRNQDIVKHA----YVHKI
KLLDSDESWELLKKTAFDSNE-PQDLKSIGEKILKKCDGLPLAITVVGGL
LVDKPSKAKWEKVLNEINSLGTKSVSKILDLSY
>Amborella|ERM99606_175_425
VKQVGGWLDGDLHPKVISILGMGGLGKTTLAQRIYNYDPIKEHFVYRSWV
TVSQLFNKIEILNVILRGF----D-HVEEKDIGHLQRKLHAHLHDKRYLV
VLDDVWSEDVWGEVHSAFPN-DNNGSRFVITTRTAEATLPMNLS-KVYML
EQLTTEEAWLLFCKKAFWGSGNPLELEGVGRLIVKECEGLPLAIVAIGSM
MFKKKTIHVWDKVHRSLAFLDKHKVRGILTLSY
>Arabidopsis|AT3G46730.1_170_397
-KILLVKLSDNEKDKIISIFGMGGLGKTALARKLYNSGDVKRRFDCRAWT
YVSQEYKTRDILIRIIRSLGIAEEEKIKMFEEEELEVYLYGLLEGKNYMV
VVDDVWDPDAWESLKRALPC-DHRGSKVIITTRIRAIAEGVETV-YAHKL
RFLTFEESWTLFERKAFSNEK-DEDLQRTGKEMVKKCGGLPLAIVVLSGL
LS-RRT-NEWHEVCASLWRLKD-----------
>Mimulus|Migut.D01776.1.p_110_339
--QLLDVLARQSSLQIIPIVGMGGIGKTTLARNAYEHRLIVNHFDIRAWA
TISQEYSLTEIFSTLFSPQISQSTD------EQQLAQQLYQSLIDRRYLI
ILDDIWSINAWEKMMFFFPD-NNNGSRIILTTRLSNVA--VHGS-TFLTK
KFLDKDKSWKLFCEKAFPHEGCPLELEKIGKKIATKCKGLPLLIVVIGGF
LRKSRTQELWEDISNDISLPNIRENLDILSLSY
>Mimulus|Migut.D01929.1.p_177_415
LLQLMERLGRQPNRQIIPIVGMGGIGKTTLARNVYENPLIVQHFDICCWV
TVSQEYSVRKVLLELLSCQ-IPTSEMD-GKDEAQLGEQLYKSLFGMRYLI
VLDDMWSIDAWDKINRFLPN-NNNRSQVVVTTRLLEVA--NHGS-SRHMM
SFLDEDKSWELFCQKAFGKEGNPLELEGIGKEIVKECKGLPLSIVVIGGL
LGKSNTREYWEKFAKEKKSLNTRESLDILSLSY
>Mimulus|Migut.D01526.1.p_164_406
MVEIMGALTNESNLRIISIVGMGGIGKTTLATNVFNNPFIVEHFQLRAWF
TVSQEYTYKKILLGLLHQINNTYRNAHEIDDDDDIGDRLHKTLFGRKYLI
VMDDMWDIKACDMVKRFLPD-NNNGSRILVTTRLMKLA--VDGC-SPYQL
NLLEKSQSWDLLREKIFA-EERPDELEGTGKSIATKCRGLPLALVVIAGV
LAK-KTEEHWVSIEKDVTSVNNQECMKILLLSY
>Ananas|Aco025104.1_185_448
-----RWLDEEQQHVIISVFGMGGLGKTTLVTHVFNIIK--ASFDACAWV
AVSQSYETHDLLRQILKEFREKRENNIDTMDYRSLVETIRTYSQDKKYVL
ILDDVWSTDVMDNIKYALLN-SNSKSRIVLTTRIRNVALLADEY-RLFEL
ETLKANDSWDLFCKNVFWKANKPPPLEQCGKKIVEKCGGLPLAIVSIARL
LSFRQTGSEWEKVYKDLEWLTKSEVYDILKLSL
>Populus|Potri.018G138500.1_168_418
VKVLAEQLNSNG---IVSICGMGGIGKTTLAKKVYHNSKVRHHFDAFAWA
YVSQQCQVREVWEGILFKLTNKEQEEIANLRDEELVKRLYQVQLEKKCLV
ILDDIWTIPTWNNLCPAFPW-KTAGSKILLTTRKMDVALHPDTC-FLHVP
PQLNDDESWELLKKKA---VDR-AEIERLGREMVGRCTGLPLAIIVLGGL
LATK-TTFEWDVVRKNIISLRRGLVAEVLALSY
>Mimulus|Migut.B01344.1.p_182_431
KKHLVAWLEGDSRLKVVAVVGMGGLGKTTLVKKVFDDAAVKKHFQNHAWI
TVSQSFNVEELLKDTAHQLDQKMPPEMSSMNGNRLKAIIKDFLRGRRYIL
VFDDIWSIQAWESIKYALPN-DDRGSCVILTTRFLDVASSCSNG-YVYKL
NPLSEEESWILFCRKAFQS-NSPNHLTDICLNILRRCGGLPLAIVAISGV
LSTKTNIDEWKMLNNGLGSLGSNEMRNILLLSF
>Solanum|Solyc07g049700.1.1_162_395
-NSILNCIAHTKELIVISVVGMGGIGKTTLASKVFDDSMIRSQFDKHAWV
TISQDYNKRQMLLEIVSSIT-GIYENMS---NDKLLDTVYKGLKGRRFLI
VIDDLWSTEALDLMRRIFPN-DHNKSRIILTTRLKTVADYSSDF-PPHDM
SFLSLDDSWNLFTERLFKKD-PPPQLEVIGKHIIQQCQGLPLSIVVIAGL
LGNIRTPDNWKKIEENLNSFGK-ECQAILSLSY
>Persea|Pa17908_179_413
LDIIWDSLD-T-KIQKIGVYGMGGIGKTTIMKHINN--RLKGEFDV-IWV
TVSRATSLERL-QSIAKEI-G-D-KE-DD-DEHRKSEKIYAALRR-QFLL
ILDDIWK-A-FP-LEEIIPS-EDNNCKVILSTRDLKVCRQM-ETQKQIKV
EVLAEKEAWELFTDKV-GGNVTS-KLEEIAKLVVKECGGLPLAIITVGRA
LRQVGEFRVWRNALNELKCTEEGSVFARLRFSY
>Nicotiana|NbD008583.1_149_366
LIRIIKRLRPVSTLEIIPILGMGGIGKTTLVKKAFDDPEIRHRFDIHVWV
TVSQEYQIRNLLLGT---LSSDIEVT-----NDQLMDMIYKKLKGRRYLI
VMDDIWSNDVWDVMTRTFPD-DNNGSRIILTSRLKDLAIHADDS-IPHEI
SLLNLDQSWKLLHEKVFGVEEVPTELKDIGMQIAQKCQGLPIALVVVAGH
LSKIRTRESWIEVSIS-----------------
>Cinnamomum|Cm16240_129_346
---IWNCIG-T-EKRIIGVHGMGGVGKTTIMRNIHN--DLSESFDF-IWI
TVSNDVDVNKL-QRIAKEL-K-D-EE-DD-DEDGAARKIFNALRRKKFLL
ILDDMWD-A-FN-LDEVIPS-EENGCKVVLSTRDKGICGQM-HAHA-IEV
RVLSEEESWEFFKDIV-VGGFSK-DIENLAKGVAKECCNLPLAIKTVGGS
MCGVDNAAVWMDALKDLKEG-------------
>Eucalyptus|Eucgr.E00903.1.p_165_400
IEELVKELNDGKKQRVIFIWGMGGLGKTSLAKKVIAHDKVKNTFDGIAWA
CVSQEYHPKDILVGILVKLIP-DQERVMNMMDDELFKTLYEIQQEKRCMV
VLDDIWTKEAWDSLQAAFP--KNMRSKLLITTRNKEVAEYIDQG-LFHEP
RCLSNQESWDLLKKWAFLKK-V-EDMKKLAHELLKKCVGLPLAIIVLGGL
L----AVNEWKTIHEKINLFSDK-VSKVLALSY
>Phaseolus|Phvul.004G009800.1.p_183_423
KDIIFNWLENPNQPSILSIVGMGGLGKTTLAQHVYSDPKIEDAFDIKAWV
CVSDHFHVLTMTRTILEAI-TNEK-DDSNLQ--MVHKKLKEKLSGKKFLL
VLDDVWNEREWEAVRTPL-SYGAPGSRILVTTRSEKVASSM-RS-EVHLL
KQLGEDECWKVFENHALKDGEND-ELMKVGRRIVEKCKGLPLALKTIGRL
LSTKSSISDWKNILESI-ELKEHSIIPALFLSY
>Ananas|Aco016962.1_180_407
KDLLLGWLDEEQQPMIISVLGMGGLGKTTLVTHVYNIIK--AFFDACAWV
AVSQSYETRDLLRQILKEFREKRENNIDTMDYRSLVETIRTYLQCKKYVL
ILDDVWSSDVLDNIKVALLN-SNSKSRIVLTTRIHDVALLANKH-RMFEL
EPLEADDSWDMFCKNAFWKANKPPPLEQCAKKIVENCGGLPLAIVSIGRL
LSFRQTGFEWEKVYKDLE---------------
>Mimulus|Migut.F02044.1.p_187_416
------------GLAVATVVGMGGIGKSTLAKKVYNHSGVAKRFDMRAWV
VVSSDFMPRDIIKELMLQVLDEDKKVLETMEKASVQRMLHERLCGKRYFI
VLDDIWENKHWESLASVFPV-EGQGSRLLLTSRDRNITKHA----YIHEM
KLLDSEQSWKLFMKKAFDNNE-PEDLYDIGREILRKCDGLPLAISVVGGL
LVDRPSKSKWENVSKEINTLGTKSVSEILELSY
>Mimulus|Migut.D01771.1.p_157_399
TKTIIGYLAETEQLDVISIVGMPGLGKTTLAGKIFRDPAIVYRFHTRIWV
YISQEFTRKDVFLAILKEFTKT--EETKTKSDHELAMLVAAKLDEGRFLI
VMDDVWTAEDWDKLKIVLPH-TNSMGKVLITSRHVEVAQCANVR-PPYKL
RFLTHAESWLLLRLEVFGKPV-PPELEDHGNLIAKDCNGLPLAIVVIGGI
LVNFASNEAWKKVSESVSTLVEDRMEKIIALSY
>Brachypodium|Bradi1g29446.1.p_169_400
HKELVDKLDNNEKLSAVSIVAMGGAGKTTLARKIYTSSRVKEHFDTIAWV
TVSQTFKGIELLKDIMKQITGKYE--LNQMLEHEVGKEIHDFLLQKKYLV
VLDDLWETDTWEQLNKAFPD-ATNGSRVLLTTRKEDVANHVQ-T-HVHPL
KKLDEEKSWDLFSSKALPSRD--GDFVKLGRKLAKKCDGLPLALAVLGGY
LS-KLNMQAWSSILSD--WTK------------
>Amborella|ERN06525_167_410
VELIEGWL-QEPQLQVISIYGMGGLGKTTLAKRIYNGEIVKNHFHCRAWV
TVSHSSTAKKILTTILRGFKDKET-GAEEMEDRDLHEKLHTCVSGKKYIV
VLDDVWDEDAWKVVHSSLPN--QNEGRFIITTRKGDIAFPIHMS-RVYRL
GRLSEYDAWSLFCKKAFWMDGQPSELEREARLIVQECDGLPLAIVVIGGM
MSKQRTISSWVNAYRSLGWLSNHELRAVLALSY
>Vitis|GSVIVT01015976001_1_191
------------------------------MTQVNN--EFKTIFDV-IWV
VVSRDPNPEKV-QDIWKKV-G-C-DK-WKKSQDEKAISIFRILK-KKFVL
FLDDVWE-R-FD-LLKVIPN-QQNNSKLVFTTRSEEVCGRM-GAHRRIKV
ECLAWKQAWDLFQNMV-GEDLSP-EIPQLAETIVKECLGLPLALVTTGRT
MACKKAPQEWKFAIKMLQSS-------------
>Mimulus|Migut.D01904.1.p_40_254
--QLLDALGRQPSLQIIPIVGMGGIGKTTLARNAYESRLILNHFDICAWA
TISQEYSLKKIFSKLLSRQ-TGVGQE----IEQQLGQKLYQRLIGRRYLI
ILDDVWSIDAWEKMMFFFPD-NNNGSRIIITTRLSNVS--IYGS-SYFSK
KFLDEDKSWNLFCEKAFPQEEVPPQLEEIGKKIAKKCKGLPLLIVVIGGL
LRKSCTQEYWENISQNMNSL-------------
>Eucalyptus|Eucgr.H01035.1.p_172_392
REAVIELLDEKN-TSVMAIVGMGGVGKTTLSQLVYNDGVVKGSYELRAWV
SVSDQFDICKLTATALEEF-SSSKKETENLN--QLQLQLKNFLTGKKFLL
VLDDVWNEDIWDAFLVPF-TYGARGSKIVVTTRNESVALVA-RAVSTYPL
QKLQDEESWDLFAKNAFDQNERT-GLEDIGQRIVKRCDGLPLALKTIGSL
LRCVSDIRKWEIIAE------------------
>Solanum|Solyc06g064750.1.1_42_273
-QIIVNKLRGTKERNVISIYGMPGLGKTTLARKVYNNPSILNYFDVKAWC
AVSQAYNRRTLLVEIFKQATSK---IK-IKEDDDVADMLRKVLIGKRYLI
VLDDIWDVEAWEDLGICFPQ-GECGSRVMVTTRIEQIAKHLQHS-DPYSL
SFLTSEESWGLLEKKIF-RGESPPDLVEAGLQVALHCKGLPLTVVLIAGI
LGKTREASLWLEVAADLSSAL--QSMKVIQSSY
>Solanum|Solyc05g044490.2.1_509_748
TEWIIRKLSGPTEVDVISIVGMPGLGKTTLAYRVFNNKSVVDHFDVRAWC
TVDQEHNDKKLLQKIFNQVVGK--QTLNEDIDEDIADKLRKELFGKRYLI
FLDDLWDIETWNELTRPFPQ-IQRRSRIILTSRKREVALQGKHS-DPLYL
RLLTPEESWDLLVKRVF-GEERPDELLVVGEEIARKCAGLPLLLDLIGGV
IARQKKKALWLEVLNNLNSILKDEVMKVIQLSY
>Phaseolus|Phvul.004G008001.1.p_179_419
KNIIINWLENPNHPSILSIVGMGGLGKTTLAQHVYNDPKIKDAFDIKAWV
CVSDHFHVLTVTRTILEAI-TDKT-NDSNLE--MVHKKLKEKLSGKKFLL
VLDDVWNEREWEAVRTPL-SYGTPGSRILVTTRGEKVASSM-RS-EVHLL
KQLAEDECWKVFENHALKDDEND-ELMKVGRRIVEKCKGLPLALKTIGCL
LRTKSSISDWKNILESI-ELKEHSIIPALFLSY
>Mimulus|Migut.I00602.1.p_213_447
--EVMDKLGQHSNLCIIPIVGMGGIGKTTLARNAYVK--FIKHFDIRAWV
TVSQNYNVREILIEILLCINKEKRETLSAKNEGELGVKVHQSLWGRRYLI
VMDDIWSVEVWDKMNLFFPD-NGQRSRIMITTRLSDVA---SGS-HGVVM
DFLNEDKSWDLLCKSILEKEEDPPELEEIGKKIAKNCKGLPLSIVVIGGH
LAKSRTREHWEYISENIKKVNSEGCLKVLQLSY
>Cinnamomum|Cm11983_150_386
LQKILNNVD-P-RKHKIGIWGMGGVGKTTVMRLLNN--LEEIKFEV-IWV
TVSKHCSIKML-QTIAQRL-S-K-SY-ND-SDERVASILFQTLTNMKFLL
LIDDLWA-K-VD-LHDIVPN-QEKGSKVVLTTRYRDVCHKM-GTDEEIRV
EPFSEKEAWDLFREKV-GE-ASP-SIQPLAKRVVGECGGLPLAIAVIGAS
LRKEDNVHVWKNAVQELSSTDYDQVFRRLKFSF
>Cinnamomum|Cm13841_175_414
----ENLI-D-GSPIVIGIVGMGGIGKTTLAQIICNRDTIKHSFKCIIFE
TISQLCELEDLLKRMLTKM-VGEECKGKEVV--DLLSTLRSKLDDEKYLV
VLDDVWE-NSWWNLKTAL-PK-RNGGCVIVTTRNEDVAKSM-GAIDINRP
QILSDDDSWSLFTKIAFARDRNY-DLESIGKEIVVRCGGLPLAIKVVGGM
MLGKDSVYEWRRIAQHK-EMQKKKLMLSLGLSY
>Cinnamomum|Cm232_162_392
--KILKNIN-S-RIQKIGIWGMGGVGKTTAMKLLND--RPEIKFEV-IWV
TVSREGNRRKM-QNIAERL-K-N-SN-ES--DDRLQARICNTLRRKKFLL
LLDDVWE-M-ID-LCDVIPN-HDNGCKVVLTTRSLSVCRQM-ETDEEIKV
ETLSKDEAWLLFKEKV-GD-VSP-HIEPLARCIVKECDGLPLAIIVVGSS
LRKNSDVIVWRNTLRELQCTQEARVFHCLRFSY
>Cinnamomum|Cm19960_172_416
KEKLIDSL-E-SVLSVIPIVGMGGLGKTTLAQLVYNDEKVATHFDLRMWV
YVSEDFDVRRLLKQILESA-SKKKPEQSSID--LLHTSLRDELSGKRYLL
VLDDVWNELKWDGLKTWL-ACGSMGSKVLVTTRDGYVADIV-RTLPTHQL
GKLSTEDSWSLFEKLVNPE-DPQ-KLLSIGKETVGKCGGLPLAVKTLGGL
MSSKKTEPYWEYVKTRF-QLDNNEVLSILRLSY
>Linum|Lus10024173_185_404
KQAIVQWLDGNNDLGVILIVGMGGIGKTTLAQLVYNDESVRDRFGLQAWV
CVSEEYDVCRLTKDVIEEV-TLRPCDIKSLN--QLQLELKRVLKGRRFLL
VLDDVWTDDTWEMLRMPF-KSGAKGSKIIVTTRNQSVASVM-GTRSVYSL
NQLDINYCWLLFAKQAF-GEGYP-ELEVVGREIVRKCKGIPLAAKALGGL
LYSERDVQKWEKVSN------------------
>Phaseolus|Phvul.004G016000.1.p_184_422
KEIIFSWLENPNQPSILSIVGMGGLGKTTLVQHVYNDSKIHDAFDVKAWV
CVSDQFHVLTVTRTILETI-INKK-DDSNLE--MVHKKLKENLSGRKFLL
VLDDVWNEREWEAVLTPL-RYGAPGSRILVTTRSEKVASNM-RS-KVHRL
KQLREDECWNVFENHALKDDVSD-ELMNIGRRIVEKCKGLPLALKTIGCL
LRTQSSISYWKNILESI-DLKEDSIIPALFLSY
>Prunus|Prupe.2G119900.1.p_171_424
---LATHL-KKNGPRVVSIWGMGGLGKTTLAKQVYHHGKVKCHFDCFAWV
CISQQCQGREVLEEILTKLISNEQEEIAKLKKDQIAERLWITQRERKCLV
VLDDIWSRDAWRSLEAGFP--EETESRILLTTRNKEVASYADNG-FLFEP
QPLNDDESWELFKKIAMFGEDE-EQKKELGTEMLQHCKGLPLAITVLAGL
LARK-TIDEWDMVHKNVYEIRRGEVSWLLELSY
>Prunus|Prupe.8G132500.1.p_194_426
--------------SVSSVVGMGGLGKTTLAKKVFDNSRFTEWFDWRAWI
TVSQSYKNEDILRNMITEFRTNESEGIETMDLRLLIHTLRGYLKEKRYAV
VFDDVWSTNLWGCVKLALPD-DNNGSRIIITTRKGEVAASCREA-QVYDL
EPLSPDKAWELFCKKTFRDSGYPPELKKFATTIVSRCGGLPLAIVAISGL
LSTRGDVPQWRKLHDSLGSLESNTVAKILSFSY
>Cinnamomum|Cm13852_172_416
-KAVEKLI-D-GSPIVIGIVGMGGIGKTTLAQKICNRDTIKHSFKCIIFE
TISQQCELEDLLKRMLTKM-VGEECKGKEVM--DLLKTLKSKLEDEKYLV
VLDDVWE-NSWWNLNSAL-PK-RNGCCVIVTTRNEDVAKSM-GAIDINRP
QILSDDDSWSLFTKIAFARDRNP-NLESFGREIAARCGGLPLAIKVVGGM
MLGKDSVHDWRRIAQRK-EMEKKKLMLSLGLSY
>Prunus|Prupe.6G146400.1.p_165_395
--------NELQHQTVVSVVGMGGSGKTTLVARTFTNEVVKKHFKCYAWI
TVSQSYVIEDLLRRLIKEFKAREEADMNAMCYIELVEILVNYLETKRYLA
VLDDVWDILLWERIRLSFPD-KQLGSRVMLTTRREDIGSYSFES-HVHKI
QPLERRDAWELFSMKAFSSHNKSPELLPLARKLVEKCEGLPLA--ALSGL
MSSKKSLTDWSKVYNSLNWLTNNKQTAM-----
>Nicotiana|NbD025444.1_1071_1297
LETLKQRVGGSPGLDVITIFGMPGLGKTTLAKKVYDDCKAVNHFDVCVWC
CISERYEKKSLLIDILQQIIAP--KNVEEKSEGDLADLLRKSIMGRRYLI
FMDDIWTIEAWDDIKTPFRD-DKQGSRIILTTRHAEVASYAKTT-DPLRL
RFFHNQESWMLIVQKLF-QDQQPPELVDVGKRIAEKCQGLPLSVVLVAGL
LGKIAKEDGWLQVAESLSTTVG-----------
>Cinnamomum|Cm3124_175_425
KEKIIKQL-REEKVSIVSIVGMGGLGKTTLAQLVYNDSRVMAYFEKRIWV
CVSDPFDVNRIATEVIKSM-GKPVSNNANFV--TLQGNLHEAVSKTRFLL
VLDDVWNENLWEKLSVPL-KDAAQGSKVVVTTRSHRVAVAM-DT--PHEL
GILSNSDCWKVFHSRALKGEECQ-DLTKIGEKIVERCKGVPLAIRAVGSL
LRGTREERYWEHILDNI-EWIANDILPALLLSY
>Arabidopsis|AT5G47260.1_155_390
LDTAWARLD-I-NVGTLGIYGRGGVGKTTLLTKLRN--KL-LVFGV-IFV
VVGFE-EVESI-QDIGKRL-G----Q-WRETKERKAAEILAVLE-KRFVL
LLDGIQR-E-LD-LEEIVPS-RDNGCKIVFTTQSLEACDES-KVDAKVEI
TCLSPEEAWDLFQETV-GENLSQ-DIPKLARVVASTCRGLPLALNLIGEA
MSGKRTVREWRYTIHVLASTEPDGTLPILKSIY
>Nicotiana|NbD048330.1_162_392
------KLGGSAPLEVISVTGMGGIGKSTFAKKLSSHPSVLSFFDVRGWV
TVSEDYSFRKTLLGLLKDA--IAKEELENKSDQVLADRLKKGLKGRRYLI
VVDDIWRKEAWDDIRLCLPD-YGIRSRVLLTTRDVEVAQYASSK-DPFRM
HLLNPDDSWNLFYQKAFAEN-CPVEFENVGKEVAINCNGLPLMIAVVAKI
LS-SRTLDEWRKVAQSVSSADVDRCSGVLALSY
>Oryza|LOC_Os10g21400.1_184_426
IRKLHEWLSDELQREVIALHGMGGLGKTALAANVYRNER--EKFECHAWV
SISQTYSIKDVLKCLVTEL-DKKKGNIGDMDTATLQNELKKFLMDQKYLI
VLDDVWVPETVNDLFSIFVS-NLKGSRVLVTTRIDGVAHLAFPD-KRITL
EPLSEKKSWELFCKTAFPRKNHPTKLTVLAQQIVSKCEGLPLAIVSVGRL
LFVRKTEEEFRRIQNQLDWLINNEVRNILYLSY
>Vitis|GSVIVT01032180001_128_348
KQIIIDMLDIETNFSVVSIVAMGGMGKTTLARLVYDDAETAKHFDLKAWV
CVSDQFDAVRITKTVLNSV-SSQSNDSLDFH--QIQDKLGDELKGKKFLL
VLDDMWNDKDWRCLQSPF-LSGSRGSKIIVTTRSKNVANIM-EG-DKHEL
QNLSDDKCWSVFKKHAFGNSDHS-NLALIGKEIVKKCGGLPLAATALGGL
LRHEHREDKWNVILT------------------
>Phaseolus|Phvul.004G013200.1.p_179_419
KDIIINWLENPNHPSILSIVGMGGLGKTTLAQHVYNDPKIEDAFDIKAWV
CVSDHFHVLTVTRTILEAV-TDKT-DDSNLE--MVHKKLKGKLSGKKFLL
VLDDVWNEREWEAVRTPL-SYGAPGSRILVTTRGEKVASNM-RS-KVHLL
KQLEEDECWKVFANHAFKDDEND-ELKVIGRRIVEKCDGLPLALKSIGCL
LRTKSSISDWKNIMESI-ELKEDSIIPALFLSY
>Persea|Pa16755_185_409
---LAEVLQETAERRLVSIVGMAGIGKTTLAKAVYNHPEIMSNFECRAWV
RVSQ--QAREILEGLVK-ISSREDLEMGKMNENDLRQRLHQHLQE-KYLV
VLDDVWRKEAWDRLAPAFPQ-GT-RSRVLLTTRLEDVALHA-GG-FIYKR
GLLGEDDGWSLFCKKAFRKDHKPFELEGFGREILKKCHGLPLAIVALGKL
LSTKGNLSEWAKVSRIVNWL-------------
>Mimulus|Migut.E00971.1.p_3_233
------KLGQQSNLRIIPIVGMGGIGKTTLARNAYVK--FMKHFDIRAWV
TVSQNYNVREILIEILLCINKESRETLSAKSEGELGVKVHQSLWGRRYLI
VMDDIWSVEVWDKVNLFFPD-NGQRSRIMITTRLSDVA---SGS-HGVVM
DFLNEDKSWDLLCKSILEEEEEPPELEEIGKKIAKNCEGLPLSIVVIGGH
LAKSRTREHWEYVSENIKKVNSEECLKVLQLSY
>Oryza|ChrUn.fgenesh.mRNA.29_176_414
KEKLIQWLGDELG-KITTIWGMGGVGKTTLVQHVYNTIK--VEFDAAAWI
AVSKSYDVEDLMKKMAKDF-----IDIVNMENRSLIEMMHRYLQGKRYIV
IMDDVWGVDVWFKVRHVFP--TNCISRFIITSRIHEVALLATRN-SVIQL
EPLHEHHSWELFCKEAFWNDNKPLELKYLAQKFVEKCNGLPIAIACIGRL
LSCKLTYSEWENMYKQLEILTNN-VSNILKLSL
>Phaseolus|Phvul.002G131100.1.p_163_414
REQIVKFLDNSEDLSVYPIVGMGGLGKTTLAKQVFNDHRVCNHFDLTIWV
CVSDDFNIKTILQSIIECC-TGQNPNLN-LE--AVRKRVEEVLQNKRYLL
VLDDVWNEDKWKQLKGKL-LAAAKGATILVTTRLQEVASIM-ETHPAYHL
TELSGDDSWSLFKHHAFAQNEIE-ELVAIGRVIVRRCVGSPLAIKTLGSL
LRDKSEVSQWENVKESI-NIEEENIMRALKLSY
>Cinnamomum|Cm762_167_386
KDKLVHLL-VEEKVSIVPIVGMGGLGKTTLAKLVYNDERVKSYFDKLIWV
FVSEKFDSAEIMRAIIESD-QDQRCDVERME--SLQSRLRKTLSGKRYLL
VLDDVWNENAWLELESLL-NVGEKGSKIIATTRSNIVANMM-GTLPTHHL
EGLQEEDCWSLFKRRAFPNDEYP-DLVLIGREIVKRCKGVPLVAKVLGGL
LHYKRRESEWLSIRNN-----------------
>Nicotiana|NbD036809.1_143_363
LDMMLDHLRGSRELKVVSIVGMGGIGKTTFATRIYYDPVIVSRFDTRPMV
TVSQEFYVRRILLGLLNSI-SMP-REICEESDGQLADWLRKCLKWRRYLI
FIDDIWSIEAWDYMKLCFPD-DGNGSRILLTTRNTEVAEYA-SN-PFHRM
RLLSLDESWKLFHSKVFTKK-GSSEFEKIGKEVVKKCQGLPLTIIIVAGL
LSK-IS-LVEGNVAEDVNS--------------
>Phaseolus|Phvul.008G014700.1.p_167_407
--VVIEKLVSDSRLKVVSIVGMGGLGKTTLARKIYNSNRVKNTFPCRAWG
YVSNDYRPREFFLSLLKCLSTKYNKKREETSDEKLKMKVRECLRSSKYLV
VVDDVWQKQVWNEVKGAFPD-DHNGSRVLMTTRWAEVASHAGV--PPYAL
PFLTKEQSWELLSKKVFRGEE-SSDLESLGKSIAESCDGLPLALIVMAGI
LAK-KSPRDWSRIKDHVNWLGR-DTKDILKLSY
>Eucalyptus|Eucgr.E00913.1.p_147_382
IEELVKELNDGQKQRVIFIWGMGGLGKTSLAKKVIAHDKVKNTFDGIAWA
CISQEYNPKDILVGILVKLIP-DQERVMKMMDDELFKTLYEIQQEKRCMV
VLDDIWTKEAWDSLQAAFP--KNMRSKLLITTRNKEVAEYIDQG-LFHEP
RCLSNQESWDLLKKWAFLEK-V-EDMKNLAYELLKKCAGLPLAIIVLGGL
L----AVNEWKTIHEKINLFSDK-VSKVLALSY
>Phaseolus|Phvul.002G129632.1.p_166_409
QEKIVKFLDNSGDLSIYPIVGMGGLGKTTLAKQVFNDHGISKHFNLRIWI
CVSDDFNAKRILQSILEYV-TSQNPNLH-LE--AMRKKVEEALQSKRYLL
VLDDVWNEDKWKELKGML-QAGAKGAAILVTTRLQEVASVM-GTHPAYHL
KELSGDDSWSLFKHHAFGPNEIE-ELVTIGREIVRKCVGSPLAIKTLGSL
LRDKSEVSQWENVKESI-NT-EENIMRALKLSY
>Solanum|Solyc05g005330.2.1_528_755
VQTLKGKLRGSSELDLISIVGMAGLGKTTLANKLFLDQFVVSHFDVRAQC
CVSQVYTRKDLLLTILRSVKKI--VISDKLPENELADKLRKLLFGQRYLI
LIDDVWETTACDELMPCFYD-ANNGSRLILTTRHDHVAYHAKVS-DPHFL
RKFTLEESWMLLKNKVF-NEKCPVVLEDVGQKIAQKCGGLPLSVVLVAGI
LETMKEEHCWEQVAINLGPIQA--SED------
>Eucalyptus|Eucgr.E00952.1.p_163_393
IAELVKELTDGEMRRVIFIWGMGGLGKTSLARKVIAHDKVENTFNSIAWA
CVSQEYHPKNILVGILIKLIP-DQKKVMEMMDDELFKTLYEIQQEKRCII
VLDDIWTKEAWDSIRDAFP--NDSRSKLLITTRNKEVAKYIDQG-FFHEL
QCLSDQESWDLLMKRVFPKK-V-EDMKNLAYELLKKCAGLPLAIIVLGGL
L----AINEWKTIHEKINLFSDK-VSKL-----
>Oryza|LOC_Os04g46300.1_174_418
---LMKWLGDDPR-LLIAVCGMGGVGKTTLVTNVYKKVAATCHFDCAAWV
AVSKSFTTDDLLRRIAKEF--RGCWDVDNMDYRSLVEALRGHLAKKRYLL
LLDDVWDAHAWYEIRHAFVD-DGTKSRIIITTRSQDIASLASSN-RIIRL
EPLSEQEAWSLFCNTTFREADRPYYLRHWASKILDRCCGLPLAIVSVGNL
LVLKRTEFAWKSVYDSLVW-ESSGVSSILNLSF
>Eucalyptus|Eucgr.D02633.1.p_169_420
KEKLTQWLGGDSEQEVISVVGMGGLGKTTLAKQVFDDPVVKKHFPVCAWV
TLSPSSKTEELLMDMLQQISSMEPSGTDTMNINWLKRTIKSLLQKSRYLI
VLDDVWHMDRWDAVKYALPN-NNLGSRIMITTRNSDLALASCNG-KVYEM
QPLPVEQSWELFCRKIFKK-SSPSQLEEICTDILKKCEGLPLAIVAISRV
LATKRRINEWDLVRRCLRSIDGNKMKKVLSLSF
>Phaseolus|Phvul.011G197600.1.p_179_396
KEFVLNWLD--NNLSILSIVGMGGLGKTSLAQHVFNDPKIEG-FDIKAWV
SVPQEFDVLNVSRAILDTI-TSST-DHSQQE--VVQRRLEEKLTGKKFLL
ILDDVWNERKWEDVQKPL-LFGGQESRILVTTRSEKVAVTM-RS-EKHLL
KVLSKDYCWDLFAKHAFQINQDP-DFLEIGKKIVEKCNGLPLALKTMGSL
LHSKTSVWEWESIMK------------------
>Mimulus|Migut.D01174.1.p_171_406
-LTIKERIGESSKLQVIPIVGMGGIGKTTLATNAYQDPLVIENFMIRAWV
TVSQDYSPQKVVSSLVDSMKERYRESDE--------EKVYKCLKGMKYLI
VMDDVWSTEAWDDVRMIFPD-ENNGSRVVLTTRLLDVAAYVDSS-LLHEM
QLMNADQSWDLLRHRVFEQGPLPLELEGIGKEIAGSCRGLPLAIVVIAGL
LSTVKTRASWEKIAGNVKSINATGLEKIMSLSY
>Pinus|PITA_000077046-RA_147_364
-KQIQKLLE-APHVRRIGVYGTSGVGKTTLLRKIYS--AHKE-FDV-IWV
TVAQ-FPILEL-QNIASEV-N-D-AG-TD--VDARKMQLSEHLNTKNFFI
VLEDMWS-T-LD-LEQLVEN--DRASKLIFSTRNRSLVEEM-KAEECMKL
EAMPTDESWDLFSKVAF-GDNSE-ELENIARQVSSECKGLPLLINVIASS
MIGKNDVNEWKSALRQLQTF-------------
>Ceratophyllum|Cd118_161_379
ANKIIKWL-D-RG-YMIGIVGMGGLGKTTIAQIVY--KRCEAMYEKRIWV
SVSQDFKEKSIMRSILTSL--GELS-EDDPS--QLHIKIKQCLTGKNYLL
VLDDVWK-DQWWELQKGL-PK-ENGSKIIITSRHEPTVKKM-GVNEIHKP
KFLTKDESWSLLKKIL---TENP-KLIDIGQEIAQRCAGLPLAIKAIGGI
MQSRS-IDYWTQIAENR-ELEK-----------
>Daucus|DCAR_004976_156_408
VERLVRRLNEADSYPLISICGMGGLGKTTLAQKIYNHSAIKTHFAGLAWV
TISQKWQTDRVLQRILICLVP-ENESILNMDTDKLVEYMLQIQERKKCLI
VLDDIWSPHAWDALKAAFP--GKSMSKLMLTSRNAEVAEHVNNG-FIHKP
KILSPEQSWELLKLKALHT-NR-KRMEELGREMVEHCAGLPLAIVILGGI
LVTK-SLIEWEKVYRDSKSLKAGRIVSVLVWSY
>Amaranthus|AHYPO_011507-RA_174_416
---IIRLLD-QTRGTMVSVVGMGGLGKSTLVRKVYEDRSMKSHFPLRAWI
TLSRPARAVDVIRNMFKQFLRALQPSIDTMDEESLVEELRNSLQEQRFLV
VFDDVWDIE--TYMRDILPN-NNNGSKILMTTRLSNVALAWKDD-HIYKL
QSLSPQKSWDLFCRKAFQS-DVPPELENLSRDIVRKCEGLPLAIVTIGGL
LSTKKLVFEWQKLYNSIGALSNNAIKKILLLSY
>Oryza|LOC_Os02g09790.1_177_420
DMELLGRWDPKLDRTVISIWGFGGLGKTTLVRKVYDWEKGMKSFDCYSWI
AVSHNYNINAILRQLIQEL--SEDTDLDTMHHGKLNDELKEVLSNKKYLI
VLDDVWDTRAFHELSDSLMD-DKKGSRIIITTRNNDVASLA---EYKMKL
NPLGNDDAFELFHRRCFKSNMEPSHLEELSRQIVNKCGGLPLAINAIGNV
LAVQEKEIVWRRINNQFKE--DNKVRSALSISF
>Populus|Potri.005G035700.1_163_411
-DELISYLSGVSQRKVIAVVGVGGVGKTTLAKKVYDNHRVIEHFSYHAWI
TVSHSYDKTELLRSMLKGFKANEPDKIVKMEDEELIGEIREKLRQERYFV
VFDDVWEIGFWGNMELALLD-HDNGSRILATTRNEAAARFCKGS-HVHRI
DPLPQKEAWELFCKKAFRQQGQPKDLEELSHEIVRRCGGLPLAIVAVSGL
LAVKKSVQEWKKVIGGLGSMTSDNVTSILSLSY
>Phaseolus|Phvul.004G036300.1.p_182_423
KDIIINWLENPNQPSILSIVGMGGLGKTTLAQHVYNDPKIEDAFDSKAWV
CISDHFNVLTVTRTILESV-THKK-HDSNLE--MIHKNLKEKLSGKKFFL
VLDDVWNEREWEVVQTPL-SYGAPGSRILVTTRGEKVASIM-RS-KVHHL
KQLEENESWKVFENHALKDDESD-ELEHIGRRVVKKCKGLPLALKTIGCL
LRTKSSISNWKSILESI-ELKEDSIIPALFLSY
>Solanum|Solyc11g069020.1.1_167_393
--RIADKLGYPDKLDVVVIFGMGGIGKTTLAKRIYHDKLIEEHFYVRAWI
TVSERYKVRNMLLDLLVCTSKA--FIMDEMENEELGERLYKSLKGQRYLI
VMDDVWYTEAWDDVRRYFPN-DNNGSRVMVTSRIMKVARYINLN-PPHQM
RFLTVEESWKLLQKKIFGLDDCDDEMERIGMEISKKCKGLPLAIVMVAGI
LSKEATASKWSDIAENISSVTE-----------
>Daucus|DCAR_005833_169_405
FKTLMGELSKDTSLRVISIHGMGGLGKTSLATKLYNSSKL-RQFNTHAKV
CVSHEYNIADVLKRIIKSFKGHEQ-YMSNMDEHDLLQYLPQLLREERYFA
LIDDIWDVQVWEQIRIAFPD-QKNGSRIIITTRNRIVAQMAEKC-FVHQL
RFLREDESWQLFCKRAEPI----PNMEKLGKEMVGKCGGLPLAIVVLSGL
LL-HMSYEYWSNVKAHIWRLKEGFIQEILSLSY
>Phaseolus|Phvul.004G013100.2.p_184_423
KDIIINWLENPNHPSILSIVGMGGLGKTTLTQHVYNDPKIHDAFDIKAWV
CVSDHFNVLTVTRTILEAV-TDNT-HDSNLE--MVHKKLKEKLSGRKFLL
VLDDVWNEREWEVVRTPL-SYGAPGSRILVTTRGEKVASSM-RS-EVHFL
KTLREDECWKVFENHALKDDEND-EFMKVGRRIVEKCKGLPLALKTIGCL
LHTKSSISDWKNILESI-ELKEHSIIPALFLSY
>Nicotiana|NbD022579.1_160_385
ATEIINRLKGSDEIEIIPIVGMPGLGKTTLANKIFKDARVQYEFVSQIWV
YVAQSYNRREVFLNIISKFTRV--KQFEYEAEEDLATAIREFLKGGRYLI
VLDDIWTLEALNELKIAFPN-NHKGNKIMLTTRNSSLAYRC--N-NPHKL
KFLTESECWLLLKKKVFRKDK-PLEFEELGRGIAKKCMGLPLATVVIAGS
LIGR-TERDWHQVHQSVEHIYRDI---------
>Phaseolus|Phvul.004G036700.1.p_184_424
KDIIITWLENPNQPSILSILGMGGLGKTTLAQHMYNDPKIDDAFDIKAWV
CVSDHFHFLTVTRTILEAI-TNQK-NDSNLE--MIHKKLKEKLSGRKFLL
VLDDVWNEKEWEAVRTPL-SYGVQGSRILVTTRGEKVASNM-KS-KVHRL
KLLGEDECWNVFANHALKDDEND-ELKEIGRRIVEKCNGLPLALKTIGCL
LRTMSSISDWKNILESI-ELNENNIIPALFLSY
>Cinnamomum|Cm3127_176_422
KQSIIEQL--EEKVSTVSIVGMGGLGKTALAQLVYNDSRVKAYFEKRIWV
CVSDPFDVNKIATEVIKSM-GEPVSNNANFA--TLQGNLHEAVSKTRFLL
VLDDVWNENLWEKLSVPL-KDAAQGSKVVVTTRSHRVAVAM-DT--PHEL
GILSNSDCWEVFHSRALKGEECQ-ELTKIGEKIVERCKGVPLAIRAVGSL
LRGTREKWYWEHVLENI-EWIVNDILPALLLSY
>Phaseolus|Phvul.011G197400.1.p_181_395
REFVFNWLD--NKLSILSIVGMGGLGKTSLAQHVFNDPRIDG-FDIKAWV
SIPQEFDVLNVSRAILDTI-TDSN-DHSQQE--VVQRGLKEKLTGKKFLL
ILDDVWNERKWEDVQKPL-IFGGQGSRILVTTRSEKVAGTM-RS-EKYLL
QVLRKDDCWELFAKHAFQSNQHR-DFMEIGKKIVEKCNGLPLALKTMGSL
LHNKSSFWEWESIMR------------------
>Solanum|Solyc10g008240.2.1_146_381
-MTVKSRLGPPSKLDVVSIVGMGGIGKTTLARKVYDDIYMEHHFYVRAWI
TVSQMHQHREMLLGILRCFSLTYL------STEQLAEQVYRSLKGRRYLI
AMDDVWDTTAWDVVKRSFPD-DKNGSRVILTSRLANVGIYASGS-PPHYM
RCLSVDRSLKLFNLKVFG-RENPLELEKATKQIVGKCQGLPLAIVVVAGF
CSKIKTENCWEDVAHKIGLVSR-ECMDLLALSY
>Panicum|Pahal.F01606.1_174_362
---LHQ-LSDDTDLRVFAVWGTGGLGKTSTIREAYDHQDIYEKFGCRAWV
KLTTPFLQNKFFHDLLRQFVSVNVKELEKMERSHIVDQVSAHVNEKRYLV
VIEGLSTVE-WDCIKTYFPD-KKNGSRIIVSTQHVEIGS-L-EQPQVTEL
KELSPNHSIYLFHNRVEPRN------------------------------
---------------------------------
>Panicum|Pahal.F01606.1_417_675
KTQLINLITDGHTCKVISVWGMGGVGKTSLVQSVYRSQELG--SLKHAWV
TVYES--IRNLVWQLQKDIQEKK-EQPGKTM-EME-QELAHLLQTQKCLI
VIDDL-S-SI-EEWNLIKEHL-AKATRIIVTSREKYVAK-REDMN-IYGL
QSLEYAAAFDLFKRKVFK-DSSEIESPDMARLILKKCNGLPLAISTIGAF
LATK-SIE-WRKTISTLE-IPELRIKTVLVRSY
>Arabidopsis|AT3G15700.1_157_364
--------V-D-NTGIIGLYGVEGVGKTTVLTQVNN--RLLQHFDV-IWV
FVSKNVNLEKI-QDIREK----G-LD-RK-TEEEKAGKIFEIL-KRRFAL
FLDDVWE-K-VD-LVKAVPD-GLNRSKIVFTTCSDEVCQEM-GAQTKIKM
EKLPWERAWDLFKMNA-GEE-SP-DITKVAQEVAAKCDGLPLALVTIGRA
MASKKTPQEWRDA-----------LYI---LS-
>Cinnamomum|Cm21650_176_410
LDIIWDSLD-T-KIQKIGVYGMGGIGKTTIMKHINN--RLKGEFEV-IWV
TVSRASSLERL-QSIAKEI-G-D-KE-DD-DEHRKSEKIYAALRR-KFLL
ILDDIWK-A-FP-LEEIIPS-EDNNCKVVLSTRDLKVCRQM-ETQKLIKV
EVLAEKEAWELFRDKV-GGNVTS-KLEEIAKLVVKECGGLPLAIITVGRA
LRQVGDFRVWRNALNELKCTEEGNVFARLRFSY
>Eucalyptus|Eucgr.E00701.1.p_163_398
IEELVKELNDGKKQRVIFIWGMGGLGKTSLAKKVIAHDKVKNTFDGIAWA
CVSQEYHPKDILVGILVKLIP-DQERVMKMMDDELFKTLYEIQQEKRCMV
VLDDIWTKEAWDSLQAAFP--KNMRSKLLITTRNKKVAEYIDQG-LFHEP
RCLSNQESWDLLKKWAFLEK-V-EDMKNLAYELLKKCAGLPLAIIVLGGL
L----AVNEWKTIHEKINLFSDK-VSKVLALSY
>Eucalyptus|Eucgr.E00693.1.p_163_340
VEELVKELN-GEMRRVIFIWGMGGLGKTSLAKKVIAHDKVKKNFDDFAWA
CVSQDYCIKDILVEILGKLDL-DKKDAKTMESKNLRETLCKNQENKRYIV
VLDDIWTKEAWDKLQEAFP--KDTRSKLLITTRNKEVAEYIDQG-FLHEL
RCLSDEESLDLLMKRVFPEK------------------------------
---------------------------------
>Phaseolus|Phvul.002G130400.1.p_133_384
REQIVKFLDNSEDLSVYPIVGMGGLGKTTLAKLVFNDHRVCNHFDLTIWV
CVSDDFNSKTILQSIIECC-TGQNPNLN-LE--AVRKKVEEVLQSKRYLL
VLDDVWNEDKWKQLKGKL-HAAAKGATILVTTRLQEVASTM-ETHSAYHL
TGLSGDDSWSLFKHHAFGQNEIE-ELVAIGREIVRRCVGSPLAIKTLGSL
LRDKSEVSQWENVKENI-NIEEENIIRTLKLSY
>Populus|Potri.003G200200.1_94_296
----------GENPGVVPIWGMGGVGKTTLAQLVYNSSEVQEWFGLKAWV
CVSEDFSVLRLTKVILEEV-GSK-SDSDSLN--NLQLQLKKRLQGKRFLV
VLDDVWNEDEWDRFLTPL-KDGSQGSKILVTTRNESVASVM-RTVRTHHL
EELTEESCWSVFAKHAFRGNNYE-ELQEIGREIVRKCKGLPLAAKTLGGL
LRTKRDVEEWEKILE------------------
>Vitis|GSVIVT01038056001_3_234
------LLD-D-EVGRIGVWGMGGVGKTTLVKNLNN--KLSSTFGV-IWI
TVSKQLDLARI-QTIAQRV-N-G-NM-NE-STESVASKLHQRLQQNKFLL
ILDDVWE-E-IA-LDALVPE-VHGGCKIILTTRFFDVCRDM-KTDAVLKM
DVLNDVEAWELFCQNA-GT-VTE-HIKPLAKEVARECGGLPLAIIVMGTS
MREKKMVELWKDALSELQNPNKGKVYKPLKWSY
>Mimulus|Migut.G00639.1.p_173_433
-------LKNKQP--VISIYGMGGLGKTTLARKIYHHKDLITCFEARAWV
CSTQQFQPKTVLSQILKQLPLDEDEWINYLELAELVVKLHNFLMQKRCLI
VIDDIWESAHWNILEPAFP--ASDICKVILTTRNREVSPR--KF-CLYEL
RFLTEDEGWELLHKLAFTAQNS-SPLEAIGRQMVQKCGGLPLAITVLGGI
LCEK-TSSEWKRVNEDVDLLKRGEVKQVLDLSY
>Daucus|DCAR_026649_164_399
IQKLMKELSEDPALKIISIHGMGGLGKTSLATKLYNSNEL-RDFGTRAKV
CVSGEYTIKDVLKRIVKSFKGHEQ-YMSNMDEHDLLQYLSKLLQNQCYLV
LIDDIWDINAWSQIKTAFPN-QDNGSRIIITTRNKKVAETVDKG-LAYQL
RFLREEESWELFCKTAQPT-----QLENLGKEMVGKCRGLPLAIVILGGL
LL-HNSYDYWAKVKKHIWRLTDDVIVEILSLSY
>Solanum|Solyc04g007490.2.1_372_611
-KTIRDQLGGSQELDVVSIVGMAGSGKTTLARSFINDDIVVSHFDFFAEC
RVSQEYTREDLLFSILSSANSL--TDISKRGADILADRLRKTLLPKRYLL
IIDDVWAVQAWDDLRLCFPE-AKKGSRIILTTRLKEVATYAKVT-EPINL
RSMKDSESWLLLQKKVF-GEEMPEELKEVGQNIAFKCNGLPLSIVLVAGL
LAKIKTERCWTRMELSFGEVQD--AKDLVKLSY
>Cinnamomum|Cm12460_241_462
IYTLKQHLSEEPSRRVISIVGMPGSGKTTLARKVYD--DVKDDFDYHAFL
CLSQEYEIKDVLMRMIKCVMDREDEGMAQLTEADLGKKLQKRLKEKRYLV
VIDDVWSKEAWNMLKPMLPD-VGNKSRVMLTTRKEEVV----YP-LRLKK
RLLNDDEGWELFIKQIF---QTPSELEETGRNILAKCKGLPLAILALGGA
LAKE-TLIEWSEVLESVNDLTKS----------
>Daucus|DCAR_004988_157_409
VECLVRHLNEADSYPLISICGMGGLGKTTLAQKIYNHSAIKTHFAGLAWV
TISRKWQTDRVLQRILICLVP-GNDSILNMDTDKLVEYMLQIQGRKKCLI
VLDDIWSTDAWDALKAAFP--GKSMSKLMLTSRNAEVAEHVNDG-FIHKP
ECLSPEQSWELLRLKALHT-NR-KRMEELGREMVEHCAGLPLAIVVLGGI
LVTK-SLREWEKVYRDSKSLKAGRILSFLIWSY
>Eucalyptus|Eucgr.E01298.1.p_171_420
KNELVGQLDWGLRREVISIVGMGGLGKTTLVRQVFEDPAVKEHFTVHAWI
TLCRSSKIEEVLQDMLDQIRVRKPHGANTMTSHWLKMIIKDLLQRRRYLI
VLDDIWHINEWDAIKHAFPT-NGHGSRVIITTRNADLASTSCNG-QEKKM
EPLDPEQSWELFCRKTFQG-NSPSHLEEICKYILRKCEGLPLAIVAISGV
LASKWRIYEWELVRRSLHIIDCNKLKRVLSLSF
>Prunus|Prupe.8G132300.1.p_124_355
--------------SVSSLVGIGGLGKTTLASKVYDNPRFTEWFDWRAWI
TVSQSYKNEDILRNMIAEFRVKESEGIETMDLKLLIDTLREYLKEKRYAV
VFDDVWSTNLWQCVKLALPD-NNNGSRIIITTRKNEVAAACREA-QVYDL
EPLSPDKAWELFCNKTFRVGGYPPELKKFATTIVSRCGGLPLAIVAISGL
LQTKGDVSQWRKLLDSLTSLESNTITKILSFSY
>Cinnamomum|Cm16507_157_391
MEKIWDHLD-E-HTSIICVYGMGGVGKTTLMKAINN--KLQATFEV-IWI
TVSKEVNLQRI-QKIMGRL-R-R-NE-QD-SSNDLSMKLREFLSKTRYML
ILDDLWD-F-IN-LFEVIPN-KENRSKIAITTRLFEVCNDM-MADAKIRA
NTLTEAEAWDLFAANV-G-EVHP-AIEDIAKHVVMECGGLPLAIIVVSKA
MQGQNKKELWQDALRALRAPERGYVFRPLKLSY
>Phaseolus|Phvul.011G192400.1.p_172_390
KENILNWLENCSQLSILSIVGMGGMGKTTLAQHVYNDP-MIETFAIKAWV
CVSDEFNVFKITRAILEAI-HKST-DDSNLE--MVQGRLKEKLNGMKFLM
ILDDVWNEDQWKSLKTPL-KYGAKGSKILVTTRSNNIASTL-ESNNIHQL
KQLQEDHSWQVFAKHAMQDNNNS-ELKEIGMKILKKCQGLPLALETVGCL
LQSKSSVAEWEGVLR------------------
>Mimulus|Migut.H00800.1.p_390_605
--DILDQLGGRKQLQIISIHGMPGVGKTTFAHKLYNHPLVCHSFSTCSWS
VVSQTYHRRSLLIDILIGLSILDQNRILNMDEESLVERIYKNLKGRRYLV
VMDDIWDSNLWYDVRRCFPD-DANGSRILFTTRNRDLAPP-N-S---HQL
PFLSEKQCWELLEKKVFHNKP-PQHLVGIGKEIAANCCGLPLAVVVIAGI
LSTMKEENAWKQVGENVAS--------------
>Nicotiana|NbD043466.1_187_407
KDVVISKL-QENGFLVVSVVGTGGIGKTTLAQIAYGDEKVKGHFDERIWI
CVSDPFDEVKVAKAILESL-TKSSPNLSQLH--MLLERIEECVSKKRFFL
VLDDVWSEDKWEPLKNSL-KNGARGSRILVTSRSERVVGVM-G--SSHRL
GQISDSDCWSLFSRIAFSGNKFE-SLEDIGKRIVRKCKGLPLAAKTMGSL
LRFKDTEEEWQTVLD------------------
>Phaseolus|Phvul.011G198400.1.p_172_391
KEMILKWMDEHSQLSILSVVGMGGMGKTTLAQHVYNDP-MIEGFAIKGWV
CVSDEFDVFMVTKAIVGAI-TKSK-DDSDLE--MVQGRLKEKLTGRKFLL
VLDDVWNEHQWKSLQTPF-KYGAKGSKIIITTRSNKVASIM-ESNKIRQL
KQLQEDHSWQVFAKHAFQNNKNS-ELKEIGTKIVEKCQGLPLALETVGSL
LRSKSSVSEWESVLR------------------
>Phaseolus|Phvul.004G036900.1.p_183_423
KEIILSWLENPSQPSILSIVGMGGLVKTTLAQHVYNHPKIDDTFDIKAWV
CVSDHFHVLTVTRTILEAI-TNKQ-DDSNLE--MLHKKLKENLSGRKFLL
VLDDVWNEREWEAVQTPL-SYGAPGSRILVTTRGEKVASNM-RS-KVHRL
KQLGEDECWNVFENHVLKDDENN-ELKEIGRRIVEKCNGLPLALKTIGCL
LRTKSSISDWKNILESI-ELKEDNIIPALFLSY
>Phaseolus|Phvul.004G013300.1.p_184_423
KDIIINWLENPNHPSILSIVGMGGLGKTTLAQHVYNDPKIEDVFDIKAWV
YVSDHFHVLTVARTILEAI-TNKK-DDSNLE--MVHKKLKEKLLGRKFFL
VLDDVWNEREWEAVRTPL-SYGVRGSRILVTTRVKKVASII-RS-KVHRL
KQLGKDECWNVFENHALKDDEND-ELKEIGRRIVERCKGLPLALKTIGCL
LSTKSSISYWKSILESI-ELKEDSIIPALFLSY
>Picea|MA_10052798g0010_109_345
-SELERWLE-DTNIRVIGVYGMGGVGKTSLLQTINN--SHK--FEI-IWV
TVSKDHNILNL-QDIANRL-N-KNPD-RS-NMEKRDDMLYSYLNDKKFLL
VLDDMWE-S-LE-LQRLVSN--DRGCKIVLSTRNEVVCRQM-RVDEITRV
EPLTEEEGWQLFCSGAFG--NPQ-GVEDVARKIAGECKGLPLAINVVAAS
MVNYTYQHEWEHALYQMQNDFGDKLFQRLKWSY
>Mimulus|Migut.F02064.1.p_170_400
--AIKERLGEPSKLQVIPIVGMGGIGKTTLARNAYLDPLIIECFDVRAWV
TVSQDYSEEQILLGLLEIIPH---VSNE--------EKVYKILKGRKYLI
VMDDMWSTKVWDDVRRIFPD-DDNGSRVVLTTRLLDVAAYADSS-PLHEI
RLMDIDQSWDLLQSKAFAPGERPYELEHIGKKIAGGCRGLPLAIVVIGGL
LSTLRTRSSWEEVAENVKWINSTGIEKILSLSY
>Brachypodium|Bradi4g33467.1.p_174_410
INQIKDDLDSENKLTVISLVGPGGAGKSTVARKVYNLVA-KKHFHSCVWI
CISQQFTVYGALKDIVKGTMGTQNEELGKMSEAEIIKKIHNFLKDKTYLV
VLDDVWRMEDWDMIQAAFPD-VKNGSRMVVTTRNSAVSNHPN-K-IIQDL
KLLNDEESIELFNRKAFPHND--DSFREIGKALALKCNGLPLAIVVLGGF
LS-KLRITEWRRMVASINWMKNEGIK-------
>Cinnamomum|Cm16530_248_487
MEKIWNFLD-E-HTSVICIYGMGGIGKTTLMKAINN--KLEATFDV-IWV
TVSKQLNLQKI-QKIMDGL-R-G-NE-NA-SYQDRSTQLREYLSNKRYML
ILDDLWN-P-IH-LSEIIPN-KETRSKIAITTRILQVCSDI-KAE-KIRV
ETLTEDEAWDLFAANV-GKEVEP-HIKDVAKEVARECGGLPLAIVVVAKV
MEGQNKKELWQDTLRALRAPEEGEVFLRLKLSY
>Phaseolus|Phvul.005G031200.1.p_181_403
KEEIIKILDTCNQVPVISIVGMGGMGKTTLTQLVYNEQRVLDQFDLKAWV
YVSQYFDVVAVTKAILKAF-GSKAAEEKDLN--LLQLELKERLMGKRFLL
VLDDVWNENSWGALQIPF-IYESSGSRILITTRNEKVALVM-NSSQLYHL
KPLEKEDCWRLFSNLAFHDDTYP-NLVSVGSKIVNKCGGLPLALKTLGNI
LRVKFSQHEWVKILES-----------------
>Phaseolus|Phvul.011G193100.1.p_173_390
KQIILDWLDNHNHLSIHSVVGMGGMGKTTLAQHVYNDP-MIEAFSIKAWV
CVSDEFDVFMLTRAILEAI-QKST-DDSNLE--MVQSRLKESLIGRKFLL
VLDDVWNEHQWKSLQSPL-KYGDKGSKILITTRINKVASIM-ESNNIHQL
KQLQKDHSWQVFAKHAFQDNKNS-GLKEVGMKIVEKCQGMPLALETVGGL
LQSKSSISEWEGVLR------------------
>Daucus|DCAR_022256_174_385
-------ISTDPSLKLIYIHGMGGLGKTSLATKLHNSEEL-RHFDTHAKV
CISSEYDIKDVLKRIIKSFMGHEQ-YLSNMAEHDLLHYLAKLLQDRRYFA
LIDDIWDIKVWEQIKIAFPN-NKNGSRIIITTRNKDVTGMADKC-FVHPL
RFLREEESWQLFCKKAEPT----QSMDKLGREMVGKCEGLPLAIVVLSGL
LS-DPNYEYWSNVKEHIWRL-------------
>Eucalyptus|Eucgr.D02629.1.p_174_422
KKELVEWLQGASQCQVISVVGMGGLGKTTLVKQVYDDPAVKKRFTVRAWV
TLSPSSRTDELLSDMLRQVSSTKTSGAETSKSSCVRMMIKDFLRRLKYLI
VLDDVWDMNKWDAVKCAIPN-NNNGSRIMVTTRKSDLASASGAG-KVYNM
KPLSSEQSHELFCRKTFKE-KAPSHLEEICRQILKKCEGLPLAIVVISGV
LATKRRIDEWELVLRSLRSIDGNKLKQVLSLSF
>Daucus|DCAR_030282_174_385
-------ISTDPFLKVIYIHGMGGLGKTSLATKLHNSHEL-RHFDTRAKV
CISSEYDIKDVLKRIIKSFMGHEQ-HLSNLTEHDLLQYLSKLLQDRRYFA
LIDDIWDMKVWEQIKIAFPD-VKNGSRIIITTRNKDVTRMADKC-FVHPL
RFLMEEESWQLFCKKAEPT----KSMDKLGREMVGKCGGLPLAIVVLSGL
LS-EPKYEYWSNVKEHIWRL-------------
>Nicotiana|NbD038069.1_230_435
---------NGKSLRVIPIIGMPGVGKTTLAKVVYNDEKVKDYFDLKAWF
CVSEPYDAFLITKGLLQEI-GSDKDD-SNLN--QLQVKLKESLKGKKFLI
VLDDVWNDNAWDDLKNLF-VLGDAGSRIIVTTRKESVAKTM-GN-EQISM
DTLSSDVSWSLFKRHAFDNDKHL-EHVEVGKQIAAKCKGLPLALKTVAGL
LRPKSEIEEWRHILR------------------
>Phaseolus|Phvul.004G009527.1.p_183_423
KDIIINWLENPNHPSILSIVGMGGLGKTTLAQHVYSDPKIEDAFDIKAWV
CVSDHFHVLTVTRTILEAI-TNQK-DNSNLE--MVHKNLKEKLSGKKFLL
VLDDVWNEREWEAVRTPL-SYGAPGSKILVTARSEKVASSM-RS-EVHLL
KQLGEDECWRVFENHALKDDEND-ELMTVGRRIVEKCKGLPLALKTIGCL
LSTKSSVSDWKNIMESI-ELKEHSIIPALFLSY
>Brachypodium|Bradi1g29441.3.p_157_380
HKELVDKLDTNKSLSAVSIVAMGGAGKTTLARKIYTSSRVKEHFDTIAWV
TVSQTFKGIELLKDIMKQITGKYE--LNQMLEHEVGKEIHDFLLENKYLV
VLDDVWETDTWEQLNKAFPD-AANGSRVLLTTRKEDVANHVQ-T-HVHPL
KKLDEEKSWKLFSSKALPSLD--DEFEKLGRNLAKKCDGLPLALAVLGGY
LS-KLNRQAWSSI--------------------
>Cinnamomum|Cm6977_174_412
LETIWNSLD-V-KIGKIGVYGMGGVGKTTIMKHINN--RLKEAFDV-IWV
TVSKELSLERL-QTISKGI-Q-N-SE-DD-DEVMRSAKLCVALRRKKFVL
ILDDMWE-A-FP-LERVIPN-QDNGCKIVFTTRDQRVCRCM-ESHINIKV
EVLSDEEAWDLFKDKV-GGDVSP-DVQGIAKNIVRKCGGLPIAIITVGRA
LRQVFNVKVWENALYELKCSEKGDVTALLKFSY
>Populus|Potri.T130500.1_161_385
KDGVMEML-QGPALCTISLVGMGGIGKTTLAKLVYNDHDVTTHFGKRIWV
CVSDPFNEITIAKAILEDL-TGSAPNLNELQ--TLVKHVQESIRGKKFLL
VLDDVWNEDKWEQLKDSL-KCGLPGSRILVTTRKKNVASSM-GSSPILEL
GLLSTEECWSLFSQFACFETRYD-NLEDIGRQIAAKCKGLPLAAKSLGSL
LRFKSRIEEWKSVLNN-----------------
>Mimulus|Migut.D01782.1.p_149_361
--QLLDALGRQSSLQIIPIVGMGGIGKTTLARNAYEHGLIVNRFDIRAWA
TISQEYSVKEIFSELLSRE-SESAN------EQQLSQELYQSLIGRRYLI
ILDDIWSIDAWEKMMFFFPD-NNNGSRIIITTRLSNVA--VQGS-SYFSK
KFLDENQSWKLFCEKAFSQEEVPPEFEEIGKKIAEKCQGLPLLIVVIGAL
LRKSRTREYWENISNDINS--------------
>Solanum|Solyc05g009760.1.1_45_281
AQNITDYLRGTWDLDVVSIVGMAGLGKTALARKVYNSRSIIDRFDVRAWC
SVSQTYNRRQLVLQILTQITGH---PSNYVNLDDPEDILRKCLNGKRYLV
VLDNIWDGKAWDDFQSCFPD-FNHGSRIMITTRDKAMASYVKYS-FPYSL
PRLEDDQSWELLQKKVFGRGKSPLELVNVGKLVAKACRGLPLLIIMIAEV
LSR-REGSSWLKVAYDISSVP--EIMMTIQSSY
>Cinnamomum|Cm16514_15_245
LDKIWHLLD-E-HTSVICIYGMGGIGKTTLMKAINN--KLQATFDV-IWV
TVSKELNLERV-QEIMGRL-Q-N-SE-QD-SYSNRSMQLRRYLTDKRYML
ILDDLWN-S-IN-LSEIIPN-KENRSKIAITTRIVQVCSDT-KTE-KIRV
ETLTEDEAWDLFAANV-GKEVQP-HINDVAKDVAMECGGLPLAIVVVAKA
MQGQNKKELWQDALRALRAPEEGQVF-------
>Oryza|LOC_Os04g02860.1_246_488
---LQELLTNEKSCSIISIWGMGGSGKTTLVKTVFERKAIKNRFDCLIWV
TVSQTYDITEIMRKIIQCAKEPA--DLESMCSEGVALKLQGTLQGRTYMM
ILDDVWDTNVWFNLEPFLDL-NSRGSKVVITTRINDVASLADDK-NRLQL
RGLNEAESWDLFCMWAFRHEDQPLRLERVARQIVGRCEGLPLAITAVGNL
LSFKLDSFEWDKFYNQLNWLLDNNVTRLLGLSY
>Phaseolus|Phvul.011G173801.1.p_178_395
KEFVLNWLD--NNLSILSIVGMGGLGKTSLAQHVFDDPRIEG-FDIKAWV
SVPQEFDVLNVSRAILDTI-TGST-DHSQQE--MVQRRLKENLRGKKFLL
ILDDVWNERKWEDVQKPL-LFGGQGSRILLTTRSEKVSVTM-RS-EKQFL
QVLSKDYCWDLFAKHAFQSNQHP-DFLEIGKKIVEKCNGLPLALKTMGSL
LHNKSSFWEWESIMK------------------
>Mimulus|Migut.I00589.1.p_184_416
--EVMDKLGQQSNLRIIPIVGMGGIGKTTLARNAYVK--FMKHFDIRAWV
TISQNYNVREILIEILLCINKESRANLSAESEGELGVRVHQGLWGSRYLI
VMDDIWSVEVWDRVQIFFPD-NDKGSRIMITTRLSNVA---LGS-GGLVM
DFLDEDKSWDLLCGNIFEKKENPPEFEEIGKKIARSCKGLPLSIVVTGGL
LAKSHTREHWDYVSKNLNSVSSEECLKVLLLSY
>Phaseolus|Phvul.002G130732.1.p_168_416
REEIVKFLDNSEELSVYPIVGMGGLGKTTLAKQVFNDHKVCNHFDLTIWV
CVSDDFNAKTILESIIECC-TGKNPNLK-IE--AVRKKVEEVLDSKRYLL
VLDDVWNEDKWKQLKGKL-LAAAKGATILVTTRLEEVASTM-ETHPAYHL
KELSGDDSWSLFKHHAFAQNEIE-ELVAIGREIVRKCIGSPLAIKTMGSL
LRDKSEVSQWENVKESI-NIEEENIMRALRLSY
>Populus|Potri.006G014400.1_162_408
LKRLKGWI-K-DELLLVGIVGMGGLGKTTFAQKIFNDQHVAGRYDNMIWV
SVSQVSSDMRIMRSMLEQL--ESHC-VSDEA--QMLHKLNELLKGKTCLI
VMDDVWKINGWWNFFSGL-QSAGESSCIIITTRNEEVLTSM-GVDKVHRP
KLLTANDSWLLFSKSAFSRCKDA-QFERVGKELLEKCGGLPLAIKAIAAL
LAPRNSVRQWNEINENH-LTGRNFVMASLQLSY
>Cinnamomum|Cm25863_165_390
--------D-V-KIRKIGIHGMGGIGKTTVMKLLNN--QLRESFEI-IWV
NVSGEGNRRKV-QNIAVRL-K-H-VS-NE-SDDRLRASISKKLSGKKFLL
ILDDIWE-R-ID-LSDVIPN-QDNGCKVLLTTRDFGICQQM-ETDVEIQM
ERLSEEEAWSLFNDKV-GD-ASP-NIEAIARDIVKKCDGLPLAIIVIGSS
LRKRREVPLWTNTLMELESTQKGELFSCLRISY
>Daucus|DCAR_023560_28_249
ARRLVEQLGGKKQLQFISVVGMAGLGKTTLVKKVFDEPSVVYHFYVRAWT
TVTQQPKKRDLVLGILKSG-AGT-EDSDDME---LSLMLKRRLSGQRYLV
VLDDIWDSKDWNDLMLCFPD-DNVGSRIVFTTRLADVPLQV-QG-YQHPL
RFLNEKESWDLLRYKVFLDE-APSSLVEIGKQIASKCHGLPLSIVVIAGV
LAN-DT-AQWSQVAQDMNS-S------------
>Mimulus|Migut.H01029.1.p_167_397
-HRTWEYLG-I-NSEIIAIYGMGGVGKTSIIKEINN--KLAENFDV-IWV
TASKDSNTEKL-QKIAKEI-G-C-DD-ED-GETRRARKLFEALRRRKFLL
IIDDLWE-A-IS-LEEIVPG------KLLITTRLLRVCRRM-EAEREIEV
DVLSPQEAWDLFKQKV-GERISP-RINDLAKKVAKECGGLPLALITVGRA
LRNENKIKYWQTALSELRNTNEGHVFARLRFSY
>Daucus|DCAR_029804_170_404
FKTLMAELSEDPSLKVISIHGMGGLGKTSLATKLFNSGEL-RYFDTRAKV
CVSNEYNIIDVLKRIIKSFKGHEQ-YISNMDEHDSLQYLSKLLQCGRYFA
LIDDIWDIKAWEQIKIAFPN-QKNGSRIIITTRNKIIAQAVEKC-FVHQL
RFLREDESWQLFCKRVEPT----LNMEKLGREMVGKCGGLPLAIVVLSGL
LV-HMSYEYWLKVKEHIWRLKEGFIQEVLSLSY
>Panicum|Pahal.I00567.1_172_349
-------LRKNEDLRVIAVWGTSDLRETSIVKRAFDDPKMCNKFQCRAWV
KLMHPFDPIEFLQGIIRQFISLEVQKMRKMKADDLAQEFKGHLNDKSYLI
VLTDLSTEE-WNQIVACFPN-NREGSRIIVCTEHVEVASLL-GKEGVPEH
MQLSVDHSLYAFCEKG----------------------------------
---------------------------------
>Panicum|Pahal.I00567.1_398_639
KADIIKLINDSQKLEVISVYGMGGLGKTTLAKDVYQSQELSGMFQKRACL
TTPEE--LRSLAMQLDAENLG---------------QSLAGLFEGNKYLI
VLDDL-S-ST-HEWDTIMQHFPETASRIIVTTRVEKIAK-KNLEN-LYKL
KALGYKGSCDLFTEKVFG-KITDDDYPELAKLILRKCNGLPLAIVTIGGF
LAKK-SME-WRKLISALE-MPEIGIRTVLLKSY
>Vitis|GSVIVT01022965001_87_307
KEEIIKMLDSGNEIGVISIVGMGGIGKTTLTQLVYNDESVKKYFDLEAWV
CVSEEFDLLRITKTIFEAT-TSFTSDVNDLN--FLQVKLKESLNGKKFLL
VLDDVWNENNWDRLRTPL-KVGSNGSKIIVTTRSENVALVM-RSVHTHRL
GQLSFEDCWWLFAKHAFENDSHP-YLEAIGKEIVKKCQGLPLAAKTLGGL
LHFKVQADEWDNIL-------------------
>Cinnamomum|Cm12470_171_417
TKTLSEQLNGEVRRCVISIVGMGGSGKTALARKVYH--DVKAVFDCHAFI
YLSEEYVMKDVVIRIIECVMRRRE--EEVLNEVELMKKLRDYLKDKRYLV
VVDDIWSKEAWDDLEFMLPD-GQSKSRVMLTTRSKNVAVHADVS-PLHEM
RLLNDDVGWELFMKKVFPGENAPSELEEKGREIFAKCRGLPLAILALGGL
LAEKKTFREWSKISEGVTS---SDCLE------
>Mimulus|Migut.I00991.1.p_171_418
-ENLVRKL--GEELQVVSIVGVGGLGKTTLAKLAYNDSRVKNCFELRIWI
CVSNSFDEVGIASAIIEGA-R-RKAYPNQLE--LVLDRLKEVVSRRKFLI
ILDDVWTKDMWEPVKICL-RIGGAGSKVLVTTRNEGVASIM-GGFENRRL
GHLSHEECWLLLRRIALCGDKRE-KFEKIGKEIANKCKGLPLAVKILGGL
LRFKNTVEEWESVLNSI-ELEAEVLFPYLLLSY
>Daucus|DCAR_004845_158_413
VDRLVGHLNESEAYRLISICGMGGLGKTTLAEKIYHHSTIKTYFGGLAWV
SISQKWQRKQVLQRILIGLVP-ERNEILNFDKDKLVENMLQIQQSKNCLI
VLDDIWSIDAWDSLKEAFP--GKSRSRLMLTSRNVDVAEHANNG-FIHRP
VLLSPDQSWELLGLRALPKGDR-KRMEELGRELVKNCGGLPLAIVTLGGI
LVTK-SLIEWEKVYNDSLLLKSGSLLYVLNWSY
>Ananas|Aco020415.1_186_429
RDTLTYWLSEKLDLCIITVWGMGGLGKTTLVTNVYKRES--RNFDCFAWI
SISQTFKADVLFRKMITEL-GQKITDIATMDDRKLREKVKELLGQKKYLI
VLDDVWDPRAFYELQDSLVD-DQKGSRIFITTRNEEVASLANKD-YKLEL
KPLSPRDAWNLFCKRAFRNGNQLRELKKCAGKIVAKCKGLPLAIVSLGNL
LCLRNRETEWKRVCDQLNYLANNNVRNILNLSF
>Cinnamomum|Cm7974_208_450
REKVVGLLDAENGIRVVTICGMGGLGKTTLAQLVYNDERVRKHFEVKAWV
YVSEDFDLMRLTKAIAESL-PVSAPLLTSLD--VIQVSIQNALKGKKFLL
VVDDVWNENDWDALRAPL-MVGARGSRILVTTRSQRVSSMM-GTVPTHSL
QGLSDDDCWSLFERRAFAQNEHP-DLVKIGKEIVNKCKGLPLAVKTLGGL
LRSVEDVVEWEAILKSI-ELEERNILPALRLSY
>Mimulus|Migut.M01602.1.p_140_358
------QLDGEKRLLTLAVVGPGGSGKTAFVKNVFWKRGIMGRFDCHAWV
QVSQNFQKEEAFVNMLRQL-CGSR----IDDGTNTEAKLRKYLTGKRFIV
VLDDIWRKEVWDVIKYVLPD-SFCGSRIIVTTRSSDVASVC-ASSLVHEL
KELEWLQGWTLFCRKAFERNGEPSELKDCSKRIVTRCEGLPLAIVTVGGA
LSQIPLPNEWKSFHDSIGE--------------
>Daucus|DCAR_004846_154_406
VDSLIGHLDGGDCYPLISICGMGGLGKTTLAQKIYNHSTIKNHFAGLAWV
SISQKWQTKNVLRRILICLTP-EKKEILGFDEAKLVKNLIQVQERKKCLI
VLDDIWTKDAWDLIKGAFT--EKCLSKLMLTSRNVDVPKYVHKG-FVHEP
GCLDAEQSWELLRFKALPKGDR-KRMEEMGREMVEYCAGLPLAIVMLGGI
LVTK-SLIEWEKVYRDTMLLERGHLHEVLVWSY
>Solanum|Solyc05g007630.2.1_508_741
IEKLIHRLGGFEGLDIISIVGMPGAGKTTLANRLYSYHPVVYRFDILGYC
HVSPVYSKRGVLLSLLATVSIE--NSLLSKRTSTLEDILVRNLRSRRYLI
LLDDVWDRNVWGDLKRYFPD-SNNGSRILLTTRNDDVAYYVEVG-KPHNL
RLLTYEESWELLCIEVF-GNKSSPLLEKVGQEIARKCGGLPLSIVLVAGI
LSKMKTEECWSRVAKDLGSMAS--AKAII----
>Mimulus|Migut.O00208.1.p_158_402
ALKIIGYLEETKQLDVISIIGMPGLGKTTLAGKIFRDPAIQYEFPTRIWV
YVSQDFTKKDVFLSILREFTRT--DDIYRKSDQELANLVDGSLARGKFLI
VMDDVWTSEDWNKLQIALPK-SNNLGKVLITSRHEEVAWCANIR-PPHKL
RFFTHAESWLLLQLEVFGKPE-PTELVVLGKLIAEQCDGLPLAVVVIGGI
LVKFSSNEMWTKVSESVSTLNEDRMEKIIALSY
>Eucalyptus|Eucgr.D02631.1.p_171_422
KKELVEWLQGASQCQVISVVGMGGLGKTTLVKQVYDDPAVKKRFTARAWV
TLSPSSRTDELLSDMLQQISSTKTSEAETSKSSCVRMVIKDFLQRLKYLI
VLDDVWDMNKWDAVKCAIPN-NNNGSRIMVTTRKSDLASASGSG-KVYNM
KPLSSEQSHELFCRKTFKE-KAPSHLEEICRQILKKCEGLPLAIVAISGV
LATKRRIDEWELVLRSLRSIDGNKLKQVLSLSF
>Daucus|DCAR_025337_159_409
IDQLVTDLKKDEKHEVVSLWGMGGQGKTTLAQKLYNHVKIRDHFEAFAWV
CISQQFDREQVLKGILRQLLPDDRGRVSDMEDTELVDGLRKVQLEKKCLV
VIDDIWNVDSWRMLQPAFPE-KTGGCKILLTTRHLTVAEI---G-SVCKI
LGLTEDEGWQLLSRKTRIY-DP-SELERIGRDMVKRCKGLPLAISTLGGI
LRGK-LLREWEKINNDISFLVKGYVRQVLGLSY
>Cinnamomum|Cm759_166_385
KDKLVHLL-VEEKVSIVPIVGMGGLGKTTLAKLVYNDEGVKSYFDKLIWV
FVSEKFDCAEIMRAIIESD-QDQKCEVERME--LLQSRLRKTLSGKRYLL
VLDDVWNENAWLELESLL-NVGEKGSKIIATTRSNIVANMM-GTLPTHHL
EGLQEEDCWSLFKRRAFPNDEYP-DLVLIGREIVKKCKGVPLVAKVLGGL
LHYKRSESEWLSIRNN-----------------
>Mimulus|Migut.D01519.1.p_154_393
LIQIMGALTDESGRRIIPIVGMGGIGKTNLATNVFNNPFIIEKFDIRAWF
VVSQECTGKEILLGLLHQIINTNRNELEMNDDDVLGEKLHKTLFGRKYFI
VMDDMWDITAWEIVKRFLPD-NNNGSRILVTTRLLKLA--VDGC-TPYEL
NLLDEAQSWDLLREKVFP-EGRPVELEEIGRNIARKCRGLPLALVVIGGL
LAK-KT-EDWKYVEEDVTSVNNEECMKVISLSY
>Phaseolus|Phvul.002G131200.1.p_163_414
REQIVKFLDNSEDLSVYPIVGMGGLGKTTLVKQVFNDHRVCKHFDLTIWV
CVSDDFNSKTILQSIIECC-TGQNPNLN-LE--AVRKKVEEVLQNKRYLL
VLDDVWNEDKWKQLKGKL-QAAAKGATILVTTRLQEVASTM-ETHPAYHL
TELSGDDSWSLFKHHAFGQNEIE-ELVAIGRVIVRRCVGSPLAIKTLGSL
LRDKSEVSQWENVKESI-NIEEENIMRALKLSY
>Phaseolus|Phvul.011G193500.1.p_172_389
KQIILNWLDNHNHLSIHSVVGMGGMGKTTLAQHVYNHP-ITKDFAIKAWV
CVSDEFDVFKLTRAILEAI-HKST-DDSNLE--MVQGRLKESLTGRKFLL
VLDDVWNEHQWKSLQTPL-KYGAKGSKILITTRINKVASTM-ESNTIHKL
KQLEKDHSWQVFAKHAFQDNKNS-VLEEIGMKIVEKCQGLPLALETVGGL
LQSKSSVSEWEGVL-------------------
>Phaseolus|Phvul.011G202366.1.p_53_262
KELIFNWLDDSNQPSILCIVGMRGVGKTTLAQHVFNDPRMDEAFDVKVWV
CVSEEFDVFKVSKAILEHV-TTST-DNSDTE--MVHKRLKQNLTGKKFLL
ILDDVWNENKWEEVQKPL-LFGAQGSKILVTTRSKEVASTM-RS-EEHSL
KQLQKDHCWKLFAKHAFQDDQNQ-ECKEIGMKIVKKCKGLPLALKTMGIL
LYNK-----------------------------
>Cinnamomum|Cm16524_154_389
MEKIWDLLD-E-HTSVICVYGMGGIGKTTLMKAINN--KLQATFEV-IWV
TLSKELNLQRI-QKIMSRL-H-K-DE-DD-SCNSRSMQLRQYLTDKRYML
ILDDLWD-C-ID-LHTVIPN-KENRSKTAITTRLFEVCNDM-KADAKIRV
STLTEAEAWDLFAANV-GVEVQL-DIKDVSNDVVMECGGLPLAIVVVAKA
MHGENKSKLWEDALRALRAPERGQVFRPLKLSY
>Phaseolus|Phvul.011G196000.1.p_170_390
KEMILKWLENHNQLSILSIVGMGGMGKTTLAQHVYNNP-MIEGFAIKAWV
CVSDEFDVFKLTRAILEAI-HKST-DDSNLE--IVQGRLKEELNGMKFLL
VLDDVWNEDQWKLLQTPL-KYGAKGSKILVTTRNNKVASTL-ESNNIHQL
KQLQEDYSWQLFAKHAVQDNKNY-ELKEIGMKIVEKCQGLPLALETVGCL
LQSKSSTAEWEVVMR------------------
>Mimulus|Migut.D01537.1.p_164_405
MDEIMGALTNESNLRIISIVGMGGIGKTTLASNVFNNPF-VEHFQLRAWF
TVSQEYTDKKILLGLLHQINNTYINAHEIDDDDDIGDRLHKTLFGRKYLI
VMDDMWDIKACDMVKRFLPD-NNNGSRILVTTRLMKLA--VDGC-SPYQL
NLLDISQSWDLLREKIFA-EECPDELEGTGKSIAKKCNGLPLALVVIAGV
LAK-KTEEHWVSIEKDVTSVNNQECMKILLLSY
>Pinus|PITA_000030996-RA_1401_1626
--------ERDVQARVVGIIGVGGIGKTTLVKQIFN-RA-LSTMD-PLFL
SVARK-SLVDLQMKFIKDLTHRD-IKIEIVD-QGV-IILKRYLACCNAMI
VLDNV-E-KA-DQLDAFFPR-DSSNSLIIVTSRDKHALLCIADS-SIYKL
TGMNGAHSQELFCSYVFN-QPHPPGFIHLVERFVTACDGLPLSLKVTGAL
LCGRD-DTYWKDLLNDFHKIPAD-IRETLKISY
>Cinnamomum|Cm25882_153_384
LKEILMFID-D-NTKMIGVWGMGGVGKTTTMKLLND--RLEGSFEV-IWV
TVSKARNRRNV-QNIVERL-K-T-SE-S---DDQLKASICKALRRKKFLL
LLDDVWE-M-ID-LSNVIPN-QVDGCKVVLTTRSLKVCRQM-KTNKDVKV
ETLSKDEAWNLFIKSV-GD-ATS-NIKQLAEGIVKECGGLPLAINVVGSS
LRNNDDVVVWRNTLRELQSTEEDKVFPCLRSSY
>Daucus|DCAR_025331_160_412
IDQLVSDLKKDENFEVVSLWGMGGQGKTTLAQKLYNHVKIRDHFEAFAWV
CISQQFDREKVLKGILKQLLPDDRGEVSNMEDPDLVDGLRKVQLEKKCLI
VIDDIWNVDSWRKLQAAFPE-TTSGCKILLTTRNLTVAEI---G-SVCKI
SGLTEDEGWQLLSRKTRIY-DP-SGMERIGRNMVKGCKGLPLAISALGGI
LKGK-LLTEWEKINNDITFLGKGCVRQVLGLSY
>Phaseolus|Phvul.011G198300.2.p_178_395
KEFVFNWLD--CNLSILCIVGMGGLGKTSLAQHIYNDPRIEG-FDIKAWV
SVPQEFDVLNVSRAILDTI-TGST-EHSQQE--VVQRRLKEKLTGKKFLL
ILDDVWNERKWEDVQKPL-LFGGQGSRILVTTRSENVAVSM-RS-EKHLL
KVLGKDYSWDLFAKHAFQSNQDP-EFTEIGKKIVEKCNGLPLALKTMGSL
LHSKSSFWEWESIMK------------------
>Daucus|DCAR_004970_157_408
VECLVRHLNEADSYPLISICGMGGLGKTTLAQKIYNHSAIKTRFAGLAWV
SISRKWQTDRVLQRILICLVP-ENDSILNMDTDKLVEYMLQIQERKKCLI
VLDDIWSTDAWDALKGAFP--GKSISKLMLTSRNAEVAEHVNNG-LIHQP
ECLSPEQSWELLKLKALHT-NR-NRMEELGREMVEYCAGLPLAIVILGGI
LVTK-SLIEWEKVYRDSKSLKAGRILSFLVWSY
>Brachypodium|Bradi2g38800.3.p_179_364
-----Q-LSEEEELRVISVWGTSGLGKTFAIKEVYDDPKVLKKFGFCAWI
RLAHPFNAKEFIYSLVRQFKSENILKMEKMKQNELVHVFNTQVSNNSYLI
VINNLSTEE-WHCVKEYFPD-NKKQSRIIVSTQQVEIAS-L-EKLQVSEL
KQLSCDQTIYLFHKKNSEES------------------------------
---------------------------------
>Brachypodium|Bradi2g38800.3.p_378_620
--------PNNQGRKVISVWGMGGLGKTTLVRSVYRSQQLG--GWKRAWT
TLAAA--LRDLVLQLQKSIQEHK-STVMELK-ELK-EELSRLLKVQKCLV
VLDDI-S-TI-KEWELVEKCL-DNAGRIIVTTREKNIAE-RD--N-MYNL
KGLKHEAALDLFVKKVFK-DNTDNDAPAMATLVLKKCDGLPLAISTIGGF
LSTR-TIE-WRKMISSLE-IPELRIKSVLMRSY
>Daucus|DCAR_010222_160_383
-----QQLSITKKLEVISVVGMAGLGKTTLATRLYNDPYVMHYFYIRAWV
TCSQVYRKKDLLLSILRSVSD---DDICEMDDNVVAHHLYRALMGRRYLI
VIDDIWSNEAWDDFKRCFPD-DNNGSKIMMTTRLKDVALHAQEG-NPLCL
RFLTEEESFDLLRRKAFIWG-I-GNLSLIGKSISSKCRGLPLAIVVIAGI
LK-NYQVDWWEQVAESVSSILS-KYM-------
>Phaseolus|Phvul.011G201000.1.p_186_405
KRLIIDWLDNGNQPSILSVVGMGGVGKTTLAQHVFNDPKVDEAFVVKAWV
CVSDEFDVFKISKAIIEAV-TKST-DDSDLE--MVHTRLKDELMGKKFLL
VLDDVWNENKWEEVRKPL-VLGAQGSKILVTTRSKEVASTM-WS-EEYSL
QQLQEDDCWKLFAKHAFRDDQNP-ECREIGMKIVKKCKGLPLALKTMGSM
LYNKSSILEWKAVFQ------------------
>Phaseolus|Phvul.011G191400.1.p_172_391
KEMILKWMDEHSQLSILSVVGMGGMGKTTLVQHVYNDP-LIEGFAIKGWV
CVSDEFDVFMVTKAIVGAI-TKSK-DDSDLE--MVQGRLKEKLAGKRFLL
VLDDVWNEHQWKSLQTPL-KYGVKGSTILITTRSNKVASIM-ESNNIHQL
RQLQKDHSWQVFAKHAFRDNKNY-VLEEIGMKIVEKCQGLPLALETIGCI
LQSKSSVSEWEDVLR------------------
>Prunus|Prupe.1G043700.1.p_172_401
VKEIVTHLKEESCLRVVSIWGMGGAGKTTLAKQIYHHKEVRCHFNSFAWV
CISQQCQVRDVWEGILIKLISKEQEEIAKMRDYEIAKKLFRVQQGKRCLV
ILDDIWSIETFNSLKAAFPC-EETQSRILLTTRNEAVALHADNG-FLHQP
QALNEIKSWELFEKIALLGVDG-IKMKELGMEMLRHCAGLPLAITVLAGV
LARK-TVNEWITVHANV----------------
>Cinnamomum|Cm102_161_386
--------D-V-KIRKIGIHGMGGMGKTTVMKLLNN--QLGESFEI-IWV
NVSGEGNRRKV-QNIAVRL-K-H-VS-NE-SDDQLRASISKKLSGKKFLL
ILDDIWE-K-ID-LSDVIPN-QDNGCKVLLTTRDFGICQQM-ETDVEIQM
ERLSEEEAWSLFNDKV-GD-ASP-NIEAIARDIVKKCDGLPLAIIVIGSS
LRKRRDVPLWTNTLMELESTQKGELFSCLRISY
>Prunus|Prupe.8G009500.1.p_204_435
-QILMGWLNGEQQQAVISVVGMGGSGKTTLVAKTFTSESVKRHFSCYARI
TVSLSYVIEDLFRSLIEEVQAKEEADLNSMSDRELLHILVTYLEFRRYLV
VSNDVWDIKLLKEMSIALPN-RQLGSRIMLTTRKEDIAFYSFES-HVHRI
QPLEKNEAWELFSKKAFTTQNKPPELESSARELLGKCKGLPLAIVALGGL
MSSKESSTEWRKVCNSINWLIN-----------
>Populus|Potri.T118300.1_180_397
-EAVVSKL-QEAGVEVISIVGMGGIGKTTLAQLAFNDAEVTAHFKKKIWV
CVSDPFDEVRIAKAILEAL-QRGAPNLVELE--SLLQSVSESIKGKKFLL
VLDDVWTENQWEPLKLSL-KSGAPGSRILVTTRKHSVATMM--G-TDINL
ERLSDELCRSIFNQVAFHKSDCE-RLTEIGDKIANKCKGLPLAAKVLGGL
MQSKRTREEWEQVLS------------------
>Cinnamomum|Cm25884_161_386
--------D-V-KIRKIGIHGMGGMGKTTVMKLLNN--QLGESFEI-IWV
NVSGEGNRRKV-QNIAVRL-K-H-VS-NE-SDDRLRASISKKLSGKKFLL
ILDDIWE-K-ID-LSDVIPN-QDNGCKVLLTTRDFGICQQM-ETDVEIQM
ERLSEEEAWSLFNDKV-GD-ASP-NIEAIARDIIKKCDGLPLAIIVIGSS
LRKRRDVPLWTNTLMELESTQKGELFSCLRISY
>Panicum|Pahal.B03935.1_164_404
ERQLREWVEDEPR-TLVSVWGMGGVGKTTLVTRVLKE-VATPHFDCHAWV
AVSQRFTVDDLLRKIIKEL--G-----DDADYRSRVEAVRRHLKGRRYLV
VLDDVWDAHLLDKLRHAFLD-DGTGSRVVITTRSRDVANAAAHG-RTMML
EPLPWRESWTLFCNVAFKEPGRPSHLQEIAASVLERCRGLPLAIVSVGNI
LALKTTEFAWSNVRDSLVWRSSSGAASILNLSI
>Vitis|GSVIVT01032189001_89_309
KQIIIDMLDIETNFSVVSIVAMGGMGKTTLARLVYDDAETAKHFDLTAWV
CVSDQFDAVRTTKTVLNSV-SSQSNDSLDFH--QIQDKLGEELNGKKFLL
VLDDMWNDNDWRCLQSPF-LSGSRGSKIIVTTRNKNVAKIM-EG-DKHEL
QNLSDDECWSVFKKHAFGNSDHS-NLALIGKEIVKKCGGLPLAATALGGL
LRHEQREDKWNVILT------------------
>Eucalyptus|Eucgr.H01030.1.p_151_370
RKAVIELLDEKN-TSVMAIVGMGGVGKTTLSQLVFNDDVVKRSFELRAWV
SVSDQFDICKLTAMALEEF-SSSKKEAENLN--QLQLQLKNLLTGKKFLL
VLDDFWNEDIWNAFLVPF-TYGARGSKIIVTTRNERVASVA-CAVSTYPL
QKLQDKESWDLFTKHAFDQNERS-RLEEIGRRIVKRCDGLPLALKTIGSL
LRSEFGIRKWEIIAE------------------
>Cinnamomum|Cm26109_161_386
--------D-V-KIRKIGIHGMGGMGKTTVMKLLNN--QLGGSFEI-IWV
TVSGEGNQRKV-QNIAVRL-K-H-VS-NE-SDDRLKAAICQHLERKKFLL
LLDDVWQ-K-ID-LFDIIPN-QDNGCKVVLTTRDFGICQQM-ETDGEIPM
EKLSGEEAWSLFNEKV-GD-ASL-DIEAIGRDIVKKCDGLPLAIIVIGSS
LRKRRDVPLWTNTLTELESTQKGELFSCLRISY
>Eucalyptus|Eucgr.H01033.1.p_149_360
REAVIQLLDEKN-TSVMAIVGMGGVGKTTLSQLVFNDGAVKGSFELRAWV
CVSDQFDICKLTATALEEF-SSSKKETENLD--QLQLQLKNFLTGKKFLL
VLDDVWNEDLWDAFL-----------QIIVTTRNKRVASVA-RAVSTYPL
RKLQDEECWDLFTKHAFDENEHT-RLEDIGQRIVKRCDGLPLALKAIGSL
LRCESDIREWEKIAES-----------------
>Eucalyptus|Eucgr.E00928.1.p_163_388
IKVLVKELKDGEQHRVISICGMGGLGKTMLAKKVFARDEVKNHFDSFAWA
CVSQEYNIENILVEILVQLIP-DQKEIKEMIVHELFETLYKIQQKKRCIM
VLDGIWTNETWDGLRDAFP--KDTRSKLLITTRNKEVAEHIDHC-FLHEP
PYLLHEESWDLLKKKAFPEK-E-EDKKKLGDELLKKCGGLPLAVIVLGGL
L----AVNKLEMVYRNINLFDDK----------
>Cinnamomum|Cm12438_166_392
FRSVRDQLTEEQRRRVISIFGIGGSGKTALAKKILN--DVKVHFDCHALV
YVSQQYKIKDVLVRIIKGVAGAPK-GIEKMDEVDLGLMLRDYLRRKRYLV
VLDDIWTREAWDSLILKLPD-DGNKSRVLVTTRIRDVALHADSG-HHHEM
RLLNDDESWELFMKKIFLGKDTPSELKEKGWKILKKCGGLPLAILVLGGL
LATKKSERAWSKVLESI---PES----------
>Eucalyptus|Eucgr.E00891.1.p_165_397
IEELVKE-KDG-KHTVVALWGMGGLGKTTHAKRVFNHDKLKNHFTGFAWA
CISQEYHVRDILEGILVKLIP-DKEKVREMRNDDLLENLYTTQKRKRCIV
VLDDIWTKQAWDGLRAAFP--KYTRSKLLITTRNKEVAEYINHC-FLHEL
QCLSHEESWVLLKKRAFPKK-E-EDKKKLGDELLKKCGGLPLAVIVLGGL
L----AVNKWETVHRNINLFCDK-VFKVLAFSY
>Solanum|Solyc11g069620.1.1_181_421
IEDLIDLLESGRNLTVVPIVGMGGAGKTTLAKAVYNDDKVKNHFSLKGWY
CVSEAYDALRITKGLLQEI-GSEKDD-GNFN--KLQVKLKESLKGKKFLV
VLDDVWNDDEWDNLRNVF-VQGGMGSKIIVTTRKESVAQTM-CARCTITV
GNLSSEDSWALFKQHSLEND-HP-ELEEVGRKIADKCKGLPLALKALAGV
LRCKSGVEEWRNILRSI-D-HFLNILPALMLSY
>Amborella|ERM97729_144_375
VTKILECLN-N-ELGVIGIHGMGGVGKTTVMLEINN--SPSQNFKV-IWI
TVSTDVNITRI-QKVMKKL-G---MN-VE-DEDMIAERLFSASKEQRFVL
ILDDLWE-K-LD-LNAIVPN-PQNKCKIIITTRSLIVCNRM-ETDLKIKV
DVLLEEEAWILFREKA-RN-VLP-SIEPIACKVLKECGGLPLAIIVVGCA
MRDKDNVHVWENALRALR-TEEGEVFVPLKYSY
>Eucalyptus|Eucgr.D02634.1.p_151_402
LEQLVKRLKGPPEKEITPVVGMGGSGKTTLIKQVFDDPAVKKHFTIRAWV
TLSPYSRTEEVLRDMLQQISSMKSGGTDNLSTDLLKMMIKSLLQRSRYLI
ILDDVWQVGEWDAIKYAFPN-NQNGSRIMITTRDAMIALSSCAG-EVHNM
KPLHAEQSWKLFCMKTFKG-SRPPNLEEICEYILRKCEGLPLAIVAISGI
LATKNNIDEWHLVRQSIRSLDGNMLKKVLSLSF
>Populus|Potri.018G004600.1_179_400
KVKVMKML-QGPALRIISLVGMGGIGKTTLARLVYNDHVVETHFEKRIWV
CVSDPFDEITIAKAILEAL-MGFAHNVIELQ--TLLEKIQSLIREKKFLL
VLDDVWNEDKWEQLRNSL-KCGLPGSSIVVTTRNRNVANCM-GSSSTLEL
RLLSIDECWSLFSQLAFFDNRRG-DLEDIGRRIAAKCKGLPLAAKSLGSL
LRFKSRIEEWESVLNS-----------------
>Mimulus|Migut.D01513.1.p_164_406
MDEIMGALTNESNLRIISIVGMGGIGKTTLAINVSNNPYIVEHFQLRAWF
TVSQEYTDKKILLGLLHQINNTYRNAHEIDDDDDIGDILHKTLFGRKYLI
VMDDMWDIKACDMVKRFLPD-NNNGSRILVTTRLMKLA--VDGR-GPYQL
NLLEKSQSWDLLREKIFA-EERPDELEGTGKSIAKKCNGLPLALVVIAGV
LAK-KTKEHWVSIEKDVTSVNNQECMKILLLSY
>Cinnamomum|Cm25866_65_291
-------ID-V-KIRKIGIHGMGGMGKTTVMKLLNN--QLGESFEI-IWV
NVSGEGNRRKV-QNIAVHL-K-H-VS-NE-SDDRLRASISKKLSGKKFLL
ILDDIWE-R-ID-LSDVIPN-QDNGCKVLLTTRDFGICQQM-ETDVEIQM
ERLSEEEAWSLFNDKV-GD-ASP-NIEAIARDIVKKCDGLPLAIIVIGSS
LRKRRDVPLWTNTLMELESAQKGELFSCLRISY
>Populus|Potri.005G034900.1_174_426
KDELISYFSGVSQRKVIAVFGMGGVGKTTLAKKVYDNHRVIEHFRYHAWI
TVSQSYDKTELLRSMLKGFKADEPDKIVKMDDEELIEEIREKLRQERYLV
VFDDVWEIGFWGNMELALLD-HDNGSRILATTRKEEAARFCRGS-HVHRM
DPLPQKEARELFCKKAFRQQGQPKDLDELSHEIVRRCGGLPLAIVAVSGL
LATKKSVQEWQKVLSGLGPMTSDNVTSILSLSY
>Mimulus|Migut.O00499.1.p_171_408
MDEIMGALTNESNLRIISIVGMGGIGKTTLATNVYNNPFIVEMFGIRAWF
TVSQEYTE-EILLGLLHQINNTDRNAHDMIDDDELGDKLYKTLFGRKYLL
VMDDMWDIKAWDMVKRFLPD-NNNGSRILVTTRLLKLA--ADGC-CPYQL
SFLDEAQSWDLLRQNIFA-EGRPIELEGIGKSIAKKCRGLPLALVVIGGL
LAK-KA-EHWKYVEEDVTSVYNQECMKILSLSY
>Mimulus|Migut.D01309.1.p_163_403
ADTLISYLEESEELEVISIIGMPGLGKTTLAWKIYKDSRVQFEFPTMIWV
YVSQEFNRRDVFLTILKKFTQ---VDMSSKTDNELACLVRSYLEKSKFIL
FMDDVWTTEDWKNIEAALPK-GNKLGKVLITSRHERVAVHANKR-EPHQL
RFLDSTESWELLQLEVFRNDD-PQDFKTLGKDIARQCGGVPLAIVVIGGM
LVSFPQGGSWEKISASVNSLADDKTENIIAL--
>Oryza|LOC_Os09g30220.1_193_435
-QTLIESLLEDCSLRIIAVWGMGGLGKSTLVNNVYKKEATVSNFNYRAWL
SISQSCRVLDIWRNMLKEL-GESRFDAENMSSTELKVELTKILDQKRYLI
ILDDVWLATDFLKIREVLVD-NGLGSRVIITTRIEEVASIAENG-CKISL
EPLDNHDAWLLFCRKAFPKEDHPPELEQCGMDIIDKCDGLPLALVAIGSL
LSFKKNNKDWRLFYNQLISVHNNNVEKILNLSY
>Daucus|DCAR_026645_165_400
IKKLMKKLSQDPALKIISIHGLGGLGKTSLATKLYNSNEL-KHFGTRAKV
SVSSDYNIKDVLKRIIKSFKGHEQ-YMSNMDEHDLLRYLPKLLQKKCYLA
LIDDIWDINAWNQIKIAFPN-KNNGSRIIITTRNKKVAETVDNV-LAYQL
RFLREEESWELFCKTAQPT-----NLKNLGREMVGKCRGLPLAIVILGGL
LL-KKSYDYWSKVKEHIWRLRDDVIEEILSLSY
>Phaseolus|Phvul.011G200880.1.p_385_604
KELIFKWLDDRNQPSILSIVGMGGMGKTTLAQHVFNDPRMNEDFDVKAWV
CVSDEFDVFKVSKAILEHV-TSST-DDSDTE--MVHIRLKENLTGKRFLL
ILDDVWNETKWEEVRKPL-LLRAKGSKILVTTRSKEVASTM-WS-EEYSL
QQLQEDHCWKLFAKHAFRDDQNP-ECREISMKIVKKCKVLPLALKTMGSM
LYNKSSFSEWKTVFQ------------------
>Vitis|GSVIVT01037444001_154_390
-AKIMSLLD-D-GVGRIGVWGMGGVGKTTLVKNLNN--KLSSTFGV-IWI
TVSKEMDLKRI-QVIAQRL-N-A-DM-DE-TTERMAIKLFHRLKENKFLL
IFDDVWK-G-IH-LDSLVPE-DHVGCKIVLTTRSLDVCRVM-RTDVDVRV
DVLNDSEAWNLFCQNV-GD-VSQ-HIKPLAEAVAKECGGLPLAIIVMGTS
MRGKTMVELWEDALNELQQPNQGEVYKPLKWSY
>Phaseolus|Phvul.010G063100.1.p_164_409
KEAIMKMVDDGEQVSVIPIVGMGGVGKTTLARSVYNDGKLKQQFDLKSWV
CVSDIFDIVKVTKTMIEEI-TQKPCKLSDLN--ALQLYLMDKLKGKRFLI
VLDDVWIEDNWSSLTKPF-LSGIRGSKVLVTTRNENVAAVIPQAVKVYHL
NTLSNEDCWLVFANHAFPPGERG-TLEKIGKEIVKKCNGLPLAAQSLGGM
LRRKHAIRDWNNVLESI-ELESQCIIPALRISY
>Cinnamomum|Cm16264_128_358
-EEILHCIN-T-KIRIIGVHGMGGVGKTSIMTNINN--RLNKTFDI-IWI
TVSKDVDVNKL-QRIAKKL-K-D-KE-GE-DDDDTKTKIFSALRRKKFLL
IFDDMWD-D-FP-LDKIIPS-EENGCKIVLTTRDLRVCRAM-GAHE-VKV
KVLSDEESWELFKKN--AGDVST-GVEELAKAVTRECCYLPLAIITVGKA
MCGVNEIRVWKNALKELQELV-G-VFVQLKFSY
>Mimulus|Migut.D01966.1.p_169_407
--RIKDRLSSRSERMIVSLYGMAGIGKTTLANKLFQDPFISNSYDTHVFV
TVGPKYRVADILVDILTQM--N---HADDMEEAELKRMVFESLICWRYLI
VLDDVWDKELCCELVNLFPD-EKNGSRVLLTTRLREVAQCA-YL-STLRI
PFLDKKESWDLLRHKVF--DEPPHELEKPGKKIAENCEGLPLTIITVANI
LS-KKTMEYWNEVADD-NSVK-DEMSKVLYPSY
>Eucalyptus|Eucgr.H01023.1.p_151_370
REAVIELLDEKN-TSVMAIVGMGGVGKTTLSQLVFNDSAVKGSFELRSWV
CVSHQFDICKLTATALEEF-SSSKKETENLN--QLQLQLKNFLTGKKFLL
LLDDVWNEDIWNAFLVPF-SYGARGSKIIVTPRNEGVALVA-RAFSTYYL
QKLQDKECWDLFAQHAFEENEHM-RLEDIGQRIVKRCDGLPLALKTIGSL
LRYESDIRKWEIIAE------------------
>Amborella|ERN02691_78_299
VKRV-E-LEGEPQM-LISIVGMGGLGKLTLAHTIYSRRSVKEHFRCRAWV
IVSQSFTPERILSSIL--V---E-QGLERMDVRALRRELHGYLEGKTFLV
VLDDVWS-EVWEV--TSYPD-AGNASRFIITARNLS-PKHI-KT-EVYTL
E-LSEKDAWSLFCKNVFGKE-APPELVDAACLIVKKCGGLPLAIVDIGRM
MS-KKKP-EWATVRYSL-E----EL--------
>Populus|Potri.003G199400.1_358_573
-EAILKLLENRESPGVVSIRGMGGVGKTTLAQHVYNRSELQEWFGLKAWV
YVSEDFSVLKLTKMILEEV-GSK-PDSDSLN--ILQLQLKKRLQGKRFLL
VLDDVWNEDEWDKLLTPL-KYGAQGSKILVTTRNESVASVM-QTVPTHHL
KELTEDSCWSLFAKHAFRGNTHE-ELLEIGRAIARKCKGLPLAAVTLGGL
LRTKRDVEEWEKILE------------------
>Phaseolus|Phvul.004G008981.1.p_162_403
KDIIINWLENPNHPSILSIVGMGGLGKTTLAQHVYSDPKIEDEFDVKAWV
CVSDHFHVLTVTRTILEAI-TNEK-DDSNLE--MVHKKLKEKLSGKKFLL
VLDDVWNEREWAAVRTPL-SYGAPGSRILVTTRGEKVASSM-RS-EVHLL
KQLREDECWKVFEIHALKDDEND-ELKGIGGRIVERCKGLPLALKTIGCL
LRTKSSVSDWKNILESI-ELKEHSIIPALFLSY
>Phaseolus|Phvul.002G129500.1.p_165_413
REKIVKFLDKSEDLSIYAIVGMGGLGKTTLAKQVFHDHMICKHFDLTIWV
YVSD-FNVEAILQSILEHV-IGQNPNLH-LE--AMGKKVEEVLKSKRYLL
VLDDVWNE-KCANLKGVL-QAGAKGSTVLVTTRLQEVVSTM-ETDGAYHL
KELSGEDSWSLFKSHAFGPKERE-ELVTIGKEIVKKCVGSPLAIKTLGSL
LRNKSEVTQWENVKESI-DLEKENIMRVLKVSY
>Daucus|DCAR_025329_159_410
IDQLVSDLKKDEKHEVVSLWGMGGQGKTTLAQKLYNHVEIRDHFEAFAWV
CISQQFDREKVLKGILTQLLPDGRGEVSNMEDTELVDGLRRVQLEKKCLI
VIDDIWNVDSWRMLQPAFPE-TTSGCKILLTTRYLSVAEI---G-SVCKI
PGLTEDEGWQLLSRKTRIY-DL-SEMERIGRNMVRRCKGLPLAISSLGGI
LKGK-LVREWEKINNDITFLAKGYVKRVLGLSY
>Phaseolus|Phvul.007G086300.1.p_170_410
---IMKLVDDDEEVSVIPIVGMGGVGKTTLARSVFNDGKLKQQFDLKAWV
CVSDIFDIVKVTKTMIEEI-TQKPCKLSDLN--ALQLYLMEKLKGKRFVI
VLDDVWIEDTWSSLTKPF-LGGIRGSKVLVTTRNENVAAVVPQTVKVYQL
NKLSNEDCWLVFANHAFPSGERG-TLEKIGKEIVKKCNGLPLAAQSLGGM
LRRKHAIRDWNNVLESI-ELESQCIIPALRISY
>Cinnamomum|Cm3422_174_409
---LKERLNGESRRCVISLVGMGGAGKTTLAKKVYR--EVKNNFDCHAFI
YLSQKYTITDVMINIVECITSREE--IEKRDEIEWGEKISDHLREKRYLV
VIDDVWTMKAWEMLKRILPD-NLNKSRVVLTTRYKKVALGADLS-PPHEM
RFLDSKEGWELFMKIIFPGGNVPSEVEETGRQILAKCHGLPLAIEVLGGL
LSTRVTLSEWSKVLTSVRWLSGSNCGEILALSY
>Musa|GSMUA_Achr3P27790_001_12_231
SKALVEQL-PSKNVVVLAIVGIGGIGKTTFAQKVFNDGKIKASFRTTIWV
CVSQEFSETDLLRNIIEGA-GG-KYREQSRS--QLEPTVERLLRGNKFLL
VLDDVWDAQIWDDLRNPL-QGGAAGSRVLVTTRNAGIARQM-KAAHFHEM
KLLPPEDGWSLLCKKATMNEDQ--DLKDTGMKIVEKCGGLPLAIKTIGGV
LCTRLNRDAWEEVLR------------------
>Oryza|LOC_Os11g29980.1_197_442
KNTIMEKLDVANPISVLAIVGMGGVGKTALAQLVYNDSRMRGSFDKHAWV
CVSEQFDVINITKGIIQSL-KKEECGLPELD--ILQQILVAEIKGKKVLL
VLDDVWSERCWELLCLPM-N-TTEICNIVVTTRSERVARLV-QTMPDYNL
NCLSPDDSWTLFKQEAYANGGPS-NLVEIGRRIAEKCKGLPLAIKTLGSI
LRFETNEKKWRDVLDSL-NLQSHKVLPALELSY
>Cinnamomum|Cm16256_129_358
--EILHCIN-I-EIRIIGVHGMGGVGKTSIMTNINN--RLNKTFDI-IWI
TVSKDVDVNKL-QRIAKKL-K-D-KE-GE-DDDDTKIKIFSALRRKKFLL
IFDDMWD-D-FP-LDKVIPS-EENGCKIVLTTRDLRVCRAM-GAHE-VKV
KVLSDAESWELFKKN--VGNAST-DIEELAKAVTRECCHLPLAIITVGKA
MCGVNDVRVWKNALKELQELV-G-VFVQLKFSY
>Mimulus|Migut.D01768.1.p_188_420
LHELLERLGLQSNLQIIPIVGMGGIGKTTLAKYAYENSLIMRPFYIRRWV
TVSQKYDARGLLLQLLSEQ---SSEMDSKTDEQ-LGDVLYTRLCGRKYLI
VIDDIWSVEAWEKLKRFFPN-DKNGSRIVVTTRILDVA--NDGS-SCLRV
NFLDDGKSWKLFCEKAFGDQSGPSELEDTGKEIVKKCKGLPLSISVIGGL
LGRSKTQEYWKIISKDLISLNREECSSILSLSY
>Cinnamomum|Cm21648_156_388
LEIIWDSLD-T-NFQKIGVYGMGGVGKTIMMKHTNN--RLKEDFDV-IWV
TVSKDTRLERL-QSIAKEI-G-P-EE-HD-DRQHTSVKIYAALRR-KFVL
ILDDIWK-A-FP-LEEIIPS-EDNNCKVILSTRDLKVCRQM-EIQKLIKV
EVLPEKEAWDLFKVKV-GGNVTS-KLEKVAKLVVKECGGLPLAIITVGRA
LRQVDDVRVWRNALNELKFTGEGGVFASLRF--
>Prunus|Prupe.6G129800.1.p_176_395
KDTIIELLNENNKISIIPIVGMGGIGKTTLAQLVYKDLRVKQHFDLQVWV
CVSEEFDVVRITQIIYGAV-SSQTCDMTDLN--LLQVKLQEALTGKKFLF
VCDDVWNENQWDLLRRPF-ESGAHGSKIIVTTRNEGVASIM-GTLPTHHL
MEISDDNCWLLFAKHAFKIGNNS-KLEVIGREIVKKCKGLPLAAKALGGL
LRSKANEDEWKNILK------------------
>Pinus|PITA_000020984-RA_145_388
-MKVQAWLE-APQARMVGIYGMGGVGKTSLLKLVYN--HFKE-FDV-FWL
TISQHHQIEKL-QAIAETL-D-K-ES-IS-NSDTRKMKLSDSLAKKKFLL
ICDDMWD-R-ID-LVEVVTD--HNCSKVLMSSRSREVIFAM-EASYILKI
QTLSEEEGWELFRTKAFG--IPENNIEGIAREIASECQGLPLALNTVAAT
MRRKKTEDEWRRALTLMRTPLASDLYKRLKLSY
>Daucus|DCAR_004853_151_403
VDSLIRHLDGSDCYPLISICGMGGLGKTTLAQKIYNHSTIKNHFAGLAWV
SISQKWQTKNVLRRILICLTP-EKKEILGFDEAKLVNNLIQVQERKKCLI
VLDDIWTKDAWDSIKGAFA--EKCLSKLMLTSRNVDVPKYVHKG-FVHEP
GCLDAEQSWELLRFKALPKGDR-KRMEEMGREMVEYCAGLPLAIVMLGGI
LVTK-SLIEWEKVYRDTMLLERGHLHEVLVWSY
>Ananas|Aco011183.1_163_385
KEKIVKLLEGDHDVSVIPIVGLGGLGKTTLAQMAFNDGRVTGQFDLRVWA
CVSTDFHMKTIARSVK-SA-TKEEC-LDSLE--SVASFLLRIFSQKRFLL
VLDDVWNEDKWKELKVVF-KDGRQGSKILVTTRSEKVAAIM-KTVEPHRV
KGLSDDDCWTLFKRLAFDDENYP-SLVAIGKQIVKKCGGVPLAANALGSM
MYSKRTEDAWSAIRDN-----------------
>Daucus|DCAR_025342_159_409
IDQLVTDLKKDENYEVVSLWGMGGQGKTTLAQKLYNHVKIRDHFEAFAWV
CISQQFDREKVLKGILRQLLPDDRGGVSDMEDTELVDGLRKVQLERKCLV
VIDDIWYVDSWRMLQPAFPE-TTGGCKILLTTRHLTVAEI---G-SVCKI
PGLTEDEGWQLLCRKTRIY-DP-SEMERIGRNMVKRCKGLPLAISALGGI
LKGK-LLREWEKINNDITFLAKSYVRQVLGLSY
>Ananas|Aco022010.1_183_448
---LLRWLDEEQQPIIISVLGMGGLGKTTLVTYVYNIIK--ASFDACAWV
AVSQSYETHDLLRQIRKEFREKRENNIDTMDYRSLVEEIHTYLQCKNYIL
ILDDVWSTDVMDNINNALLT-SNSKSRIVLTTRIRNVAKLANED-RMFEL
KQLEGDHPWILFCKNAFWKANKPQPLEQCAKKIVEKCGGLPLAIVSIARL
LSFRQTDSEWEKVYTDLEWLTNNEVHDVLKLSL
>Cinnamomum|Cm18998_146_381
LQKIEECLD-D-EVGKIGVYGMGGVGKTTIMTHIHN--KFMKAFNV-IWV
TVSKESDLKEL-QDLSKAL-S-D-SN-YK-DALCKSAKLFEAFRRGKFLL
ILDDMWS-T-FP-LTRVVPN-QENKCKIVWTTRSKKVCRGM-CSQRTIKV
DALTKDESWTLFKEKL-GTDVSP-EIEPIAKDVVEECDGLPLGIITVGAA
MRGVDDIRIWRNALEDLKNRDEGDVFSCLRFSF
>Cinnamomum|Cm20187_168_383
-QDIVSKL-EGKGIDVISLVGTGGIGKTTLAQLVYNDEKVKNHFTRRIWV
CLTEDFSITGVTKMIMEDV-TGSACNLSELN--TLQTQLVERLQNELFLL
VLDDVWNGDEWERMRLPL-KCGKHGSKILVTTRSEKVARAV-GAI--HNV
IGLSNDECWLLFSSRAFAGEDY-MELEDTGRQIVEKCKGVPLSVKTIGSV
MQRKRTAEDWECILK------------------
>Oryza|LOC_Os08g42930.1_113_347
------LMDDQQNLQVLPIVGMGGLGKTTLAKMVYNDPIVQKHFQLKMWH
CVSENFEPISIVKSIIELA-TNRKCDLPDIE--LLRRRLEGVIDRKRFLL
VLDDVWNEDKWNHLRPLL-NSGGPGSIIVITTRNRRVASIM-ETLQPYKP
ACLSEDESWELFSKRAFGRDQQE-DLVTIGKCIVHKCKGLPLALKTMGGL
MSSKHQVKEWEAIARSI-DS-GKDILSILKLSY
>Nicotiana|NbD021290.1_326_558
TEIIIQQLKGEDELDVIAIVGMGGQGKTTLARKLYRNRTIVHHFDAQAWC
CISQTYDLEEVFFEIFRQVTGKGTHEEKLKEKPNLADMLRKSLMGKRYFI
VLDDMWEVMAWDELRLSFPN-DELGSRILLTTRLEELAKQVKHT-DPYFL
PFLTPEESWELLQKKVF-AEESPPELYLLGQSAAEKCKGLPLVIILMAGI
ISRKMEASWWLEVSNA-----------------
>Phaseolus|Phvul.010G063000.1.p_164_409
KDAIMKMVEDGEEVSVISIVGMGGVGKTTLARSVYNDDKLKQQFDLKAWV
CVSDIFDIVKVTKSMIEEV-TKMSCNLNDLN--SLQLELMDKMINKKFLI
VLDDVWIEDSWSSLTKPF-LSGMRGSKILVTTRNENVAAVVPQTVEVYHL
NKLSNEDCWLVFANHAFPSDERG-TLEKIGKEIVKKCNGLPLAAQSLGGM
LRRKHAIRDWNNVLESI-ELESQCIIPALRISY
>Oryza|LOC_Os08g10440.1_178_419
TEELIQLLDAQQKLMVVSIVGFGGLGKTTLAKQVYD--KIGQQFDCKAFV
SVSQR-DIARLLRTIQSKF-----ESSQAREVQDIIDDIRYYLGNKRYLI
VVDDLWKQEAWNIIHCAFPE-NSNGSRVIVTTRVEDVACWAS-R-YIYKM
KALDSDDSKKLFFNRVFGFEDGPSQYEKVSAEILKKCGGLPLAIITIASL
LACRRIMQEWERIRNSLGTFGTNEMRQILNLSY
>Pinus|PITA_000002159-RA_218_432
---------EDEKVRVIGIVGLGGVGKTTLAKEFFN-NQ-RSKYKRCCFL
FI----SLATLLSDLMRDLIQSN-VQIGITD-EGK-EKLLRYLPSSDCLI
ILDDV-D-HI-KQLEALLPK-HKTNSLILVTSRNKDVLLRIPET-SIYRL
QGLEPEHSRELFCWHAFG-KPHPVGFDKEVEKFLGACLGLPLSIKVFGSL
LCGINDLNHWEAQFRKISNMLDD-IQGR-----
>Pinus|PITA_000002159-RA_883_1089
--------QEDGKVRVIGIVGLGGVGKTTLAKEFFN-RQ-RSKYKRCCFL
FI----PLTTLQSYLLKDLVQLD-RQIRSTD-EGK-EKLQTYLPSSDCLI
ILDDV-D-HI-QQLEALLPK-DKTSSLILVTSRNKDVLTSIPES-SIYML
TGLDPQHSEELFCSHAFG-QLHPAGFDKVVKNFLDSCLGLPLSIKVLGSL
LRGKNDLNHWEAQFRKISN--------------
>Eucalyptus|Eucgr.H04288.1.p_172_417
REEIIKWLDEEPRLEIVSILGMGGLGKTTLAGQAYNNQQVKAYFQSHAWI
NVSQSYKIEDILRDMIVQLNEEQPQGIEIMRSTSLKKMGKDFLQQKRYVI
VLDDLWDKEALEGIKNAMPN-SNFCSRILITTRIAHVAMVSS-S-KIYTC
KPLSSKHSWSLFCKKAFRG-NVPPHLEQLCRQILKKSEGLPLAIVALGSL
LFAK--VHEWEMISRSLATLESNQFKKILSLSY
>Mimulus|Migut.I00634.1.p_159_403
LIEVMDKLERQSNLRIIPIVGMGGIGKTTLAINAYTNPLITEQFDIRAWV
TISQTYNVREILVEILLCASKETRKSLSGKSEGQLGERVHKSLYGRRYLI
VLDDIWSVEVWDKVKRFFPD-NGQGSRVMITTRLSNIVLQQLGS-HGLVM
DLLDDDRSCDLMCATIFGKEEDPVELEEIGKKIAKNCKGLPLSIVVIGGL
LAKLPTRENWEYISENLNSVNVEECLKVLLLSY
>Cinnamomum|Cm25893_167_390
VNQVRKQLTWGPRRRVISIFGMGGLGKTTLAKKVYH--DVKKQFDCHAFI
YLSQQFSIKDILMRIIKCLTSQEV--IEQLNLEELSTMLHGDLKEKRYLV
VIDDIWSIEAWEKLNLILPA-GMKGSRVMLTTRFEEVASHA-SG-HPHKM
RFLTYNEGRELFMKKIFPGEDIPLELEKIGRKILAKCGDLPLAILVLGGL
LARKKTECAWSKVLESI---PES----------
>Mimulus|Migut.G00482.1.p_165_383
VTELTARL-ESK-LSVVAVCGMGGIGKTTLAQSVYN-NRVIEHFDTRAWA
YVGQNFQARGILESVLSSL-RERSSEIAAME--MMVDQLYKAQKGRRYLV
VLDDVLSE--WDTMRFAFPDDN-NGSRIVITTQDEEVAKQM-ST-SVLEM
KLLPEDRSWEILQSASVMDTENP-EIEMVGKQIAKYCKGLPLAITVIGGI
LRKK-NLKEWKEVLDV--------LV-------
>Phaseolus|Phvul.011G200300.2.p_180_394
RDFVFNWLD--RNLSILSIVGMGGLGKTSLAQHVFNDPRIEG-FDIKAWI
SVPQEFDVLNVSRAILDTI-TGST-EHSQQE--VVQRRLKEKLTGKKFLL
VLDDNWNENKWEQVQKAL-GFGAQGSRLLVTTRSKNVANAM-RS-EEHLL
QLLRKDYCWDLFAKHAFQNSQDP-DFVEIGKKIVEKCNGLPLALKTMGSL
LHNKSSFWEWESIMK------------------
>Eucalyptus|Eucgr.E01292.1.p_171_419
KNELVERLDEALGREVISVVGMGGLGKTTLVKQVYEEPDVKKHFTVYAWI
TLSRSSKIEELLKDMLDQIRVRKPPGANTMNSHWLKMIIKDLLQRRRYLI
VLDDAWHIHEWDAVKHALPN-NSHGSRVVITTRNADLASTSCYG-LVKNM
EPLDPEQSWKLFCRKTFQG-NSPSHLEEICKYILRKCEGLPLAIVAISGV
LAAKRRIDEWDVVRRSLRAIDGNKLRRVLSLSF
>Cinnamomum|Cm103_165_390
--------D-V-KIRKIGIHGMGGMGKTTVMKLLNN--QLGESFEI-IWV
TVSGEGNQRKV-QNIAVRL-K-D-VS-NE-SDDRLRASISKKLSGKKFLL
ILDDIWE-R-ID-LFDVIPN-QDNGCKVLLTTRDFGICQQM-ETDVEIQM
ERLSEEEAWSLFNDKV-GD-ASP-IIEAIARDIVKKCDGLPLAIIVIGSS
LRKRRDVPLWTNTLMELESTQKGELFSCLRISY
>Cinnamomum|Cm3075_175_414
KDEIVNEL-REKRFSVVSIVGMGGLGKTTLSQLVYNDEMIKKHFEKRIWA
CVSEDYDVNKILRKVLQSM-GGSTDGDLDLD--TLHQRINAVCAKNRFLL
VLDDVWDG-VWEKLRVPL-IGAAPGSRILVTTRSRTVADVM-ET--TLDL
GILSDSDCWKLFASKAFRGNAWP-ELTEVGKEIVYRCKGVPLAIKAVGSL
LYFKRTKVEWQMVLESI-EWSPGQILPALLLS-
>Mimulus|Migut.D01735.1.p_209_425
---------------IIPI-AWGGIGKTTLAKNAYGHSLIVHHFDIRTWV
TISQKYNVKQLLLQLLA-E--KHSQIDNGIDEQLLGEKLYKRLWGRRYLI
VIDDIWSIEAWDKVSRFFPD-NDNGCRIVVTTRISNMA--THGS-LLFEL
SFLDENQSWKLFCKKVFR-HALPSKLEDIGKEIVKKCKGLPLSISVIGGL
LRRSMTQEYWKYIAKDLISLNFGECLSILSLSY
>Cinnamomum|Cm8225_121_352
-EEILHCIN-T-KIRIIGVHGMGGVGKTTIMMNINN--RLIKTFDI-IWI
TVSKDVDVNKL-QRIAKKM-K-D-EE-GE-DDDDTKAKIFSALRRKKFLL
IFDDMWD-D-FP-LDKVIPS-EENGCKIVFTTRDLRVCRGM-GAHE-VKV
KVLSDEESWELFKKN--AGDVST-GVEELAKAVTRECCYLPLAITTVGKA
MCGVNDVRVWKNALKELQQLV-R-VFVQLKFSY
>Phaseolus|Phvul.002G129200.1.p_163_414
REQIMKFLDNSEDLSVYPIVGMGGLGKTTLAKQVFNDHKVCKHFDLRIWV
CVSDDFNTKTILESIIESC-TGQNPNLN-LE--AVRKKVELVLLNKRYLL
VLDDVWNEDKWKQLKGKL-QATSKGATILVTTRLQEVASTM-ETHPVYHL
TELSGDDSWSLFKHHAFGQNEIE-ELVAIGREIVRRCVGWPLAIKTLGSL
LRDKSEISQWENVKESI-DIEEENIMRALKLSY
>Ananas|Aco031284.1_173_395
KEKIVKLLESDHDVSVIPIVGLGGLGKTTLARLAFDDGRVTGQFDLRAWV
CVSTDFDMKKIAKPVI-SA-AGENCDLDNSD--AVGHCLVRIFSQKRFLL
ALDDVWNEDRWENLKVLF-KDGKQGSKILVTTRSEKVAEIM-RTVEPHRV
KGLSDDDCWTLFKRRAFKEEKYP-SLVEIGKQIVKKCGGVPLAANALGSR
MRFKRTEDAWSAIRD------------------
>Vitis|GSVIVT01014595001_61_298
LEKIMDLLD-D-GVRRIGIWGMGGVGKTTLVRNLNN--KLPN-FGV-IWS
TVSKEVDLKRI-QTIAKRL-G-E-KK-DE-SIQTLAIQLLQKLKQDRFLL
ILDDVWK-G-ID-LDALVPE-DTKGGKIILTCRPLNVCREM-KTDQDVKV
DVLTDDEAWKLFCQNA-GM-VEE-HIKPLAEAIVQECAGLPLAINIMATS
MRGKQMVELWKDALNELQKPNEGKVYRTLKWSY
>Daucus|DCAR_026650_165_400
IDKLMEELSQDPALKIISIHGMGGLGKTSLATKLYNSHEL-KNFGTRAKV
CVSNDYNIKDVLKRIIMSFKGEDQ-LISNMDEHRLLHYLSELLKEQCYLA
LIDDIWDINAWNQIKTSFPN-QDNGSRIIITTRNKKVAETVDNG-LAYQL
RFLREEESWELFCKTADPT-----NLENLGREMVGKCGGLPLAIVILGGL
LF-HKSYDYWSKVKQHIWRLRDDVIVEILSLSY
>Phaseolus|Phvul.009G233700.1.p_175_415
-----SCLDPSKRYRVIAICGMGGLGKTTLAKKVYHSVDVRNKFDSLAWA
YISQHCQARDVWIGILFRLISQEQQEIENMRDEELARMLYQVQVEKCCLV
VLDDIWNADTWNKLKPAFPL-SEVGSKILLTSRNIDVAFQMDSC-YLHTP
KCLNEVDSWELFQKKAFPKVDR--EKEKLGREMVGRCGGLPLAIIVLGGL
LASK-TFYEWDIVYKNINTLRKAL--EVLALSY
>Cinnamomum|Cm16525_144_374
MDKIWDLLD-I-HTSVICIYGMGGIGKTTLMKAINN--KLKAAFKV-IWV
TVSKELNLQRV-QKIMSRL-H-K-DE-ND-SYQDRSTQLREYLSNKRYML
ILDDLWN-P-ID-LSEIIPN-KENRSKIAITTRIVQVCSDM-KAE-KIRV
EALTEDEAWDLFAANV-GKEVQP-HINDVAKKVAMECGGLPLAIVVVAKA
MEGQNKKELWQDALRALRAPEEGQVF-------
>Eucalyptus|Eucgr.D02632.1.p_169_420
KTRLTQWLGGIPEREVISVSGMGGLGKTTLAKQVFDDPVVRKHFPVRAWV
TLSPSSKTEELLMDMLQQISRMKPSGADTLDIDWLKMMIKRLLQRSRYLI
VLDDVWHMDKWDAVKYALPN-NNHGSRIMITTRNAELAQASCVG-KVYEM
QPLPVEQSQKLFCRKTFKK-NAPSHLEEICTDILKKCEGLPLAIVAISGV
LATKRRIDEWDLVRRSLQSIDGNKMKKVLSLSF
>Oryza|LOC_Os01g72680.1_123_365
LKEVLQYLD-D-NVGILGIWGMGGVGKTTLLRKINN--HFGVTFDV-VYV
VASTASGIGQL-QAIAERI-G-F-KP-GC-SINIRASFLLSFLRRKKFLL
LIDDLWG-Y-FD-LAEAIPN-GLNKQKVVLATRSESVCGHM-GAHKTIFM
ECLDQEKAWRLFKEKA-TEEISV-RIESLAKEVAEECGGLPLALATLGRA
MSTKRTRHEWALALSYL-KRHIGHIYTRLKLSY
>Cinnamomum|Cm25869_210_435
--------D-V-KIRKIGIHGMGGMGKTTVMKLLNN--QLGESFEI-IWV
NVSREGNRRKV-QNIAVRL-K-H-VS-NE-SDDRLRASISKKLNGMKFLL
ILDDIWE-K-ID-LSDVIPN-QDNGCKVLLTTRDFGICQQM-ETDVEIQM
ERLSEEEAWSLFNDKV-GD-ASP-NIEAIARDIVKKCDGLPLAIIVIGSS
LRKRRDVPLWTNTLMELESTQKGELFSCLRISY
>Mimulus|Migut.D01544.1.p_156_405
AEKLIGYLDKTEQLDVISIIGMPGLGKTTLAAKIFDDPALQFEFPTRIWV
YVSQEFTSKNVFLAILKKITKS--DEMYAKSDVELAQEVASRLEGGKFLI
VMDDVWTAQDWDKLKIAFPS-NARMGKVLITSRQQEVALAANKR-PPHKM
RHLDEAESWLLFQWEVFGKPE-PSVLEVSGKLIVEGCHRLPLAIVVIGGI
LAKFASDDLWEKVSQSVSVLKDDKMEAIIALSY
>Mimulus|Migut.A00563.1.p_148_367
AEKIVDML-DNQEITILPIIGVGGLGKTTLARLVYNDQRVVEHFDKCIWV
CVSDNFDVKTLLKAMIESA-AESASDLANLD--TLQHRLREFLNHKKYLL
VLDDVWNENKWSELKNVL-ACGSTGSSIIVTTRLKEVADLM-GTLPSHHL
SRLSDEQCWMLFKERAFGQEEYP-NLEAIGKQIVNKCGGVPVAAKALGGL
LRFKREETEWINVKE------------------
>Solanum|Solyc11g071420.1.1_181_422
IEELIDRLESGKKLTVVPIVGMGGVGKTTLAKVVYNDEKVKDYFDLRAWF
CVSEAYDAFRITKGLLQEI-DSDKAD-ENLN--QLQVKLKESLKGKKFLV
VLDDVWNDNEWDELRNVF-VQGDIGSKIIVTTRKESVALMM-GC--AINV
GTLSDEASWDLLKRHSLEYDKHP-EFEEIGKQIACKCKGLPLALKALAGA
LRCKSEVDEWRDILRSI-ELSCLNILPALMLSY
>Cinnamomum|Cm3110_179_396
-KSIIEQL-QEEKVSVISIVGMGGLGKTTLAQLIYNDERVIAHFKKRIWV
CVSDPFDVNGIAKKVIESM-GGSTSNNPDLD--TLQSNLREAIDKKQFLL
VLDDVWDENLWQKLKVPL-MGAASGSKVVVTTRSRKVAEAM-ET--THKL
GVLCDSDCWELFKYRALKGKECQ-ELIEIGEKIVKRCKGIPLAVRALGSL
LRCTRTKWYWERVLE------------------
>Brachypodium|Bradi4g09247.1.p_183_426
REKLEHWLGDDSERSMIVLLGMGGLGKTALAANVYKKER--EKFECHAWV
SISQTYSIKNVLKCLITEF-KKKDGNMDGMDIKGLQDELKTFLEDRKYLI
VLDDVWAPEAVNDLFGALVQ-NQKGSRVIVTTRIEGVAHLAFED-RRVTL
EALSEEESWELFCKMVFSTTNHPTEVEASACKIVGKCKGIPLAIVTVGRL
LYVRKTKEEFNRICDQLDWLVNNEVRNILYLSF
>Prunus|Prupe.2G023500.1.p_171_394
KAKILDMLDNNVNFHVVAIVGMAGLGKTTLAQFAFNNSDVMKEFEPRVWV
SVSDDFDIVRVTKAILESV-TSQPVKVEEFS--KMQHDLNEQLRGKKFLI
VLDDIWNGDLWTRLQSPF-SVGAQGSKIIVTTRDLKVAKIM-GATEVHNL
ESMSDDNCLEIFEQHAFANNDPP-NFELIQKKIAEKCSGLPLAARTLGGL
LRQNE-INEWEEILNN-----------------
>Mimulus|Migut.D01708.1.p_153_372
FQEIQTRLTMETCQLMVYLVGMAGIGKTTLAVELFEDPLTTSHFDARVFV
TIGRKYHLKAILEDILSQM--N---ETDKL-KKELKRMMYQNLKAKTYLI
VLDDVWNMQVWDDLGRLFHA-NKNRCRILLTTRVEN---IC-GS-DIYSV
RLLNEEESWDLLREKVFG-EEPPPQLEKAGKKIAENCEGLPLLIVTVADI
LF-KKTTEYWKKAA-E-S---------------
>Cinnamomum|Cm12440_264_490
FRSVRDQLTEGQRRRVISIFGIGGSGKTALAKKILN--DVKVHFDCHALV
YVSQQYKIKDVLVRIIKGVAGAPK-GIEKMDEVDLGLMLRDYLRRKRYLV
VLDDIWTREAWDSLILKLPD-DGNKSRVLVTTRIRDVALHADSG-HHHEM
RLLNDDESWELFMKKIFLGKDTPSELKEKGWKILKKCGGLPLAILVLGGL
LATKKSERAWSKVLESI---PES----------
>Mimulus|Migut.D01950.1.p_215_440
---IVHQL--SKELEIVSIVGMAGIGKTTLAIEIFDHPAILQHFHHRAWV
KVGPKYQLKDILRSILAQV--N---GYDHEEDADLKRVTRESLMGRRYLI
VLDDVWKRVVWDELKKLLPK-KRIGNRVLLTTRLQEVAHSA-FV-NTFEK
SFMKKEQSWDLLREKVFG-DESSYELEKAGKKIAEKCEGLPLTIVAVADI
LS-KKTVKYWNKVA-E-NSVF-DE---------
>Mimulus|Migut.H02093.1.p_153_388
LIQLLHRFGQPSQLQIITIVGMGGIGKTTLAKHTYEHSLITKYFDIRAWT
TVSQTYNVKEILLQLVYGQSKRNTESNRETEEE-VGKQLYQELWGRRYLI
VVDDIWSIEAWDKIHRFLPD-NNNGSRIVITTRISNLS--IRGS-QCLEL
TFLDEDKSWKLFCEMAFG-LEGLPELKDIGKEIANKCKGLPLSIVVIGGL
LRKSRTQEYWKDIAKDLISLNSGDCLNILSLSY
>Phaseolus|Phvul.011G195400.1.p_171_389
KQMILNWLDSCSQLSILSIVGMGGMGKTTLAQHLYNNP-MIEAFAIKAWV
CVSDEFDVFNLTRATLEAI-HKST-DDSNLE--MVQGRLKEKLTGRKFLL
VLDDVWNEDQWKSLETPL-RYGDKGSKILVTTRSNKVASTL-ESNNIHQL
KQLQEDYSWQVFAKHAVQNSKNS-ELKEIGMKIVEKCQGLPLALETVGSL
LQSKSSVAEWEGVL-------------------
>Cinnamomum|Cm25865_165_390
--------D-V-KIRKIGIYGMGGMGKTTVMKLLNN--QLGGSFEI-IWV
TVSGEGNRRKV-QNVAVRL-K-H-VS-NE-SDDRLRASISNKLSGKKFLL
ILDDIWE-K-ID-LSDVIPN-QDNGCKVLLTTRDFGICQQM-ETDVEIQM
ERLSEEEAWSLFNDKV-GD-VSP-NIEAIARDIVRKCGGLPLAIIVIGSS
LRKRRDVPLWTNTLMELESAQKGELFSCLRISY
>Persea|Pa6755_169_412
---LVEKLQGGAEGRLVSIVGMVGLGKTTLAKMVYNHPAIMNNFQHSAWV
RVSQ--HVRDILEGLAR-ICTRED--MGKMNESDLRQMLHRHLEG-RYLV
VLDDVWRKEAWDSLEAAFPH-GS-RSGVVLTTRFEDVALHA-GG-FIHKQ
RLLGEEDSLDLFCKKAFPREHTPSELQEPMLEIVEKCHGLPLAILALGKL
LSTKGNLSEWAKVSKMVNWLREGEISRSLESSY
>Solanum|Solyc08g007630.1.1_181_401
IENLIGRL-KGKNLAVVPIVGMGGLGKTTLAKAIYNDERVQKHFILTAWF
CVSEAYDVFRITKGLLQEI-GSDKVD-DNLN--QLQVKLKESLKGKKFLI
VLDDVWNDNEWDDLRNIF-VQGDIGSKIIVTTRKESVALMM-GN-EQISM
DNLSTEASWSLFKRNAFENDMHP-ELEEVGKQIAAKCKGLPLALKTLAGM
LRSKSEVEEWKCILR------------------
>Phaseolus|Phvul.011G191600.1.p_172_391
KEMILKWMDEHSQLSILSVVGMGGMGKTTLAQHVYNDP-MIEDFSIKGWV
CVSDEFDVFMVTKAIVGAI-TKSK-DDSDLE--MVQGRLKEKLTGRKFLL
VLDDVWNEHQWKSLQTPL-KYGAKGSKIIITTRSNKVASIM-ESNKIRQL
KQLQEDHSWQVFAKHAFQNNKNS-ELKKIGTQIVEKCQGLPLALETVGSL
LQSKSSVSEWESVLR------------------
>Cinnamomum|Cm3118_177_397
KDSIIEQL-QEEKVSVISIVGMGGLGKTTLAQLIYNDDRVMAHFEKRIWV
CVSDPFDVKSIAIKVIESM-GGRTSNNPDLD--TLQHSLREAIDKKRFLL
VLDDVWDESLWQKLRVPL-MGAAPGSKVVVTTRSRQVAEAM-ET--THKL
GVLSELDCWKLFKYKALKGQECP-ELIETGEKIVQRCKGIPLAVRAVASL
LRCRRTKWYWERVLE------------------
>Populus|Potri.013G007400.1_100_318
VESVMGCL-CEVGKSTIGIYGPGGVGKTALLTQVSNNLQLPFDFV--IWV
VASQDPDSEGL-E---DRW---K-SQ-EK-ARE------SSVLSQKKFVL
LVDDLWK---VDLAE-VVPS-RENGSKLVFTTSSEELCN---GAEK-IRV
GGLAWEKAWKLFQEKVGDTL-KHPDIPELAETIAKMCNGLPLALITVGRA
MAFKTL-LEWRHSIEALSRA-------------
>Ananas|Aco027412.1_163_385
KEKIVKLLEGDHDVSVIPIVGLGGLGKTTLAQLAYNDGRVADQFDLRVWV
CVSTDFHMKTIAKPVI-SA-AGENC-LDNSD--AVATCLVRIFSQKRFLL
VLDDVWNEDKWKELNVVF-KDSKKGSKVLVTTRSEKVAEIM-KTVEPHRV
KGLSYNDCWTLFKRRAFKEENYP-SLVAIGKQIVKKCGGLPLAANALGSM
MRFKRTEDAWSAIRDN-----------------
>Nicotiana|NbD030885.1_156_382
FNTILDRLAQTDELTVIPVVGMGGIGKTTLARKVYDDSTIRYRFDKHAWV
TISEVYNERQMLLELVSSISQDESQKMS---NDQLAEIVYRGVNGRRFLT
VIDDLWSTEAWDQIQRIFPN-DNNRSRILLTTRLSYVADYS-DF-PHHNM
SFLSFEESWILFTERLLKEG-IPPHLDEIGKHIIEQCQGLPLSIVVVAGL
LGKIPTRDNWKKVEENLNSFGT-----------
>Phaseolus|Phvul.004G008351.1.p_185_426
KDIIINWLENPNHPSIFSIVGMGGLGKTTLAQHVYNDPKIEDVFDIKAWV
CVSDHFHVLTVTRTILEAI-TDKT-DDSNLE--MVHKKLKEKLSGKKFLL
VLDDVWNEREWEAVQTPL-SYGAPGSRILVTTRSEKVASSM-RS-EVHLL
KQLGEDECRKVFENHALKDDEND-EFMKVGRRIVEKCKGLPLALKTIGCL
LSTNSSISDWKNILESI-ELKEHSIIPALFLSY
>Phaseolus|Phvul.004G008400.2.p_1_213
---------------------MGGLGKTTLAQHVYNDPKMEDAFDIKAWV
CVSDHFHVLTVTRTILEAI-TNQK-DDSNLE--MVHKKLNEKLLGRKFLL
VLDDVWNEKKWEAVRTPL-SYRAPGSRILVTTRSEKVASNM-RS-KVHHI
KQLGEDECWKVFENHALKDDEND-ELKDIGRRIVEKCKGLPLALKTIGCL
LRTQSSISYWKSILESI-ELKENSIITALFLS-
>Eucalyptus|Eucgr.E01295.1.p_171_420
KNDLVGQLDGPQRREVISVVGMGGLGKTTLVNQVYEDPSVKKHFAVYAWI
TLSRSSKIEELLKDMLDQIRVRKPPGANTMNSHWLKMIIKDLLQRRRYLI
VLDDTWYINEWDAVKHALPN-NGQGSRVILTTRNAELASTACNG-LVKNM
EPLDPEQSWKLFCRKTFQG-NFPSHLEEICKYILKKCEGLPLAIVAISGV
LAAKRRIDEWDVVRRSLRAIDGNKLKRVLSLSF
>Prunus|Prupe.6G130000.1.p_177_396
IETIIKLLDTENKISVVPIVGMGGIGKTTLAQLVYNNVRVKQHFELQAWV
CVSEEFDVVRVTQTIYGSI-TSGACDLMDLN--MLQVKLKEALTGKKFLL
VLDDVWNDKNWDVLRRPF-ESGDHGSKIIVTTRNASVASVM-GTLPTHHL
RQISEEDCWLLFARHAFKSRGNP-NLEVIGRQIIRKCKGLPLAAKSLGGL
LSSESNIEEWENILK------------------
>Nicotiana|NbD026606.1_229_432
MDELRLKLKASSKLDVISIAGIPGVGKTTLANKLYFDQSVVSHFDIGAQM
CVSQEYTRKDMLLTILGDLVGT--AELEKQPENILADKLGKKLIRTRYLI
FIDDIWHTNHWDDLHLCFPD-DKKGSRIILTTRHCDVASHA-DT-EALVL
RLLSNAESWMLLKNKVF-NEDIPRALQDVGERIAQKCGGLPLSIVLVAGI
LAR------------------------------
>Vitis|GSVIVT01023015001_213_437
KEEIVKFLHSGNKISVIALVGMGGIGKTTLAQVVYNDRKVVECFALKAWV
CVSDEFDLVRITKTIVKAI-DSNSSDDNDLN--LLQLKLKERLSGKKFFL
VLDDVWNENNWDRLQTPF-TVGLPGSKIIVTTRSDKVASVM-RSVRIHHL
GQLSFDDCWSLFAKHAFENDSHP-ELQEIGKEIVKKCEGLPLAAKTLGGA
LYSESRVEEWENVLNS-----------------
>Mimulus|Migut.O00189.1.p_140_378
--QLLGWLN-SPSLDIISLVGMAGIGKTTLAKQIYDDSFVADVFGARFFI
PIGPKYQLKKILL-LLHQA--GHTDKIHK-EDKVLADDLCLYLKNKRFLI
VLDDVWDTKVWNELKQFLPN-DKNGSRIILTTRLVDVALHASSG-SILRI
PFLDDDESWKLLRETIFNTKYVDSHLEKIGKKIAKNCEGLPLAIITIGKL
LS-EKTVENWTKFAEN--SLRMDDISRSVSLSY
>Cinnamomum|Cm211_156_380
--------D-V-SIQKIGIWGMGGIGKTRTLKLLNN--RLEEFFDV-VWV
TVSGEGSRRKV-QNVAERL-K-P-KN-MS--DDRLRANIYHHLRGKKFLL
ILDDIWE-R-ID-LSDVIPN-QDNGCKVLLTTRDFGVCRQM-ETDVEIQM
EKLSKEEAWSLFNEKV-GD-ASP-RIEPIARDIIKECGGLPLAIIVIGSS
LRRKSDVAVWRNTLRELQLTQKGEVFSCLRISY
>Vitis|GSVIVT01022851001_64_280
-QKMIKQVDRRDEIGVISIVGMGGLGKTTLAQLLYNDPRVMEHFDLKAWV
CVSEEFDPIRVTKTILEEI-TSSAFETNNLN--QLQVKLKERINTKKFLL
VLDDVWNEDNWAMLQTPL-KGGAKGSKIVVTTRSTNVAAVM-RAVYSQCL
GELSSEDSWSLFRKLAFENDSYP-QLEAIGKKIVDKCQGLPLTVKTVGGL
LHSEVEARKWDDILN------------------
>Cinnamomum|Cm11982_153_387
LQKILNNVD-P-RKHKIGIWGMGGVGKTTVMKLLNN--LEEIKFEV-IWV
TVSKDYKTREL-QTIAQRL-S-K-SY-ND-SDERVASILFQTLTYMKFLL
LIDDLWA-K-VD-LYDIVPN-QEKGSKVVLTTRYRDVCHKM-ETDEEIMV
EPFSEKEAWNLFREKV-GE-ASP-SIHPLAKRVVGECGGLPLAIAVIGAS
LRKEDNVHVWENAVQELSSTDYDQVFRRLKFSF
>Mimulus|Migut.G00637.1.p_177_406
-------LKDKSP--VISIYGMGGLGKTTLARKIYHHEDVIRVFKARAWV
CVTQQFQATVVLRQILKQLLPDEEEQISNMEYSELVDKLHDVQMQKKCFV
VIDDIWESDHWSILERAFA--ENGQCKILLTTRYETVGPR--E--CLYKL
HCLTKDQGWELLQKIALPRLNS---LEAIGRQMVQKCGRLPLAITVLGGI
LREK-TPSEWQKVNEDVDSLKRGEVKQVLDLSY
>Phaseolus|Phvul.002G130100.1.p_166_415
RDKIVKFLDESEDLSIYPIVGMGGLGKTTLAKQVFHDPMVCKHFDLTIWV
YVSD-FNVKAILQSILEHV-TGQNPNLH-LE--AMQKKVEEVLQSKRYLL
VLDDVWNEDKWTNLKGML-QAGAKGAAALVTTRLEEVVSTM-ETHGAYHL
KELSGDDSWSLFTSHAFGPNERE-ELVVIGKEIVKKCVGSPLAIKTLGSL
LRNKSEVTQWENVKESI-DLEKENIMRALKVSY
>Cinnamomum|Cm18988_146_381
LQKIEECLD-D-EVGKIGVYGMGGVGKTTIMTNINN--NIKNAFDV-IWV
TVSKESNLKKL-QDVSKEL-C-S-SN-TE-DALRRSAEIFRALLIGKFLL
ILDDMWR-P-FS-LTEIIPN-EENKCKIVWTTRSKKVCRGM-GSQRTIKV
DALTKDESWTLFKEKL-GADVSP-EIEPITEAVVEECDGLPLGIITMGAA
MGGVDDIRIWRSALEDLKNRDEGDVFSSLRFSF
>Phaseolus|Phvul.011G192900.1.p_171_386
KQIILKWLEN---LSILSIVGMGGIGKTALAQHVYNDP-MINAFSIKVLV
CVSGEFDVFLLTQRILESI-CMET-DNSNLE--MVQGKLKEKLKGKKFLL
VLDDVWNEYHWKALQTPL-KCGARGSKILITTRSHRVASIM-ESNNIYKL
EQLQEDHSWQVFARHAFEDNKNS-VLEEIGKKIVEKCQGLPLAIETVGRL
LRSKSSVSEWEDVLS------------------
>Cinnamomum|Cm12001_162_396
LQKILECMN-E-RIQKIGIWGMGGVGKTTVMKNLNN--LPEIAFEV-IWV
TVAKEFSIRQL-QTIALRL-S-K-LD-DE-CNERVTRRIFQSLRGMKFLL
LMDDVWA-R-VD-LEDIIPT-QGNGCKLVLTTRDCNVCHKM-ETNEEIMV
ELLSVEEAWELFREKA-GE-VSP-TIQPLARCVVDECDRLPLAIVVIGAS
LRKEDNILIWENAVQELSATDYDQVFRRLKFSF
>Populus|Potri.012G123400.1_90_307
--NVVSKL-QKARVDVISLVGLGGIGKTTLAQLAFNDSEVTAHFEKKIWV
CVSDPFDEVKIAKAILEQL-EGSAPNLVELQ--SLLQRVSESIKGKRFLL
VLDDVWTENQWEKLKPSL-TGCARGSRILVTTRKDAVATMM-GS-TGINI
KELSDEICRSIFNHVAFQESDRE-RLTDIGEKIASKCKGLPLAAKVLGGL
MQFKRTREEWERVLS------------------
>Mimulus|Migut.I00677.1.p_155_390
--AVKSRLGESSKLEVIPIFGMGGIGKTTLARSAYDDPLTMQHFVIRGWV
TISQHYSAHDLLSGLVSSMKEPAQIESEQSNNEAMKQKIYQTLIGRRYLI
VLDDMWSTKAWDDTKRIFPD-NNNGSRILLTTRLSDVAAYADCS-PLHEM
PFMDADQSWDLLQQKVFGHEENPLELENIGKEIARGCRGLPLAIVVIAGV
LSTVKTRSSWEEISKNINSV-------------
>Oryza|LOC_Os11g29970.1_216_457
KKTIIEKLHVSDYLSVLAIVGMGGLGKTTLAQLVYNDQTVHRSYDVCVWV
YVSDHFDSTNLTKKIIVSI-TKESNNLSELV--DLQDKLGQEIRGKRFLL
VLDDVWNERCWETFCKPL-S-AARQCNILVTTRNVAVARLV-QTMPHFTI
DHLSPHESWTLFERTVAVHNIG--NLVDIAKKIVQKCDRLPLAIKTLGSM
LRYESDESRWIDVLESL-DLKAHNILPALELSY
>Phaseolus|Phvul.011G197800.1.p_181_398
KDFVFNWLD--NNLSILSIVGMGGLGKTSLAQHVFNDPRIEA-FDIKVWI
SVPQEFDVLNVSKVILDTI-TGST-DHCQQE--VVQRRLRENFTGKKFLL
VLDDVWNERKWEDVQKPL-IFGGQGSRILVTTRSEKVAVTM-RS-EKHLL
QVLREDYCWDLFAKHAFQSNQHP-EFIEIGKKIVEKCNGLPLALKTMGSL
LHNKSSFWEWESIMK------------------
>Phaseolus|Phvul.002G130500.1.p_165_408
QEKIVKFLDNSEDLSIYPIVGMGGLGKTTLAKQVFNDHEISKHFNLRIWI
CVSDDFNAKRILQSILEYV-NGQNPNLH-LE--AMRKKVEEALQSKRYLL
VLDDVWNEDKWKELKGML-QAGAKGDAILVTTRLQEVASIM-GTHPAYYL
KELSGDDSWSLFKHHAFGQNEIE-ELVTIGREIVRKCVGSPLAIKTLGSL
LRDESEVSQWENLKESI-KI-EENIMRFLKLSY
>Cinnamomum|Cm18956_195_412
----------------IGIYGMGGVGKTTIMTNIHN--NIKNAFDV-IWV
TVSKESNVKKL-QDVSKEL-C-S-SN-TE-DALHSSAEIFRALL--KFLL
ILDDTWR-P-FS-LTEIIPN-EESKCKIVWTTRSKKVCRGM-GSERIIEV
DGLTDDESWTLFKEKL-GANVSL-EIESIAKAIVKECDGLPLAIITMGAA
LRGEDDVRIWRNASEDLKNSDEGDVFSYLKFSF
>Vitis|GSVIVT01017020001_2_209
-------------------------------TKVNN--EFRASFEA-IWV
VVSRPASVEKV-Q-IRNKL-D-P-DR-WRRTEDEKAVAIFNVLA-KRLVM
LLDDVWE-R-LH-LQKVVPN-SQNKSKVILTTRSLDVCRAM-EAQKSLKV
ECLTEDEAINLFKKKV-GETLSS-DIPQLAEIAAKECQGLPLAIVTIGRA
MADKKTPQEWERAIQMLRTPKSGHVFPVLKFSY
>Eucalyptus|Eucgr.E01296.1.p_171_420
KNELIGRLKGALRREVISVVGMGGLGKTTLVKQVYEDPAVKKHFTIYAWI
TLSRSSKIEEHLKDMLDQIRVRKPPGANTMNSHWLKMIIKDLLQRRRYLI
VLDDAWHINKWDAIKHALPN-NGHGSRVIITTRNADLASTSCSG-LLKDM
EPLDPEQSWKLFCQKTFQG-NSPSHLEEICKYILRKCEGLPLAIVAISGV
LAAKQRIDEWDVVRRSLRAIDGNKLKRVLSLSF
>Phaseolus|Phvul.004G009500.1.p_164_383
KDIIINWLENPNQPSILSIVGMGGLGKTTLAQHVYSDPRIEDAFDIKAWV
CVSDHFHVLTVTRTILQAI-TKQK-EDNDLE--MVHKKLKEKLSGRKFLI
VLDDVWNEREWEAVRTPL-SYGAPGSRILVTTRSEKVASSM-RS-EVHLL
KQLGEDDCWKVFENLALKDDEND-ELMKVSRRIVEKCKGLPLALETIGCL
LR-KSSISDWKNILE------------------
>Cinnamomum|Cm18973_146_381
LQKIEECLE-D-EVGKIGVYGMGGVGKTTIMTHIHN--KFMKAFNV-IWV
TVSKESDLKEL-QDLSKAL-S-D-SN-YR-DTLCKSAKLFEAFRRGKFLL
ILDDMWS-T-FP-LTKVVPN-QENKCKIVWTTRSKKVCRGM-CSQRTIKV
DALTKDESWTLFKEKL-GTDVSP-EIEPIAKAVVEECDGLPLGIITVGAA
MRGVDDIRIWRNALEDLKNRDEGDVFSCLRFSF
>Populus|Potri.T014300.1_41_274
KNAIWSWIN-DEASSSIGIYGMGGLGKTTLLTHIYN--HLQEPFPV-HWI
TVSQDFSVYKL-QNIARDI-R-D-SN-ED-NERKRAAKMSKALEKQRWLL
ILDDLWN-C-FD-FDVVIPV---KGCKLILTTRSFEVCQRM-VCQETIKV
EPLSMEEAWALFTKIL-G--RPS-EVEEIAKSMARECAGLPLGIKTMAGT
MRGVDDICEWRNALEELKQVQ-GEVFQILRFSY
>Ananas|Aco025108.1_220_467
---LLGWLDEEQQHVIISVLGMGGLGKTTLVTHVYNIIK--ATFDACAWV
VVSENYNTDDLLRQILKEFREKRVNNIDTMDYRSLVETTRTYLQYKRYVL
ILDNVWSTNVMDKIKDALLN-SNSKSRIILTTRIHKVALLANEH-CMCEL
KPLEVDHSWDLFCKNAFWKANRPPPLEQCVKKIVEKCGGLPLAIVSIARL
LSFRQTGFEWEKVYKDLEWLTNNEVYDILKLSL
>Daucus|DCAR_008568_170_414
IDKLIPQLEADNDCEVISICGMGGQGKTTLAKRLYNHATIRAHFKAFAWV
CITQQFDRQKVFRRVLKEL---GNEVSEKMTVEELVGELYKLQKETNCLV
VIDDIWTVDSWKILKPAFPE-TSSGSKILLTTRYQNVANT---G-QMHKV
IGLTADEGWELLSKKAGIH-NM---LKSIGMNMVKRCKLLPLAISSLGGI
LKGK-L-REWEKINKDISFLAKGYVRQVLGLSY
>Brachypodium|Bradi3g41910.1.p_170_412
KELVVKLLDDQLKVHVLPIFGMGGLGKTTLAKMVYNDGRVQQHFQLNMWH
CVSENFEAIDLVKSVIELA-TQKNCDLPYIE--LLRGRLQEVIGQKRFLL
VLDDVWNEEKWEDLKPLL-CSGGPGSVILVTCRSRQVASIM-TTLRPHEL
ECLSEDDSWELFSEKAFSNGEQA-ELATIGRRIVKKCRGLPLALKRIGGL
MSSKQQVQQWEAIAERI-DN-GKDIISILKLSY
>Ananas|Aco027882.1_44_292
RDQIVEWLGDADNVSAFTIVGMGGLGKTTLAQLICHDERVREYFKLIMWV
CVSQDFDVTAITRKILQCV-NSENFGDKNLQ--ALHVDLTQELKSKRFLL
ILDDVWTDDKWETLVAPL-KFGQRGSKILLTTRMGSVADMAAKVTKSLNL
NELEESDCILLFNKHAFL-NGYR-NLQLIGELIVKKLGGSPLAIKIMGGI
LNSCMDYEYWKKFLEEI-KLQGNDIMTILRLSY
>Daucus|DCAR_015581_172_400
--VLLAELKEDDSLGVISIHGMGGLGKTTLASKLYHSSEL-SHFETRAWV
CFSQAYNFEDVLRTMIMSFDKA---NLSHMKEVDLLRNMQAILQTCRCLV
VIDDMWEIEGWEKIKKAFAG-TKYGSRVVITTRNKKIAQMVDRC-FVHEL
HFLSNDESWQLFCKRAKPT-----NLEKLGEEMVGKCQGLPLAIVVLSGL
LL-HKGYQGWLEVHDHIWSLKGNVIQEILNLSY
>Pinus|PITA_000014080-RA_150_389
--QIERWLE-APHVRRIGVYGTSGVGKTTLLRKIYS--AHKE-FDV-IWV
TVAQ-FPILEL-QNIASEV-N-E-TG-TD--VDARKMQLSAHLNTKNFFI
VLEDLWS-T-QD-MEQLVED--DRASKLIFSTRNRSLVEEM-KAEECMKL
EAMPTEESWDLFSKVAFGGDSSE-GLENIARQVSSECKGLPLVINVIASS
MIGKRDVNEWSHALRKMQSFSIPDLFQRMRWSY
>Cinnamomum|Cm3300_128_359
KDDILECISKDQNIGIIGIHGMAGTGKTSIMKNINN--H-IESFDI-IWV
NVPQDSDGDNL-QMIAKKL-Q-D-KG--D-DEVKQSKILEALTR-NQVLL
ILDDMWD-E-VC-LDDIIPS-E-NGCKIVLTTRRQEVCEAM-G-AHTVKV
ETLCRNESWELFKSSM-G--VLP-EVEDVAKLVAEECCGLPLAILTVGKA
MFGETRVRIWERTLKKLRELE-QRVFKILEFSY
>Oryza|LOC_Os11g35580.1_223_465
RKRLREWLGDELEREVIVLHGMGGLGKTTLAANVYRNER--EKFECHAWV
SISQTYSIKNILKCLITELRNKQNVNLGDMKAEGLQDELKAFLRDRKYLV
ILDDVWAPEAISNLFGALVS-NLRGSRVLVTTRIDEVTHLAFPN-KRIRL
EPLSQNDSWELFYKAAFPRKKLPTEVTQLAYQIASKCKGVPLAIVSVGRL
LFVRKTEEEFRRIHNQLDWLINNEVRNILYLSY
>Prunus|Prupe.6G146200.1.p_172_406
KKMLMGWVNNEQHQIVVSVVGMGGSGKTTLVARTFTNEVVKKHFECYAWI
TVSQSYVIEDLLRRLIKEFKAREEADMNAMCYIELVEILVNYLETKRYLV
VLDDVWDILLWERIRLSFPD-KQLGSRVMLTTRREDIDSTA---------
-----GKERCFFSMKAFSSHNKSPELLPLARELVEKCEGLPLAIVALSGL
MSSKKSLTDWSEVYNSLNWLTNNEMKSILLLSF
>Mimulus|Migut.D01864.1.p_156_389
LIQLMERLGQRSSLQIIPIVGMGGIGKTTLARNAYESRLILNHFDICAWA
AISQEYSVNGIFSKLLSCQ-SSTGET---GREDQLGERMYKSLVGRRYLI
VLDDMWSIEAWDKIKRFFPD-NNNGSRVVVTTRLSNMA--THGD-SYLSM
KFLDKDTSWKLFCEKAFPQEGGPSELEDIAKRIVGKCKGLPLLIVVIGAV
VRKSKTQEYLENLSRNMNSLDSEESLDILSLSY
>Nicotiana|NbD046500.1_163_388
AETVIKRL-GSDELEVIPVVGMAGLGKSTLAIKIYNDSKI-SEFSN-IWV
YVGQNYKLKEVLLSILKSF-TKQ-NIYDK-NENELYKIICDFV-SKKCLI
VLDDVWNPEVVDSVMKAYPK-NKKGHRIMMTTREGRVAKYA-NE-NPHNL
KFLEHHESFELLEKRVFGSR-SPPDLVAHGNIIAEKCSGVPLAVVVIAGA
LRGR-TSEEWQIVEQNVGKLDKN----------
>Cinnamomum|Cm731_187_391
----------EENVSIVPIVGMGGLGKTTLAKLVYDDERVSSYFDQRMWV
FVSEKFDRAEIMKACIASA-NDERCDLEHMY--LLQSRLRKTLSGKRYLL
VLDDVWNENAWLQLKSLL-NVGEKGSKIIVTTRSNIVANIM-GTLPTHHL
EGLQEEDCWSLFKQRAFPNDEYP-DLVLIGREIVKKCKGVPLVAKVLGGL
LHYKRRETEWLSIRNN-----------------
>Nicotiana|NbD026867.1_20_237
-ETIRGQLRVSPELDVISIVGMAGTGKTTLARSFNKND---SHFDFWGEC
RVSQVYTRKDLLLSILSS-NCP--TEISKEADDVLADRLRKLLLTKRYLL
IIDDVWEVKAWDDLILCFPD-ARNGSRIILTTRHQKVAVYAKVT-EPHFL
RPLNEQESWLLLQKRVF-GKEIPEQLKEVGEKIAKKCDGLPLSIVLVAGL
LTKMRTEGCWTQMELSFGEIQD-----------
>Cinnamomum|Cm21674_153_388
LKKIWDHLD-E-HSHIIGVCGMGGVGKTALLTMINN--RLIGTFDV-IWM
TISGCFNVGEI-QKIMNRL-E-G-YE-ND-DEERRSAQVLATLKSKRFLL
IIDNLWK-A-IQ-LDQVIPD-RQNKSKIIIATRNVEVCNDM-EVDVFTKV
KTLKKVEAWNLFLENV-G-EAQP-DIQHLANEVAMKCNGLPLAIITLGRA
LKGKQEIKLWRNALRELKEPERGEVFPALKFSY
>Cinnamomum|Cm783_183_389
---------EENNVSIVPIVGMGGLGKTTLAKLVYNDERVSSYFDKLIWV
FVSEKFDSAEIMRAIIESD-QDQRCDVERME--LLQSRLRKTLSGKRYLL
VLDDVWNENAWLQLKSLL-NVGEKGSKIIATTRSNIVANMM-GTLPTHHL
EGLPEEDCWSLFKQRAFPNDEYP-DLVLIGREIVKKCKGVPLVAKVLGGL
LHYKRSGRAWLSIRN------------------
>Phaseolus|Phvul.007G254400.1.p_33_279
QNEIVKLLV-HQTLSVVPIVGMGGLGKTTLAKLVFNDTNIDACFPLKMWV
CVSNDFELRNVLNKIINSV-PNENNSNFETG--QLQNHLRNTLQGQKFLL
VLDDVWNEDRWDELKEII-DSEVEGNKILVTTRSHEIANMM-RTRFSYLL
ECLSEEDSLSLFLKCAFEDDKHP-QLLEIGKEIVKKCGGLPLALKTVRSS
LFSRVDKKEWESIRDNI-NLQNEKIFPALKLSY
>Nymphaea|GWHPAAYW007095_195_415
VEDVMQLLNG-DELLVVGIQGIGGIGKTTIAKAISN--ELYDRFEARSFI
FISRLPGLAAMQRKLHEDISKDS----------SA-GTAETGTLTERVLV
ILDDV-D-HT-DQIHSLMGEK-GPGSRIIITTRYEEVLVMVHED-QIYKP
KVLDSAQSLQLFCYYAFV-SD-PQEFAELSGKVVEVTGGLPLELEVFGAL
FYDK-SKEEWEEMLKKLQEVRHEE---------
>Nymphaea|GWHPAAYW007095_984_1201
VDHVIDLLYD-DDTSIVGIQGVGGIGKTTIAKAVYN--KLCDQFEATSFL
SISKQTGLASLRGQLISEISE-------------T-GVERAATTMKTALV
IIDDV-D-RV-DQIDELLDRQ-AAGSKIIVTTRCEDVLIMIENH-KIYKP
NELDEDESLKLFSHHAFQ-SE-PERFVELAKQVVQLTGGLPLELEIFGSL
FYNR-TEDEWEEMLVRLMSAEDQ----------
>Euryale|Ef12177_181_428
EEMVIKWLSREASASVIAIVAMGGVGKTALAKNICHNSSIKKYFE-CLWV
CVSEMPKLLDLFKRILEEV-DKRGSSSTNAN--TLRSKIINQLKDKTFLL
VLDDVW-DG-WDEVRGLW-RNCRSGSKVLITSRRLEVAKAM-GLAQLHEL
KCLNEEQSWQLFVNKVLKGED---GVKDVGRDIARKCGGLPLALNVIGSL
LHHQERKSDWQNILCSL-NGH-ENVFATIALSY
>Cinnamomum|Cm18981_137_372
LQKIEECLE-V-EVGKIGVYGMGGVGKTTIMTHIHN--NIKNVFDV-IWV
TVSKESNLKKL-QDVSKEL-C-S-SN-TE-DALRRSAEIFRALLIGKFLL
ILDDMWR-Q-FA-LKDIIPN-EENKCKIVWTTRFENVCRGM-GSQRTIKV
DALTEDESWILFKEKI-GADVSP-EIEQIAKDVVKECDGLPLGIITVGAA
MRGVDDIRIWRNALEDLKNRDEGDVFSCLRFSF
>Phaseolus|Phvul.011G192600.1.p_170_391
KEMILNWLENHNQLSILSIVGMGGMGKTTLAQHVYNDPKMKEAFDLKAWV
CVSDEFHVLTVSKAIIGAF-TKSK-DDSDLE--MAHGKLKEKLTGVKFFL
VLDDVWNEDQWKTLRTPL-KYGAKGSKILVTTRSNKVASTL-ESNNIHRL
KQLQEDHSWQVFVNHALQDNKNF-ELKEIGMNIVEKCQGLPLALETVGSL
LQSKSSVSEWEGVLE------------------
>Daucus|DCAR_004980_152_322
VECLVRHLDETHSYPLISICGMGGLGKTTLAQKIYNHSAIKTHFAGLAWV
SISRKWQTDRVLQRILICLVP-ENESILNMDSDKLVEYMLHIKERKKCLI
VLDDIWSTDVWDALKAAFP--GKSISKLMLTSRNVEVAKHVNNG-FIHKP
ECLNPEQSWELLKLKALHT-------------------------------
---------------------------------
>Daucus|DCAR_004969_82_316
--------------PLISICGMGGLGKTTLAQKIYNHSAIKTHFAGLAWV
SISQKWQTDRVLQRILICLAP-ENNSILDMDTDELVEYMLQIQERKKCLI
VLDDIWSTDAWDSLKAAFT--EKSVSKLMLTSRNVKVAEHVNEG-FIHQP
ECLSAEQSWELLKLKALRT-DR-ERMEEIGREMVEYCAGLPLAIIILGGI
LVTK-SLIEWEKVYRDGKSLKAGRILSFLVWSY
>Amaranthus|AHYPO_001626-RA_176_427
---MLEVLEGSTHLKVLAIVGMGGCGKTTLARKLYNHPSIKKCFNCMAWV
SISQEWDTSHVLSEILRKV-GRESELHAKLNVGELMDKLYSILKEKLYLV
ILDDVWRQEALEQILPALPWGSMNRSKIIITTRNRKIITGQNQK-HLYEP
QPLSEDEGWDLLSKLALSHHRNSESFERLGKEMLKKCSGLPLAIVALAGI
LNTREGIGEWQLVSDTVRSVEGTDVQDLLSLSY
>Cinnamomum|Cm18987_146_381
LQKIEECLD-D-EVGKIGVYGMGGVGKTTIMTNIHN--NIKNAFDV-IWV
TVSKDSNLKKL-QDVSKEL-C-S-SN-TE-DALRRSAEVFRALLIGKFLL
ILDDMWR-P-FS-LTEIIPN-EENKCKIVWTTRSKKVCRGM-GSQRTIKV
DALTKDESWTLFKEKL-GVDVSP-EIEPIAEAVVEECDGLPLGIITVGAA
MRGVDDIRIWRSALEDLKNRDEGDVFSSLRFSF
>Eucalyptus|Eucgr.E00759.1.p_164_339
IKVLVNELRDGEQQRIISICGMGGLGKTTLAKKVFAHDKVKKHFDGFAWA
CISQEYRVRDILEGILVKLNH-NQEGVTKMKDDELFETLYMTQKQKRCIV
VLDDIWTEEAWVGLRNAFP--NDTRSKLLITTRNREVAQHIDHC-FLNEP
QCLSPEESWNLLKKKVFPQKG-----------------------------
---------------------------------
>Prunus|Prupe.6G199300.1.p_88_297
--ILMGWLNKEQRQTIVSVLGMGGSGKTTLVARAFTNDAVKSHFECYAWI
TKIDQRIP-----------KAKEEADINVMSYNELLEILVNYLETKRYLV
VLDDVWDILLWERIRFSFPD-KQLGSRVMLTTRREDIASYSFES-HVHKI
PSLGKSVAWELFSMKAFSSHNKSPELLPLARELVEKCEGLPLAIVALSGL
LSSKKSLTEWSRVYN------------------
>Phaseolus|Phvul.002G129700.1.p_165_408
QEKIVKFLDNSEDLSIYPIVGMGGLGKTTLAKQVFNDHGISKHFDLRIWI
CVSDDFNAKRILQSIIEYV-TGQNPNLH-LE--AMRKKVEEALQCKRYLL
VLDDLWNEERWKELKGML-QAGAKGAAILVTTRLQEVASIM-GTHPAYHL
KELSGDDSWSLFKHHAFGQNEIE-ELVTIGREIVRKCVGSPLAIKTLGSL
LRDESEVSQWENLKESI-NI-EENIMRFLKLSY
>Musa|GSMUA_Achr5P04240_001_153_400
KDALIKWLSGDPWRGKASVLGMGGVGKTTLVTSVYKDQTITDHFSCRAWV
SVSQNYTTEEVLGKILRELQEEEEHELDSMEYRRLVETLRSYLHHKRYLV
VLDDVWHADLWNDISYTLLD-NHCGSRIVITTRNQEVSSASTNG-CVVRV
DPLPEQTAWILL---PFRGEGNPQELEFWARRLVDKCEGLPLAIVSIANL
LSQKRLEPVWKMFHDSLTWTTDNHVSRILSLSI
>Prunus|Prupe.8G008500.1.p_205_417
KQILMGWLNGEEQQPVISVVGMGGSGKTTLVAETFTSESVKRHFSCYAWI
TVSQSYVIEDLFRSLIKEVQAKEEADLNSMSYRELLHILVTYLESRRYLV
VLDDVWDIKLLKEMRIALPN-RQLGSRIMLTTRKEDIAFYSFES-HVHRI
QPLEKNEAWELFSKKAFSTHKKPPELESSAWELLGKCKGLPLAIVALGGL
---------------------------------
>Eucalyptus|Eucgr.E00899.1.p_135_409
IKVLVNELKDGEQQRVISICGMGGLGKTTLAKKVFAHDKVKKHFDSFAWA
CISQEYRVRDILEGILVKLNP-DQEGVTKMKDDELFETLYETQKEKRCIV
VLDDIWTEQAWVGLRNAFP--KDTRSKLLITTRNREVAQHIDHC-FLNEP
QCLSQEESWNLLKKKVFPQKGV-EDMKMLAYKLLKKCAGLPLAVIVLGGL
L----VHNDWETVHRNINLFSDK-VSKVLALSY
>Solanum|Solyc09g005290.1.1_197_418
KEVVMRKL-LENVPVVVSVVGTGGIGKTTLAQLAYGDEELKGHFDKRIWI
CVSNPFDEVKVAKAILEGL-TKSSPNLSQFH--MLLERIQECVSKIRFFL
VLDDVWSEDRWEPLKNSL-KNGAPGSRILVTSRSERVVGMM-G--SSHRL
GQISDSDCWALFSRIAFSGSERE-NLEDIGRRVVRKCKGLPLAAKTMGSL
LRFKVTEQEWQTVLDN-----------------
>Phaseolus|Phvul.011G195200.1.p_170_389
KEMILNWLPHHNQLSILSIVGMGGMGKTTLAQHVYNDP-MIEGFAIKAWV
CVSDEFDLFMLTRAILESI-CKET-DNSNLE--MVQGRLKEKLNGMKFLL
VLDDVWNEDQWKSLKTPL-KYGVNGSKILVTTRSNTVASTL-ESNHIHQL
KQLQEDHSMQVFAKYAVQDSKNY-ELKEIGMKIAEKCQGLPLALETVGSL
LQSKSSVAEWEGIL-------------------
>Vitis|GSVIVT01014599001_160_393
-----NLLD-D-TVRIIGVWGLGGIGKTTPVKNLNN--ML--TFSV-IWI
TLSREWDHKSI-QAIARRL-N-K-NT-ED-STESLAARLCERLREEKFLL
LLDDVWK-E-ID-LDDLIPE-DHVACKIILTTRFLNVCRGM-KTDREIPI
HVLNDDEAWKLFCKNA-GE-AIE-DVEPVARAITKECGGLPLAINMMGTS
MRKKTSKHQWEHALKELQRPNYGRVYKPLKWSY
>Cinnamomum|Cm7884_203_423
-------------HEVVPICGMGGLGKTTLAQLAYNDEHVVKHFEVKSWV
YVSQDFDLIKLTKAIAESV-LGKKSDLTNLD--AIQVSIKEALKEKRFLL
VLDDVWNENDWDALLAPL-MVGARGSRILVTTRNQRVSSNM-GTVPTHFL
QGLSDEDCWSLFRRRAFVDNDHP-DLVKIGKEIVNKCNGLPLAVKTLGGL
LRSKVNVVEWEAILKSI-DLEEGNILPALRLS-
>Ananas|Aco019502.1_192_431
---LTNWLSEKLDLCIITVWGMGGLGKTTLVTNVYKRES--RNFDCRAWI
SISQTFKIEDLRRKIITEL-GKKKINIATMDVIKLKETLREFLEQKKYLI
VLDDVWEPRAFYELQDSLVD-NQKGSRIFITTRNAEVASLANKN-YKLKL
EPLSDPDAWKLFCKRAFWNENQPPELEKSARDIVDKCEGLPLAIVSLGNL
LSLGNSETELKRVYDQLNWLANRDVRNILNLSF
>Populus|Potri.017G121500.1_170_409
KEELISLL-NSDDLSVCAICGMGGLGKTTLAQLVYNDASVKGHFDLSIWV
CVSVDFDIRRLSRAIIESI-EGNPCAIQELD--TLQRRLQEKLIGRRFLL
VLDDVWDHYKWNALKDAL-RVGARGCAVIITTRLKQVADTM-ATIPVHLM
GRLSEDDSWLLFERLAFGMREYV-HLESIGKAIVNKCSGVPLALKALGSF
MRFKRNEREWLSVKESI-NLDEGGIKAALKLSY
>Daucus|DCAR_007914_162_383
KEMIIDMLDDSD---VVPIVGMGGLGKTTLAQLVYNDEEVDRNFELKAWA
CVSDNLDIPGVTRAILESL-ASQSCNLNDLN--TLQVTLRQKLSGKKFLL
VLDDIWSQNEWDLLRRPF-LAGAPGSKIIVTTRISDVAKML-SHNGAHHL
NQLEPSHCLSLLARHALGKNVHP-DLKEIGENILKKCKGLPLAIKMLGGL
LRTKQFPNQWGDILK------------------
>Phaseolus|Phvul.011G198800.1.p_183_394
---VFNLLD--KNLSILSIVGMGGLGKTSLAQHVFNDPRIEG-FDIKAWI
SVPQEFDVLNVSRAILDTI-TGST-VHSQQE--VIQRTLKEKLTGKKFLL
ILDDVWNERIWEDVQKPL-LFGGQGSRILVTTRSEKVAVTM-RS-EKHLL
QVLRKDYCWDLFAKHAFQSNQDP-EFMEIGKKIVEKCNGLPLALKTMGSL
LNSKSSFWEWESIMK------------------
>Populus|Potri.018G136700.1_41_274
KNAIWSWIN-DEASSSIGIYGMGGVGKTTLLTHIYN--QLQEPFPV-HWI
TVSQDFSVYKL-QNIARDI-R-D-SN-ED-NERKRAAKMSKALEKQRWVL
ILDDLWN-C-FD-FDVVIPV---KGCKLILTTRSFEVCQRM-VCQETIKV
EPLSMEEAWALFTKIL-G--RPS-EVEEIAKSMARECAGLPLGIKTMAGT
MRGVDDICEWRNALEELKQVQ-GEVFQILRFSY
>Nymphaea|GWHPAAYW027748_164_412
EEVVLKWLSHEDSASVIAIVAMGGVGKTALAKKLYHNSRVQDYFK-CMWV
CVAETSKLSDLFGKILEVV-EEKGSCSTVAE--ALRSKITDHLKNKRFLL
VLDDVW-DA-WKEMKGLL-QDCTSGSKVLITTRQMEVAKAI-GLAHLHEL
KCLNEEQSWELFLSKTLRRED---GVKDVGKAIVQKCGGLPLALNAVGGL
LQQKQRKPDWQDVLRSL-NGQ-NNVFAAIALSY
>Ananas|Aco027415.1_180_401
KEKIVKLLEGDHDVSVIPIVGLGGLGKTTLAQLACNDGRVTGQFDLRAWV
CVSTDFDMKTIAKPVI-SA-AGENC-LDNSD--AVASCLVSIFSQKRFLL
ALDDVWNEDKWEKLKVLF-KDGKQGSKILVTTRSEKVAEIM-RTVEPHRV
KGLSDDDCWTLFKRRAFKEEKYP-TLVEIGKQIVKKCGGVPLAANALGSM
MRFKRTEDAWSAIRD------------------
>Populus|Potri.T093200.1_157_383
--LLVSWLEGEEKLSSISVVGMGGLGKTTLVKKVYDSHRIRRSFDTHSWV
TVSKSFASTELLRVALQGFVTNEPDNL-------------------RYVI
VLDDVWNVNAWETIKYAFPD-CNCGSRIIFTTRLSNLAES--TS-HVYEL
QALAENEAWTLFCMKAFRG-EHPPELEEMSRNILKKCEGLPLAIVAIGGL
LSKKNGGLEWKKVHDCLATLKSNGLRRILQLSY
>Daucus|DCAR_011400_172_408
VTNLLHQLSITKQLQVISIVGMAGLGKTTLATRLYNDPYVVSYFYVRAWV
TCSQVYRKRDLLLSILSSVTE---PQVSARNDNMLAHDLYRALKGRRYLI
VIDDIWSIKAWDDFKSCFPD-GNNGSRVMLTTRLKDIALHAQEG-NPLCL
RFLTEEESFDLFKRKAFIHG-N-RDLSSIGLNIMKKCRGLPLAIVVIAGV
LK-YMEIDWWTHVEETVSSIVT-NYMDTLALSY
>Vitis|GSVIVT01017023001_2_210
-------------------------------TKVNN--EFRASFEA-IWV
VVSRPASVGKV-QEIRNKL-D-P-NR-WRRAGYEKAVEIFNVLA-KRFVM
LLDDVWE-R-LD-LHKVVPD-SQNKSKVILTTRSLDVCRDM-EAQKSIKV
ECLTEQEAMNLFKEKV-GETLSP-DIPQFAEIAAKECKGLPLALVTIGRA
MARKNTPQEWERAIQMLKTPKSGHVFPILKFSY
>Amaranthus|AHYPO_019197-RA_173_427
VKILVEILEENTQVNLVSIVGMGGSGKTTLARKLYNHPYTKECFDCCSWV
YISQEWSARRVLYEILRKV-SMESKLNADSSLDELVEKLRIILEKKSYFV
VLDDVWRKEALEEILPAFPLLNNNGSKILITTRNKDVVQFQNQR-HLYEP
QPLSMEESRELFCKIVSNSQTNDESYEGLVKEMLMKCNGLPLAIVALAGI
LNTKRSIREWQQVNEAVRSVESNHVGDMLALSY
>Prunus|Prupe.2G023600.1.p_173_392
KAKILDMLDNNVNFHVVAIVGMAGLGKTTLAQFAFNNSDVMKEFEPRVWV
CVSDDFDIVRVTKAILESV-TQP--KVEEFS--KMQHDLNEQLRGKKFLI
VLDDIWNGDLWTRLQSPF-SVGAQGSKIIVTTRDLKVAKIM-GDTEVHNL
ESVSNDNCLEIFEQHAF--NDPP-NFELLRKKIAAKCSGLPLAARTLGGL
LRQNEI-NEWEEILNN-----------------
>Cinnamomum|Cm18985_138_372
LQTIEECLD-D-EVGKIGVYGMGGVGKTTIMTHIHN--NIKNVFDV-IWV
TVSKESNLKKL-QDVSKEL-C-S-SN-TE-DALRRSAEIFRALLIGKFLL
ILDDMWR-Q-FA-LKDIIPN-EENKCKIVWTTRFENVCRGM-GSQRTIKV
DALTEDESWILFKEKI-GADVSP-EIEQIAKDVVKECDGLPLGIITVGAA
MRGVDDIRIWRNALEDLKNRDEGDVFSCLRFSF
>Populus|Potri.003G200800.1_180_394
KEAIMKLMEK---LDVIPIVGMGGVGKTTLAQLIYNDSRVQERFDLKVWV
SVSEEFDVFKLIKDMLQEV-GSLNCDTMTAD--QLHNEVEKRTAGKTVLI
VLDDVWCENQWDSLLTPL-KSVRQGSKIVVTTRNDNVASVK-STVPTHHL
QKLTEDDCWLVFAKQAFDDSGCP-DLEEIGRGIVRKCNGLPLAAKALGGL
LRSKREAKDWKKVLK------------------
>Vitis|GSVIVT01022941001_116_340
IQEIVEYLHSGNKISVIALVGMGGIGKTTLTQLVYNDRRVVECFDLKAWV
CVSDEFDLVRITKTILKAI-DSKYSDDSDLN--LLQLKVKERLSKKKFLL
VLDDVWNENNWHMLQTPL-TVGLNGSKIIVTTRSDKVASIM-RSVRIHHL
GQLSFEDCWSLFAKHAFENDSHS-ELEEIGKGIVKKCKGLPLAAKTLGGS
LYSELRVKEWENVLN------------------
>Phaseolus|Phvul.004G009521.1.p_185_426
KDIIINWLENPNHPSIFSIVGMGGLGKTTLAQHVYNDPKIEDVFDIKAWV
CVSDHFHVLTVTRTILEAI-TDKT-DDSNLE--MVHKKLKEKLLGKKFLL
VLDDVWNEREWEAVQTPL-SYGAPGSRILVTTRSEKVASSM-RS-EVHLL
KQLGEDECRKVFENHALKDDEND-EFMKVGRRIVEKCKGLPLALKTIGCL
LSTNSSISDWKNILESI-ELKEHSIIPALFLSY
>Populus|Potri.001G029300.1_175_393
KEAILKLLDNGKNLDVIPIVGMGGIGKTTLAQLVYNDRGVQESFDLKAWV
CVSENFDVFKITNDVLEEF-GSVIDDARTPN--QLQLKLRERLMGQKFLL
VLDDVWNNSDWDILMRPL-KSAGQGSKIIVTTRNESVASVM-RTVATYRL
KELTNDDCWFLFAKHAFDDNSHP-DLQVIGREIVRKCKGLPLAAKTLGGL
LRSKRDAKEWMKIL-------------------
>Cinnamomum|Cm26169_146_381
LQKIEECLD-D-EVGKIGVYGMGGVGKTTIMTHIHN--KFMKAFNV-IWV
TVSKESDLKEL-QDLSKAL-S-D-FN-YK-DALCKSAKLFEAFRRGKFLL
ILDDMWS-M-FP-LTKVVPN-QENKCKIVWTTRSKKVCQRM-CSQRTIKV
DALTKDESWTLFKEKL-GTDVSP-EIKPIAKAVVEECDGLPLGIITVGAA
MRGVDDIRIWRNALEDLENRDEGDVFSCLRFSF
>Mimulus|Migut.H00812.1.p_373_591
---ILDRLGGRDQLQLISIFGMPGLGKTTFAKKMYNHPLVNDRFDRCSWC
VVSQMYQRKRLLADILIGLSSFDKDMILSMDEEMLVVRIYQGLKGRRYLI
VMDDIWDLKAWDNVLRCFPD-DGNGSRILFTNRNKDVAPP-N-S---YPL
PTLSNDQCWKLLEKKVFHDEP-PLELKGIGRQIAENCHGLPLAVVFLAGT
LSTMRQENTWKEVGNGVGSL----------FD-
>Panicum|Pahal.D01010.1_181_425
KETLLNWLNDGMALSTIVLHGMGGLGKTALAANVYKEER--EYYDCHAWI
SVSQTNSPVVLLRKLLVEF-HEENSKIATMDMIGIQEALGEFLKEKKYLI
VLDDVWTPEALNYLSGALVQ-NLKGSRVVITTRIANVAMLASEG-RVLTI
DCLSEIKSWELFCKKAFQRTNHPADLKAVSEKIVTKCKGLPLAIVSVGSL
LSVRKNLAEWKRINNKLSWMTNNDVRNILYLSF
>Mimulus|Migut.D01798.1.p_170_402
LHELMDRLGLQSNLQIIPIVGMGGIGKTTLAKYAYENSLITRPFYIRRWV
TVSQKYDVRGLLLQ-LSEQ---SSEMISKTDEQ-LGDELYTRLCGRKYLV
VIDDLWSEEAWEKLKRFFPN-DKNGSRIVVTTRIWDVA--NNGS-SCLRV
NFLDKVKSWELFCEKAFGNQVGPSKLENIGKDIVKKCKGLPLSISVIGGL
LGRSMTQKYWKIISNDIISVNLDECLSILSLSY
>Cinnamomum|Cm18968_53_288
LQKIEECLD-D-EVGKIGVYGMGGVGKTTIMTHIHN--KFMKAFNV-IWV
TVSKESDLKEL-QDLSKAL-S-D-SN-YK-DTLCKSAKLFEAFRRGKFLL
ILDDMWS-T-FP-LTKVVPN-QENKCKIVWTTRSKKVCRGM-CSQRTIKV
DALTKDESWTLFKEKL-GTDVSP-EIEPIAKAVVEECDGLPLGIIAVGAA
MRGVDDIRIWRNALEDLKNRDEGDVFSCLRFSF
>Cinnamomum|Cm163_154_387
LQKILKHID-V-GIRKIGIWGMGGIGKTRTLKLLNN--RLAESFDV-IWV
TISGEGSQRKV-QNIAERL-K-T-KD-MS--DNGLKAFIYNKLSGKKFLL
ILDDIWE-R-ID-LSEVIPN-QDNGCKLLLTTRNLGVCRRM-ETDVEIQI
EKLSEEEAWSLFNEKA-GD-ASP-CIEPIARDIVKKCSGLPLAIIVIGSS
LRKISSIGMWRSTLRKLQLTQESEVFSCLKISY
>Ananas|Aco007757.1_181_398
TDNLVK-M-EKEDHLLFAIVGLGGIGKTTLAKRINENERIRGVFEIILWV
CVSKDLSDTSLLTKIIDLA-GG-DSEARFIA--QLEPILAKTIAQKRFLL
VLDDVWDAQIWEDLKTPL-KDGARGSRVLITTRYESVAKKM-GAVHVHNV
KQLSTEHGWMLLSRSVTPN-EH--NLRNIGKKIVGKCNGLPLAIKTIAGV
LRTRRSKKEWKRVYES-----------------
>Nymphaea|GWHPAAYW026252_171_439
VKLLLNELTGNNKKIYISVVGMGGLGKTTLARKVYNEPKVKEHFNCSAWV
SVSQSFNTKTLLKFMLIKF-GKEAEELEEMNEVDLGRQIHSYLQGKKIIL
VLDDVWDKRVCININSALPE-NNNGSAIMITTRTEGVTSEL-ETKSVHEL
KTFPDDVAMSLLCRKAF--STAPPEFQEVGKSMLQKCGGLPLAIATVGGI
L-CKRAVPKWEKVNQNLRKLESTGITSILKMSY
>Phaseolus|Phvul.010G025100.1.p_153_389
FEELFNALT-N-DNYMIGLQGMGGTGKTTLAKEI-KKLKKSKFFQV-IDT
TVSNTPDTKKIQDDIAGPL-GLP---L-K-DESERPRRLWDRLNGEKILV
VLDDVWG-D--INFEE-IPD-NHNGCKILVTTRNMSICHKM-ECEKIIQL
DILPEEEGWILFQKHAGLSD-TS-KV-NKGHKISKECKGLPIAIAVIAGS
LKGQT-RKEWDVALKSLQKVDDEKVYACLKYSY
>Cinnamomum|Cm26140_147_381
LQTIEECLD-D-EVGKIGVYGMGGVGKTTIMTHIHN--KFMKAFNV-IWV
TVSKESDLKEL-QDLSKAL-S-D-SN-YK-DTLCKSAKLFEAFRRGKFLL
ILDDMWS-T-FP-LTKVVPN-QENKCKIVWTTRSKKVCRGM-CSQRTIKV
DALTKDESWTLFKEKL-GTDVSP-EIEPIAKAVVEECDGLPLGIIAVGAA
MRGVDDIRIWRNALEDLKNRDEGDVFSCLRFSF
>Populus|Potri.012G122200.1_189_395
---------QEAGVEVISLVGMGGIGKTTLAQLAFNDDEVTAHFEKKIWV
CVSDPFDEVRIGKAILEQL-EGRAPDLVELQ--SLLQRVSESIKGERFLL
VLDDVWTENQWEQLKPSL-TGCARGSRILVTTRKHSVATMM--G-TGINL
EKLSDEVCRSIFNHVAFQQSDRE-RLTDTGDKIANKCKGLPLAAKVLGGL
MQSKRTREEWERV--------------------
>Populus|Potri.012G123500.1_181_398
--NVVSKL-QEARVDVISLVGLGGIGKTTLAQLAFNDAEVTAHFEKKIWV
CVSEPFDEVKIAKAILEEL-EGRASDLVGLQ--SLLRRVSESIEGKRFLL
VLDDVWTENQWEQLKPSL-TGCARGSRILVTTRKDAVATMM-GS-TGINI
KELSDEICRSIFNHVAFQESDRE-RLTDIGDKIANKCKGLPLAAKVLGGL
MQSKRTREEWDRVLS------------------
>Musa|GSMUA_Achr7P12770_001_174_412
KEKVINFLDNEKDLSILPIVGLGGIGKTTLAQLVYNDERVMAQFDGRFWV
YVSENFSIIEIIRSIVRS--P-R--NYSDLQ--ALKLQLQALLSWKRYLL
VLDDVWNENIWEDLKVLL-RCGKQGSKIITTTRSETVARIM-GTV-THKM
PMLSFEHCWLLFEQRAFRVEEKP-RFVEIGKQIVEKCGGLPLAAKTIGSL
MGSKKEVDQWLAISESL-RLEDENVLPALMLSY
>Beta|KMT06939_207_457
-EEIIE-LK-RRHLRFLAVRGEAGIGKTTVVNQVYEEVKSQ--FGLSAWV
TVSQSYKADILLK-ILEEFPNQKTSDILSAS-----AMLRNYMVNLSYIV
VLDDVWD----D-LKDALPS-NQEGSRILMTTRNKKVAKYK-SSYNDYVA
KRLSEEDAWELFCKRLF-NNNYD-RLEEVSREILAKCAGLPLVILAVAGL
LATKKSISVWKTVRDNLGKSSSEDTKKIMLYSY
>Mimulus|Migut.D01772.1.p_194_426
LHELLERLGLQSNLQIIPIVGMGGIGKTTLAKYAYENSLITRPFYIRRWV
TVSQKYDVGGLLLQLLSEQ---SSEMISKTDEQ-LGDVLYTRLCGRKYLI
VIDDIWSVEAWEKLKRFFPN-DKNGSRIVVTTRILDVA--NDGS-SCLRV
NFLDDGKSWKLFCEKAFGDQSGPSELEDTGKEIVKKCKGLPLSISVIGGL
LGRSKTQEYWKIISKDLISLNLEECSSILSLSY
>Oryza|LOC_Os05g31570.1_168_414
RDEIIHML-KSDKLLILPIVGIGGLGKTTLAQLVFNDVKVKAHFQKHMWV
CVSENFSVPDIVKGIIDTA-IGNDCGLKDLE--LLQQRLREELSQKRYLL
VLDDVWNEDKWEALRTLL-S--KMGSAVVVTTRNSNVASVM-GTVPPLAL
EQLSQEDSWTLFCERAFRTGASC-EFVEIGTKIVQKCSGVPLAINSMGGL
LSRKHSVRDWLAILQNT----EENILTVLSLSY
>Eucalyptus|Eucgr.H04287.1.p_154_398
REEIIKWLDGEPGLEVVSILGMGGLGKTTLAGRVYDNQQVKAYFQSHAWI
NVSQSYKIEDILRDMIVQLREQQPQGIEIMRSTSLKQIVKAFLQQKRYII
ILDDVWDKEGIDGIKNAMPN-SNFCSLILITNRIAHIAMVSS-P-KIYTC
KPLSSKDSWSLFYKKAFRG-KTPPYLEQLCRQILKKCEGLPLAIMALGGL
LFAK--VQEWEMISHSLAALESNQFKKILSLSY
>Oryza|LOC_Os05g31530.1_168_414
RDEIIHML-KSDKLLILPIVGIGGLGKTTLAQLVFNDVKVKAHFQKHMWV
CVSENFSVPDIVKGIIDTA-IGNDCGLKDLE--LLQQRLREELSQKRYLL
VLDDVWNEDKWEALRTLL-S--KMGSAVVVTTRNSNVASVM-GTVPPLAL
EQLSQEDSWTLFCERAFRTGASC-EFVEIGTKIVQKCSGVPLAINSMGGL
LSRKHSVRDWLAILQNT----EENILTVLSLSY
>Phaseolus|Phvul.011G194800.1.p_152_369
KEIILNWLDNHNQLSIFSIVGMGGMGKTTLAQHVYNDL-MIEAFAIKAWV
CVSDEFDVFKLTRAILEAI-HKSI-DDSNLE--MVQGRLKESLTGRKFLL
VLDDVWNEDQWKSLQTPL-KYGAKGCKILETTRSNKVASTL-ESNNIHQL
KQLQEDHSWQVFAKHAVQDNKNC-ELKEIGMKIAGKCQGLPLALETIGAL
LQSKSSVAEWEGI--------------------
>Prunus|Prupe.2G053700.1.p_170_385
-ENLLQILDSKDDVSVLTIVGMGGVGKTTLARLLYNDDKVKEHFPLQAWV
CVSEDYDSNRITKTLLESV-TSKSSDKTDLN--LLQVELREKLQGKKFLF
VLDDLWNEKDWKRLQTPF-TSGARGSKVIVTTRSQHVVSVL-QSVHVHHL
EPLSHEDCWFLLAKHAFGNNSDP-NLEEIGKKIAHKFNGLPLAAETLGGL
LRCNIDSEEWNTILN------------------
>Mimulus|Migut.M01605.1.p_172_403
KETFTHQLDGQKRLVTLAVVGPGGSGKTAFVNNVFKKQVITGRFDCHAWV
HVSPHLKAEELFIDLLNQF-CGSR----FDDGTNTQTKLLKYLTRKRFIV
VLDDIWNQNDWDVIKEGFPN-SSRSSRIIVTTRSSDVASVC-ASSHVHIV
NCLGWLHALTLFYRKAFDIDGQPPELKGCSERIVKRCEGLPLAIVAVGSA
LAHKPLPNEWEKFHNSLGE--------------
>Phaseolus|Phvul.007G254300.1.p_171_416
KNQIVKLLV-HQTLSVIPIVGMGGLGKTTLAKLVFNDTNIDACFSLKMWV
CVSNDFELRNVLIKILNSD-PNENFNNFETE--QLQNRLRNTLQGQKFLL
VLDDVWNEDRWDDLKEII-DSDVEGSKILVTTRSHEIATMM-RTKFSYLL
ECLSEKDSLSLFLKSAFEDDKHP-QLLEIGKEIVKKCGGLPLALKTVGSS
LFSRVDKKEWESIRDNI-NLQNEKIFPALKLSY
>Phaseolus|Phvul.002G129900.1.p_166_417
REKIVKFLDNSEDLSIYPIVGMGGLGKTTLAKHVFNDHRVRNHFDLKVWI
CVSDDFNTKTILQSIIECC-TRQNPNLN-LE--ALRKKVEEVLQSKRYLL
VLDDVWNEDKGKDLKGML-QAGAKGAAILVTTRLQEVASVM-GTHPAYHL
KELSGDDSWSLFKHHAFGPNEIE-ELVTIGREIVRKCVGSPLAIKTLGSL
LHDEGEVSQWENVKESI-NIEEENIMRALKLSY
>Oryza|LOC_Os12g14330.1_182_426
-QKLQELLANERSCSIISIWGMGGSGKTTLVKTVSESKASKNRFDCQIWV
TVSQTYDITEIMRKIIQCAKDSA--DLGSMSSEGVVLMLQETLQGRTYMM
VLDDVWDTNVWFSLEGFLDE-SSIRSKVVITTRINDVASLAEDK-RRLQL
RGLDEAESWDLFCMWAFRHEDQPPAMDRVARQIVGRCEGLPLAITAVGNL
LSFKLDLMEWEKFYNQLNWLLDNSVTRLLGLSY
>Vitis|GSVIVT01017026001_2_210
-------------------------------TKINN--EYKTCFEA-IWV
VVSRPASVEKV-QEIRNKL-D-P-NR-WRRTEDEKAIAIFNVLA-KRFVM
LLDDVWE-R-LD-LQKVVPN-SQNKSKVILTTRSLDVCRDM-EAQKSIKV
ECLTEEEAINLFKEKV-GETLSP-DIPQFAEIAAKECKGLPLALITIGRA
MVGKSTPQEWERAIQMLKTPKSGHVFPILKFSY
>Cinnamomum|Cm25892_170_392
VIHVRKQLTWGPRRHVISIFGMGGLGKTTLAKKVYH--DVKKQFDCHAFI
YLSQQFSIKDVLMRIIKCLTSQEV--IEQLNLEELSTMLHGDLKEKRYLV
VIDDIWSIEAWEKLNLILPA-GMKGSRVMLTTRFEEVASHA-SG-HPHKM
RFLTYNEGRELFMKKIFPGEDIPLELEKIGRKILAKCGDLPLAILVLGGL
LARKKTECAWSKVLESI---PES----------
>Cinnamomum|Cm14490_152_372
KESIVNELNGQEKFSIVSIVGMGGLGKTTLTKLVCNDERVIKHFKKIIWV
YVSDRFDLNQIAKKIILSM-SGSSENL-DFD--TLQHSLHE-VGKMQFLL
VLDDVWNENEWEKLKVPL-NGAAQGSRIVVTTRSRKVAEVM-ET-HIHNL
GILSNLDCWKLFTYEAFKGEEKQ-ELTEVGMEIVHKCKGVPLAVVTVGSL
LRHEKKKLDWKFILE------------------
>Cinnamomum|Cm25868_141_372
LKEILMFID-D-NTKMIGVWGMGGVGKTTTMKLLND--RLEGSFEV-IWV
TVSKARNRRNV-QNIAERL-K-T-SE-S---DDQLKASICKALRRKKFLL
LLDDIWE-M-ID-LSDVIPN-QVDGCKVVLTTRSLKVCRQM-KTNKDVKV
ETLSKDEAWNLFIKSA-GD-ATS-NIKQLAEGIVKECGGLPLAINVVGSS
LRNNDDVVVWRNTLRELQSTEEDKVFPWLRSSY
>Ceratophyllum|Cd7848_1_201
---------------------MGGLGKTTIARKVY--ADVRRYFDCSAWV
YISQEFNIKDVLEKIMKDITG-DE-IMK--DEKEFKSKIKKLLKGERYIV
VLDGVWNNQLWLNLSRVFPD-DNNGSRLLLTTRIEDVAKYVDQS-SPHNL
RFLDEYESWELFRQKARVPED-PEGLFDLGRKITQKCGGLPLAIIVLGGL
LSRKKQAHWWEGVSNRISSLKESE---------
>Cinnamomum|Cm21198_172_385
AEELIPSL-E-EVLSVISIVGMGGLGKTTLAQLIYNDERVGTHFDLKMWV
YVSEDFDVGRLLKEIVQSA-TKDEVGNLSID--LLHARLRETLSGKKYLL
VLDDVWNEEEWSKLKTWL-KCGGMGSKILATTRSDKVAAIM-GTLPAHKL
GILSEEDSWTLFETLARPH-N----FVSMGKEMVGKCGGLPLAIKTLGGL
MSSKTTQSEWESLRN------------------
>Brachypodium|Bradi3g41872.1.p_233_440
KEVVVNLLNDQHQLQVLPIFGMGGLGKTTLGKIVYNDSRVKQHFELKMWH
--------------FIELA-TSDRCNLPDIE--LLRQRLEEVIRKQRFLL
ILDDVWNEEKWGDLKPLL-CSGGPGSVVVVTCRSQQVASIM-GTIGPHEL
ACLSEDDAWELFSSKAFSKGHQA-EFVTIGKCIFKKCKGLPLALKTMAGL
MSSKQQVDEWDAIKE------------------
>Brachypodium|Bradi4g06970.1.p_185_428
KEILDKLLSEDYSLRIIAVCGMGGLGKSSLVHNVYKRER--SHFDCRAWI
SVSQSCKIDDILRNMLKQM-GDNKFEVAKMNIEELREDLKKVLEQKRFLV
VLDDVWRGAVALEIRDLLLN-SGKRSRVIITTRIDEVASIAEDA-CKIKL
EPLNNHDAWILFCRKVFWKQNHPPDLQKWGEKIVKKCAGLPLALVALGGL
LSLRQSEAEWKSFHSKLTWLHNNNVEWILNLSY
>Cinnamomum|Cm16265_127_358
LEAILHCIN-T-EMRIIGVYGMGGVGKTTIMMNINN--RLIKTFDI-IWI
TVSKDVDVNRF-QRIAKKL-K-D-KE-GE-DDDDTKSKIFSALRRKKFLL
ILDDKWD-D-FP-LDKVIPS-EENGCKIVLTTRDLRVCRAM-RAHA-VKV
KVLSHEESWELFKKN--AGDASM-GIEELAKGVTRECCYLPLAIITVGKA
MCGVNDVRVWKNALKELQQLV-G-VFVQLKFSY
>Nicotiana|NbD025989.1_183_401
INILVDRLDKEKKLTVIPIVGMAGVGKTTLAKVVYNDEKVKQHFKLKSWI
SVSEPYDVFRITKGLLQEI-GSDMVD-NNLN--QLQIKLMESLKGKKFLI
VLDDVWNDNDWCDLRIPF-AQGGNGSVIIVTTRKESVALMM-GI--PINV
GTLSTEVSWPLFERHAFENDKHP-ELEEVGKQIAKKCKGLPLALKTLAGL
LRSKSEVEEWRRVLR------------------
>Eucalyptus|Eucgr.E00713.1.p_164_339
IKVLVNELKDGEQQRVISICGMGGLGKTTLAKKVFAHDKVKEHFDSFAWA
CISQEYRVRDILEGILVKLNP-DQEGVTKMKDDELFETLYMTQKQKRCIV
VLDDIWTKQAWVGLRNAFP--KDTRSKLLITTRNREVAQHIDHC-FLNEP
QCLSQEESWVLLKKKVFPRKG-----------------------------
---------------------------------
>Nicotiana|NbD033923.1_168_405
-TKILDFLEVNENVAVISIVGLGGLGKTTVAQLVYNSEMVQVNFDKILWV
CVSDVFEVKVIAEKIIESA-GGKA-NYLQLD--AVQKQLREMLDGKKYLL
VLDDVWNEDKWSRLKNML-LGGAKGSKILVTTRSDIVAEVS-GSIHQHKL
GGLSEEEAWALFEKMAFECKRNS-SLAEIGKEIVKKCGGVPLAIRSVGSL
LRLKRTEDEWIYFKNQL-SIRGGDVMAILRLSY
>Cinnamomum|Cm183_147_380
LQKILALID-V-GIRKIGIWGMGGIGKTRTLKLLNN--RLQESFDV-IWI
TVSGEGSQRKV-QNIAERL-K-P-KD-MS--DNGLRAFISNELSGKKFLL
ILDDIWE-R-ID-LSDVIPN-QENGCKVLLTTRDLGVCRQM-ETDVEIQM
EKLSEEEAWSLFNEKA-GD-ASP-CIEPIARDIVKKCSGLPLAIIVIGSS
LRKISFIGVWRNTLKKLQLTQKGEVFSCLRISY
>Brachypodium|Bradi4g14697.1.p_115_338
LDVLLQHIDGGLELTVESLVGMGGVGKTTLAKRMYNNPDVKKHFNCCSWI
YVSKTMELRGVLCEMVKGLGI-PSAEASSLGERQLQELLLSGLDGKSFLL
VFDDVWDRGLWDIIKLVLPR-NCSGSRVLLTTRNAVVAGSVAKS-NVHRL
QPLSFEDSWKLFCKKAFQD-GIPDGLKETAKDIVKKCVGLPLAIVAAGSM
MSGK-TDTEWKSVLASIQKL-------------
>Populus|Potri.017G138100.1_171_408
KEELINML-TSGDLPIYAIWGMGGIGKTTLVQLVFNEESVKQQFSLRIWV
CVSTDFDLRRLTRAIIESI-DGASGDLQELD--PLQRCLQQKLNGKKFLL
VLDDVWDDYRWNKLKEVL-RCGAKGSAVIVTTRIEMVTHRM-ATAFVKHM
GRLSEEDSWQLFQQLAFGMRERA-HLEAIGVSIVKKCGGVPLAIKALGNL
MWLKESEDEWKKVKESI-DLEEASILSALRLSY
>Solanum|Solyc08g076000.2.1_174_397
----------AEELPVFPIIGMGGLGKTTLAQMIFNDQRVTKHFDPKIWV
CVSDDFDEKRLIKTIVGNI-ERSPHV-EDLA--SFQKKLQELLNKKRYLL
VLDDVWNDDKWAKLRAVL-NVGARGASILATTRLEKVGSIM-GTSQPYHL
SNLSPHDSLLLFMQRAFGQQENP-NLVAIGKEIVKKCGGVPLAAKTLGGL
LRFKREESEWEHVRDNI-SLQDESILPALRLSY
>Cinnamomum|Cm3037_168_407
KEKVVDSL-FSEDVSVIPIVGMGGLGKTTLAQLAYNDQRIERHFELRMWV
CVSDDFDLKRVTKAIIEAA-TGSACELLDID--LLQRRLQEKLRGKKFLL
VLDDMWNENEWDRLKHYL-R-GARGSIVIVTTRSEKVALIM-GTLTPHKL
ARLSEDDCWSLFQKRAFSPEIHP-NLIKLGKEIMKKCGGLPLAAKALGSL
MRFKREESEWIFLKESL-NLDEENILPALRLSY
>Populus|Potri.011G005900.1_214_455
VEKVVKML-SNTDFRVIPIIGIGGIGKTTVAQLAYNDERVNKHFDLKIWI
SLYDDFNPRKIMSVLA-YV-QKGEHSISQMG--LLQSQLRKALHGKRFVL
VLDDVWNEDKWDKVRNLL-GDGTNGSRVIVTSRSWNVASIM-STSPPYHL
EALSEDDCWVLFKQRAFPDDNFP-NLLPVGKQIIDKCKGLPLAAKVLGSL
MRFKREESEWLRVQGSL-NLRQDNIIQILRLSF
>Vitis|GSVIVT01001446001_225_468
KEKIMQSLDHGTKVRVIPIVGMGGVGKTTLAQMIYNDGRVKDEFDFRVWV
YVSDQFDLVGITRAILESV-SGHSSDSKNLP--LLEDKLQKELNGKRFFL
VLDDMWNQDRWSGLEKTL-RAGARGSVVMVTTRHEDVASIM-RTTPSHHL
SELSDEHCWLVFADLAFENTDRQ-NLEPIGRQIFKKCKGLPLAAKTLGGL
LRSKHDKNAWKNMLNSI-DLAEQSILPVLHLSY
>Vitis|GSVIVT01012390001_92_307
--IIIDMLDIGTNVSVVSIVAMGGMGKTTLARLVYDDAEATKHFNLKAWV
CVSDQFDAMRITKTILESI--SHANDLQYFS--KIQDRLRDEFKGKRFLL
VLDDLWNENDWNCLRSPF-WSGSPGSKIIVTTRSKNVATMM-GG-DKYEL
KNLCDDDCWYVFEKHAFENNNHP-NLALIGREIVKKCGGLPLAAKALGGL
LCHEQRENKWKSIL-------------------
>Mimulus|Migut.A00591.1.p_131_381
AEKIVGIL-GNEEVSVLPIVGVGGLGKTTLAQLVFKDQRVVDHFDKRIWV
CVSDNFDQKRLLKAMIESV-EEDNTDLVEMH--TLQHRLLKLLNNKKYLL
VLDDVWNEDEWDKLKNVV-ACGSTGSSIIVTTRLQKIADMM-ITVSAHDL
MGLSEENCWMLMREQAFGETDYP-NLEAIGKQIANKCAGVPLAAKTLGGV
LRLMRTEKEWNYVKESI-ELQTETILPALKLSY
>Mimulus|Migut.F02063.1.p_169_414
VESVLDKITKRKGLIIGSIVGMGGIGKSTLARIVYNNDTVVNRFERRAWV
CISSEFSPKEIMKEVVLQLLEEDKNVLEIMERESVKSMVHDRLQGKPYFI
VLDDVWEAAHWQSLTSAFPE-EDKTSILLLTTRNQGVTKHI----YAHKI
ETLNRAKSWELFLKKAF-TNV-PEELKATSRDILEKCNGLPLAITVIGGL
LKKHQSKDEWNKVLKGMNSL-TGNVSYIMELS-
>Mimulus|Migut.C00022.1.p_162_401
TEKIVGIL-DNRGITILPIIGVGGLGKTTLAQLVYKDQRVVEHFDKRIWV
CVSGNFDLKTVMKAMIESG-TANSSDLMHLD--SIQHCLWELLNQKRYLL
VLDDVWNEDKWSELRNAL-ACGSNGSSIIITTRLKKVVDIM-GTLPPHYL
TGLSEEHCWTLLRERALGQDDFS-NLEPIGNQIVKKCAGVPLAAKALGGL
LRFKRTENEWNYVKESI-VLQEENILPALRLS-
>Oryza|LOC_Os09g14060.1_164_408
LDMVMCYLE-K-DIPVIGIWGMGGVGKTTLLKLINN--EFGTVFDV-ICV
TASRSCRPENL-QILLEKL-G-E-RM-DT-GRESRRAAIFDYLWNKNFLL
LLDDLWE-K-IS-LEEIVPG-RDKIHKVVLATRSEQVCAEM-EARTTIKV
ECLPQDDAWKLFLSNV-TEAILM-RIQRLAREVCDRCKGLPLALVSVGRT
MSIRRQWQEWEAALRSLNKQFKKAILATLRLTY
>Phaseolus|Phvul.011G198100.1.p_177_419
KEFVFRWLE--DNLSILSIVGMGGLGKTSLVQHVFNDPRIEG-FDIKAWI
SVPMEFDVLNVSRAILDTI-NGST-EHSQQE--VVQRRLKEKLTGKKFLL
VLDDNWNENKWEQVQKAL-GFGAQGSRILVTTRSEKVAFTM-RS-EKHHL
KVLKEDYCWALFAKHAFQSSQDP-NFMEIGKKMVEKCNGLPLALKTMGSL
LHNKSSFWEWENIMKSI-DFENESVLPALRLSY
>Prunus|Prupe.2G025200.1.p_154_392
MNDVLSALN-E-KTRIIGICGMGGVGKTTMVREIIK--RLQGTFDV-VMS
TVSATVNIRKI-QTIAESL-D-K--V-EE-SESIRAQRLHERIQSKRILI
ILDDVWS-E-LK-LQDVIP--DHEGCKILLTSRNEEVCKTM-GKDNIFRV
QALNKEEAWELFKATV-GESDNP-HLLHVAEMIADECKGLPIAIITIGKT
LVSID-KNEWDTIREQLKNPIPGSVYSCIKLSY
>Prunus|Prupe.1G529000.1.p_247_470
KNRLMSML-QQGKF-VIPIVGMGGLGKTAFAQLVYNDENIKTHFKPRIWV
CVSDPFEEIKIARAIAEAL-NKNRINSTSLQ--PLLECINEYISGKKFLI
FLDDVWTPTNWEPLMEAL-QNSAIGSRILVTTRKETVATVM-GAPADIHL
TILSDQDCLQLFNKIAFFNEDQL---EDIGRKIVKKCNGLPLAAKTLASL
MRYKKTRKEWVDVLD------------------
>Beta|KMT11658_456_669
---IKDHLVGERKLELISIVGMPGLGKTTLAKKLFNDPVVLKKFYPCGWC
RVSRGYNHKILLRDILDSI--N---RLDD-EKGQLADKLYKNLKGSKYLI
VLDDIWNTDPWDDCQMCFPD-DGFGSRIIFTSRMEDIQLQG-PL-HTYKL
PFLSPDDSWYLLKHNVFQ-DG--DDFEEVGKIIAERCQGLPLAVNLIAGH
LR-ARKVSLWEEVST------------------
>Nicotiana|NbD016479.1_485_699
--SLIKLLGGPKELDIVSIVGMPGLGKTTLAKKVYHDETIRHHFDVYAMC
CLSQTYDRRKKLLEILNQV-----RGPSQQNEKDPAVALRRFLMGKRYIV
YIDDVWSINAWEDFQGCFPV-NENGSRILLTSRLSDVASDINAR-PPLRL
RFLSAAESWELLQIKLF-NKPTPSELCEVGEEIARECQGLPLLVILVAGV
LTKKKNKESWRKIAESINST-------------
>Picea|MA_10429865g0020_163_398
IRVITEWIK-EDSPPVIAVVGMGGQGKTLLLQRIFNSEEIRQRFDHQVWL
AISQKFDVVELLHQVLREL-ENHNSV--NLSKGELINKIHKNLEGKRCLF
AIDDVWDRYAWEDIG--LPS-RIQ-DKVVVTTRDEKVAKAL-GADQILPK
NSLSEENSWQLFCH-AFPN-GHPEALNAIAHEIVRKCGGLPLAIKTIGAS
LARVRGLNDWEWTLLHL-----NLMSRVLKLS-
>Cinnamomum|Cm18969_147_381
LQTIEECLD-D-EVGKIGVYGMGGVGKTTIMTHIHN--KFMKAFNV-IWV
TVSKESDLKEL-QDLSKAL-S-D-SN-YK-DTLCKSAKLFEAFRRGKFML
ILDDMWS-T-FP-LTKVVPN-QENKCKILWTTRSKKVCRGM-CSQRTIKV
DALTKDESWTLFKEKL-GTDVSP-EIEPIAEAVVEECDGLPLGIIAVGAA
MRGVDDIRIWRNALEDLKNRDEGDVFSCLRFSF
>Linum|Lus10039509_154_374
KDAIMDLLNNSDDLGVITIVGTGGVGKTTLAKLIHENSKVQEHFQISAWV
CVSEDFDVNKITKDILEEL-SGKAADNRTLN--QLQIELKGRLTQKKFLI
ILDDVWNESDWDLLQTPL-KYGAKGSKIIATTRNLNVASIM-STTDAYHL
NPLTNDDCWVLFSNCASVDSDRP-ELETIGREIVGKCEGLPLATKILGAL
LHSEQDAEIWKKILS------------------
>Nymphaea|GWHPAAYW026264_172_439
VKLLVNQLTGNNKKAYISVVGMGGLGKTTLARKVYNEPKVKDHFNCSAWV
SVSRSFNTKTLLKFMLIEF-EKEAEDWQEMDEVDLVREIHSYLEGKKFIL
VLDDVWDKRVCIDINSALPE-NNNGSAIMITTRIEGVISEL-ETRSLCEL
KTFPDDIAMSLLCQKAF--STAPPAFQEVGKSMLQKCGGLPLAIATLGGI
L-CKRTVSEWEKVNQDLSQLESTGITNILKMSY
>Nicotiana|NbD048069.1_476_697
RETIRGQLGGSSVLDVVSIVGMPGSGKTTLAQSFLNDVSIVSHFDLRAEC
RVSQEYIRKDLLLSLLSCGHYP--NELSKLPEDELADRLRRTLLTKRCLL
IIDDVWDLKAWDDLNLCFRG-SRNGSRIILTTRLKEVATYSRLS-EPHCL
RPLSEHESWLLLQKKVF-RKQIPQELKKVGQRIARKCNGLPLSVVLVAGL
LSKMMTERYWTRMELSFGEI-------------
>Cinnamomum|Cm18990_146_381
LQKIEECLD-D-EVGKIGVFGMGGVGKTTIMTNIHN--NIKNAFDV-IWV
TVSKESNLKKL-QDVSKEL-G-S-FN-TE-DALCRSAEIYRALLIGNFLL
ILDDMWS-T-FP-LKKVIPN-EEHKCKIVWTTRSEQVCRGM-GSQRTIKV
DALTKDESWTLFKEKL-GTDVSP-EIEPIAKAAVEECDGLPLGIITVGAA
MRGVDDIRIWRNALEDLKNRDEGDVFSCLRFSF
>Eucalyptus|Eucgr.H03126.1.p_174_409
-REIIKSLSSEESVSVVTIVGMGGLGKTTLARLAYNDDKVREYFELKMWV
CVSDVFDRDFLIKEILKSA-R-EDIDKKLES--ELPELLRKVLDGKKYLL
VLDDLWNEEKWSELQSLL-MDGSLGSKILVTTRNQSVVEAT-GTKSSYYL
KVLPEDKSWDLFKKTAFEDESKQ-KLEQIGRDIVKKCGGVPLAIKTIGNL
LYAKK-EKEWLYLKEHF-KIMLNPIIEVLKISY
>Cinnamomum|Cm18997_146_381
LQKIEECLD-D-EVGKIGVYGMGGVGKTTIMTHIHN--KFMKAFNV-IWV
TVSKESDLKEL-QDLSKAL-N-D-SN-YK-DTLCKSAKLFEAFRRGKFLL
ILDDMWS-T-FP-LTKVVPN-QENKCKIVWTTRSKKVCRGM-CSQRTIKV
DALTKDESWTLFKEKL-GTDVSL-EIEPIAKAVVEECDGLPLGIITVGAA
MRGVDDIRIWRNALEDLKNRDEGDVFSCLRFSF
>Cinnamomum|Cm165_177_395
---------------KIGIWGMGGIGKTRSLKLLNN--RLEESFDV-IWV
TVSGEGSRRKV-QNIAERL-K-T-LD-MS--DDRLKVNIYHHLRGKKFLL
ILDDIWE-K-ID-LVDVIPN-QDNGCKVLLTTRDLDVCRQM-QTDLEIQM
EKLSEEEAWSLFNEKV-GD-ASP-RIEPIARDIVKKCGGLPLAIIVIGSS
LRKISYVGVWRNTLRKLQLKQKGEVFSCLRISY
>Populus|Potri.T117700.1_159_377
REAVVSKL-QEAWVYAISLVGLGGIGKTTLAQLAFNDAEVTAHFEKKIWV
CVSDPFDEVRIAKAILEQL-EGRAPDLVELQ--SLLQRVSESIKGKRFLL
VLDDVWTENQWEQLKPSL-TGSAPGSRILVTTRKHSVATMM--G-TGINI
EKLSDEICRSIFNHVAFQESDRE-RLTDIGDKIASKCKGLPLAAKVLGGL
MQSKRTREEWEHVLS------------------
>Solanum|Solyc08g075640.2.1_156_393
EDEIVKIL-NAQQLSVLPILGMGGLGKSTLAQMVFNDQRVTDHFHPKIWI
CVSEDFDEKKLIKAIVESI-EGNLGDHMDLA--PLQKKLQDRLNGKRYFL
VLDDVWNENKWDKIKAVL-EVGARGASVLTTTRLKKVGSIM-GTLQPYEL
SNLSQEDCWLLFMKRAFENQKNP-NLVAIGKEIVKKSGGVPLAAKTLGGL
LRFVDQEREWEHVRDNI-NLQDESILPALRLSY
>Cinnamomum|Cm3043_168_407
KEKVVDSL-FSEDVSVIPIVGMGGLGKTTLAQLAYNDQRIERHFELRMWV
CVSDDFDLKRVTKAIIEAA-TGSACELLDID--LLQRRLQEKLRGKKFLL
VLDDMWNENEWDRLKHYL-R-GARGSIVIVTTRSEKVALIM-GTLTPHKL
ARLSEDDCWSLFQKRAFGPEIHP-NLIKLGKEIMKKCGGLPLAAKALGSL
MRFKREESEWIFLKESL-NLDEENILPALRLSY
>Cinnamomum|Cm198_144_376
-HGIMGHLD-A-RIRKIGIWGMGGIGKTRILKLLNN--RLGESFEV-IWV
TVSGEGSRRKV-QDIAGRL-N-T-KD-KS-NDDQLRSFISKNLSGKKFLL
ILDDIWE-R-ID-LYDVIPN-QDNGCKVLLTTRDLGVCQQM-QTDVEIQM
EKLSEEEAWSLFNEKA-GD-ASP-LIEPIARDIIKKCGGLPLAIIVIGSS
LRRKSDVAVWRNTLRELQLTQKGEVFSCLRISY
>Eucalyptus|Eucgr.E00745.1.p_151_430
IKVLVNELKDGEQQRVISICGMGGLGKTTLAKKVFAHEKVKKHFHGFAWA
CISQEYRVRDILEGILVKLNP-DQEGVKEMKDDDLLETLYKTQKEKRCIV
VLDDIWTERAWVGLRNAFP--KDTRSKLLITTRNREVAQHIDHC-FLNEP
QFLSQEESWNLLKKKVFPQKGV-EDMKMLAYKLLKKCAGLPLAVVVLGGL
L----AHNDWETVHKTINLFNDK-VSEVLALSY
>Vitis|GSVIVT01017016001_2_180
-------------------------------TKVNN--EFKTSFEV-IWI
VVSSSANVGKV-QEIRNKL-D-P-DR-WRRAEDEKAVEIFNTLS-KRFVI
LLDDVWE-R-LD-LQKLVPN-SQNKSKVILTTRSRDVCHDM-DAQKSIKV
ECLTQDEAINLFKKKV-GESLSP-DIPKLAEIAAKECKGLPLALITIGRA
MAGKSTLQEWE----------------------
>Phaseolus|Phvul.002G133600.1.p_168_415
KKKFIGWLNGCPGRKVISVTGMGGIGKTTLVKKVYDDPDVKKHFKACVWV
TVSQSCKIEELLKDLALKLSERRPEGMESMCNDKLKMIIKDLLQRKRYLV
VFDDVWHMYEWEAVKYALPN-NTCCSRIMITTRRSDLAFTSSNG-KVYNL
QPLKEDEAWDLFCRNTFQG-DSPSYLIDICKYILKKCEGLPLAIVAISGV
LATKRRIDEWDMICHSLGAIHGNDFKTVLNLSF
>Picea|MA_163730g0010_164_396
IKVITEWIK-EDSRPVIAVVGMGGQGKTLLLQRVFNSEEIRQRFDHQVWL
PISQKFVVMELLRQVLREF-EKFDSK--DLNKGELINKIQKNLEGKRCLF
AVDDVWDIYAWEDIG--LPS-RIQ-DKVVVTTRQDNIAKAM-GADQIHPK
NSLSEENSWQLFCH-AFPD-GHPEALDKIAREIVNKCGGLPLAIKTIGAY
LARVRGHNDWEWTLHHL-----NHMRRVLKLSY
>Mimulus|Migut.C00436.1.p_224_460
-AHILEQLGGSEQLQITSIFGMPGLGKTTFAKKLFAHPLVYCRFDRCSWS
VVSQTYHRRGLLTDILIGLSILDQNRMLNMDEESLVEHIYKTLKGRRYLI
VMDDIWDSNAWYDVGRCFPD-DGNGSRILLTTRNRDVGPP-G-T---HEL
PFLSDEQCWELLEKTVFGNKP-PMNLQGIAKEIAVNCCGLPLVVVVISGI
LSTMKEENAWREVGQNVASISLGNTMQILEFSY
>Amborella|ERM98858_24_257
LTEILNCLN-D-ELRMIAVHGMGAVGKTTLMHHVNN--CLLGTFNI-LWV
TVSRDFNIAKI-QNIARQI-G---LN-VD-DEETVAEILFVSLNRQRFML
ILDDMWD-L-LD-IDMIVPN-AQNRCKIIITTRQLAICNLM-ETDKIIKL
DVLQKGDAWDLFRHKA-RE-VLP-NIEPCAHEIVGECSGLPLAIITVGCA
TKGKSSVQVWENALRALH-SEEGQVFSSLKYSY
>Mimulus|Migut.A00594.1.p_161_401
TEKIVGIL-GNRGITILPIIGVGGLGKTTLAQLVYKDQRVVEHFDKRIWV
CVSGNFDLKTVMKAMIESG-TANSSDLMHLD--SIQLCLWELLNQKRYLL
VLDDVWNEDKWSELRNAL-ACGSNGSSIIITTRLKKVVDTM-GTLPPHYL
TGLSEEHCWTLLRERALGQDDFS-NLEAIGKQIVKKCAGVPLAAKALGGL
LRFKRTENEWNYVKESI-ELQEETILPALRLSY
>Eucalyptus|Eucgr.E03194.1.p_165_382
KSAIMNFLDTDEQISFFIIRGQSGIGKTALARCVYEDDMVKKHFDLRIWV
CVSGFHSIEREV-KIRGRE-TTERADDEE--------------QLRRYLL
VIDDMQPVDRWRSLKSSL-M-GAQGSKILITTSFQEVAEFL-STSPSYCL
EALRAESSVDLLMKMACQEETNP-SKVKIGRQIVKMCEGIPLAIRMIGRL
LFFKKTEAEWSNFQNE---IE---VSAG-----
>Eucalyptus|Eucgr.E03194.1.p_820_1055
VKEVIKLLAEDDGPRMVGIHGTNGIGKTTIAKAVYN--RISSCFDSCSFL
AIVQNNGIQLVQTKLICDILDRD--NVASFE-GGI-EFFLDVFSNIKALI
VLDDV-E-EP-SHLYDLVGTQEGPGSRIIVTSENLGIFETAERA-NIYEV
NKMDNGQALEHFHKHA-----SP-WYPEIGKRIVKAMGQVPFFIEVIGSL
LHGK-TIDEWRK-MEDIK--LSRECREILKICY
>Phaseolus|Phvul.010G063700.2.p_9_240
---------DGEEVSVISIVGMGGVGKTTLTRSVYNDDKLKQQFDLKAWV
CVSDIFDIVKVTKSMIEEV-TKISCNLNDLN--SLQLELMDKIINKKFLI
VLDDVWIEDSWSSLTKPF-LSGMRGSKILVTTRNENVAAVVPHTVKVYHL
KKLSNEDCWLVFANHVFPPGERG-TLEKIGKKIVKKCNGLPLAAQSLGGM
LRRKHAIRDWNNVLESI-ELESQCIIPALRISY
>Cinnamomum|Cm231_157_381
--------D-V-SIRKIGIWGMGGIGKTRTLKLLNN--RLKESFDV-IWV
TVSGEGSPRKV-QNIAERL-K-T-ID-MS--DDRLKANICHHLRGKKFLL
ILDDIWE-R-ID-LSDVIPN-QDNGCKVLLTTRDFGVCQQM-ETDVEIKM
EKLSEEEARSLFNEKV-GD-ASP-CIEPIARDIIKKCGGLPLAIVVVGSS
LRRKSDVAVWRNTLRELQLTQKGEVFSCLRISY
>Mimulus|Migut.E01267.1.p_164_380
AQKIVDIL-DNEEISVLPIVGVGGLGKTTLAQLVYNDPRVVEHFDKLIWV
CVSNNYDIKTLLKAMIESG-GGSASDLMHLD--TLQRVLWELLNNKRYLL
VLDDVWNEDKWSELRNAM-SCGSTGSSIIVTTRLKKVADIM-GTLPPHYL
KGLSNEHCWMLMRERAFGHEEFP-SLEAIGMQIVNKCAGVPLAAKALGGL
LRFKRTEKEWNYVKE------------------
>Daucus|DCAR_004872_1_228
---------------------MGGLGKTTLAEKIYNHSTIRACFDGLAWV
SISQKWEKKQVLQRILVCLDH-EKEEILAMNDDSLVKNLLQIHEKKKCLI
VLDDIWSNDAWDSLKAAFT--EGSLSKLMLTSRNVEVAEHVNRG-FIYQP
ECLSADHSWELLRLKALP-GYE-KRREEIGREMVRKCGGLPLAIVILGGI
LVTK-SLRQWERVYNDSLSLKKGNLNDILVRSY
>Pinus|PITA_000014657-RA_176_415
-----TWLE-GSNIQRIGIIGMGGVGKTSLLEAINN--SQN--FDI-IKV
TVSKNPQILDM-QNVADRL-H-ENKE-IS-HFEERKEKLRSYLEKKKYVI
LLDDMWT-S-DS-LQDLVSK--DKTCKFVLTTRDEEVCAKM-KVERTIKV
EPLSEDEGWQLFRNRAFA--DPQ-DIEPVARRFAKECNGLPLAINVVAAA
VSHHTTLSEWEVALNQMQSEFDVQLFKRLRWSY
>Beta|KMT18647_216_459
QEDLADFLPNDEEVSTIAIVGMGGLGKTTLARQLYENEAIIKHFTERFWI
CISDNFSVKRVLSVIFEKL-TGRKCELSNTE--DIIERVHQLVRGKRYLL
VLDDVWDQYKWSSIKNSLRRGGSTGSMVLVTTRNTDVAKTA-ESRYLHQL
TGLSDEESWAFFVQKAFLKGANP-GLEDIGRKIVKKCKGLPLAINVIGGL
LRMKEDPCEWKTIEKSM-NLQENNILPSLLLSY
>Populus|Potri.001G025400.1_173_411
KKEIVNLLDCGNDVGVLPIVGMGGLGKTTLAQLVFNDETV--HFDLKMWV
CVSDDFNAQRLTKSILESV-ERKSCDLMDLN--ILQTSLQEKLRGKRFLL
VLDDVWHEKDWDVVRLPF-RAGASGSKIIVTTRSEKVASIT-GTFPPFRL
EGLSENDCWLLFKQRAFIDNDHQ-NLVPIGKEILKKCGGLPLAAKTLGGL
LHSTTEVYEWEMILKSL-DLVEENILPALRLSY
>Mimulus|Migut.I00382.1.p_52_280
LIEVMDKLGQQSNLRIVPIVGMGGIGKTTLARNAYTNQLIKEQFDIRTWV
TISQTYNVREILVEVLLCASKESRESLSGRSEGELGERVHKSLYGRRYLI
VMDDIWSVEVWDKVQIFFPD-NGQGSRVMITTRLSNIVL-ELGS-HG---
-------SWDLLCGSIFGKEEDPVELEEIGNKIAKKCKGLPLSIVVIGGL
LAKSPTRQNWEYISENLNSVNMEECLKVLLLSY
>Mimulus|Migut.A00593.1.p_161_381
AEKIVDIL-DNQEITILPIIGVGGLGKTTLAQLVYNDPRVVEHFDKLIWV
CVSDDFDQKTLVKGMIESG-GGSASDLVHLD--ALQRVLWELLNNKRYLL
VLDDVWNDDKWYELRNVL-ASGRGGSSIIVTTRLKKVADIM-GTLAPHYL
KGLSDEHCWMLMRERAFGQEQFP-NLEAIGKQIVSKCAGVPLAAKALGGL
LRFKRTEKEWNYVKES-----------------
>Prunus|Prupe.2G053800.1.p_183_385
----------KDDVSVLTIVGMGGIGKTTLARLLYNDDEVKEHFPLHAWV
CVTEDYDSNRITKTLLESV-TSKSSNMTDLN--LLQVELKEQLKGKKFLF
VLDDLWNEKDWKRLQTPF-TSGARGSKVIVTTRSQHVVSVL-QSVHVHHL
EPLSHEDCWFLLAKHAFGNNSDP-NLEEIGKKIAHKFNGLPLAAETLGGL
LRCNIDSEEWNTILN------------------
>Mimulus|Migut.H00801.1.p_384_618
---ILEQLGGSEQLQITSIFGMPGLGKTTFAMKLFAHPLVYCRFDKCSWS
VVSQTYHRRGLLTDILIGLLIIDQNRILNMDEESLVEQIYKTLKGRRYLI
VMDDIWDSNAWYDVRRCFPD-DGNGSRILFTTRNRDVGPP-G-S---HEL
PFLSDEQCWELLEKTVFGNKP-PSNLQEIAKEIAANCCGLPLVVVVISGI
LSTMKEEDVWKEVGKNVASISLGNTMQILEFSY
>Phaseolus|Phvul.011G195600.1.p_171_389
KQVILNWLDNQNQLSILSIVGMGGMGKTTLAQHAYNDP-MIKDFAIKVWV
CVSDEFDVFKLSRAILETI-HKST-DDSNLE--MVQGRLKESLTGSKFLL
VLDDVWNEDQWKSLQTPL-KYGTKGSKILVTTRSNKVASTL-ESNNIHQL
KQLQEHDSWQVFAKHAVQDDKNS-ELKEIGMKIAGKCQGLPLALETVGSL
LQSKSSTVEWEGVL-------------------
>Brachypodium|Bradi4g04655.5.p_177_421
-DKLIKLLKRAQQLKVVSIVGFGGLGKTTLANQVYQ--NLEGQFEYQVFV
SVSQK-DMKKIFRNILSQI-FRQEVSNEAWDEQQLVKTIRQFLKDKRYLI
VIDDIWRKSAWRVIKCAFPE-NSCSSGILITTRIIAVAKYCSHD-HVYQI
KPLSATHSKSLFFKRAFGSEDGPLQLRDVSDGILKKCGGLPLAIITLASL
LANK-TREEWLRIHNSIGSLEKDEMKNILFLSY
>Vitis|GSVIVT01013307001_152_373
KEKILELLDSHRDLNVITIVGMGGVGKTTLAQLLYNNRKVAGYFDLKAWV
WVSQEFDVFKITKTILESF-TCKTCGLDDPT--LLQVELREILMRKKFLL
VLDDIWNEDSWDLLRGAL-RYGASGSKIIATMRSKKVSSIM-HPIHTHHL
ELLSYEDSWLLFAKHAFSNDCHP-TLKAIGEKIVEKCNGLPLAAKTIGGL
LKSETDTKDWNQVLN------------------
>Phaseolus|Phvul.011G195000.1.p_172_390
KQIILNWLDNHNQLSIHSIVGMGGMGKTTLAQHLYDDP-MIKDFAIKVWV
CVSDEFDVFKLTRAILEKI-HKST-DDSNLE--MVQGRLKESLTGRKFLL
VLDDVWNEDQWKSLQTPL-KYGVKGSKILVTTRSNKVASTF-ESNNIHQL
KQLQEDYSWQVFAKHAVQDSKNS-DLKEIGMKIVKKCQGLPLALETVGSL
LQSKASVAEWEGVLR------------------
>Eucalyptus|Eucgr.E02823.1.p_4_221
-------------SRVISIWGTGGVGKTSLARKVLAQDDVKKNFTGFAWA
CVSQEYDVKDILMEILLKLIP-NQESVKNMINHELSEKLQGTLKEKSCIV
VLDDIWTKEAWDSLQDALL--ENTKSKLLITTRNRDVAEYINQG--IHEL
RCLSDPESWDLLKKKAFPEK-E-EDMKKLAHELLMKCEGLPLAIIVLGGL
L----SVNKWKTIHEKINLFSDK-VSKVLALSY
>Populus|Potri.001G443400.1_160_394
FEQIMKALD-D-SVNMIGLYGMGGVGKTTLVKEVGR--RAKELFDV-LIA
TVSQNPNVTDI-QDMADSL-G-R--D-EK-SKKGRADRLWQRLG-KKILI
IVDDVWR-V-IN-LEEIIPD-AHGGCKILLTTRLKDICSYM-ECQQKVLL
SLLTENEAWALFKINA-GLHE-S-TLNTVAKKVARECKGLPIALVTVGRA
LR-DKSAVEWEVASKELKNFHEQNAYACLKLSY
>Populus|Potri.001G444100.1_162_395
FKQIMKALD-D-KVNMIGLYGMGGVGKTTLVKEVGR--RAKELFDV-LIA
TVSQNPNATGI-QDMADSL-D-Q--D-KK-SKEGRAKELWQRLG-KKMLI
VLDDVWK-D-ID-FQEIIPD-DHRGCKILLTTRLEDMCSYM-KCKEKVFL
CLFSKEEAWALFRINA-ALRE-S-TLNRVAKKVARECNGLPVALVTVGRA
LR-DKSVVEWEVASEELKNFHEQNAYACLKLSY
>Mimulus|Migut.I00984.1.p_172_425
-ENLVDKL-SRDEVCVLSIVGPGGIGKTTLAKLAYNDNRVKNCFQLRIWI
CVSRSFDEVGIANEIILRA-GGSKPNTNQLD--MLLRCLKELISGKKFLL
VLDDVWIEDKWEPLKNSL-KQDGVGSKILVTTRNQSVAVMM-GSVKNHHV
GSLSDDECWLLLSEIALSGNECK-KFHNIGKNIAKKCKGLPLAAKTLGSL
LLSKNTLKEWENVMNSI-ELKVEIIFSHLLISY
>Populus|Potri.001G445000.1_160_395
FEQIMKALD-D-NVNMIGLYGMGGVGKTTLVKEVGR--KAKELFNV-LMA
TVSQNPHVTDM-QDMADSL-G-H--D-EK-SKEGRAGRLWQRLG-KKMLI
ILDDVWK-D-ID-LKEIIPD-AHRSCKIVITTRLENICSYM-ECQQKVFL
RVLSEEEAWALFKINA-GLRE-S-DLNRVAKEVARECQGLPLALVAVGKA
LK-DKSEHEWEVASEELKKSHETNAYACLKLSY
>Mimulus|Migut.D01682.1.p_111_345
VEIIWERLN-D-EVKSIGVYGMGGVGKTTLTKHIHN--KLRE-QDV-VWV
TVSHVRNISKL-QDIARSL-D-L-SD-ED-SEDKRASSLYGALQRRNFFM
ILDDVWG-N-ID-LEKLDPV---EGGRLMITTRSLEVCRRI-GCREVIEV
KILSEDEAWELFRETL-GQEASH-PIQHVAKSMAEVCDGLPLGIITVAGG
MRGETDVRVWRDALVELKEMGHEKVFKVLKYSF
>Populus|Potri.017G121700.1_170_409
KEELISLL-NSDDLSVCAVCGMGGLGKTALAQFVYNDASVKGHFDLSIWV
CVSVDFDIRRLSRAIIESI-EGNPCTIQEMD--TLQRRLQEKLIGRRFLL
VLDDVWDHYKWNALKDAL-RVGARGCAILITTRLKQVADKM-ATIPVHLM
GRLSEDDSWLLFERLAFGMREYV-HLESIGKAIVNKCSGVPLALKALGSL
MRFKRNEREWLSVKESI-NLDEGGILPALKLSY
>Eucalyptus|Eucgr.E00750.1.p_163_338
IEELVKELNDGKKQRVIFIWGMGGLGKTSLAKKVIDHDKVKNTFDGIAWA
CVSQEYHPKDILVGILIKLIP-DQERVMKMMDDELFKTLYEIQQEKRCMV
VLDDIWTKEAWDSIRDAFP--KDARSKLLITTRNKEVAKYINQG-LFHEL
QCLSDQESWDLLMKRVFPEK-G----------------------------
---------------------------------
>Oryza|LOC_Os08g43050.1_206_440
-----KLTDDQQNLQVLPIVGMGGLGKTTLAKLIYNDPSVQEHFQLKMWH
CVSENFEVGSLLKSIVELA-TNRRCQLINIE--LLRRQLEEAFGRRRFLL
VLDDVWNDEKWADLKPLL-NSGGAGSVIVVTTRSQRVASIM-GTLEPYEL
RCLNEDDSWEVFSKRAFGKQQQA-KLVSIGTRIVKKCRGVPLALKTMGGL
MSSKQSVSEWEVIAESI-AR-GKNVMDILKLSY
>Panicum|Pahal.C03866.1_173_396
--QVIEWLKDTQQLKVVSIVGFGGLGKTTLANQVYN--KIKGQFDCTAFV
PVSRS-VIKKILRDLLAEL-----SKTSADDERQLINELREYLQDKRYLI
IVDDIWSTTAWEFVKSALPE-NNLHSRIITTTRHSDVAKSCSEG-YIHNI
QPLSDQDSTMLFYKRVFQSQRPPPHLEEVSLAIIQKCHGLPLAINTVASL
LANK-AIDQWEQVRDSMVSLNS------LV---
>Populus|Potri.012G121900.1_179_397
REAVVSKL-QEAWVYAISLVGLGGIGKTTLAQLAFNDAEVTAHFEKKIWV
CVSDPFDEVRIAKAILEQL-EGRAPDLVELQ--SLLQRVSESIKGKRFLL
VLDDVWTENQWEQLKPSL-TGSAPGSRILVTTRKHSVATMM--G-TGINI
EKLSDEICRSIFNHVAFQESDRE-RLTDIGDKIASKCKGLPLAAKVLGGL
MQSKRTREEWERVLS------------------
>Musa|GSMUA_Achr6P32040_001_183_403
KKKIVEMLESADKLSVIPIIGMAGIGKTTLAQLVYKDPTVRQCFNTRVWV
SVSVDFDVIKIYKAIIESI-TQEKCDLTELS--SLQSVLKEELVGKRLLL
VLDDVWTEDLWDSLRVAF-IS-GGRCKFLVTTRNESVARIM-QTV-PYQL
AGLTEDQAWSLFKQYALENDDSR-NLEEIGMKIVQKCKGLPLAIKNLGGL
LYYEEDKDKWEDILQS-----------------
>Cinnamomum|Cm1197_162_380
---------------KIGIWGMGGIGKTRTLKLLNN--RLVESFDV-IWV
TVSGEGSRRKV-QNISERL-K-T-ME-MS--DDRLRANIYHRLSGKKFLL
ILDDIWE-R-VD-LSEVIPN-QDNGCKVLLTTRDLGVCKQM-ETDVEIQM
EKLSQEEAWSLFNEKA-GD-ASP-CIEPIARDIVKKCGGLPLAIIVIGSS
LRKNSYVGVWRNTLRKLQLTQKGEVFSCLRISY
>Phaseolus|Phvul.011G193600.1.p_172_387
KQIILNWLDNHNQLSILSIVGMGGMGKTTLAQHVYNDP-MIEAFAIKAWV
CVSDEFDVFMLTRAIFESI-RKET-DNSNLE--MVQGRLKEKLNGMKFFL
VLDDVWNEHQWKSLQTPL-KYGAKGSKILVTTRINKVASIM-ESNKIHNL
KQLQKDHSWQVFAKHAFQVN-NF-VLEEIGMKIVEKCQGLPLALETVGGL
LQSKSSILEWEGVL-------------------
>Cinnamomum|Cm12464_175_403
ISTLREQLSEEPSRCLISIVGMPGSGKTTLAKKVYH--VVKDGFPCHAFV
TLSQQYKIKNILMDVLKCVMGREE--MEKLTEKELGEKLRDHFKKERYLV
VIDDIWSKEGWDMLDPILPD-VKNKSRVILTTRDEKVI----DD-PTLRM
RLLDDDEGWELFMKKIFPKKNRPANLEEIGKKILAKCGGLPLAILVSGGL
LVREHTAKVWLDVLESVDRLTES----------
>Populus|Potri.001G445600.1_158_394
LEQIIKALD-D-NVNMIRLCGMGGVGKTTLVKEVGR--RAKELFDV-LMA
TLSQNPNVTGI-QDMADRL-G-K--D-EN-SQEGRAGRLWQRMG-KKMLI
VLDDVWK-D-ID-FQEIIPD-AHRGCKILLTTRLEKICSSM-DCQEKVFL
GVLSENEAWALFKINA-GLRE-S-DLNRVAKEVARECQGLPLALVTVGKA
LK-DKSEHEWEVASEELKKSHETNAYACLKLSY
>Amborella|ERN20013_122_323
VNKILECLN-D-EFGVIGIHGMGGVGKTTLMHEINN--GVLQNFNV-IWI
TVSKDVKITRI-RKIMKKL-G---MT-VE-DEDMIVERLFSALKEHRFML
ILDDLWE-K-LD-LNVVVPN-PENKSKVVITARALMVCNRM-ETDHDIKV
DVLIEEEAWILFREKA-RNVVRP-SIEPMARKVVKECAGLPLAIIAVGCA
LRDKDNV--------------------------
>Mimulus|Migut.I01010.1.p_201_441
----------EEEVGVLSIVGVGGLGKTTLAKLAYNDSRVEKHFELRIWI
CVSDPFNEVEIAKGIVVSV-KDNPPNTNQLE--MVLQSLTETISGKKFLL
VLDDVWTEDKWEPLRICL-KGGGLGSRILVTTRNERVAVMM-GCVKNHHL
GHLSHEECWLLLSRIALSGSNRE-KFQNIGRKIANKCKGLPLAAKTLGSL
LQFKNSVEAWDNVLNSI-ELEVEDIFRHLLLSY
>Amborella|ERN19242_173_425
MSSLERSLVGGDRRCKVFVVGMGGVGKTTLVKKVYNRGNVKALFEYSDWV
CVSQTYSVSEILRGIINRVVA-SPEGLQDMNEPRMKEVLHSHLGALRYLI
VLDDIWDIHAWVSIRDALPD-VNNGSRILITTRNMGLA-EVDGS-TIHHL
QPLPKEESWELFCKKAFHSDGRPEYLKDISHGIIRKCGGLPLALVVVGGL
LSTKMTALAWRKVLEGFSRQDKGKM--ILSLSY
>Populus|Potri.012G123200.1_186_397
-------L-QEARVDVISLVGLGGMGKTTLAQLAFNDAEVTAHFEKKIWV
CVSEPFDEVRIAKAIIEQL-EGSPTNLVELQ--SLLQRVSESITGKRFLL
VLDDVWTENQWEPLKLSL-KGGARGSRILVTTRKDAVATKL--G-TDINI
EKLSDEICRSIFNHVAFQESDRE-RLTDIGDKIANKCKGLPLAAKVLGGL
MQFKRTREEWERVLS------------------
>Populus|Potri.003G201900.1_196_426
---------EGRQLDVVPIVGMGGMGKTTLAQLVCEDRNGTKLFDLKAWV
YVSEEFNILKVTRDILKEV-GLPKCDSMTEN--QIHSELEKKLRGNRVLL
VLDDVWSEDAWDFLLKPF-KSVRKGSKILVTTRSENVASVK-STFPSHRL
QSLSDDECWLVLAKVAFDGNSYP-GLEEVGREIAKKCSGLPLAAKTLGGL
LRSKREGEEWRKILKSL-KSNDK-VLSALQLSY
>Nicotiana|NbD017005.1_162_397
ANKVINRL-ESKDLDIIPVVGMPGLGKTTLARKIYKDPKL-SEFGV-HWV
YVGQSYKIKDVFLNILKFF-TRR-EDYHE-DVDALAKVIAGFI-NKRCLI
CLDDVWETKVIDYVKTIFPE-NEKGHRVMMTTRNKVLATYA-NS-DPHDL
KFLTPKESFELLVKRVFGKK-PPKDLVGHGESIAGKCGGVPLAVVVIAGA
LRGR-PNTDWIRVERNVVQLTNSEL-KFVEMSY
>Nicotiana|NbD027985.1_153_367
FEMMQVQLRGASELEVVSIVGMGGIGKTTLANKIFSDPFIMSHFDIRAKV
TISQEYCLRKGLLGLLSSI--GNTKPYEQQDDGQLKDQLQKLLKGRRYLI
VIDDI-----WDDIKLCFPD-CNNRSRILLTTRNVEVAEYASGK-PPYQM
RLLNCHESWDLLHKRVFLNE-CPPEFEQLGKQIALNCKGLPLTIIVISGL
LSKIKLLESWQMVVENVSS--------------
>Cinnamomum|Cm195_277_502
--------D-V-RIRKIGIWGMGGIGKTRTLKLLNN--QLEESFDV-IWV
TVSEKGSRRKV-QNIARRL-N-T-KD-MS-NDDRLRASISKNLSRKKFLL
ILDDIWE-R-ID-LFEVIPN-QDNGCKILLTTRDFGVCRQM-ETDVEIQM
EKLSKEEAMSLFNKKV-GA-ASP-HIEPIARDIVQKCGGLPLAIIVIGSS
LRNISDVAMWRNTLRELQSTQKGEVSSCLKISY
>Oryza|LOC_Os12g32590.1_60_262
-------------------------------------SSKRSHFDC-AWV
PVGQDPDTLHLFSTISIQIANLSR-------VAEIKHHMFTFLLDKRYLI
VLDDVWREETWHELVDAFPM-STNGSKILMTTRSKVIAISADAS-YPHEL
NPLSDEVSFHLFLSKVFPNNQAPPLMEDLGRQLSKKCGGLPLALVVLGGL
LSAKKKHDVWSSILNSMNWDNEAKCLKILALSY
>Oryza|LOC_Os08g32880.1_167_397
KAKVTQ-LDEEKQLRVISIIGSAGVGKTTLA-SVYNDKKVQGRFRCHAWI
TIGPIMDLKSIMVQIFEKL--EE-ARLDFMDEIQI-AEIGRYLADKSFLV
VLDDIWNSDTWDYLKLALPN-NGQGSRIIVSTRAQEIGRLASDQ--IFEK
RPLNEDDAWLLFCNKAFPAQARPE-LEETGRKIVRECHGVPLLVVTIGGL
MSMKQTVQVWKNVLDNL--------KKYL----
>Mimulus|Migut.G00721.1.p_148_370
LMAIYEMLGQSSKLQVLPIVGMGGIGKTTLAAHAYNDPLITEHFHIRAWV
TISQDYVAQDVFSRLLASIS-PVPGSNE--------ESVYKSLKGKRYLI
VLDDMWSTKVWDGVRRLFPN-DNNGSRIIQTTRLGEVASYPDSS-HVHKM
HLLDDEQSWNLLRQKVFK-EEYPLELKIIGKEIAKSCGGLPLAIVVIAGV
LFKGNNQSLWKKFARNVKSVA------------
>Prunus|Prupe.3G089000.1.p_164_374
KDKVVEKL-QG---------GMGGIGKTTLAQLAYNDEKVQAHFNTRIWV
CVSVPFDEIKIAKAIIEGL-KKETPASNELQ--TLKSIIHESVKGKKFRL
VLDDVWNQDKWEQLKLPL-QNGAVGSRILVTTRKEEVARMV-G--AHVNL
EVLSEENCWALFYHIALANENSK-VLEFVGKEIVKKCKGLPLLAKTMGGL
MCYKKTKKEWEDVLN------------------
>Mimulus|Migut.D01717.1.p_184_418
--EIKERLSAESERVSLSLVGMAGIGKTALANKLYQDSSISSHFERCAFV
TVGPEYVLEGVLVDILEQV--H---EADEVEHDGLEMMTYTSLKERRYLI
MLDDVWHPEIWDDLLSVFPD-DNNGSRVLLTTRLLDIASSN-----WCEI
RFLDKKESWDLLRHKVFG-EMTPHELEKPGKKIAENCEGLPLTIVTVAGI
LS-KRTTEYWNKVA-E-TSVT-EDMFEVLYPSY
>Oryza|LOC_Os11g12040.1_86_324
RRKLTGWLSNEPHGTVITVSGMGGLGKTTLVKNVY--DREKGNFPAHAWI
VVSKTYDVEELLCTLLMKV--EQSANMNKMDVYELTDKIKKKLEDSKCLI
VLDDVWDHEAYTMMRNAFQ--NLQESRIVITTRKEEVAALAS---YRLDL
QPLGNTDSFNLFCRRAFHGTG-PKDLMEVATSIVKRCQGLPLAIVSMGSL
LSSRQTEYAWNQTYSQLRNMIKNDVRAILNLSY
>Prunus|Prupe.3G092700.1.p_184_406
KDIIVNKL-QEIVPLVIPIVGMGGMGKTTLAQLAYNDENVKAHFERRIWV
CVSDPFDEIKIAKAIIDGN---GTPNSDELE--AFLQCMSKSIEGEKFLL
VLDDVWTQDKWEQLKLPL-LKGAMGSRILVTTRKEEVAIMM-GAKRSIHL
KQLSEESCWSLFYHLAFFDEDSN-VFEAIGKEIVKKCKGLPLAAKALGSL
MRFKKTKKEWEDVLR------------------
>Eucalyptus|Eucgr.E00743.1.p_147_322
IKVLVNELKDGEQQRVISICGMGGLGKTTLAKKVFAHDKVKKHFEGFAWA
CISQEYRVRDILEGILVKLNP-DQEGVTKMKDDELFETLYMTQKQKRCIV
VLDDIWTERAWVGLRNAFP--KDTRSKLLITTRNREVAQHIDHC-FLNEP
QCLSQEESWVLLKKKVFPRKG-----------------------------
---------------------------------
>Vitis|GSVIVT01010700001_188_403
-KTKILAMDLGGNLSVVSIVAMGGMGKTTLAGLVYDDEETSKHFALKAWV
CVSDQFHVETITRAVLRDI--APGNDSPDFH--QIQRKLRDETMGKRFLI
VLDDLWNEKQWDSLRSPL-LEGAPGSKILVTTRNKNVATMM-GG-DKYEL
KHLSNNDCWELFKKHAFENNKHP-DLALIGREIVKKCGGLPLAAKALGGL
LRHEHREDKWNII--------------------
>Beta|KMT11656_456_669
---IKDHLVGERKLELISIVGMPGLGKTTLAKKLFNDPVVLKKFYPCGWC
RVSRGYNHKILLRDILDSI--N---RLDD-EKGQLADTLYKNLKGSKYLI
VLDDIWNTDPWDDCQMCFPD-DGFGSRIIFTSRMEDIQLQG-PL-HTYKL
PFLSPDDSWYLLKHNVFQ-DG--DDFEEVGKIIAERCQGLPLAVNLIAGH
LR-ARKVSLWEEVSA------------------
>Cinnamomum|Cm4071_180_438
KEEIVNWLQDHENVSVISIVGIGGIGKTTLAKLVFDQESVQDHFKPKMWV
CVSDNFDVTGLLKEIIQRA-KQNKPLPSSVE--ELQCLLREKLSEKRYLL
VLDDVWNEKKWHSLRGLM-LCGERGSRILVTTRSRKVASIM-SKIQPYSL
KPLSEDGCWSLFCQGAFANAAHP-NLAPIGRQIVKKCRGIPLAVTTLGGL
LCSERSQRKWEFVRDSM-NLDENEIMPALRLSY
>Populus|Potri.001G416900.1_159_389
LEELLRCLD-G-AIKRIAVWGMGGIGKTTLVKNFNN--LL--MFDV-IWV
TVSKDLDLRRV-QSIAERL-N-E-DV-GE-STEGRAIKLHETLK-TRFLL
ILDDVWE-K-LD-LDIVIPD-EHAECKILLTTRNLDVCRGM-MTTVNIKM
DVLNEAAAWNLFAESA-GD-VEE-VINPLARAIARRCCGLPLAIKTMGSS
MRNKNMTELWENVLCQLQHLHRSEVY-------
>Populus|Potri.017G121900.1_152_387
KEELISLL-NSDDLSVCAFCGMGGLGKTTLAQLVYNDASVKGHFDLNIWV
CVSVDFDIRRLSRAIIESI-EGNPCAIQELD--TLQRRLQEKLIGRRFLL
VLDDVWDHYKWNALKDAL-----RGCAIIITTRLKQVADKM-ATIPVHLM
GRLSEDDSWLLFERLAFGMREYV-HLESIGKAIVDKCSGVPLALKSLGSL
MRLKRNEQQWSSVKESI-NLDEGGILPALKLSY
>Populus|Potri.001G444500.1_161_395
FEQIMKALD-D-NVNMIGLYGMGGVGKTTLVKEVGR--RAKESFDV-VMA
TLSQNPKVTGI-QDMADSL-G-K--D-EN-SEGGRAGRLWQRLG-KKMLI
VLDDVWK-D-ID-FQEIIPD-DHRGCKILLTTRLQDICSYM-ECQPQVFL
NILTENEAWALFKIHA-GLRE-S-DLNRVAKDVARECQGLPIALVAVGKA
LK-DKSEHEWEVASEELKKSHENNAYACLKLSY
>Mimulus|Migut.D02047.1.p_120_360
EDKIIGYLDEKTELDVTSIIGMPGLGKTTLAWKIFDSDNIKHEFRIRIWV
NISQKFNRRDFFLDILKKFTR---RKLSGLNDHELEQRVRKCLANDKFLI
VLDDVWSVDHWDAIKNVFPM-ENGAGKVMITSREKDVGTRA--S-RGHPL
RFLTTDESWQLLQLEVFNGGG-PEDLEIVGKRIAHDCDGLPLTVVVIGGI
LQQYSRRSTWIKVSENVSSLKGE-VSSVVALSY
>Phaseolus|Phvul.011G200800.1.p_179_417
KEFVLNWLD--SNLSILSVLGMGGLGKTSLAQHVFNDPRIEG-FDIKAWV
SVLQEFDVLNVSRAILDTI-TGST-DHSQQE--VVQRRLKEKLTGKKFLL
VLDDNWNENKWEQVQKAL-RFGAQGSRILVTTRSEKVAVAM-RS-EEHHL
KVLKEDYCRALFAKHAFQSSQDP-EFMEIGKKIVEKCNGLPLALKTMGSL
LHNKSSFWEWENIMKSI-DFENESVLPALRLSY
>Mimulus|Migut.D01308.1.p_334_564
ADTLIKYLEESKELDVISIIGMSGLGKTTLAWKIYNDSRVQFEFPTMIWV
YVPEEFKKRDFFLTILKKFTE---EDMSSKTDNELMSLVRYYLQKSKFIL
FMDDVWTAEAWRDIEAALPK-SNKFGKVVITSRYEAVALLANKR-RPHRL
RFLDSMESWKLLQLEVFRNDD-PPELETLGKYMANQCRGLPLAIVLIGGI
LVKLQGEGAWEKISERMSQLNE-----------
>Ananas|Aco000828.1_176_403
--------------SLFSVVGIGGLGKTALAQLVYNDAEVVGRFELMMWV
CVSNNFDCTAVGKKILESA-TGARHDVETLD--AVQKNLM--VTNKRFLL
VLDDVWNDQGWEGLFAPL-RSGMEGSKILLTTRMRSVAEMAAKALGCMNL
EGLDDSDCLLLLNKHAFR-NDHK-LLQSIGEKIAKKLRGVPLAVKTVGGI
LNDDLRDEHWTRILEVA-NSQGSDIMPILRLSY
>Nicotiana|NbD017006.1_163_398
ANKVINRL-ESKDLEIIPVVGMPGLGKTTLARKIYKDPKI-SEFGV-HWV
YVGQSYKIKDVFLNILKFF-TRC-EDYHE-DVDALAKVIAGFI-NKRCLI
CLDDVWETKVIDYVKTIFPE-NEKGHRVMMTTRNRVLATYA-NS-DPHDL
KFLTPKESFELLVKRVFGKK-PPKDLVGHGESIAGKCGGVPLAVVVIAGA
LRGR-PNTDWIRVERNVVQLTNSEL-KFVEMSY
>Cinnamomum|Cm208_157_380
--------D-V-KVGKIGIWGMGGIGKTRTLKLLNN--RLEESFDV-IWV
TVSGEGSRRKV-QNIAERL-K-N-KD-MS--DDRLRANISKNLSGKKFLL
ILDDIWE-K-ID-LCDVIPN-QDNGCKVLLTTRDLGVCRQM-ETDVEIQM
EKLSEVEAWSLFNEKA-GD-ASP-SIEPIARDIVKKCSGLPLAIIVIGSS
LRKINYVGVWRNMLRKLQLTQKSEVFSCLKISY
>Populus|Potri.003G199100.1_316_531
-EAILKLLDNGENPGVVRIVGMGGVGKTTLAQLVYNHSEVQRCFNLKAWV
CVSEDFSVSKLTKVILEEV-GSK-SDSGSLN--QLQIQLKERFRENKFLL
VLDDVWEENEWDTLLTPL-KSGAQGSKILVTTRNERVASVM-STVQTRHL
KELTEDSCWFLFAKHAFGDNIQE-ELKKIGRAITKKCKGLPLAAKSLGGL
LCNEREVEEWRDILE------------------
>Vitis|GSVIVT01004021001_189_396
--------DTGDKMGVMSIVGMGGSGKTTLARRLYNDEEVKKHFDLQAWV
CVSTEFLLIKLTKTILEEI-RSPPTSADNLN--LLQLQLKEQLSNKKFLL
VLDDVWNLN-WERLRTPL-LAAAEGSKIVVTSRNKSVAEAM-KAAPTHDL
GKLSSEDSWSLFKKHAFGDDNFL-ELERIGRQIVDKCQGLPLAVKALGCL
LYSKDEKMEWDDVL-------------------
>Mimulus|Migut.D01800.1.p_259_483
-IQLLDWLGQPSNRRIIPVVGMGGIGKTTLAKHTYERSLITQHFDVCAWA
TISQTYNVKKILTQLLSWQ---------KTEDE-IGRGLYQQLWGRRYLI
VVDDIWSIEAWDNIQRFLPD-NNNGSRIIITTRISNLC--VHDS-PHLEL
TFLDEDQSWKLFCEAAFG-QEGVPELEDIGKEIAKKCKGLPLSIVVIGGL
LRRSRTREYWKGIAKDLISLNSGDCLNILSLSY
>Mimulus|Migut.D01721.1.p_192_344
--------------------------------------------------
--------------------------------QLLGEKLYKRLWSRRYLI
VIDDIWSIEAWEEVSRFFPD-NNNGSRIVVTTRISNVA--THDS-SLFEL
SFLDEDQSWDLFCKKTFG-EAGPLELEDIGNEIVKKCKGLPLAICVIGGL
LGRSMTQKYWKNISKDLISLNSGECSSILSLCY
>Populus|Potri.001G445900.1_162_395
FKQIMKALD-D-KVNMIGLYGMGGVGKTTLVKEVGR--RAKELFDV-LIA
TVSQNPNATGI-QDMADSL-D-Q--D-KK-SKEGRAKELWQRLG-KKMLI
VLDDVWK-D-ID-FQEIIPD-DHRGCKILLTTRLEDMCSYM-KCKEKVFL
GLFSKEEAWALFRINA-DLRE-S-TLNTVAKKVARECNGLPVALVTVGRA
LR-DKSVVEWEVASEELKNFHEQNAYACLKLSY
>Amborella|ERM99518_161_404
VEILVGWLNGRPKLEMISLVGMGGIGKTTLAKKVFQMGKTKSHFDRRSWV
TLSQSFTIAGLVKSMLKGFKNNEE-TIDTMDEGQLYMCLYSFLQEKRFLL
VLDDVWSEDVWNGLSIFLLD--KPGSRIVLTTRKRNVASSIQRS-HIHHL
RPLTREEAWSLFCKKAIRKDYKTPEMEKVWRIIVSRCQGVP------RGI
VSKRIEIAQWMEVLQTLQWLANNKVRGILSMSY
>Mimulus|Migut.D02028.1.p_113_318
---IAGYIEQREELDVISIIGMPGLGKTTLASKIYESDIIQSEFHIRIWV
NVSQNFNKKELLLGILKEFS----EDLSEVSEQELEEEVIAFLEEEMFLI
VFDDVWTVENWNAIKNVLPT-SNGMGKVIITSRKREVGAAA--S-RPYML
RFLTKDESWELLKMEVFQDGG-PEELEAVGQEIAAACDGMPHTVVVIGGI
LAQYKQRLM------------------------
>Populus|Potri.001G446300.1_160_394
SKQIMKALD-D-KVNMIGLYGMGGVGKTTLVKDVAR--RAKELFDV-LMA
TVSQNPNVTGI-QDMADSL-D-K--D-KK-SKEGRANELWQRLG-KKMLI
VLDDVWK-D-ID-FQEIIPD-AHRGCKILLTTRLEKICSSM-DCQEKVFL
GVLSENEAWALFKINA-GLRE-S-DLNRVAKVVARECQGLPLALVTVGRA
LR-DESAVKWKKVSKQLKNFDEQNAYACLKLSY
>Populus|Potri.017G127200.1_171_387
KEDLINML-SSDEFSVYAICGMGGLGKTTLAQLVYNDGRIKGHFDLWIWV
CVSVDFSIQKLTSAIIESS-LGTCPDIQQLD--TLLRRLQEKLGGKKFLL
ILDDVWEDDNWSKLKDAL-SCGAKGSAVIVTTRLGIVADKM-ATTPVQHM
ATLSDEDSWLLFEQLAFRMTERG-RLKEIGVAIVNKCGGVPLAIRALGSL
MRSKKTVSEWLSVKE------------------
>Solanum|Solyc12g006040.1.1_1_199
---------------------MGGIGKTTLANKIYTDPFVMSCFDKRAKV
TISQDYCVRNVLLRLLSSI--GKTQTYEEQDDGQLADQLQKLLKGPRYLV
VIDDIWTTGAWDDIKLCFPD-CNCRSRILMTTRNMEVAEYASGS-PPYQM
RLMNFDESWSLLYEKVFARG-FPHEFEQLGKQIASKCKGLPLMIVVIAGL
LSKINRLDRWRSVAENVSS--------------
>Mimulus|Migut.H01203.1.p_165_382
-EKIVDILVDNQEISVLPIVGIGGLGKTTLAQLVYNDQRVVEHFDKLIWV
CVSDDFDLKTLLKAMIESG-AGNASDLLHLD--ALQRCLWELLNNKRYFI
VLDDVWNDDNWSELRNVL-ACGQSGSSILVTTRLKKVADIM-GTLPPHYL
KGLSDEHCWLLMRERAFGQEEFP-RLEAIGKQIVSKCAGVPLAAKALGGL
LRFKRTEKEWNYVKES-----------------
>Musa|GSMUA_Achr9P28020_001_178_417
EARVIAWLGEDAPRNVISICGMGGLGKTCLARRVYNDQHVRGHFDCFAWV
SISKTYNAEEPLRSIVRQIIGN--REVQGTD--E----LDECLQ-KRYVI
VLDDVWSRNA-NDFS-YLLQ-NGKGSRVIVTTRDHHVAASCD-S-HILNL
QPLPESEAWSLFCKKAFI-DNKPKDLEDWARKIVAKCEGLPLAVLTLGSL
LSSKRSPLTWKRFYNGIGSLSNN-MSRILMLSY
>Nicotiana|NbD046501.1_162_397
ANKVINRL-ESKDLDIIPVVGMPGLGKTTLARKIYKDPKL-SEFGV-HWV
YVGQSYKIKDVFLNILKFF-TRR-EDYHE-DVDALAKVIAGFI-NKRCLI
CLDDVWETKVIDYVKTIFPE-NEKGHRVMMTTRNKVLATYA-NS-DPHDL
KFLTPKESFELLVKRVFGKK-PPKDLVGHGESIAGKCGGVPLAVVVIAGA
LRGR-PNTDWIRVERNVVQLTNSEL-KFVEMSY
>Populus|Potri.001G445700.1_160_395
FEQIMKALD-D-SVNMIGLYGMGGVGKTTLVKEVGR--KAKELFNV-LIA
TVSQNPNVTDM-QDMADSL-G-H--D-EK-SKEGRAGRLWQRLG-KKMLI
ILDDVWK-D-ID-LKEIIPD-AHRCCKIVITTRLENICSYM-ECQQKVFL
RVLSEEEAWALFKINA-GLRE-S-DLNRVAKEVARECQGLPLALVAVGKA
LK-DKSEHEWEVASEELKKSHETNAYACLKLSY
>Daucus|DCAR_010221_590_822
---LLQQLSITKRLQVISIVGMAGLGKTTLARRLYNDPYVVSYFYVRAWV
TCSQIYHKRNLLLGILRSVAE---DDVYQMDDNMLAHHLYRALMGRRYLI
VIDDIWSREAWDDFKNCFPD-DKNGSRIMLTTRLKVIASHAQDG-DPLCL
RFLTEDESFELFRRKTFIRG-A-SDLSSIGHGITKKCHGLPLAIVVIAGL
LK-DLDRDWWIHVAKSVRSIVT-NYIETLALSY
>Pinus|PITA_000035527-RA_29_266
-NQLLTWLE-PALPRVIGVYGMAAVSNTALLKFIYN--KYREEFDV-IWF
TVSQISKIEDL-QAICDSL-N-D-------NIDTRKMKLSASLKNKKILL
ILDEMQS-P-ID-LEEVVKD--HNHSKVLISSRYRDVVEVM-AANYCMTM
QPLSTEEGWELFRSKAFG--AAN-NLESIGRQIVSECKGLPLAINTVAAA
LARKKSADDWSRSLILMKNSFSREIYQLLRWSY
>Musa|GSMUA_Achr3P28030_001_173_392
AEALVEQL-PSKNVVVLAIVGIGGIGKTTVAQKVFNDGKIKASFRTTIWV
CVSQEFNETDLLRNIVKGA-GG-SHGEQSRS--LLEPLVEDLLRGNKFLL
VLDDVWDAQIWDDLRNPL-QGGAAGSRVLVTTRNAGIARQM-KAAHVHEM
KLLPPEDGWSLLCKKATMNEDQ--DLKDTGMKIVEKCGGLPLAIKTIGGV
LCTRLNRSVWEEVL-------------------
>Ananas|Aco013240.1_163_435
ADLIVERLHSERRRQVVAITGMGGAGKTTLAKEVDSRGELRNHFDC-AWV
PVHQDPDITELVMIMIDQLLIVNTEDQLYHRIHCLKEKLYSFLEQRRYLI
VLDDIWRKRVWDQLKLALPN-SDNGSRIIVTTRFKDVAIYHDGS-EPYEM
KPLNEDDSWRLFSTKVFPQHDQPRELEDLGRQLCRKCAGLPLALVVLGGL
VSIKKHPLVWSKLLDNMNWSTDDKCLEILALSY
>Mimulus|Migut.D01705.1.p_214_450
LGRIWQLLN-D-KVPIIGIYGMGGVGKTTLTKHIHN--RLEE-QEL-FWV
TVSQELSVTKL-QDIADVI-K-N-SD-EP-NEDKRASRLNRKLLRKKFVL
ILDGVWE-N-VR-LDKMDPV---EGCQLIMTTRSIKVCHQM-GCQEVVQV
KTLDMDEAWNLFGEVL-GPQTNP-QVKEIAKSMVKVCGGLPLGIVTLAAS
MRGETAIHAWRDAMEELQNIDDDKVFKVLKYSF
>Populus|Potri.005G009100.1_187_425
KHLLVSWLEGEENLSSISVVGMGGLGKATLVKKVYDSHPIRRSFDTHSWV
TVSKSFASTELLRVALQGFVTNEPDNLQSMTDFQLIDALRNYLWRRRYVI
VLDDVWNVNAWETIKYAFPD-CNCGSRIIFTT----------TS-HVYEL
QALLENEAWTLFCMKAFRG-EHPPELEEMSRNILKKCEGLPLAIVAIGGL
LSKKNGGLEWKKVHDCLATLKSNGLRRILQLSY
>Pinus|PITA_000029181-RA_380_593
FTTLEGWLN-AKSLSRIGVVGKGGAGKTLLLKRLFSCPK-----------
----SPSFPSLRNDLCRQI-TIQ-ENPQNMTEEDVKVWLNQRMQGKRFAL
FLDDVWGGKLLEELGVALVH--HSHSNIVVSSRNHRALLEM-GSESLIAM
TDLVEEKSWELFAYHAFHNDGNPANIEKTARLVCAKCGGLPLAIKVIGRS
MAGITDAREWELAVQ----S-------------
>Pinus|PITA_000029181-RA_1592_1771
----------------------------------------------LLWL
NVSLSPSFTILRDKVCSEI-VMQ-TKVQNMKKEDAKTWLNQRIQAKKFAL
FLDYVWGGKRLEELCVALTD--HSNSKIIVSSRDRRAVLGM-GSESTITM
AYLVQEKSWDLFVHHAFYNNGNPGNRKMRARVACAKCGGLPLAIKLVWRS
MAGISDPHEWQLAIQ----S-HE----------
>Populus|Potri.T162100.1_162_395
FKQIMKALD-D-KVNMIGLYGMGGVGKTTLVKEVGR--RAKELFDV-LIA
TVSQNPNATGI-QDMADSL-D-K--D-KK-SKEGRAKELWQRLG-KKMLI
VLDDVWK-D-ID-FQEIIPD-DHRGCKILLTTRLEDMCSYM-KCKEKVFL
GLFSEEEAWALFKINA-DVRE-S-ILNTVAKKVARECNGLPVALVTVGKA
LR-DKSVVEWEVASEELKNFHEQNAYACLKLSY
>Mimulus|Migut.D01535.1.p_164_404
MVEIMGALTNESNLRIISIVGMGGMGKTTLATNVFNNPFIVEHFQLRAWF
TVSQEYTDKKILLGLLHQINNTYRNAHEIVDDDDIGDRLHKTLFGRKYLI
VMDDMWDIKACDMVKRFLPH-NNNGSRILVNTRLMKLA--VDGR-SPYQL
NLLEKSQSWDLLREKIFA-EERPDELEGTGKSIATKCRGLALALVVIAGV
LAK-KTEEHWVSIEKDVTSVNNQECMNILLLSY
>Ceratophyllum|Cd11372_137_379
LKILKDRLDTKEKRRCISVVGMGGLGKTTIARKVF--QDVKTYFDISVWV
YISEEFQIKDVLEKITKQITWKDE--------EELGREINKRLKGKRFLV
VLDDVWVPQLWQNLRSVFPD-ENNGSRLLHTSRNEEMARCVDIT-SPHNL
RFLDKDESWELFCQRALIPED-PEVLLDLGKEITQKCGGLPCDRCSWGFI
--PEQQTDAWESVLDRITSLNDSECKAILAMSY
>Cinnamomum|Cm212_118_350
-QKILALID-V-RIRKIGIWGMGGIGKTRTLKLLNN--RLQESFDV-IWV
TVSGEGSRRKM-QNIAERL-K-P-KD-MS--DNGLRTFIFNKLSGKKFLL
ILDDIWE-R-ID-LSNVIPN-QDNGCKVLLTTRDLGVCRQM-ETDVDIQM
EKISEEEAWSLFNEKV-GH-ASP-HIEPIARDIIKKCGGLPLAIIVIGSS
LRQISDVAVWRNTQRELQLTQKGEVFSCLRISY
>Oryza|LOC_Os08g10430.1_2_225
---------------VVSIVGFGGLGKTTLAKQVYD--KIGQQFDCKAFV
SVSQR-DIARLLSTIQSKL-----ESSQAHEVQDIIDGIRYYLGNKRYLI
VVDDLWKREAWDIISCAFPE-NANGSRVIVTTRVEDVACWAS-Q-YIHRM
KPLNSEDSKRLFFKRVIRSKDGPSQYEEVSAEILKKCGGLPLAIITIASL
LACERIMQEWESIRNSLGTFGTNEMRQILNLSY
>Cinnamomum|Cm12457_177_412
---LKERLNGVSRRCVISIVGMGGSGKTTLAKKVYH--DVKDDFDCHAFV
HLSQQYEIKDVLMRIINCIMNREK--IEKLDETELGMILGAHLTEKSYLV
VVDDIWSIEAWVTLKRILPE-GFNESRVILTTRLKDVALHADGS-YCHEM
QLLNNNDGWELFLKKAFPERNIPSELEELGRNIFAKCEGLPLAILVLGGL
LSRKRTPNAWSKVLESVTSRPESECRKILALSY
>Cinnamomum|Cm25879_153_383
LKEILMFID-D-NTKMIGVWGMGGVGKTTTMKLLND--RLEGSFEV-IWV
TVSKAGNRRNV-QNIADRL-K-S-LA-S---DDQLKASVCKALRKKKFLL
LLDDVWE-R-ID-LSDVIPN-QVDGCKVVLTTRSLKVCRQM-KTNEDVKV
ETLSEDEAWNLFIKSA-GD-ATS-DIKQFAEGIVKECGGLPLAINVVGSS
LRNNADVVVWRYTLRELQSTEEDKVFPCLRSSY
>Cinnamomum|Cm19709_150_387
MERIWNHLD-V-EIRKVGVYGMAGVGKTTILKHIHN--QLLHSFKI-FWV
TVSKALDLYRL-QQIASAI-K-D-SN-SD-NEESRSSKIHAELRRERCLL
ILDDVWK-P-FS-LDRIIPN-QTNGFKLAITTRSLMVCSGM-ESERIEKV
EVLSPEEAWDLFEEKV-GGPLSS-EIKPIAELIVKECGCLPLAIITVGRA
LRGVTDVSVWRNALNELKFYEDGCVFSRLMFSY
>Nymphaea|GWHPAAYW026261_171_433
VKLLVNQLTGNNKKIYISVVGMGGLGKTTLARKVYNEPKVKKHFNCSAWV
SVSQSFNTKTLLKFMLIEF-GKEAEELEEMDEVELGRKILSYLQGKKFIL
VLDDVWDETVCIDINSALVE-NNNGSGIMITTRIESVTSGL-ETRSVHEL
KTFPDDVAMSLLCRKAF--STAPPEFQEVGKSMLQKCGGLPLAITTLGGI
L-CKSTVSEWEKVNQDLSQL---GITSILKLSY
>Mimulus|Migut.D02006.1.p_167_392
SNELKT----------VAILGMAGIGKTVLAREVYECPLFSNCFDFRLWV
EIGPKYEIYDILLGIVDQM--N--SGVDRV-KNSWK-YVYERLRGRKYLI
VLDDVWDINVWDCLKKLFPE-DGNGSRILVTTRIEDVARYA-IY-GVHRV
RLLDEEESWDLLRRKVFD--EPPPELEKVGKKIAENCEGLPLTIVTVGSL
LS-KKTTKYWNEVA-E-NSVV-DDVSKVLLRSY
>Mimulus|Migut.D01769.1.p_1_219
---------------------MPGLGKTTLAGKIFRDPAIVYRFHTRIWV
YISQEFTRKDVFLAILKEFTKT--EETKTKSDHELAMLVAAKLDEGRFLI
VMDDVWAVEDWDKLKIALPH-TNSMGKVLITSRHEEVAKRANIR-LPHKL
RFLTHAESWLLLRLEVFGKPA-PPELEDHGKLIAKDCNGLPLAIVVIGGI
LVKFASNETWKKVSESMNRVIEDRMEKIIALSY
>Prunus|Prupe.2G118000.1.p_1_205
---------------------MGGSGKTTLARQVYHHNKVRRHFDSFAWV
CVSQQYEGRAVLEEVLIKLTAKEQEEIERKKRDEIAELLYTLLENMCCLV
VLDDVWNTGTWNSIKAGFP--KRTKSCILLTTRNKEVALHVDNG-FLHES
RPLNANESWKLFENIAIFGDDE-AKKEELGKKMLQHCGGLPLAVIVLAEL
LARK-SVDEWYKVYKNVD---------------
>Prunus|Prupe.2G043200.1.p_193_417
----------KDDVSVITIVGMGGVGKTTLARMLYNDHKVEEHFTLKAWA
CVSEDYDAIRVTKTLLESV-TLKPCKTTDLN--LLQVQLREQLKGSKFLF
VLDDIWNEKDWKCLQTPF-TSGARGSKVIVTTRNKNVASSM-QNVPIQSL
EPLSHEDCWLLLAKHAFGNNSHP-NLEEIGKQIARKCKGLPLAAQTLGGV
LRCKLDFEAWNRVLNSI-KLYEKSILPALGLSY
>Cinnamomum|Cm158_156_387
LKEILMFMD-D-DTKMIGVWGMGGVGKTTTMKLLND--RLEGSFEV-IWV
TVSKAGNRRNV-QNIAERL-E-I-SE-S---DDQRKARICKTLRRKKFLL
LLDDVWE-M-ID-LSDVIPN-QVDGRKVVLTTRSLKVCRQM-KTNKDVKV
ETLSEDEAWNLFIKSA-GD-ATS-DIKQLAEGIVKECGGLPLAINVVGSS
LRNNGDVVVWRNTLRELQLTEEDQVFPCLRSSY
>Cinnamomum|Cm7965_2_213
--KIIEIL---GILSVIPIVGMGGLGKTTLAQVVYNDERVKQHFEMRMWV
CVGEEYDVRRITRAIIESA-TKRAPEVTALD--PLQMNLKEALSGKRFLL
VLDDVWSVNEWDVLKKPL-KVGANGSKIIITTRSEEVSKNM-GTVPSYSL
RGLCDEDCWSLFKRCAAIERVNA-NLGDIGRDIVKKCGGLPLAIKAVGSL
LRFKMDETEWSLVLK------------------
>Vitis|GSVIVT01032139001_8_250
KKKIIKLLNNEENLSVVAIVGIGGLGKTALAQLVYNDEKVVRHFDLRLWV
CVSDDFDVKILVRNIIKSA-T-ENVDNLVLE--QLKNKLHEKLNSKRYLL
VMDDVWNYDKWNQLRILL-KVGARGSKVVVTTRNSKVASIM-TIDPPYVL
NGLNHDQSWGLFKSLAFGEQRHP-NLLKIGEEITKMCNGVPLVIRTLGRI
LHSKTEESQWLSIKNNL-SLDGN-ILLVLKLSY
>Amborella|ERN01631_39_234
VNSLKELLDGEEQLSVVFVVGMGGVGKTTLVKKLYNGEDIRLHFNYFDWV
SVSQNYSIIEILRGMISKAVG-SPEGLQIMSEQRLKEVLYTHLRTRRYLI
VLDDIWDFQAWDSLREALPD-VNNDNRVLITTRNRDLA-KVDRS-TIHYL
EPLPENESWELFCEKVFKNNEKPQYLADISNGIGDRCGGLPLA-------
---------------------------------
>Picea|MA_263076g0010_19_250
----RSWVE-APDVRIIGVYGMGGVGKTTLLKKVYN--TYK--FDV-IWV
TVAQ-FPILQM-QNIASTI-N-D-VN-CS--ADMGKMKLCAYMKTKKFFL
VLDDMWG-A-LY-LKELVEK--NKGSKVVFTTRNRDLIREM-NAKPFIEI
QPLQREEAWEFFLKVAFG--HSE-DMENIARQVAEECKGLPLAIKVIGST
MMGNTAVDEWKLALKQMQKLFVPELYQRLRWSY
>Euryale|Ef817_179_421
---LVEWLSSGQNARVVAIVGMGGVGKTTLAKKAYNNSSIKEHFK-FMWV
CASEKPQALQLFKHVLEAA-GGKESGAMGLN--VLHSEISTHLKEKKFLL
VVDDVW-DD-WIELNGLL-QAGALGSRVLITTRGKSVADTM-DAVYSHEL
KCLSDEESWNLFISRTLRRID---TVEDIGRIIVGKCRGLPLALGVVASM
LRHKKERSDWLEVVSSL-SQN-ENIISAIALSY
>Prunus|Prupe.8G077600.1.p_187_408
--------------TCIPIIGIGGIGKTTLAQMSYNDERVIQHFDVRMWI
FVSSNFNIKKIMKTIISSL-TSGICKLSEIE--LLQSQISQLLQKKRYLI
VLDDVWTEDDWDKLKPLF-GGGVDGCKIIVTTRSKKVPYMM-DFNSSICL
NGLTDDDCWELFKQRAFAREEHP-NLSLIGKQIVRKCGGVPLAAKSLGSS
MRLKRNEKQWLSMRDCL-KLENQHVLPALMLSY
>Mimulus|Migut.A00574.1.p_162_402
AEKIVDIL-DNQEITILPIIGVGGLGKTTLAQLVYNDPRVVEHFDKRIWV
CVSDDFDQKTLVKAMIESG-GGSASDLVHLD--ALQRGLWELLNNKMYLL
VLDDVWNDDKWSELRNVL-ACGRSGSSIIVTTRLKRVADIM-GTLPPHYL
KGLSNEHCWMLMRERAFGQEEHP-NLEAIGKQIVNKCVGVPLAAKALGGL
LRFKRTEKEWNYVKESI-ELQEETILPALKLSY
>Beta|KMT11659_165_402
-QNVIKLLEGSEDLKIVTIVGMPGLGKTTLANKIYTDRKLEFDFMVRSWV
YVSKKYTRKEVFLNILRDIGTLS-QQMHELDADELAKEVRKLEKHTKFFV
VMDDVWTPEAWTDLSVAFPK-H-SGGRILLTSRHNEVAERA-QT-GLYKL
RFLTNDECLELLMRKVFRKE-APQTFKTVAQDIAVKCDGLPLAVVIIAGL
LKK-TD-LSWTKIANKVSQ-TR-ECKQVVRLSY
>Populus|Potri.T013900.1_16_249
KNAIWSWIN-DEASSSIGIYGMGGAGKTTLLTHIYN--QLQEPFPV-HWI
TVSQDFSVCKL-QNIAKDI-Y-D-SN-ED-NERKRAAKLSKALKKQRWVL
ILDDLWD-C-FD-YNKVIPV---KGCKLILTTRSFGVCQRM-FCQKTIKV
EPLSMEEAWALFMKVL-G--CPP-EVEEIAKSVASECAGLPLGIITMAGT
MRGVDDRCEWRNALEDLKQIK-DEVFHVLRFSY
>Ananas|Aco014498.1_183_397
-EQLRAVVD-D-DVGIVGIHGMAGVGKTALLNKFHN--EF--AVNA-IYI
EVSRDFDLDEI-QKIGDRL-G-S-D--RK-SPKERAVVLYKVLSKMNFVL
LLDDLWE-P-LN-LRMLVPK-QRSRSKIILTTRIEDVCDRM-DVRRKIKV
DCLPWGEAWELFQEKV-GEAVSP-EIRRHAEELAAKCGGLPLALITVGRA
MASKRTAKEWKHAITVL-R--------------
>Populus|Potri.001G379700.1_181_398
KKAIVKLLDYGRSLGVIPIVGMCGVGKTTLGQLVYNNSRVQEWFDLKTWV
CVSEEFGVYKITKDILKEF-GSKNCDTKTQN--QLHLELKEKLMGKKFLL
VLDDVWNAKDWDILLTPL-KFGAQGSKIIVTTQNERVASVL-STVPPCHL
KGLTDDDCWCLFEKHAFDDDSHP-GLEGIGREIVRKCKGLPLAVKSLAGL
LRSKRDVEEWEKILR------------------
>Eucalyptus|Eucgr.L01638.1.p_136_360
LKKVWKCLE-K-QKGMIGLYGIGGVGKTTLMKRINN--ELRANFDV-IWV
VVSKQVNEDNF-QDVRKGL-N-E-ES-WEWSQNDRVSNMSEKLQ-KKFAL
LIDDVWE-R-LD-LSEIVPS-LENGSKIVFTTRSK---------------
QCLMLEEALTLFKKNV-GKSQCQ-EIQDLAKDIAVECNGLPLALITVGRA
MAGKDDPSEWRHALTTLRDLAKGKVFHILNFSY
>Mimulus|Migut.N02073.1.p_114_355
IESIRSRLNISKG--CDSIVGMGGIGKSTLARIVYNNDTVVNQFERRAWV
CISSEFSPKEIIKEVVLQLLEEDKKVLEIMEREHLKSMVHERLQGKPYFI
ILDDVWESAHWQSLTSAFPE-EDKTSILLLTTRKLSVTKQI----YAHKI
KTLNREKSWELFLKKAF-TNN-PEELKATARDILQKCNGLPLAITVMGGL
LKKHQSKDEWTKVLKGMNSLKTGSVSHIMELSY
>Daucus|DCAR_031532_171_390
LSCLVQEL-HESDLPVIGIVGMGGQGKTTLARMVFNKDEVINMFPNRMWV
TVSDDFDFISILNQIVESL-TSTNLGLQNTH--GIINKLQKNLKGERFLL
VLDDVWNERNWDNLVNSLIGGGAIGSSILVTTRNQKVIDTM-RCSASYQL
EKLSDEDSWKLFKRRAFSYGLTE-ALTALGTRMVNMCGGLPLAIKTLGGL
LYSKKSEKEWLQIQNS-----------------
>Populus|Potri.004G196100.1_187_427
KKKVIDLLEGDTNFHVVPIVGMGGIGKTTLAQHVFQDELVKEWFSTKAWA
CVSDDFDVMRISKAILESV-THPC-DFKEYN--QVQVKLREALAGKKFLL
VLDDVWNKNLWVALKTPF-AAGAPGSKIILTTRDADVA-LM-VG-PTHCL
KPLSDQDCWSVFVKHAFENDGQT-NLQSVCERIVTKCKGLPLAARTLGGL
LRTKQREDEWEDILNSI-DLDSQSILPVLRLSY
>Oryza|LOC_Os10g04674.2_185_424
-DTLFNWMEDGMACSTIVLHGMGGLGKTALTANVYKHEQ--EYYDCHAWV
SVSQTYSLMELLKKLSVQL-HEENSNIGSIDIINLQEILRRFLEEKKYLI
VLDDVWTPEVIIDMSRALAQ-NFKGSRLLITTRIGNVAEFASEG-RVLTL
EGLSEGKSWELFCKKAFRRANHPTELKNLATQMLNKCKGLPLAIVSVGSL
LSVRKNPTEWRRIYDQLSWLNNNDVRNILYLSF
>Prunus|Prupe.1G528800.1.p_186_410
KKRLMSML-QQERFVVIPIVGMGGLGKTAFAQLVYNDENIKTHFDTRIWV
CVSDPFEEIKIARAIAQAL-NKNRINSTSLQ--PLLECINEYISGKKLFL
VLDDVWNPTNWEPLMGAL-QNSAIGSRILVTTRKETVAAVM-GATADIHL
NILSDQDCLQLFNKIAFFDEDQL---EVIGRKIVKKCNGLPLAAKTLASL
MRYKKNRQEWVDVLD------------------
>Solanum|Solyc08g075630.2.1_156_378
KDEIVKIL-NAQTLSVLPILGMGGLGKTTLAQMVFNDQRVIEHFHPKIWI
CVSEDFNEKRLIKEIVESI-EEKLGD-MDLA--PLQKKLQDLLNGKKYLL
VLDDVWNEDKWAKLRQVL-KAGASGAYVLTTTRLEKVGSIM-GTLQPYEL
SNLSQEDCWLLFMQRAFGHQENL-NLVAIGKVIVKKCGGVPLAAKTLGGI
LRFKREERQWEHVRD---IFKDT----------
>Cinnamomum|Cm25872_56_284
--EILMFID-D-NTKMIGVWGMGGVGKTTTMKLLND--RLEGSFEI-IWV
TVSKAGNRRNV-QNIADRL-N-S-LA-Y---DNQLKASVCKALKKKRFFL
LLDDVWE-M-ID-LSDVIPN-QVDGCKVVLTTRSLKVCRQM-KTNKDVKV
ETLSKDEAWNLFIKSA-GD-ATS-NIKQLAEGIVKECGGLPLAINVVGSS
LRKNDDVVVWRNTLRELQSTEEDKVFPCLRSSY
>Eucalyptus|Eucgr.E01306.1.p_173_419
TKKLVGWLEGASTRQVISVVGMGGLGKTTLVKQVYEDPEVKKHFMVRAWI
TLSQSPNIEEILQGMVRQIREEEPPPEDNKDRLCQKMIIKDLLQKARYLI
IVDDAWRLNEWDAIKHVFPN-NTCGSRIIITSRNSDLAYTSCRG-MVYKM
EPLPPEQSWKLFCAKTFQG-NSPPHLEETCRLILGKCEGLPLAIVAISGV
LVSKRKKEEWDRVRRGLRTINCNKLKRVLSLSL
>Populus|Potri.015G121800.1_202_423
KKNVISKL-QEGRVQVISIVGMGGLGKTTLAQLAYNADEIKTYFEKRIWV
CVSHPFDENTVAKAIIEDL-SGAAPNLVELE--PLCKRISESIEGKKFLL
VLDDVWEDNKWEPLKESL-KCGAPGSRILVTTRKDTVAKMM--E-SDLLL
GKLTDEECWSVFSQVAFYGSDCE-MFTEIGRQIVYRCKGLPLAAKTLGGL
MQSKTTTEDWDNILS------------------
>Cinnamomum|Cm118_161_384
--------D-D-NTKMIGVWGMGGVGKTTTMKLLND--RLEGSFEV-IWV
TVSKAGNRRHV-QNIADRL-N-S-LE-S---DDQLKASVCKALRRKKFLL
LLDDVWE-R-ID-LSDVIPN-QVDGCKVVLTTRSLKVCRQM-KTNKDVKV
ETLSKDEAWNLFIKSA-GD-ATS-NMTQLAEDIVKECGGLPLAINVVGSS
LRNIDDDVVWRNTLRELQSTEEDKVFPCLRSSY
>Mimulus|Migut.I00982.1.p_180_433
-ENLVDKL-SRDEVCVLSIVGPGGIGKTTLAKLAYNDSRVKNCFQLRIWI
CVSRSFDEVGIANEIIFRV-GGSKPNTNQLD--MLLRCLKELISGKKFLL
VLDDVWIEDKWEPLKNSL-KQDGVGSKILVTTRNQCVAVMI-GSVKNHHL
GSLSDDECWLLLSRIAFSGNECK-RFHNIGNNIAKKCKGLPLAAKTLGSL
LLSKNTLKEWENVMNSI-ELKVEIIFSHLLISY
>Amborella|ERM99247_157_388
LQKILDAID-Q-HYGVIGVYGMGGVGKTTLLENVNN--HFEQPFDV-IMV
TVSATPNILNI-QKIGQYL-G-D-SS-C--NEEDAKDKLLAALRRKKHVL
ILDDLWH-E-LK-LEDIIPK-IESGCKILVSSRNQDVCTDT-GAKITIEV
NKLSDAEAWRLFIKTA-GEH-TP-LIKPHAEIVLRKAEGLPLAITTIAHA
MANRHTVGEWEDAVRELNQASRGKVFDSLKFSY
>Cinnamomum|Cm1196_158_389
LKEILMFID-D-NTKMIGVWGMGGVGKTTTMKLLNN--RLEGSFEV-IWV
TVSKAGNRRNM-QNIAERL-E-T-LE-S---DDQLKASICKALRRKKFLL
LLDDVWK-M-ID-LFDVIPN-QVDGCKVVLTTRSLKVCQQM-KTNKDVKV
ETLSEDEAWNLFITSV-GD-ATS-DIKQLAGGIVKECGGLPLAINVVGSS
LRNNGDVVVWRNTLRELQLTEEDQVFSCLRSSY
>Prunus|Prupe.8G079800.1.p_177_401
--TLATELKPGNGSRVVSICGMGGLGKTTLARKVYHHDEVRDHFSHFIWV
CVSQQYQTRDIWEQILFKLSSKKEKKIAKMKDDEVAKELFVLLKNMRSLV
VLDDIWDANAWSLLSAGFP--EDTETKVLLTSRNKCVAYRADRG-FLYEP
SCLNDEDSWELFHKVAIVQVQM-ESMEKLGKEMVTHCRGLPLAIIVLGGQ
FP-------------------------------
>Prunus|Prupe.3G085000.1.p_182_402
KDKVVEKL-QGGAL-VIPITGTGGIGKTTLAKLAYNDEKVQAQFHTRIWV
CVSDPFDEIKIAKAIIVGL-TKETPHLHELQ--ILKSIIHESVKGKKFLL
VLDDVWSQDKWEQLKLLL-QNGAVGSRILVTTQEEKVVRMV-G--AEVNL
EVLREENCWALFYHIALADENSK-GLEFIGKEIVKKCKGLPLATKALGGL
MCYKKTRKEWEDVLN------------------
>Mimulus|Migut.C00346.1.p_163_380
AEKIIDIL-DSEELSILPIIGVGGLGKTTFAQLVYNDQRVVDHFDKRIWV
CVSDNFDVKALLKAMIESW-TRNASDLANLD--ALQHRLWELLNNKRYLL
VLDDVWNDDKWSQLKNVV-SCGSKGSSIIVTTRLKKVADIM-RTLPSHYL
TGLSKEHCWMLIQERAFGQEEFP-NLEAIGRQIANKCAGVPLAAKALGGL
LRFKRTEKQWIYVKE------------------
>Vitis|GSVIVT01017480001_1_194
---------------------MGGIGKTTLAQLAYNHEKVTTYFHERMWV
CVSDPFDPMRISRDILEAL-QKDSCGFHNLE--AVQQKIRTLIADKKFLL
VLDDVWTENLWEQVESSL-KGGAPGSRILVTTRNENVSTMM-G--TTHPL
GELSKEQCWSLFSNIAFYGSEVE-ELENIGRKIADKCRGLPLAAKVLGSL
MRLKDNKEDWESILNN-----------------
>Oryza|LOC_Os03g38250.1_189_431
KEKIIKMLGNEGDVSVLPIIGMGGVGKTALVQLVYNDRRILNRFDLMGWV
HVSENFDLKSIMRKIIMSF-TKKPCQMTQMD--QLQYMLIEQVVGRKFLL
VLDDVWNERIWDALLSAM-S-PAQSSIILVTTRNTSVSTIV-QTMHPYNV
SCLPFEESWQLFKQMAFLHDSKT-DFEVIGRKIVQKCAGLPLAVKAIASA
LRFEENEEKWNDILESQ-ELTTEDVLPALKLSY
>Cinnamomum|Cm210_126_349
--------D-V-KVGKIGIWGMGGIGKTRTLKLLNN--RLEESFDV-IWV
TVSGEGSRRKV-QNIAERL-K-N-KD-MS--DDRLRANISKNVSGKKFLL
ILDDIWE-K-ID-LCDVIPN-QDNGCKVLLTTRDLGVCRHM-ETDVEIQM
EKLSEVEAWSLFNEKV-GD-ASP-SIEPIARDIVKKCSGLPLAIIVIGSS
LRKINYVGVWRNMLRKLQLTQKSEVFSCLKISY
>Oryza|LOC_Os12g33160.1_166_410
KNELTKQLYDSQQSNIISIVGFGGLGKTTLANSLFQ--ELKAKFDSYCFV
SVSLN-DINKILKNILLQL-DEKMSHIETWETKQLIDKIRDFLNNRRFLC
VIDDVWKKSAWDTIKLAVQD-AKLGSKIIVTTRNKVVAEHA--S--VYEM
KPLSDDDSRQLFCKRIFDSNDDPADLCGVTEKILKKCGGVPLAIITTACL
LASK-NSEEWDKVNKSISLLENNDMRKILSLSY
>Cinnamomum|Cm1193_93_320
-----RLID-V-KIRKIGIHGMGGIGKTRTLKLLNN--RLVESFDV-IWV
TVSGEGSRRKV-QNIAERL-K-T-ID-MS--DDRLRAIIYHHLSGKKFLL
ILDDIWE-R-ID-LSDVIPN-QDNGCKVLLTTRDLGVCRQM-ETDMEIPM
EKLSKEEAWSLFNEKA-GD-ASP-SIEPIARDIVKKCSGLPLAIIVIGSS
LRKISYVGVWRNTLRKLQLMQKGEVFSCLRISY
>Populus|Potri.T045200.1_175_412
KKTIWTWLH-D-EVSTIGIYGMGGVGKTTLVKHIYD--QLKRRFCV-YWI
TVSQDTNINKL-QYIARRI-G-D-SN-ED-EELYRAAELSKELKKQKWVL
ILDDLWK-A-IE-LHKVVPA--VKGCKLIVTTRSENVCQQM-GKQHIIKV
EPISKEEAWALFIERL-GHDASP-EVEQIAKSVARECAGLPLGVITMAAT
MRGVVDVREWRNALEELREVK-DDVFYILRFSY
>Cinnamomum|Cm19702_148_385
MKRIWNHLD-V-EIRKVGVYGMAGVGKTTILKHIHN--QILHSFKI-LWV
TVSKALDLYRL-QEIASAI-G-D-SN-RD-NEENRSSKIHAELRRERCLL
ILDDVWK-P-FS-LDRIIPN-QTNGFKLAITTRSITVCRGM-ESERIVKV
EVLLPEEAWDLFEEKV-GGPLSS-EIKPIAELIVKECDCLPLAIITVGRA
LRGVRDVSVWRNALNELKCYEDGCVFSRLMFSY
>Cinnamomum|Cm199_148_381
LQKILALID-V-GIRKIGIWGMGGIGKTRTLKLLNN--RLQESFDV-IWI
TVSGEGSQRKV-QNIAECL-K-P-KD-MS--DNGLRAFISNELSGKKFLL
ILDDIWE-R-ID-LCDVIPN-QDNGCKVLLTTRDLSVCRQM-ETDVELQM
EKLSKVEAWSLFNEKA-GD-ASP-SIEPIAREIVKKCSGLPLAIIVIGSS
LRKINYVGVWRNMLRKLQLTQKSEVFSCLKISY
>Vitis|GSVIVT01000635001_195_415
KADIVDMLDSDDEVSVIPIVGMGGIGKTTLAQLAFNDDEVKGRFDLRAWV
CVSDDFDVSKITKTILQSV-DPGTHDVNDLN--LLQVKLKEKFSGKKFLL
VLDDVWNENEWDTLCMPM-RAGAPGSKLIVTTRNEGVAAVT-RTCPAYPL
RELSNNDCLSLFTQQALRTNDHP-HLKEVGEEIVRRCKGLPLAAKALGGM
LRNQLS------FLQ------------KTKEAA
>Musa|GSMUA_Achr9P17310_001_173_394
KDEIVKLL-ENEKIAVLPIVGMGGLGKTTLAQLIYQDKRVERHFQLRIWV
CVGSVFDLGEILKAIISSA-TGRQSDLKFMD--MLQCSVRDVLAGKRYLL
VLDDEWNEDKWDDLKALL-ACGGDGSRVVVTTRSDGVSSMM-GTLTTHKL
AFLSEEDSWDLFRRRAFPSQQHQ-NLVEIGKAIVTKCGGLPLAVKALGSM
LSYQNDEREWSAIKE------------------
>Populus|Potri.017G136700.1_171_408
KEELVNIL-NADNLPIYAIWGMGGLGKTTLSQMVYNEERVKQHFSLRIWV
CVSTDFDVRRLTRAIIESI-DGASCDIQELD--PLQQRLQQKLTGKKFLL
VLDDVWDDYRWNKLKEVL-RSGAKGSAVLVTTRIEMVARRM-ATAFVQQM
GRLSEEDSWHLFQRLAFWMREWA-HLEAIGVSIVKKCGGVPLAIKALGNL
MRLKDNEDQWIAVKESI-DLEEASILPALRLSY
>Phaseolus|Phvul.006G052500.1.p_170_410
------WLEGREERTVITVVGIPGVGKTTLAKHVL--YKVHDDFVCHALI
RVSQSYTVEGLLRDMIRKLKEKEDPKISKMDEDSLKEEVRDCLRKKRYVV
LFDDVWNENFWDDIQSVLID-DKNKSRIIITTRNVKVADFCKSS-QVYNL
EPLSPEESLKLLHKKAYGSG--PHELKNVSFEILRKCKGLPLAIVVVGGL
LSQKQSALEWTKFSEELK---RNNITDIIGFSY
>Mimulus|Migut.C00048.1.p_180_398
KEAITEMLDPNEDVSVIPIVGMGGIGKTTLAQLVYNDKNVRKNFHVWAWV
CVSEEFDVVSVTKTIYEAV-TGVSGKSKDLD--NLQVSLKEKLAKNKFLI
VLDDVWNENKWYDLCRPF-QFGLTGSRIIVTTRNESVASVV-GSLIAYHM
KLLTDDDCLSLLAQHA--RSENT-ELKEVGLGLVKKCKGLPLAAKTLGGL
LRSKETKNEWENVLN------------------
>Populus|Potri.T096100.1_171_409
KEELVNIL-NADDLPIYAIWGMGGLGKTTLAQLVFNEERVTQQFSLRIWV
CVSTDFDVKRLTRAIIESI-DGASCNLQELD--PLQRCLQQKLNGKKFLL
VLDDVWDDYRWSKLKEVL-RSGAKGSAVIVTTRIEMVALRM-EPAFVQHM
ERLSEEDSWHLFQRLAIGMRERA-RLENIGVSIVKKCGGVPLAIKALGNL
MRLKESEDQWIAVKESI-DLEEANILPALRLSY
>Nicotiana|NbD039781.1_164_400
LKLVWEYLD-G-HTGVIGIYGMGGVGKTSILVAINN--RLRESFDV-IWV
TASKDSNVQKL-QKIARAV-G-S-DD-ED-DEMARAAQLLEALRRRRFLL
IIDDLWE-A-FS-LEVVIPG-YGHDCKLMITTRSMMVCRGM-ETMRDVEV
SVLSKEEAYDLFKQKV-GDELSP-RLQAVAKGVAVECGGLPLALVTVGRA
LRRENDMRQWKNALSQLKSMREGRVFTRLRFSY
>Panicum|Pahal.C02512.1_176_421
KETIVKML-NSNSLSILPIVGMGGLGKTTLTQLVYNDARVKEHFHLRLWL
CVSENFDEMKLTKETIESV-AGFSSATTNMN--LLQEDLSEKLQGKRFLL
VLDDVWNEDKWDRYRCAL-LTGEKGSRIVVTTRNNDVGKLM-GGMTPYHL
KQLSDNDCWQLFKNHAFVDDSHP-QLEIIGKDIVKKLKGLPLAAKAIGSL
LCTRHTEDDWKNILQSI-ELSDKNILPALRLSY
>Cinnamomum|Cm4031_238_495
KEEIVNWLQDHEHVSVISIVGIGGIGKTTLAKLAFDQESVRDHFKLKMWV
CVSDNFGVTGLLKEIIKLA-EENKPLPSSME--ELRRRLGETLSGKKFLL
VLDDVWNEGKWDRLRDLL-LCGGRGSRIVVTTRSPKVASIM-SKIQQHIL
KPLSKDGCWSLFCQEAFLE-AHP-NLAPIGREIVKKCRGIPLAVVTLGGL
LRSERSQHKWEFLRDSM-NLDENEILPALRLSY
>Picea|MA_10426603g0010_169_418
--QLNTRLE-DHQFRVIGVFGMGGIGKTSLLKKVYN--SHK--FEV-IWL
TVSQKFSIPDL-QSIAKEI-N-D-GS-SS-AVDMQKMRLSDSLKKKKFIL
ILDDMWN-P-IQ-L-ELIPN--DKGSKVVISTRRRDVIREM-GADYCIPI
RPLSPEEGWQLFCTKAFR--GPK-RIEDVAIQIAEECKGLPLAINVVAAT
MIGQTDAGEWDLALSQMKSPFTDGLYKKLQLSY
>Prunus|Prupe.8G077200.1.p_168_390
KEKLVKLLEQEGYATCISIFGIGGIGKTTLAQLGYNDERVIHHFDVRMWI
FVSDDFNVKKIMKAIIESA-TKDECKLSEID--LLQSRIWNLLHNKRYLI
VLDDIWTENDWDKLRPLF-RGGVDGCKIIVTTRNTKTAVMT-DSNSPFYL
KGLAEDDCWALFKQRAFGREEYP-WLLSIGKQIVKKCGGVPLAVKSLGSL
MRFKREKQQWLFMQN------------------
>Eucalyptus|Eucgr.E03184.1.p_166_377
KSAIMNFLDTDQQISVFSIVGMSGIGKTALARCLYEDDKVMKHFDSRIWI
C-SDFHNLERGLQKIRGRE-TTERADDME--------------QLRKYLL
VIDDLQDVNQWESLKSLL-M-GSRGSKILITTRYLYVVDCT-STSQSYCL
EALRTESSVDLLMKMACQEETNP-IKVDIGRRIVNMCEGIPLAIRMIGSL
LFSKKTEAEWLHVEHE---I-------------
>Daucus|DCAR_004985_1_228
---------------------MGGLGKTTLAQKIYNHSAIKTHFAGLAWV
SISRKWQTDRVLQRILICLVP-ENNSILNMDSDKLVEYMLQIQGRKKCLI
VLDDIWSTDTWDALKAAFP--GKSMSKLMLTSRNAEVAEHVNDG-FIHKP
ECLSPEQSWELLKLKALHT-NR-KRMEELGREMVEHCAGLPLAIVVLGGI
LVTK-SLIEWEKVYRDSKSLKAGRILSFLVWSY
>Panicum|Pahal.J00109.1_182_444
-NTLVRWLEDDPQLRVLAIVGFGGLGKTTLARMVCE--SPGADFQCCPLF
IVSQT-NIRTLFQHMIREL-PHKAEGIERLEVAVLAEMLRRYLQDKRYII
ILDDIWSISSWESIRCALPD-NKKGSRVIVTTRNEDVAKTCSPD-WIYKI
QRLSDATSRELFFKRIFGSEDEPDELEEVSNSILKKCGGLPLAILSIGSL
LASKRTKQEWQKVCDNLGSLESNEAKQVLTLSY
>Prunus|Prupe.1G163600.1.p_175_421
VSDLVTTLNNQENLSVMAIVGMAGLGKTTLAKSVYNDNSVIKYFEKRIWV
CVSDPFNINVILICMLESL-NPSKATVENQD--ALVKYLEEELREKRYLL
VLDDVWNEDKWESLMTYLSKNSAPGSKIIVTTRSGIVASLT-ETLPRPEL
ELLSTDECWSILKHAACSDSDPL-GLERIGREIAKNCEGLPLIAKVLGGI
LRSKKTPAEWSEVKDSI-DLKAEDIMSVLKLSF
>Cinnamomum|Cm16509_155_399
MEKIWNLLD-E-HTSVVYVYGMGGVGKTTLMKAINK--KFVATFDV-IWA
TVSRELNSERV-QQIMGRL-Q-N-SE-ND-SYSIRSMQLRQFLTEKRYML
ILDDLWK-P-IN-LGDIIPN-KENRSKIAITTRIVQVCSDM-KAE-KVRV
ETLTEDEAWELFAAKV-GKEVQP-HIKDVAKDVAKKCGGLPLAIVAVAKA
MEGQYMRELWQDALRALRAPEEGQVFLPLKLSY
>Amaranthus|AHYPO_009095-RA_170_416
KNVLVDKLNKETK--VISISGMGGSGKTTLARKVY----VKGQFEKCAWM
YVSQKFQPRDIIQGILQDLDNQKEDGI-R-NAVMMEKKLFEVLMKKKCLV
VLDDLWNPSDWDLLKKAFPA-NESRSKLLITTRKSSLITHIDQG-FPYKF
KGLGKMECEEIFFKQAFGKRDNP--LVNLGMKMIDQCKGLPLAIVVLAGL
LA-TNTLEEWEVVYKNVETLSKNGILNTLELSY
>Pinus|PITA_000025595-RA_340_581
WEQLQKWLE-RRKGRKIGVYGRSGVGKTSLLKIIYN--YYKKEFDF-IWV
TVSRSFEIEQL-QDIAEAL-N-S-EG-IS-TAETRKMNLNAFLERKRFLL
ILDNMSN-E-ID-LNEVVND--DNGSKLLVSSRNREVVEKM-GAKF-LEI
EPLSLEEGWKLFRRGAFE--VAN--IETIAKIISSLCRGLPLAINAVAAT
MSCEKTQNDWQRALEFMKSTFRTELYQQLRWCF
>Cinnamomum|Cm12468_238_462
-YTLKEHLSEEPSRRVISVVGMPGSGKTTLARKVYD--DVKDDFDCHAFL
CLSQEHEIKDVLMRIIKCVMDREDERMAQLTEAELRKKLQKHLKEKRYLV
VIDDIWSTEEWDMLKPMLPD-VGNKSRVILTTRIEDVV----SS-PHLKK
RLLNDDEAWELLIKKIFSGENTPSELEETGRKILAVCRGQPLAILALGGA
LAKEMTPIGWSEVLESVNNLTE-----------
>Panicum|Pahal.F00572.1_180_423
---VVKLLDDQRSVQVLPIIGMGGLGKTTLAKMVYNDRKVQEHFEFRMWH
CVSENFEATAVVRSVIELA-TNGRCDLPDME--LLRQRLQEVIGRKRFLL
ILDDVWNEDKWDDLKPLL-CSGGLGSMIVVTSRSRKVASIM-GTLPTHEL
ACLSEEDSWELFSKKAFCKGEQE-EFITVGKLIVNKCKGLPLALKTMGGL
MSSKYQIKEWEAIAESR-AN----ILSILKLSY
>Ananas|Aco013242.1_163_435
ADLIVERLHSERRRQVVAITGMGGAGKTTLAKEVDSRGEHRNHFDC-AWV
PVHQDPDITELVLIMIDQLLIVNTEHQLHHRIHCLMEKLYSFLEQRRYLI
VLDDIWRKRVWDQLKLALPN-SDNGSRIIVTTRFKDVAIYHDGS-EPYEM
RPLNEDDSWQLFSTKVFPQNHRPRELEDLGRQLCRKCAGLPLALVVLGGL
VSIKKHPLVWSKLLDNMNWSTDDKCLEILALSY
>Phaseolus|Phvul.007G112200.1.p_158_379
------------SPSILSIVGMGGLGKTTLAQHVYNDPKIEDAFDIKAWV
CVLDNFHVLTLTKTILEAI-TDRN-DDSNLE--MVHKKLKEKLSGKKFLL
VLDDVWNQREWEVVRTPL-TYGATGSRILVTTRDEKVASNM-QY-KVHHL
KQLQEDECWKVFTKHASKDNEND-EQKEIVRKIVEKFKGLPLALKTIGCL
LCSKSSILDWKSILESI-NLKEESIIPALLLS-
>Arabidopsis|AT4G27220.1_120_357
LDKLKDCLK-K-NVQKIGVWGMGGVGKTTLVRTLNN--DL--TFAV-IWV
TVSKDFDLKRV-QMIAKRL-G-K-FT-RE-QMNQLGLTICERLDLKNFLL
ILDDVWH-P-ID-LDQLIPE-RSKDSKVVLTSRRLEVCQQM-MTNENIKV
ACLQEKEAWELFCHNV-GE-VND-NVKPIAKDVSHECCGLPLAIITIGRT
LRGKPQVEVWKHTLNLLKRPSD-KIFGTLKLSY
>Cinnamomum|Cm18974_146_382
LQKIEECLD-D-EVGKIGVHGMGGVGKTTLMTHIHN--KFKNAFNV-IWV
TVSKESDLEEL-QGLSKAL-G-D-SN-YK-DALCKSAKLFEAFRRGKFLL
ILDDMWS-T-FP-LTKVVLN-QENKCKIVWTTRSKKVCRGM-GSERIIEV
AGLAEDESWTLFKEKL-GTDVSP-EIEPIAKAVVEECDGLPLGIITVGAA
MRGVDDIRIWRNALEDLKNRDEGDVFSCLRFSF
>Oryza|LOC_Os08g01580.1_184_417
-------DDTQRQLKVVSVVGFGGLGKTTLAKYVYD--KIGHQFDCTAFV
SVSHK-DITRILSSIQSKL-----GTSQADDVQQLIDDIRAYLEHERYII
IVDDLWKQEAWVIISCAFPN-NGKGSRVIVTTRVKDVARLAG-G-QIYKI
QPLNNKDSRKLFFDRVFRPEDSVLQYEEISTEILKKCSGLPLAIVTVGSL
LACRRTMEEWKSIRDSLGAFDKNEMRNILNLSY
>Cinnamomum|Cm3126_183_403
KKRIINQL--QEKVSIVSIVGMGGLGKTTLARLVYNDAEVVAYFEKRIWV
CVSDPFDVKRIATEVIESM-DRSVSNNASLD--TLQRNLGEAVSNTRFLL
VLDDVWNENLWEDLKNPL-MGAAQGSKVVVTTRIHQVAVEM-ET--LHEL
GVLSYSDCWKLFHSRALKGEECQ-KLTEIGEKIVERCKGVPLAVKAVGSL
LRSTRAKWYWEHVF-------------------
>Oryza|LOC_Os12g36720.1_166_409
KNELTKQLYDSQQSNIISIVGFGGLGKTTLANSLFQ--ELKAKFDSYCFV
SVSLN-DINKILKNILLQL-DEKMSHIETWETKQLIDKIRDFLNNRRFLC
VIDDVWKKSAWDTIKLAVQD-AKLGSKIIVTTRNKVIAEHA--G--VYEM
KPLSDDDSRQLFCKRIFDSNDDPADLCGVTEKILKKCGGVPLAIITTACL
LASK-NSEEWDKVNKSISLLENNDMRKILSLSY
>Prunus|Prupe.2G029300.1.p_161_403
MNDVLSALN-E-KTRIIGICGMGGVGKTTMLREINK--RLEGTFDV-VMA
TVSATVNIRTI-QAIAAPL-G-K--D-EG-PESIRAQRLYERI-DKRILI
ILDDVWT-E-LN-LQDVIPVTVHEGCKILLTSRNEEVCKVM-GKDDIFRV
QELNKEESWELFRATV-GESDNP-DLSHVAKLIVDECKGLPIAIITVGKA
LLPSNGKHEWNTVLQELKNPNPGEVYSCIKLSY
>Populus|Potri.T105500.1_173_409
KEELINIL-NADDLPIYAIWGMGGLGKTTLAQMAYNEERVKQQFGLRIWV
CVSTDFDVGRITKAIIESI-DGASCDLQGLD--PLQRRLQQKLTGKKFLL
VLDDVWDDYGWNKLKEIL-RSGAKGSAVLVTTRIEKVARRL-AAAFVQHM
GRLSEEDSWHLFQRLAFGMREQA-QLEAIGVSIVKKCGGVPLAIKALGNL
MRLKDNEDQWIAVKESI-DLEEASILPALRLSY
>Oryza|LOC_Os09g14100.1_178_419
-MKVLSYLD-A-KIRLIGIWGMGGVGKTIFLKVINN--QFGVVFDI-MCV
AAARGCVLENL-QMIAEKL-G-L-KQ-GD-SIESRAATIFNHLKNKNFLL
LLDDLWE-H-VD-LLEVIPN-ESKIQKVVFATRSEEICCVM-EADKRIKL
ECLQPDEAWELFKYSA-TEEIAM-PIENVAKRVCAKCRGLPLALITVGRS
MRAKRTWREWENALSTFDEQLAKPILSTLRISY
>Vitis|GSVIVT01013310001_107_325
KEEIIELLDSCDEICLITILGMGGVGKTTLTQLVYNDRKVNEHFDLKAWV
CVLEDFDLFRITKAILEQA-NPLARDVTDPN--LLQVRLKESLTGKKILL
VLDDVWNENNWDRLQTPL-RAGAKGSKIIVTTRNENVASIM-GASCTHHL
GQLSLEDCWFIFSKHAFQNDGRP-NLEAIGKEIVKKCQGLPLAAKTLGGL
FDVLLTAQSFQRIMN------------------
>Mimulus|Migut.I00304.1.p_1_218
---------------------MGGIGKTTLARNLYVSRLIVRHFDMLAWA
TISQEFSMRGILLEILLCIKSESKETYSAMREDELGLVLHKTLIGRRYLI
IMDDMWSIEAWELVKFFFPD-NNNGSRIIVTSRLRLVA--QLDS-RGIEM
SFLDDDQSWNLLCRNVFG-EQGPLELEEIGKKIAKSCKGLPLSIVVIGGL
LAKSRTREYWEYVFENISSVNLEECLRILNMSY
>Pinus|PITA_000087490-RA_169_413
AQKVQAWLE-APQARMVGIYGMPGVGKTSLLRLVYN--HFKE-FDV-IWL
TISQHYRIEKL-QAIAELL-N-K-ES-IS-DIDTRKMILSESLAKKKFLL
ICDDMWD-R-ID-LIEVVTD--HNCSKVLISSRSREVIFAM-EGSYTLKI
ETLSEEVGWELFRTKAFG--VPENNIEGIAREIASECRGLPLALNTVAAA
MRRKKTEDEWRRALTLMRIPFASDLYKRLKWSY
>Phaseolus|Phvul.008G284500.1.p_161_394
-NKLMEALK-D-DVAMIGLYGMGGCGKTTLAMEI-KMAEDEHLFKI-IFV
PVSSTVEVPRIQEKIASSL-EYK---F-P-EEMERAQRLCMRLQEKNILM
ILDDVWE-K--LDFGH-IPE-HHKGCKILITTRLEEVCTSM-DCQRKIYL
PILTNEEAWTLFQKKAVIFE-NP-EI-HLAKPISDECKGLPVAIAAVAGS
LKHKE-EVLWRVALNRLRSINEKDPYKCLQLSY
>Phaseolus|Phvul.011G197900.1.p_182_395
-EFVFNWLD--NNLSILSIVGMGGLGKTSLAQHVFNDPRIEG-FDIKAWV
SVLQEFDVLNVSRAILDTI-TGST-ELSQQE--VVQRKLKEKLTGKKFLL
VLHDNWNENKWEQVQKAL-GFGAQGSRLLVTTRSQNVAIAM-RS-EKHLL
EVLRKDYCWDLFAKHAFQSNQDP-EFMEIGKKIVEKCNGLPLALKTMGSL
LHNKSSFWEWESIMK------------------
>Mimulus|Migut.A00564.1.p_131_351
AEKIVDIL-DNQEITILPIIGVGGLGKTTLAQLVYNDPRVVEHFDKLIWV
CVSDNFDSKTLVKAMIESG-AGSAPDLLHLD--ALQRGLWELLNNKMYLL
VLDDVWNDDKWSELRNVL-ACGRTGCSIIVTTRLKKVADIM-GTLPPHYL
KGLSDENCWILMRERAFGQEEYP-NLEAIGKHIVSKCAGVPLAAKALGGL
LRFKRTEKEWNYVKES-----------------
>Oryza|LOC_Os04g14220.2_187_417
----TGWLSNELDSTVIIVSGMGGLGKTTIVANVY--ERGKIRFHAHAWI
VVSQTYDVEELLRKVLRKI--DQA-HLDGMDVHDLKEKFKENISDRRCLI
VLDDVWDREAYNQIHDAFQ--NLQASRIIITTRSKHVAALAL---RHLKL
QPLDKVDAFSLFCRRAFYSKDYPSELLELANSIVDRCQGLPLAIVSIGSL
LSSKPIQHAWKQTYNQLQSLAKSDVQAILNLSY
>Cinnamomum|Cm19703_150_387
MKRIWNHLD-V-EIRKVGVYGMAGVGKTTILKHIHN--QLLHSFKI-FWV
TVSKALDLYRL-QQIASAI-G-D-SN-RD-NEENRSSEIHAELRRERCLL
ILDDVWK-P-FS-LDRIIPN-QTNGFKLALTTRSLRVCSGM-ESERIEKV
EVLLPEEAWDLFEEKV-GGSLSS-EIKPIAELIVKECGCLPLAIITVGRA
LRGVRDVSVWRNALNELKCYEDGCVFSRLMFSY
>Populus|Potri.003G200500.1_186_402
REAILKLLDNGQNLGVVPIVGMGGAGKTTLAQLVYNHSRVQERFGLKAWV
CVSEDFSVSKLTKVILEGF-GSK-PDFDNLD--PLQLQLKERLRGKKFLL
VLDDVWEEDEWDNLLTPL-KCGAQGSKILVTTRNESVATVM-RTVPTHYL
KELTEDSCWAVFATHAFRGNNYE-ELQEIGRAIARKCEGLPLAAITLGGL
LRTKRDVEEWEKILK------------------
>Ananas|Aco006962.1_18_256
-----NLLEQGTQLQAIAIVGSAGSGKSTLGMRAFQ--SAAESFQCRAST
TVSQT-NIKTILCDLTEQV-PKKD------ETKALEDKLRSNLKDKKYLI
VLDDIWSISAWKSIQAALPD-NNKGSRIIVTTRNKDVANSCSPS-NIYEI
KPLSEDDCRELFFRLVFRPNGTPPELKRISNDIIRKCRGLPLAIVSIASL
LASKKTRDEWQKILDRFGSLETNEMRHILTLSY
>Mimulus|Migut.I00977.1.p_196_408
--------------RVVSIVGVGGLGKTTLAQLAYNDSRVMNCFELRIWI
SVSDPFNEVEIAKGIVASV-EDEPPKTNQLE--MLLQRLKESISGKKFLL
VMDDVWTEDKWKPLKNTL-KSGGTGSKVLVTTRNERVAIMM-MGIKNHRL
GVLNDEDCWSLLRRIALCGNDCE-EFENTGKKITKKCNGLPLAAKTLGSL
LRFKNTLEEWESVLNSI-E--------------
>Pinus|PITA_000026865-RA_568_784
--QVQAWLE-APQARMVGIYGMGGVGKTSLLKLVYN--HFKG-FDV-IWL
TISRHYQIEKL-QAIAETL-D-K-EG-IS-DSDTRKMKLSESLGKKKFLL
IMDDMWR-P-ID-LVEVIND--HRYSKVLMSSRSREVIFAM-EARYTWKI
QTLSVEEGWELFRTRAFG--IPENNIEGIAREIASECQGLPLALNTVAAT
MRRKKTEDEWRRALTLMR---------------
>Phaseolus|Phvul.010G023200.1.p_154_389
-EELFNALT-D-VNYMIGLQGMGGTGKTTLAKEM-KELKKSKYFQV-IDT
TVSNTPDTKKIQDDIAGPL-GLP---L-N-NESERPRKLWDRLNGEKILV
ILDDVWG-D--ISFEK-IPG-DHNGCKILGTTRDMNICHKM-DCDKKIQL
DILPEEEGWILFQKHAGLSN-TS-KI-NKGRKISKECKGLPIAIAVIAAS
LKGKQ-REEWDVALQSLQKEGDEQIYTCLKYSY
>Picea|MA_133928g0010_173_404
----RSWVE-APDVRIIGVYGMGGVGKTTLLKKVYN--TYK--FDV-IWV
TVAQ-FPILQM-QNIASTI-N-D-AN-CS--ADMGKMKLCAYMKTKKFFL
VLDDMWG-A-LY-LKELVEK--NKGSKLIFTTRNRDLIREM-NAKQFMEI
QPLQREEAWELFLKVAFG--HPE-GIENIAQQVAEECKGLPLAIRVIGST
MMGNTAVDEWKLALKQMQKLFVPELYQRLRWSY
>Cinnamomum|Cm193_53_286
LQKILALID-V-GIRKIGIWGMGGIGKTRTLKLLNN--RLQESFDV-IWI
TVSGEGSQRKV-QNIAERL-K-P-KD-MS--DNGLKAFISNKLSGKKFLL
ILDDIWE-R-ID-LSDVIPN-QDNGCKVLLTTRDLGVCRQM-ETDVEIQM
DTLSKEEAQRLFNEKA-GD-ASS-HIEPIARHIVKKCGGLPLAIIVIGSS
LRKISNVSVWRNTLRELQLTQKGEVFSSLKISY
>Eucalyptus|Eucgr.G01856.1.p_132_363
IELIWGCLE-N-RSSNLGISGMGGVGKTTIVERIHN--RLKN-FDV-IFC
TVSQNFSIHKL-QSIWKEL-K-S-ME-EE-RVMKRAAKLSTDLKKKNFVL
ILDDVWE-H-FE-VRDVIPA---DGCKLVLTTRSSKVCAQM-GCKE-IEI
RPLCEEEAWNLFVEHL-GYNV-E-EIEKVAKAIVEKCAGLPLAIITMARS
MRGEVRRFVWKDTLEKLNDRH-ERVLPVLRHSY
>Populus|Potri.003G199600.1_194_397
---------NGQSLGVVRIVGMGGVGKTTLAQIVYNNSEVQRCFNLKAWV
CVSEDFSVSKLTKVILEEV-GSK-PDFESLN--LLQIQLKERLLEKKFLL
VLDDVWEENKWVSLLEPL-KSGAQGSKILVTTRHERVASVM-PTVPTHHL
KELTEDFCWSLFAKHAFGDNIDE-ELQKIGRAIAKKCKGLPLAAKSLGGL
LCNERDVEEWRDILE------------------
>Cinnamomum|Cm117_366_597
LKEILMFID-D-NTKMIGVWGMGGVGKTTTMKLLNN--RLEGSFEV-IWV
TVSKAGNRRDV-QNIADRL-N-S-SE-S---DDQLKASVCKALRKKKFLL
LLDDVWE-R-ID-LSDVIPN-QVDGCKVVLTTRSLKVCRQM-KTNEDVKV
ETLSQDEAWNLFIRSA-GD-ATS-DIKQFAEGIVKECGGLPLAINVVGSS
LRNNGDVVVWRNTLRELRLTEEDQVFPCLRSSY
>Panicum|Pahal.H00998.1_191_403
----------------------AGVGKTTLVDHVYNIVK--KDFDAAAWV
TVSKNYQVEDLLKKIAREF-----VDANNMELRSLVADIRKYLEGKRYIL
VLDDVWEKDVWINIMDVFP--INCISRFVLTSRKHEVASLATSN-CAIQL
EPLGENDSWKLFCNVAFRNVDKPSELNDLATKFLQKCEGLPLDIACIGRL
LSCKPTYSAWKNLYDELELSTTN-VNIILKVSF
>Arabidopsis|AT4G27190.1_150_388
LAKIRDGLS-E-KAQKIGVWGMGGVGKTTLVRTLNN--KL--TFGV-IFV
IVSKEFDPREV-QKIAERL-D-D-QM-EE-SEEKLARRIYVGLKERKFLL
ILDDVWK-P-ID-LDLLIPE-ENKGSKVILTSRFLEVCRSM-KTDLDVRV
DCLLEEDAWELFCKNA-GD-VRD-HVRKIAKAVSQECGGLPLAIITVGTA
MRGKKNVKLWNHVLSKLSKPWKSKIFQPLKLSY
>Brachypodium|Bradi3g41863.1.p_170_413
KEVVVNSLGDQHQVQVLPIFGMGGLGKTALAKMVYNDSRVQQHFKLKVWH
CVSENFEATALVKSVIELA-TSDRCNLPDIE--LLRCRLEEAIGKQRFLL
VLDDVWNEEKWEELEPLL-CSGGPGSVIVVTCRSQQVASIM-GTIKPHEL
ACLSEDDSWELFSRKAFSKGQLA-EFVTIGKCIVKKCKGLPLALKTMGGL
MSSKQQVQEWKAIKESI-DN-GKDIISILKLSY
>Phaseolus|Phvul.011G191800.1.p_172_391
KEMILKWMDEHSQLSILSIVGMGGMGKTTLAQHVYNDP-MIEGFAIKGWV
CVSDEFDVFMVTKAIVGAI-TKSK-DDSDLE--MVQGRLKEKLTGRKFLL
VLDDVRNEHQWKSLQTPL-KYGAKGSKIIITTRSNKVASIM-ESNKIRQL
KQLQEDHNWQVFAKHAFQNNKNS-ELKKIGTQIVEKCQGRPLALEMVGSL
LQSKSSVSEWESVLR------------------
>Mimulus|Migut.D01716.1.p_190_421
----------TKALDFISIIGMPGLGKTTLTWKIFDSDTLKGSYRIRIWV
NVSQKFNKRDVLLSILKEFT----QNMSGKENFDLEQDVRRCLKDIKFLI
VLDDVWKVKDLLTIRSFLPT-NNGEGKVIITSRFEDVGTGV--G-RPYNL
RFLKPKESWELLQLEVFEDGE-PEELEDVGKEIAKNCDGLPLTIVVIGGI
LLKDRKRPMWTEVSEDVIRLATDKIVEVVALSY
>Linum|Lus10009005_259_471
VGEVIDRMN--KDVKVVGIVGMGGLGKTTIAKAVRD--KVHMEFDYCFFL
SVLTESGILTLQRQIMTAIPGYD-N-VHNPS-QGV-GLIRDRVHKKKCLF
IIDDV-D-EG-FEFEQILGKLESSGSRFIITTRNRGVLE----E-EVYEP
KGLDSDHSLQLFSRHAFR-LDGPEDRVALSKEFVKVAAGLPLALKVIGST
LRGK-NEGFWKEKLMQLKDQ-------------
>Linum|Lus10009005_716_924
LEDLKDRLEDSGGVKAIAIWGMGGIGKTTIARALYN--EICREFDGCCFL
EVLEETGMVRLQRKIIHSILQSD-CKVEDVY-DGI-NIIKTRMSKMKLLI
VLDEL-N----YGLQEILGDLEHSGSRFIISTRFMRVVQRSSQG-MVYQL
KLMNVDDSLRLFSRHAFG-ADSPEEDVDLSMEFVSVLRGHPLSVRVIGSL
LFCR-DK--------------------------
>Eucalyptus|Eucgr.E01291.1.p_171_420
KNELVGRLEGALGREVISIVGMGGLGKTTLVKQVYEDPAVKKHFMAYAWI
TLSGSSKIEELLTDMLDQIKVRTPPGAYTMNSHWLKTIIKDLLQRRRYLI
ILDDAWCINEWDAVKHALPN-NCQGSRVIITTRNADLASTTCNG-LVKNM
EPLDPAQSWELFCRKTFQG-NSPSPLEEICEYILKKCEGLPLAIVAISGV
LAGKRRIYEWELVRRSLRTIDCNKLKRVLSLSF
>Oryza|LOC_Os11g12330.1_174_412
RKQLTKWLSDEQGSTVITVSGMGGLGKTTLVANVY--EQEKMNFNVYHWI
VVSQKYDIAELLRKMLRKC--EHT-QLADLDAHDLKSAIKERLKDSKCLV
VLDDVWNREVYTQIGDAFQ--NQKASRIIITTRQDQVASLAN---RQLKL
LPLKHNDAFDLLCRKAFNAMGCPQELEKLADDIVDRCQGLPLAIVSIGGL
LSSMPTKYVWNETYKQLRSLANNNVQAILNLSY
>Mimulus|Migut.D01924.1.p_1_200
---------------------MGGSGKTTLAKHVYERFRTLLHFEVCAWS
TISQKFSVGEISSKLLFRQNTPSD----RETEQQLAQELYQSLIRKKYLV
ILDDMWSIEAWEKIQFFFPD-NSNGSRIIITTRLLDLA--SYGP-SCLKM
SCLDEDRSWKLFCQTAFGQEEGPRELERIGKKIVEKCKGLPLSIVVIGGL
LGKSKTQEYWEYFAIIIR-------NSILN---
>Amborella|ERN03891_154_386
LQEVLNCID-D-QIGIIGVYGMGGVGKTTLAKEVNN--QLSNTFDA-IWV
TVSSYPDLSGL-QKIGERL-G-D-SN-C--SYETAREKLLTKLRGMKFVV
ILDDIWS-P-LS-LEDVIPT-IENGCQILLTSRIREVCSDM-DAKPVILV
APLSKEEAWALFVEKS-GSH-TP-KIKPVAEAIVECCDGLPLAIITVARA
MANHLKVEEWEDAQRELKQGGRGRVYKPLKFSY
>Brachypodium|Bradi3g41960.1.p_175_391
---VLKLLGNQRKVQVLPIFGMGGLGKTTLAKMVYNNHRVQQHFQLTMWH
CVSENFEAVAVVKSIIELA-TKGRCELPDVE--LLRVRLQEVIGQKRYML
VLDDVWNEEKWEELKPLL-CSGGPGSVILVTCRSRQVASIM-GTVGLHEL
PCLREDDSWELFSKKAFSRGEQA-ELVTIGKRIAKKCRGLPLALKIMGGL
MSSKQQVQEWEAIAES-----------------
>Phaseolus|Phvul.004G008101.1.p_1_214
---------------------MGGLGKTTLVQHVYSDPKIEDAFDIKAWV
CVSDHFHVLTVTRTILEAI-TNKK-DDSNLE--MVHKKLKEKLLGKKFLL
VLDDVWNERQWEAVQTPL-SYGAPGSRILVTTRGEKVASSM-RS-EVHLL
KQLRKDECWKVFENHALKDDEND-ELMKVGRRIVEKCKGLPLALKTIGCL
LRTKSSISDWKNILESI-ELKEHCIIPALFLSY
>Solanum|Solyc06g008770.1.1_518_736
TNLILRKLSGPADLDVISITGMPGSGKTTLAYKVYNDKSVSSHFDLRAWC
TVDQGYDDKKLLDTIFSQVSDD--SKL------------------KVILI
VLDDVWDTTTWDELTRPFPE-AKKGSRIILTTREKEVALHGKKT-DPLDL
RLLRPDESWELLEKRAF-GNEIPDELLDVGKEIAENCKGLPLVADLIAGV
IAGRKKRSVWLKVQSSLSSILNSEVMKVVELSY
>Populus|Potri.017G015200.1_176_401
KEAIMEHLHDGPNLVVVPIVGMGGIGKTTLAQLIYNDEKVDQFFQLKAWV
WASQQFDVTRIIEDIIKKI-KARTCPTKEPD--ESKESLMEAVKGKKLLL
VLDDAWNIEEWDKLLLPL-RYVEHGSKIVVTTREEDVAKVT-QTIPSHRL
NVISDEDCWKLFARDAFSGNGVS-HLEEFGRVIVRKCKGLPLAAKTLGGL
LHSVGDVKQWEKISN------------------
>Brachypodium|Bradi2g39847.1.p_174_412
KERLLQWLGD-EQ-KVTTVWGMPGVGKTTLVSHVYNTVK--LDFDAAAWV
TVSESYRLEDLLKKIAAEF-----VDGGNRDMRSLAETIHNYLQGKKYIL
VLDDVWTARAWSEIRNVFP--ANGVGRFVITSRNHEVSLLATRD-CAIHL
EPLQAHHSWVLFCNGAFWNDDKPLELQTLASKFIRKCQGLPIAIACISRL
LSCKPTPAEWENVYRMLDSLVKD-VDMILKVSL
>Prunus|Prupe.2G054700.1.p_231_434
----------KDDVSVLTIVGMGGVGKTTLARMLYNNNKVKGHFTLQAWA
CVSEDYNAFRITKTILESV-TSKPCNTTDLN--LLQVELREQLRGKKFLF
VLDDLWNENDWERLQTPF-NSGARGSKVIITTRNKNVASLM-KNVPIQFL
EPLSHEDCWLLLAKHAFGNNSHP-SLEEIGMKIARKCKGLPLAAQTLGGL
LRCNIDSEEWNRILN------------------
>Populus|Potri.012G122600.1_195_400
---------QEARVDVISLVGLGGIGKTTLAQLAFNDAEVTAHFEKKIWV
CVSEPFDEVRIAKAILEQL-EGRPTNLVELQ--SLLQGVSESITGKRLLL
VLDDVWTENQWEKLKPSL-TGCARGSRILVTTRKDGVATMM--G-TDINI
EKLSDEICRSIFNHVAFQESDRE-RLTDIGDKIANKCKGLPLAAKVLGCL
MQSKRTREEWERVSS------------------
>Oryza|LOC_Os02g17304.1_173_413
REQIIGWI--EKQLKVVSIFGTGGLGKTTLAMEVYH--KIDESFDCRAMV
SVSRT-DIKKLLRDILFQI-NEREEKSNDWEMEQLIPKLRKNLEDKRYFF
IIDDIWSTDAWKQLKSALPA-NDNKSRIITTTRIRDVAKSCCVG-HMYEA
MPQSEENSCKLFFRRVF-SSEDPKHLTEAASVILKKCGGLPLAIISIAGL
LSNK-TVEVWTKIKNSISSVEKDDMKRILFLSY
>Eucalyptus|Eucgr.E01301.1.p_173_419
TKKLVGWLEGASTRQVISVVGMGGLGKTTLVKQVYEDPEVKKHFMVRAWT
TLSQSPNIEEILQGMVRQIRHQQPPIEDNVDRLYQKMIIKDLLQNARYLI
IIDDAWRMNDWDAIKHALPN-NNCGSRIIITSRNSDLAHTSCGG-MVYKM
EPLPAEESWKLFCAKTFQG-NSPHHLEETCRLILRKCKGLPLAIVAISGV
LVSKRKKDEWDLVRQSLHTVNCNRFKRVLSLSF
>Persea|Pa11669_148_368
FQMIWNLLD-V-KVRKVGVHGMAGVGKTTIMKHINN--QLLHLFKI-IWV
TVSKALDLPRL-QRIANVI-G-D-SN-DD-DEEERASKICAALRREKCLL
ILDDLWE-P-FS-LERIIPN-QTNGFKLAITTRLLKVCTCM-ESDRIVKV
ELLSDEEAWTLFKEKV-GGRLSL-ELEPIAKCITKECGRLPLAIITVGRA
LRQVRVVSVWRNALDELKQYE------------
>Cinnamomum|Cm7883_205_405
-------------HEVVPICGMGGLRKTTLAQLAYNDEHVVEHFEVRAWV
YVSQDFDLIKLTKAIAESV-LGRKPDLTNLD--AIQVSIKEALKEKRFLL
VLDDVWTEDDWQKLRAPL-MFGARGSRILVTTRSQRVSSNM-GTIPTHFL
QGLSDDDCWSLFERRAFVNDDHP-NLVKIGKKIVNKCNGLPLAVKTLGGL
LRSRVDVVEWEAFLK------------------
>Oryza|LOC_Os09g14010.1_151_393
LDKALGYLK-R-DIPVLGIWGMGGVGKTTLLKLINN--EFGAVFDV-ICI
TASRDCKPENL-QILLEKL-G-E-RM-DT-GRESRRAAIFDYLWNKNFLL
LLDDLWG-K-IS-LEDIVPG-RDKIHKVVLATRSEQVCAEM-EARTTIKV
ECLPQDDAWKLFLHNV-TEAILM-RIQRLAKEVCNRCKGLPLALVSVGKS
MSIRRQWQEWEAALRSINRQLNNAILATLKLTY
>Cinnamomum|Cm19700_353_590
MKRIWNHLD-V-EIRKVGVYGMAGVGKTTILKHIHN--QLLHSFKI-FWV
TVSKALDLYRL-QQIASAI-G-D-SN-RD-NEENRSSEIHAELRRERCLL
ILDDVWK-P-FS-LDRIIPN-QTNGFKLAITTRSITVCRGM-ESDRIVKV
EVLLPEEAWDLFEEKV-GGPLSS-EIKPIAELIVKECDCLPLAIITVGRA
LRGVRDVSVWRNALNELKCYEDGCVFSRLMFSY
>Musa|GSMUA_Achr1P12540_001_180_416
AQNLINSI-EKPKCVVFGIVGMGGIGKTTLARKVFNDERIIQNYPIRVWL
CVTKKYSETDLLKEMIRSV-GGNVE-AKSRA--ELERKLVSLLS-KNLLL
VLDDVWSPEVWEDLKNPL-MHEASNCRIVITTRDENVARNL-GD-NVHHV
EKMDEECGWELLWKTVWDNEDS--RFKEIGTKMVQKCDGLPLAIKVLAGA
LRSRRSTMEWEKVLRSL-KM-KLDVLGVLFLSY
>Cinnamomum|Cm19706_128_365
MKRIWNHLD-V-EIRKVGVHGMAGVGKTTILKHIHN--QLLHSFKI-LWV
TVSKALDLYRL-QQIASAI-G-D-PN-RD-NEENRSSQIHAELRRERCLL
ILDDVWK-P-FS-LDRIIPN-QTNGFKLAITTRSITVCRGM-ESERIVKV
ELLLPEEAWDLFEEKV-GGPLSP-EIKPIAELIVKECDCLPLAIITVGRA
LRGVRDVSVWRNALNELKCYEDGCVFSRLMFSY
>Populus|Potri.017G133600.1_171_387
KEELVNIL-NADNLPIYAIRGMGGLGKTTLSQMVYNEERVKQQFSLRIWV
CVSTDFDVRRLTRAIIESI-DGTSCDVQELD--PLQQRLQQKLTGKKFLL
VLDDMWDDYRWNKLKEVL-RYGAKGSAVLVTTRIEMVARRM-ATAFILHM
RRLSEEDSWHLFQRLAFRMREWA-HLEDIGVSIVNKCGGVPLAIKALGNL
MWPKEREDQWKAVKE------------------
>Pinus|PITA_000022700-RA_180_408
----------------IGVFGMGGVGKTLLLKRVQNDKEVQQHFKLILWL
TVTHNLSIINLLNNLGRQI-NVH-INDVRWGDEDVRRWIHGKMSSRRFLL
FLDDIWDETLLEMLGVPDNV--HGNSKIVVSTRDRRVLAKM-RS-NPISM
DYLSPEESWRLFCFHAFGDQHTTGSIDKIARDVCAECDGLPLALKVIGAA
MAGITAPAEWRGALEKLRNK-PQKLYR-LRLSY
>Amborella|ERN19243_7_213
----------------VWLLWLGWVGKTTLAKKAYNQDDVKRHFSCFAWV
CVSQTYQVNEILRGVINGVMT-PPADTQNIDYQELKRVLSNHLQERRYLV
VFDDTLKTDAWESIEAALPD-RKNGSRVVITTRIEPVA-SISMD-SVHYL
KPLPKEESWELLCRRAFKSNGRPETMRDMSHQIAQRCGGLQLAFAVVGGL
LSTK-TPLSWKRVLDGFRW--------------
>Eucalyptus|Eucgr.E02372.1.p_171_412
KEELIKWLDREPGLKVVSILGMG----TTLAKGVYDNHQVKAYFQSHAWI
SVSQSYTIQDILRDMIEQLGEKQQKGIESMNSMQLKQIVKEFLQQKRYVI
VLDDVWNLEALEGIKNALPN-GSSCSRIIITTCIADIANVPS-S-KVYNR
QPLSPEESWSLFYKKAFRG-NPPPHLEHLSQQILKKCEGLPLAIVAIGGL
LFAK--VQEWEMITCSLGAIESNQFRKILSLSY
>Panicum|Pahal.C00259.1_175_394
KHQIISELNDQQRIKTVSIIGLGGSGKTTLAKLVFNDSIIEKHFEVRLWV
HVSQEFDVEKLIKKLFEAF-ADNNPGQHALP--YMSKTISDKLTGKRFLL
VLDDVWSESLWEQFMVYL-K-VAHGSRILVTTRSRKVAEVE-GSAYQFDL
PFLSLNDSWKLFQQ-SLVMPGGI-EFVDVGKNIVKKCGGVPLAIKALAGV
LRGKELIGEWQAMRD------------------
>Panicum|Pahal.I04558.1_185_430
RDELIGLLEEVQQLKVISIVGPGGLGKTTLANEVYH--TLEDQFQCRAFV
SLSQQ-DVKKILRNIFSQV-SLQEFNMEMWDEEKLINTIREFLKNKRYFI
VIDDVWSTQAWKTIKCALYM-NNCGSRIITTTRIISIAKSCSHD-HVYEI
IPLSADDSKCLFFKRIFGSEDIPPQLEEVSNEILEKCSGLPLAIVTIASL
LANK-TKEEWDRICNSIGSLEKDEMRRILSLSY
>Populus|Potri.001G429800.1_157_393
LEQIMEALD-D-NVNMIGLYGMGGVGKTTLVKEVGR--RAKELFPV-LMA
TVSQNQNVTDI-QDMADKL-C-D--K-EK-SKEGRADRLWQRLQVEKMLI
ILDDVWK-H-ID-LKEIIPD-DHRGCKILLTTRRRDICSYM-VCQKNVFL
RLFSEKEAWDLFRINA-GLDG-S-TLNRVARDVARECHGLPIALVTMGRA
LR-DESAVKWKRVSKQLKNFDEQNAYACLKLSY
>Populus|Potri.001G405100.1_119_353
KETIWSWLK-D-DVLSVGIYGMGGVGKTSLATQIHN--QLQRPFNV-FWV
TVSQNFTISKL-QYIAKAI-N-D-SN-EE-DEKKRAAKLSKALAKGKSVL
ILDDIWN-H-FL-LETVIPV---NACKLILTSRSLEVCRRM-GCQKSIKV
ELLTKEEAWTLFVEKL-GNYTSP-EVVQIAKSVAAECARLPLGIIAMAGS
MRGVDDLHEWRNALTELKQVA-DEVFHILRFSY
>Cinnamomum|Cm3039_167_385
KEKVVDLL-CNEDVAVIPIVGMGGLGKTTLAQLAYNDPRVEGHFELRMWV
CVSDDFDLKRVTKAIIEAA-TGSTCEQLDID--LLQRRLQEKLGCKKFLL
VLDDMWNEDEWERLKGYL-R-GAQGSKIIVTTRSEKVALIM-GTLPLQQL
ARLSEDDCWSLFKKRAFAPEDHP-ILITLGKEVVKKCGGLPLAAKTLGSL
MRFKREEAEWIFLKE------------------
>Oryza|LOC_Os05g41290.1_177_421
KENIVKML-NSNNVSVLPIVGMGGLGKTTLTQLVYNDPRVKEYFQLRVWL
CVSENFDEMKLTKETIESV-AGFSSVTTNMN--LLQEDLSKKLEGKRFLL
VLDDVWNEDKWDRYRCAL-VSGSNGSRIVVTTRNKNVGKLM-GGMTPYFL
KQLSENDCWNLFRSYAFADDSHP-HLEIIGKEIVKKLKGLPLAAKAIGSL
LCTKDTEDDWKNVLRSI-ELSDKNILPALRLSY
>Pinus|PITA_000021446-RA_167_409
QKKVQAWLE-ARQARMVGIWGMGGVGKTSILKLIYN--HFKE---V-IWL
TISQKYEITNL-QAMAETL-N-K-EG-IS-NKDIRKMKLSASLRGKKFLL
ILDDLWR-S-ID-LTEIVTD--HNCSKVLMSSRSSLVIGQM-GASYSLKI
QPLSTEEGLVLFRREAFG--VPE-GVQGIAREIAMKCQGLPLALNVVAAA
MRLKKTEDEWERALNLMRKPFHDELDKRLKWSY
>Musa|GSMUA_Achr1P12550_001_166_380
AQNLINKV-ENRKCVVFGIVGMGGIGKTTLARKVFNDERIIQNYPIRVWL
CVTKNYSETDLLKEMIRSV-GGSVE-AESRA--ELEPKLVSLLS-KNLLL
VLDDVWSPEVWEDLKNPL-MHEASNCRIVVTTRDVNVARNL-GD-NVHHV
EKMDEECGWELLWKTVWDNKDS--IFKEIGTKMVQKCDGLPLAIKVLAGA
LRSRRSPMEWEKVLR------------------
>Populus|Potri.018G135600.1_257_491
KNAIWSWVN-DEASSSIGIYGMGGVGKTTLLTHIYN--QLQERFPV-HWI
TVSQDFSVSKL-QNIAEDI-H-D-SN-ED-NERKRAAKLSKAFKKQRWVL
ILDDLWD-C-FD-YNKVIPV---KGCKLILTTRSFGVCQRM-FCQKTIKV
EPLSVEEAWALFMKVL-G--CPP-EVEETAKSIASECAGLPLGIITMAAT
MRGVVDVREWRNALEELREVK-DDVFYVLRFSY
>Mimulus|Migut.D01752.1.p_95_280
-LRLLDKLGQRCDRQVIPIVGMGGIGKTTLAKNAYEHSLTMHHFDIRTWV
TVSQKYNVRELFVQLHSRL--ISSEINGEIDEQLLGQKLHKILWGRRYLI
VIDDIWSIEAWKEVSRFFPD-NNNGSRIVVTTRISNVA--IYDY-ACFEL
TFLDEDKSWKLFCEKAFG-QVGPSELEDIGKEIVKKCKGLP---------
---------------------------------
>Cinnamomum|Cm188_164_387
--------D-V-RIRKIGIWGMGGIGKTRTLKLLNN--QMGESFEV-IWV
TVSGEGSQRKV-QNIAKRL-K-L-KD-MS--DDRLRAFISNNLSGKKFLL
ILDDIWK-R-ID-LCDVIPN-QDNGCKVLLTTRDLGICRQM-ETDVEIQM
EKLSEEEAWSLFNEKA-GD-ASP-SIEPIAKNIVKKCSGLPLAIIVIGSS
LRKINYVSVWRNTLRKLQLTQEGEVFSCLKISY
>Populus|Potri.T118000.1_152_366
----VSKL-QEAWVDAISLVGLGGIGKTTLAQLAFNDADVTAHFEKKIWV
CVSDPFDEVRIAKAILEQL-EGRAPDLVELQ--SLLQRVSESIKGKRFLL
VLDDVWTENQWEQLKPSL-TGGAPGSRILVTTRKHSVATMM--G-TDINI
EKLSDEICRSIFNHVAFQESDRE-RLTDIDGKIASKCKGLPLAAKVLGGL
IQSKRTREEWERVLS------------------
>Mimulus|Migut.D01702.1.p_152_395
VERIWKLLT-D-KVPIIGIYGMGGAGKTTLTKHIHN--RLEE-QEV-FWI
TVSQEFSITML-QDIARAI-K-D-SD-ER-DEDKRAARLHKALLGKKFVL
ILDDLWE-NDII-LEKLDPV---EGCQLIITSRSSDVCRQM-NCQELIQV
EPLDMDGAWNLFCEIH-GRQTNR-QVEEIAKSMVKMCDGLPLGIITVAGS
MRGVTEVHAWRDAMEELQETGDRKVFKVLKYSF
>Cinnamomum|Cm230_153_378
-----RLID-V-NIRKIGIWGMGGVGKTRILKLLNN--HPDVSFEV-IWV
TVSKDGNRRKM-QNIAHRL-N-G-SN-AS--DDQLQAAICQTLRRKKFLL
LLDDLWE-K-ID-MPNVISD-QDDGGKIVLTTRSLGVCRWM-ETDEDVRV
ETLPKDEAWCLFSKKA-GG-ASP-YINPIARLIVEECDGLPLAIIVVGSS
LRKISDIVVWKNTLRELQ-KQEAPVFRCLRFSY
>Musa|GSMUA_Achr2P11320_001_178_396
TENLVD-F-NDINCCLCAITGMGGIGKTTLAQKIFNDPKTQDIFQVRAWV
CVTQKFSEIELLKQIIRET-RV-NYEDMTKA--ELQPMLRDAVRGKSLFL
VLDDVWQADVWVDLRNPL-QSGVANGRILVTTRYENIAHQI-GSARIHRV
KLLPDDSGWELLCKKAFVSGDE--NLKDVGFDIVSRCKGLPLAIKTVGSL
LATKRGRREWEKVAR------------------
>Eucalyptus|Eucgr.F02012.1.p_169_416
VESICNQLSREPCLSTISIVGPPGSGKTVLATQAFGCKRVREHFEFHAWE
HVSRSLEVDDVLRRILKKF-FPGI-----TNGVDVREIFSNYMQQKRFVV
VLDDVWRMRDWEKIVNVIQN-GSSGSRILFTSRDINVGMSC-VKRYVHEL
QGLPWKKASSLFCKKAFSCNGIPTELEDWSQKIIKKCEGLPLAVIAAGNL
LSGKRNPYEWKKLHDSLGN----VMGIILLPSY
>Populus|Potri.T013800.1_257_490
KNAIWSWVN-DEASSSIGIYGMGGAGKTTLLTHIYN--QLQEPFPV-HWI
TVSQDFSVYKL-QNIAEDF-H-D-SN-ED-NERKRAAKLSKALEKQRWVL
ILDDLWD-C-FD-YNKVIPV---KGCKLILTTRSFGVCQRM-FCQKTIKV
EPLSMEEAWALFMKVL-G--CPP-EVEEIARSIASECAGLPLGIITMAGT
MRGVDDRCEWRNALEDLKQIK-DEVFHILRFSF
>Musa|GSMUA_Achr1P14020_001_179_393
-DTLVD-L-NGQSRRLFAITGMGGIGKTTLAQNIFNDSRIIDKYQIRLWV
CVSQKYSEIDLLKQMIRGA-EI-DHQATERA--ELEPMLRRAIEGKSVFL
VLDDVWRADVWVNLRTPL-SSAMAIRRILITTRDRKIANQM-GAVHIHNV
KLLHEDEGWELLCRSASLQRDQ--DLRDIGIGIVRKCHGLPLAIKTMGGV
LITKKSRREWEKVLDN-----------------
>Populus|Potri.001G420000.1_160_396
FEQIMKALD-D-NVNMIGLYGMGGVGKTTLVKEVGR--RAKESFDV-LMA
TLSQNPNVIDI-QDMADSL-G-H--D-EK-TKEGRADRLWQRLTEKKMLI
ILDDVWK-V-IN-LKEIIPD-AHRGCKILLTTRLQDICSYM-ECQPKVFL
SLLSENEAWALLKINA-GLRA-S-TLNTVAKKVARECQGLPIALVTVGRA
LR-DKSAVEWEVASKELRNFHEQNAYSCLKLSY
>Prunus|Prupe.1G524900.1.p_189_415
KNKVLSML-HQ--L-VIPIVGMGGLGKTAFAQSVYNDQNVTTHFHKRIWV
CVSDPFEEIKIAKAIIEVL-KKDRKNSNVFQ--TLSECISENIDGIKFLL
VLDDVWNPT-WDPLKAAL-QKGDANSRILVTTRNNTVAFMM-EATNDINL
NKLSDRDCLELFHRIAFFDEDSK-LFEDIKNKIAKKVDGLPLAAKTLASL
MRYKKTRNEWVAVLESM-E--------------
>Oryza|LOC_Os08g43000.1_173_401
KEVVVKLLDYEQRLQVLPVIGIGGSGKTTLAKMVYNDTRVRDHFQLKMWH
CVSENFEAVPLLKSIVELA-TNRRCQVPDIE--LLRRQLEGAIGSRRFLL
VLDDVWNEDKWKELRPLL-CAGGHGSVVVVTTRSQQVASIM-GTMRSHEL
ACLNDDDSWELFSKKAFSEERTA-ELVTIGRLIVKKCKGLPLALNAMGGL
MSSKQQLHEWKAIADS-----ARD---------
>Cinnamomum|Cm18947_148_368
FQMIWNLLD-V-KVRKVGVHGMAGVGKTTIMKHINN--QLLHLFKI-IWV
TVSKALDLPRL-QRIATAI-G-D-SN-DD-DEEERASKICAALRREKCLL
ILDDLWE-P-FS-LERIIPN-QTNGFKLAITTRLLKVCTCM-ESDRIVKV
ELLSDEEAWTLFKEKV-GGRLSL-ELEPIAKRITKECGRLPLAIITVGRA
LREVRVVSVWRNALDELKQYE------------
>Eucalyptus|Eucgr.A02202.1.p_152_401
RNQLVEWLGGDSKLEVTSIVGMGGLGKTALTKKVFDSAVVKSHFASHAWI
TISRSFDVKDLLRDMIEQLEEKLPPGVSAMNGDRLKAFIHAFLQQRQYLI
VLDDLWSSQAWELMQFALPR-NFHGSRIMITTRAADVALGCCPD-RVYNL
QPLPPQDSWLLFCKKAFQG-NLPPHLEDISRCILAKCRGLPLAIVAISGV
LATRSRVGEWEMIRRNLGDLEGNFLRKILSLGY
>Solanum|Solyc05g007640.2.1_484_731
ITKLRDQLRGSKKLDIISIFGMPGAGKTALANKLL--DKVVDHFD----I
CAQCY-RREWLL-SILKTLVSIDENSLLSEETSDLAAMLRQILQTGRYLI
LLDDIPNDSAWDDLESCFYD-ANNGSRILLTTRNSNVAYYAS-S-QPLYL
RMLNDGESWTLLKKKVFGEG-FPL-FEKVGPKIVRKCGGLPLSIVFVASI
LAGMRT-EQWKQVARSLGEIEQSPL-KSC----
>Mimulus|Migut.D01974.1.p_171_410
--TIKDRLSEQSERMIVSLDGMAGIGKTTLAKKLFQDPFIVSCYSRLVFV
TIGPKYRLADILVDILTQV--N---DIDEMKEAGLKRMVYESLKHLRFLI
VLDDVWEIDLYFVLLELFPD-EKKGSRVLVTTRMKEVADSV-PL-NIFEI
PFLNKKESWDLLREKVFG-EQSPYELEKAGKKIAENCEGLPLTIVTVANI
LS-KKTLEYWNKVADE-NSVK-DDMSKVLYPSY
>Cinnamomum|Cm25864_153_383
LKEILMFID-D-NTKMIGVWGMGGVGKTTTMKLLND--RLEGSFEV-IWV
TVSKAGNRRNV-QNIADRL-T-S-LA-S---DDQLKASVCKALRKKKFLL
LLDDVWE-R-ID-LSDVIPN-QVDGCKVVLTTRSLKVCRQM-KTNEDVKV
ETLSEDEAWNLFIRSA-GD-ATS-DIKQFAEGIVKECGGLPLAINVVGSS
LRNNGDVVVWRYTLRELQSTEEDKVFPCLRSSY
>Populus|Potri.T105600.1_171_408
KEELLNIL-NDDDLPIYAIWGMGGLGKTTLAQLVYNEERVIQQFGLRIWV
CVSTDFDLRRLTRAIMETI-DGASCDLQELD--PLLQRLLQKLTGKKFLL
VLDDVWEDYRWSKLKEVL-SCGAKGSAIIVTTRNDMVARRM-AATLVQPM
ERLSEEDSLHLFQQLAFGMREWV-HLEAIGVSIVKKCGGVPLAIKALGNL
MRLKESEDEWIKVKKSI-DLEEASILPALRLSY
>Cinnamomum|Cm7950_256_480
----------NSGIEIVPICGMGGLGKTTLAQLAYNDERVVKHFVVKAWV
YVSEDFDLMRLTKAIAESV-PGSKPHLTNLD--AIQVSIKEALKEKRFLL
VLDDVWTEDDWLKLRAPL-IFGARGSRILVTTRSQKVSSNM-GTVPTHFL
QGLSNDDCWSLFERRAFLEDDHP-DLVKIGKEIVNKCKGLPLAVKTLGGL
LRSKLEVVDWKSILESL-DLEERNILPALRLSY
>Brachypodium|Bradi2g37172.3.p_67_310
--DLAKWIEEKHHRRVLSIVGFGGLGKTTLANEIYR--KIQGHFHCHAFV
SVSQK-DTTKIIKDVISQL---KDKDLEIWDEKKSIAKLRELLQEKRYLV
IIDDIWSTLAWNAIKCAFPE-NHLSSRIIATTRIFEVASSCPDD-QIYEM
KPLSNSHSEKLFFKRIFGSEDCPDMLKEVSNDILKKCGGLPLAIISISGL
LANK-VKEDWEKVKRSIGYLNKSEMKSILSLSY
>Mimulus|Migut.D02027.1.p_174_416
EAKIVGFLEQRKELDVISIIGMPGLGKTTLTWKIYDSDAIQRAYRIRIWV
NVSQKFNKKELLLNILKEFT----EDMSNKGNFELEQAVRKCLKDEKFLI
VLDDVWNVEDWKTIKKVLPM-INGLGKVIITSRFVEVGTSA--S-RPYKL
RFLTKDESWKLLQLEVFEDGV-PPELVAVGEQVAHNCDGLPLTIVVIGGI
LVQFRQRPIWIKVSENVIQAKTDNISNVVGLSY
>Amborella|ERN15322_151_369
IQKVLDCID-E-ETRIIGVYGMGGIGKTTLMKNVNN--RLSSSFDV-IWV
TVSNNPDVASM-QKIGDRL-G-D-S-----KAADIGSEPLKVLRNKRFLL
ILDDVWK-R-FE-LKTLIPT-VGNKSKVILTTRYAHVCSDM-EADRSIEV
KKLPEAEARSLFRKKA-GPL-AE-SIESLAETILKRCYGLPLSIVTVARA
MANKKEVAEWEDAIAEMNLAN------------
>Panicum|Pahal.J00107.1_181_444
RDALVSWLEDDPRLRVLAIVGFGGLGKTTLARMVCE--SPGADFQCSPLF
IVSQT-NIRTLFQHMIREL-PQKAKGIERWEVAVLAEKLRRYLQDKRYIM
ILDDIWTISAWESIRCALPE-NKKGSRVIVTTRNEDVAKTCSPD-WIYKI
QRLSDATSRELFFKKIFGSADKPDEFEEVSNSILKKCGGLPLAIESIGSL
LASKRSKQEWQKVCDNLGSLESNEAKQVLTLSY
>Panicum|Pahal.F00744.1_170_391
KHQIISKLKHQQKIKIVSIIGLGGFGKTTLAKLVFNDNIIAKDFEVRLWV
HVSQEFAVQKLVEKLFEAF-AENKSDHHRLP--HMSKRISEKLSEKRFLL
VLDDVWTEDQWEELMAFL-NGAGPGSTILLTTRSREVAVTV-GSTDHFDL
PLLSPNDSWQLFQQ-SIIMAGNF-QFEEVGNQIVKKCGGLPLAIKVLACA
LTGKERIEEWTAMRDN-----------------
>Daucus|DCAR_026647_167_402
VDKLMTELNEDPPLKIISIHEMGGLGKTSLATKLYNSNEL-RHVGTRAKV
CVSNEYTIKDVLKRIIKSFKGHEQ-YMSNMDERDLLQYLPQLLQNECYLV
LIDDIWDINAWNQIKIAFPN-QDNGSRIIITTRNKKVAETVDNG-LAYPL
RLLREEESWELFCKIAEPN-----NLENLGREMVGKCGGLPLAIVILGGL
LF-HKSYDYWSKVKELIWRLTDDVIVEILSLSY
>Ananas|Aco023134.1_218_430
---------------------------------ANSGGELQNHFDC-AWV
PVHQDPNIMDLLLIMIDQLLSVEGEYVIYRAVQFLTEKLYSFLEQRRYLI
VLDDIWRKEVWDQLKAALPN-SGNGSRIIVTTRIKDVAIYHDGS-EPYEM
RPLNEDDSWRLFLTKVFPQ-DQPRELEDLGRQLCRKCAGLPLALVVLGGL
DLIKKHLSLWSKLPDNMNWSTDNKCLEILALSY
>Populus|Potri.003G200100.1_336_532
----------GENPDVVPVVGMGGVGKTTLAQLVYNHRRVQKRFDLKAWV
CVSEDFSVLKLTKVILEGF-GSK-PASDNL--------LKERLHGKKFLL
VLDDVWNEDEWEKLLTPL-KCGAQGSKILVTTRNESVASVM-RTVPTHHL
KELTEDSCWSLFAKHAFRGNTHE-ELLEIGRAIARKCKGLPLAAVTLGGL
LRTKRDVEEWEKILE------------------
>Cinnamomum|Cm2131_26_245
---------------------------------VYDCPQVKNHFECHAWI
TASQSYNLDDLMRNIIKELKSKEADDINKMKGNDLVQTVTDYLQNKRYVI
VLDDVWETIDWKLIRAAFQN-NQCGSRIMLTTRMHDV-ALSFAE-NTLYL
EPLGKDDAWLLFCNRAFSN--KPPELQPYAKSLVQKCDGLPLAIVTIGGL
MLTKKSSLEWSKVENSLNWVSNNGMKNILLLSF
>Phaseolus|Phvul.011G195751.1.p_171_389
KKIILNWLNNHNQLSILCIVGMGGMGKTTLAQHVYNDL-IIEAFAIKAWV
CVSDEFDVFKLTKAILEGI-HQST-DDSNLE--MVQGRLKESLTGRKVLL
VLDDVWNEDQWKSLQTSL-KYGAKGSKILVTTRNNEVVSTL-ESNNIHQL
EKLQENYSWQVFAKHAIQDNKNS-ELKEIGMKILEKCQGLPLALETVGSL
LQSKSSVGEWEGVL-------------------
>Cinnamomum|Cm19711_226_463
MKRIWYHLD-V-EIRKVGVYGMAGVGKTTILKHIHN--QLLHSFKI-FWV
TVSKALDLYRL-QQIASAI-G-D-SN-RD-NEENRSSEIHAELRRERCLL
ILDDVWK-P-FS-LDRIIPN-QTNGFKLAITTRSITVCRGM-ESERIVKV
EVLLPEEAWDLFEEKV-GGPLSS-EIKPIAELIVKECDCLPLAIITVGRA
LRGMRDVSVWRNALNELKCYEDGCVFSSLMFSY
>Panicum|Pahal.I04559.1_178_420
-DKLIKLLEGA-QLNVVSIVGFGGLGKTTLANEVYR--KLEGQFDYRAFV
SMSQK-DMKKILRNILYQY-SCREGSNESWDEQQLINTIRHFLKDKRYFI
VIDDIWSTSAWRTIRCAFPE-NNCSSRILTTTRIMAVAKYCSHD-QVYEL
NPLGATHSKSLFFKRTFGSEDMPLHLKEVSNRILKKCSGLPLAIITIASL
LATK-TKEEWEKVWKSIGSLEKDEMKKILTLSY
>Picea|MA_674039g0010_163_409
MEDVERWLE-DSNIRRIALHGMGGVGKTLLLDTIND--SQK--FEI-IKL
TVSKN-HIIDL-QNLADRL-K-RDKD-DS-NFEERKNRLLSHLKNKKYVL
LLDDMWT-S-DE-LQKLVSN--DTGFKIVLTTRDKEVCTRM-NVQETITV
EPLLEDEGWELFRSRAFG--NPP-ELEEVAREIAKECKGLPLAIIVVAAA
MTHHSAPYEWEVALDQMKNEFDAKLFQRLKWSY
>Mimulus|Migut.I00988.1.p_103_351
-EDLVRKL-IEEDV-----VGVGGLGKTTLAKLAYNDSRVENCFELRIWI
CVSDPFDEVEIAKGIVESV-KEKCPNNNRLE--MVLQFLKVSISGKKFLL
ILDDVWTEDKWESLKTCL-KCGGAGSKILVTTRNKRVALMM-GTVENHHL
GHLSHEDCWLLLSRIAFFGNECE-KFHNIGKNIAKKCNGLPLAARALGSL
LRFKNTLEDWETVLHSI-ELEVEVLFPHLLMSY
>Mimulus|Migut.I00981.1.p_190_444
-ESMVSEL-NGEEIRVTSIVGEGGLGKTTLAKLAYNDTRVEKHFELRIWI
CVSDPFNEVEIAKGIVASV-KDNPPNTNQLE--TLLQSLKETISGKKFLL
VLDDVWTEDKWEPLKNSL-TCGGAGSKVLVTTRNQRVAIMM-GTVRNHNL
GHLSDKDCWLLLRRVALSGDECV-KFQSVGMSIAKKCKGLPLAAKTLGSL
LRFKNTLQEWENVLLSI-QLEAEVLFPHLLLSY
>Vitis|GSVIVT01032171001_125_346
KQIIIEMLDAATNVSVVSIVAMGGMGKTTLAKLVYDDEPIANHFALKAWV
SVSIDFDKVGATKKLLNSL--SQSSNSEDFH--EIQRQLKEALRGKRFLI
VLDDLWRDMKWDDLRSPF-LEAASGSKILVTTRDRDVAEWV-GG-PKHVL
KPLSDDDCWSVFQTHAFQLNHHP-NLESIGRRIVEKCGGLPLAAKALGGL
LRAERREREWERVLD------------------
>Populus|Potri.017G127800.1_171_387
KEDLINML-SSDDFSVYAICGMGGLGKTTLAQLVYNDGRIKKHFDVRIWV
CVSVDFSIQKLTSAIIESI-EGTRPNIQKLD--TLLRRLQEKLGGKKFLL
ILDDVWEDDNWSKLKDAL-SCGDKGSAVIVTTRLGTAADKM-ATTPVQHL
ATLSDEDSWLLFEQLAFGMSERG-RLKGIGVAIVNKCGGVPLALRALGSL
MRSMKTANEWSRVKE------------------
>Vitis|GSVIVT01020290001_1_217
---------------------MGGVGKTTLLNRINN--EFKSRFDV-IWV
TVSRPANVEKV-QQLFNKL-E-P-NN-WERSEDERKEAIFNVLM-KKIVA
LLDDIWE-P-LD-LFAVIPN-DGNKSKVVFTTRFSTVCRDM-GA-KGIEV
KCLAWEEAFALFQAYV-GEDISP-HIPKLAETAAKECDGLPLALITIGRA
MAGTKTPEEWEKKIQMLKNPKPGHLFPRLAFSY
>Cinnamomum|Cm1815_177_395
-ESLINEL-PKQKVSIISIVGMGGLGKTTLAQLACNDESVKTHFNKIIWV
YVSDPFDVKKIATEVIESM-GRPYPKNPNLN--TLQHSLREAVSKMPFLL
VLDDVWNVDLWKQLKVPL-MGAAQGSKILVTTRSHKAAEVM-ET--THDL
KHLSHSDCWELFKSIAFKGEEVL-ALTKVGEEIVRRCEGLPLAVQAVGSL
LGGRRTYEYWKHILD------------------
>Cinnamomum|Cm3111_179_397
-QSIIEQL-QEEKVSVVSIVGMGGLGKTTLAQLIYNDGRVMAHFRNRIWV
CVSDPFDVKRIAVKVIESM-GGSTSNNPDLD--TLQHSLREAIDKKRFLL
VLDDVWDESLWQILRVPL-LGAAPGSKIVVTTRSGQVGKAM-EA--HHDL
GVLSDSDCWNLFKSIAFKGEECQ-QLTDIGEKIVERCKGVPLAIRALGSL
LHANRKRWYWEHVLE------------------
>Cinnamomum|Cm16511_155_406
KEKIWNLLD-E-HSSVICIYGMGGIGKSTLMKAINNEEELRATFDV-IWV
TVSKQLNLQKI-QKIMSRL-D-K-DE-KD-SYQDRSIQLREWLSNKRYLL
ILDDLWN-S-FN-LSEVIPD-MENRSKIAITTRIVQVCSDM-KAE-MIRV
ETLAEDEAWDLFAANV-GKELQP-RINDYAKEVAMECGGLPLAIVVVAKA
MRGQKKKELWEDALRALRAPEEGQVFRPLKLSY
>Phaseolus|Phvul.006G019022.1.p_191_394
----------SNDIEVITVLGMGGLGKTTLVQWLYNDSEVQKHFDFTAWA
CVSDDFDILMVTKKIVESL-TSEDCHITNLD--VLRVELKNTLRDKKFLL
VLDDLWNEKDWHHLIAPF-RNGRKGSKIIVTTRQQRVAQVT-HTFPTYEL
KPLSDENCWRILARHAFGSGHHP-ILEEIGKKIAKKCNGLPLAAKTLGGL
LRSNVDVGEWNRILN------------------
>Mimulus|Migut.C00201.1.p_199_438
-TEIKDRLSSQSEAMILSLYGMAGVGKTTLAKKLYQHPLIASRYTTRVFV
TIGPKYQLADVLVDILTQV--NA--AVDETKDVELKRMVHESLMDSRYLI
VLDDVWYRKPCIELVNLFPY-HNNGSRILLTTRIQQVAHCA-HL-STFRI
PFLDKKESWDLLRHKVF--DESSRELEKAGKKIAENCEGLPLTIVTVASI
LS-KKTLEYWNKVADE-NSVK-DDMSKVLYPS-
>Populus|Potri.001G428100.1_246_480
LEQIMKALD-D-NVNMIGLYGMGGVGKTTLVKEVGR--RAKESFPV-FMA
TVSQNPNVIGI-QDMADSL-H-K--E-KT-GKEGRASELWQRLG-KKMLI
ILDDVWK-H-ID-LKEIIPD-DHRGCKILLTTRLEHICSTM-ECQQKVFL
GVLSEDEALALFRINA-GLRG-S-TLNTVARKVARECKGLPIALVTLGRA
LR-DKSENQWKRVSKQLKNFDEQNAYACLKLSY
>Panicum|Pahal.H01920.1_174_412
--EIIELL--EMQHKVVSIYGTAGQGKTTLAMEVYR--KITEAFDCRAFV
SISQT-DIKKLLRDILSEI-SNNQDQTERWEMEQLIRNMRDYLIDKRYLI
LIDDIWSVEAWEHIESALPR-NDNGSIVITTTRSKTIAKSCAGA-HMYEA
QPLGDDDSQRLFFKRLFCSREDPQDLREVSSDILKKCGGLPLAIISIAGL
LANK-TVEVWVNTLKSISAGDKDDMKRILLLSY
>Nymphaea|GWHPAAYW001395_227_467
-----EWLCRGENARVIAIVGMGGVGKTTLAKKAYNNSSIKEHFK-FMWV
CASEIPQALHLFKHVLEAA-GGKESGAMGLN--VLHSEISQHLKEKKFLL
VLDDVW-ND-WTELNGLL-QVGALGSRVLVTTREKSVAETM-DAAYLHDL
KCLSDEESWNLFISKTLRRID---RVEDIGRIIVGKCRGLPLALGLVASM
LRHKKERPIWQEVVSSL-SQN-ENIISAIALSY
>Nicotiana|NbD037154.1_135_394
RDRITTKLR-SGKLEVISVVGMSGIGKSTLAKDIFQD-TIKQYFPR-KWS
TVSE--N--NCRKTLL-DLANQQASELDS-D-GELAGIFQRSLKEERYLI
IVDDIWSEA-WDEMIHWFP--DENDSRLVLISQDTKVAEHA-SSEDVIKM
DLLEPDESWDLFYQ-----KADV-EFEEVGKKVEKECKGLPLMITAVAGI
LSSKSTLVEWKEVMSSLKS--TDAFQRCLEVIY
>Cinnamomum|Cm16226_1_216
---------------------MGGVGKTTIMRNIHN--DLIKSFDF-IWI
TVSNDVDVNKL-QRIEKEL-K-D-EE-DD-DEDGAARRIFNALRRKKFLL
ILDDMWD-A-FN-LDEVIPS-EENGCKVVLTTRNKGICGHM-QAHA-IEV
RVLSEEESWEFFKDIV-VGGMSK-DIENLAKDVAKECCSLLLAIKTVGGS
TFGVDDVAVWKCALKNLKEGF-G-VFAPLKFSY
>Prunus|Prupe.2G028000.1.p_171_416
KAKILELLDSSANFHVVSIVGMAGVGKTTLAQLVFND-DVSMKFSPKAWV
SVSDDFNIVRVTRAILESI-TRH--DLEEFS--NIQDNLSKELAGKKFLI
VLDDVWNCDLWIKLQSPF-RVGALGSKVIVTTRDGEVAKMM-RAIEVHNL
ECISNDDCWRVFEQHAFLNQ-PP-NIELYREKIAIKCGGLPLAARTLGGL
LGCKEI-DEWEEILNSL-KLD-KIILPVLNVSY
>Picea|MA_10432222g0010_280_488
--QLVRWLD-SSHVDIIGVYGMGGVGKTTLLKKVHN--TVQ--FYV-IWV
TVAQ-FPIQQI-QQIASAI-N-D-AN-YS--TDARKMKLSAHLKTTRFFL
ILDDMWS-G-FN-LKELVET--GKGSKLVFSTRNRDLIGEM-NAEESIEI
RQLPTEEA---FCRVAFG--HPE-DIKQIAREVASECKGLPLAITVIAST
MKSNTAINDWKFALRQMQK--------------
>Cinnamomum|Cm19705_189_426
MKRIWNHLD-V-EIRKVGVYGMAGVGKTTILKHIHN--QLLDSFKI-LWV
TVSKALDLYRL-QEIASAI-G-D-PN-RD-NEESRSSKIHAELRRERCLL
ILDDVWK-P-FS-LDRIIPN-QTNGFKLAITTRSITVCRGM-ESERIVKV
EVLLPEEAWDLFEEKV-GGPLSS-EIKPIAELIVKECDCLPLAIITVGRA
LRGARDVSVWRNALNELKCYEDGCVFSRLMFSY
>Daucus|DCAR_031533_170_408
LSYLVQTV-HDQDLQVVAIVGMGGQGKTTLARMVYNKDVVVDMFPKRMWV
TVSTEFDFMKILNHMVVSL-TSTSSALENAE--GLINNLKKNLKEEKFLL
VLDDVWNEKEWDNLRNSLLGGGARGSKIIVTTRKQEVVDAM-LCSVSYEV
EKLSDEYSWELFKQRAFSHELSG-TLASLGRRMVQRCGGLPLAIKTLGGL
LHSKKSEEDWLLISNSV-K---SKVMSSLRLSY
>Prunus|Prupe.2G052200.1.p_179_417
KENLLKVLDSKDDVSVITIVGMGGVGKTTLARLLYNDDKVKENFTLKAWA
CVSEDYDAIRVTKTLFDSV-TSKPCNTTDLN--LLQVKLREQLRGKKFLF
VLDDVWNEKDWNCLQTPF-TSGARGSKVLVTTRNKNVASFM-QNVPIQTL
EPLSHEDCWLLLAKHAFGNNSHP-SLEEIGMKIARKCNGLPLAAQTLGGA
LRSKLDFEVWNKVLNSI-ELYQKSILPALELSY
>Phaseolus|Phvul.011G193800.1.p_1_192
---------------------MGGMGKTTLAQHVYNHS-IIEDFAIKAWV
CVSEEFDIFMLTRAILESF-RKET-DNSNLD--MVQGRLKEKLNGMKFFL
VLDDVWNEHQWKSLQTPL-KYGAKGSKILITTRINKVASIM-QSNSIHQL
KQLQKDHSWQLFAKYAFQDNKNF-VLEEIGMKIVEKCQGLPLALETVGGL
LQSKSSVSEWEGVL-------------------
>Populus|Potri.001G446600.1_160_395
FEQIMKALD-D-NVNMIGLYGMGGVGKTTLVKEVGR--RAKESFDV-LMA
TLSQNPNFIDI-QDMADSL-G-H--G-EK-TKEGRADRLWQRLTEKKMLI
ILDDVWK-V-IN-LKEIIPD-AHRGCKILLTTRLENICSSM-KCQPKVFL
SLLSENEAWGLFKINA-GLHE-S-TLNTVAKEVARECKGLPIALVTVGRA
LR-DKSAVEWEVASKELKNFHDENAYACLKLSY
>Brachypodium|Bradi2g60434.3.p_410_659
RDELINMLDDKHPLKTVSIVGFGGLGKTTLAKAAYD--KVKVQFDCGAFV
SVSQN-NMEKVLKDVLFEL-NKKKAKIAARGEKQLIDELIEFLNDKRYLI
VIDDIWDKKAWELIKCAFSK-NNLGSRLITTTRIVSVSEACS-D-DIYRM
KPLSDDYSRRLFYKRIFSHEESPPELVQVSQDILKKCDGIPLAIITISGL
LTSK-TKDQWYRLLNSIGRLAEDEMKKILLYSY
>Prunus|Prupe.2G022400.1.p_169_392
KRQVVEFLQNAVNFDVVAIVGMAGVGKTTLAAQVFNE-DATEQFKPTAWV
CVSDDFNLERVTKQILGAV-TGQ--PTEDFN--QVQQHLHKELAGKKFLI
VLDDVWGCSLWMKLQSPF-RDGAAGSKIIVTTRDAEVSKMM-GATLVHNL
EPMSNDVCFEVFEQHAFRNNDPP-NFESLKEKIVARCSGLPLAARTLGGL
LLSKKM-NEWEEILNN-----------------
>Cinnamomum|Cm18971_6_216
-------LD-D-GVGKIGVYGIRGVGKTTIMTRIHN--KSKVAFNV-IWV
TVSKDSYIEKL-QDVSKAM-G-S-SH-NK-DAHQRSAELIQAFHRGRFLL
ILDDMWN-V-FP-LTKVIPN-VENKCKIVWTTRSQRVCREM-DSQVTIKV
DRLTNDESWTLFEEKL-GGNVSP-EIEQIAKAVVEECDGLPTEIITIGAA
MRGVDEITIWRNALEDLKN---------LRLK-
>Nymphaea|GWHPAAYW000451_191_440
KRVIVEKLNGESYVSIISIVGEGGIGKTTLAKMVFNE--VEQQFKRRWWV
CISERPNRMDLLRKILKEV-CKESKAR-SSV--DLCYEIRTELRRERFLL
VLDDVW-ED-WQGVENTL-TSVATGSKILITSRNINVSEGV-GALYMHRL
PILPEDESWNLFLNKAVRTEDSH-NLQDIAKKIVKKCGGLPLLIQTIGSL
MQTKSEKAEWKVIADSI-EMAQYGILPGLILSY
>Mimulus|Migut.I00985.1.p_196_404
-----GK-----EIHLVSVVGAGGIGKTTLAKLAYNDSQVNRFFQLKIWI
CVSETFDEVVIANEIIERA-GGSKPNTKQLE--MVLQCLKDTISGKKFLL
VLDDVWTEDKWESLRNCL-KYGGVGSKILVTTRNQKVAIVM-GTVKNHQL
GHLSHEHCWLLLGRIALSRNEHE-KFENIGQEIAKKCKGLPLAAKTLGSL
LRFKNSLEEWESVLNS-----------------
>Cinnamomum|Cm16517_154_384
MDKIWDLLD-K-HTSVISVYGMGGIGKTTLMKAINN--KLKAAFDV-IWV
TLSKQLNLEKI-QKIMSRR-R-K-DE-ND-SYQDRSSQLREWLTNQRYML
IVDDLWN-S-FN-LSEIIPD-KENGSKIAITTRIVQFCSDM-KAE-KIRI
EALTKDEAWDLFAANV-GKEVQP-HINDVAKGVAMECGGLPLAIVVVAKA
MEGQNKKELWQDALRALRAPEEGQVF-------
>Solanum|Solyc12g010660.1.1_1_209
---------------------MGGIGKTTLATKLYSDPCIMYRFDIRAKA
TVSQEYCVRNVLLSLLSSI---------DEPDDQLADRLQKHLKGRRYLV
VIDDIWTTKAWDDIKLCFPD-CNNGSRILLTTRNVEVAEYASGK-PPYHM
RLMNFDESWNLLHKKIFEKEGSSPEFENIGKQIALKCGVLPLAISVIAGL
LSKIKTLDEWQNVAENVSSVSTDACMRVLALSY
>Prunus|Prupe.1G235500.1.p_178_422
LSKIITILNDQENLSVMPIVGMGGLGKTTLAKSVFNDDSIGRHFDKKIWV
CVSNTFQVNSILSWILEYL-NPTKAGIQRQD--ALLQNLVEELKEKRYFL
VLDDVWNEDKWSKLMTCVSKHSAQGSVVIVTTRSASVASIT-KVLPMYVL
GGLSLDDCWDILKKRAFPYNPAK-DLETIGKDIAIKCAGIPLTAKVLGSM
LRSKYSIDEWLEIQNSI-ELEGDEIISVLKLSF
>Eucalyptus|Eucgr.E00958.1.p_163_379
IKELVKE-KDG-KHRVVSIWGMGGLGKTTLAKKVFNHDEVKSNFKGSAWA
CVSQQYHVKDILVEFF----------VMEMRDDELFETLYKIQQEERYLM
VLDDIWTKQDWNGIRAAFP--ENTRSKLLITTRNRVVPKYIDHG-FFYEP
HCLSNQESWELLMKRVFPKK-I-GEMKRLGDQLLKKCEGLPLAIIVLGGL
L----AINEWETIHKNINLLSDR-VSK------
>Prunus|Prupe.2G046000.1.p_171_390
KEKLMNLLDSNKDVSVITIVGMGGVGKTTLAQLLYNDDKVKEHFNLRTWA
YVSEDFDVTRVTKTLLESV-SSKAYDNKDLS--CLQVELGQQIKGKKFLF
VLDDLWNENDLSLLQRPF-ASGARGSRVIVTTRNKSVASLV-RTVPIHYL
EQLSDEDCWLLLSKHAFENNSHL-ELEEVGKKIASKCNGLPLAAETLGGL
LRFDTNYEEWNSILN------------------
>Daucus|DCAR_008803_184_388
-----------EDLPVIAVWGMGGQGKTTLARMVYNRDVVTDMFKKRMWV
TVSDDFDFIKILNQMVSSL-TSTASMLENPE--GLIKKLQNSLRGVKFLL
VLDDVWNEREWDNLKNSLLGGGAGGSKILVTTRKQKVVDVM-SCFITHRV
EKLSKENSWELFKRRAFSRGLTA-RYEAMGRRMVERCGGLPLAIKALGGL
LHSKRSEQEWFRIQES-----------------
>Prunus|Prupe.2G054500.1.p_191_394
----------KDDVSVLTIVGMGGVGKTTLARMLYNNNKVEGHFTLKAWA
CVSEDYNAFRITKTILESV-TSKPCNTTDLN--LLQVELREQLRGKKFLF
VLDDLWNENDWERLQTPF-NSGARGSKVIITTRNKNVASLM-KNVPIQFL
EPLSHQDCWLLLAKHAFGNNSNS-NLEDIGKQIALKCKGLPLAAQTLGGL
LRCNIDSEEWNRILN------------------
>Vitis|GSVIVT01009146001_209_414
----------GNNIDVISIMGMGGSGKTTLAQLLYNHDRVKQHFHLKAWV
CVSTEFFLIEVTKSFLKEI-GSETKSDDTLN--LLQLKLKESVGNKKFLL
VLDDVWDMKDWDGLRIPL-LAAAEGSKIVVTSRSETAAKIM-RAIRSHHL
GTLSPEDSWSLFTKLAFPNDSYP-QLETIGREIVDKCQGLPLAVKALGSL
LDSKADKREWEDILNS-----------------
>Daucus|DCAR_005785_170_390
ISYLVQMV-HEVELPVTAVYGMGGQGKTTVARMVYNRDAVINMFPKRMWI
TVSEDFDFMKILNQMVVSL-TSTASVLENTE--GLIKELQKNLKGEKFLL
VLDDVWNEKEWDNLRNSLLEGGARGSNILITTRSQEVAYAM-RCSVSYQV
KILSEEDSYELFKRIAFSHGVTE-AFEELGRRLVKRCGGLPLAIKTLGGL
LHSKESEQEWLEIQNS-----------------
>Cinnamomum|Cm189_41_264
--------D-V-EIRNIGIWGMGGIGKSRTLKLLNN--RLVESFDV-IWV
TVSGEGSRRKV-QNIAERL-K-N-KD-MS--DNGLRAFISNKLSVMKFLL
ILDDIWE-K-ID-LCDVIPN-QDNGCKVLLTTRDLDVCRQM-ETNEEIQM
EKLSEEEAWSLFNEKV-GD-VSP-SIEPIARDIVKKCSGLPLAIIVIGSS
LRKIRYVSVWRNTLRKLQLTQKGAVFSCLRISY
>Prunus|Prupe.2G022500.1.p_172_393
KRRVVEFVQGAVNFDVVAIVGMAGVGKTTLAAQVFNE-VATDQFKPTAWV
CVSDDFNLERVTKQILESV-TRH--PTEDFN--QVQQYLHTELAGKKFLI
VLDDVWGCSLWMKLQSPF-RDGAAGSKIIVTTRDAEVSKMM-GATLVHNL
ELMKNDVCFEVFEQHAFRNNDPP-NFELLKEKIVSRCRGLPLAARTLGGL
LLRKEM-NEWKEILNN-----------------
>Phaseolus|Phvul.001G133601.1.p_172_422
KENIIELLNDDTSLSVIPVVGIGGLGKTTLAKFVFNDSRIQECFPLKMWV
CVSDDFDIKQLIIKIINSV-NDQNLNMLDLE--QLQNQLTNKLSGQKFLL
VLDDVWNEDKWVELRNLI-QVSVSGSKILVTTRSHSIASMM-GTVPSHTL
EGLSEEDSLSLFVKWAFKEEEHP-HLVNIGREIVKRCKGVPLAVRTLGSL
LFSKFEANEWEYVSDNI-NLQKKDILPALKLSY
>Nicotiana|NbD007059.1_183_402
IKELVARL-NGKSLRVIPIVGMPGVGKTTLAKVVYNDEKVKDYFDLKAWF
CVSEPYDAFRITKGLLQEI-GSDKDD-SNLN--QLQVKLKESIKGKKFLI
VLDDVWNDNAWDDLKNLF-VLGDAGSRIIVTTRKESVAKTM-GN-EQISM
DTLSSDVSWSLFKRHAFDNDKHL-EHVEVGKQIAAKCKGLPLALKTVAGL
LRPKSEIEEWRHILR------------------
>Populus|Potri.011G124000.1_114_347
REMIWSWLK-D-EVSSIGIYGMGGVGKSSLATHIHN--QLQRPFKV-LWI
TVSQDFSISKL-QYIANAI-N-N-SN-ED-DEKKRAAKLYKALAKGKSVL
ILDDLWN-H-FH-LEKVIPV---NMCKLILTTRSLEVCRRM-GCQERIKV
ELLTKEEAWTLFKEKL-GHDASP-EVEQMAKLVAAECACLPLGIITMAGS
MRGVDDLYEWRNALTELKQVP-DEVFHILRFSY
>Populus|Potri.T026900.1_415_644
--VIWSLLD-D-KVPTIGIYGMGGVGKTTILKHIHN--ELQRPYDV-WWV
TVSQDFNINRL-QNIATQL-H-N-SR-ED-DDLHRAVKLSEELRKQKWIL
ILDDLWN-N-FE-LEEVIPL---KGCKLIMTTRSKTVCHQM-ACHRKIKV
KLLSEREAWTLFMEKL-GRAALP-EVEGIAKAVARECAGLPLGIIAVAGS
LRGVDDPHEWRNTLNKLREF--DKVFKLLRFSY
>Mimulus|Migut.D01700.1.p_124_358
VERIWSFLN-D-KVSSIGIYGMGGVGKTTLTKHIHY--RLE--QEV-FWV
TMSREFTVTML-QDIADVI-K-D-SD-EC-NEDKRAARLHEALLNEKFVL
ILDDLWE-G-VS-LEKMDPV---DGCQLIITTRSLNVCRQM-NCQEIIEV
ETLDTDEAWELFGEIH-GRQTNP-QVREIAKSMVAMCDGLPLSIITLAGS
MRGETVIHAWRDAMEELREMGDDKVFKIIKYNI
>Oryza|LOC_Os11g11950.1_164_403
KRLLAGWLSDEPDRAVITVSGIGGLGKTTLVTNVY--EREKVNFAAHAWI
VVSQTYNVEALLRKLLRKI--ELS-SLNNMDAHDLKEEIKKKIEDSKCLI
VLDDVWDKKVYFQMQDAFQ--NLQATRVIITTRENDVAALAT---RRLNL
QPLNGADAFELFCRRAFYNKGHPKELEKVANSIVDRCHGLPLAIVTIGSL
LSSRAAEFVWNKIYKQLRTLANNDVRAILNLSY
>Brachypodium|Bradi5g03110.1.p_178_416
RSKLTEWLTDEGESTVITVSGMGGLGKTTLVKNVY--DREKANFPAHAWI
VVSQTYGVGDLLETLLRKI--KQP-TGAKDDDYELTEAIKKILQGRKCLI
VLDDVWDRKAYTQICSAFH--GVQGSRVIITTRKEDVATLAL---RRLLV
QPLGSTESFNLFCKKAFHNPDRPPELQNVATAVVRRCHGLPLAIVSAGSL
LSTKPTDHAWCLTYNHLQSLRENNVQAILNLSY
>Cinnamomum|Cm4023_241_483
KEKIVNWLQNNENVSVISIVGIGGIGKTTLAKLVFNHEPVQNHFELRLWI
CVSYDFDITRLGNEIIELA-T-HNPSLSTME--KLQRRLGETLSGKKFLL
VLDDVWNEDKWDRLRDLL-LCGGRGSRIVVTTRILKVAFIM-SRVQPHIL
KPLSEDGCWSLFCQKVFLE-AHP-NLAPIGREIVKKCRGIPLAVVTLGGL
LRSERSRHKWEFVRDSM-NLDENEILPALRLSY
>Prunus|Prupe.1G164000.1.p_173_418
VSNIVTTLNNQENLAVMAIVGMAGLGKTTLAKSVYNDNSVIKYFEKRIWV
CVSDPFNINVILICMLESL-NPSKATVENQD--ALVKYLEEELREKRYLL
VLDDVWNEDKWESLMSYLSKNS-PGSKIIVTTRSGIVASLT-ETLPRPEL
KLLSTDECWFILKHVVCSDSDPH-DLERIGREIAKNCEGLPLMAKVLGGI
LHSKKSTSEWSRIKGNI-DLKTEDIMSVLKLSF
>Populus|Potri.001G419800.1_5_230
--------D-D-SIDMIGLYGMGGVGKTTLVKEVGR--RAKELFHV-LIA
TVSQNPNVTDI-QDMADSL-G-R--D-EK-SKKGRADRLWQRLG-KKMLI
ILDDVWK-V-IN-MEEIIPD-AHKGCKILLTTRLKDICSYM-ECQPIVLL
SLLSENEAWALFKINA-GLHE-S-TLNTVAKKVARECKGLPIALVTVGRA
LR-DKSAVEWEVAFKELKNYHEQNAYACLKLSY
>Cinnamomum|Cm18978_146_382
LQKIEECLD-D-EVGKIGVYGMGGVGKTTIMTHIHN--KFKNAFNV-IWV
TVSKESDLEEL-QGLSKAL-G-D-SN-YK-DALCKSAKLLEAFRKGKFLL
ILDDMWR-T-FP-LIKVVPN-QEKKCKIVWTTRSKKVCRGM-GSERIIEV
DGLAEDESWTLFKERL-GADVSP-EIEPIAKAVVEECDGLPLGIITVGAA
MRGVDDTIIWRNALQDLKNRDEGDVFSCLRFSF
>Oryza|LOC_Os11g13940.1_258_472
TSRLVE-M-REEKAFKVAIVGTGGVGKTTLAQNIYNDQRVKGNFSKHAWI
CVSQEYSEVNLLKELLRNM-GV-HEQGETVG--ELQSKLASTIKDESLFV
VLDDVWQSEVWTNVRTPF-HD-AAKATILVTARDELVVRRV-GAEHLHRV
EMMSTDVGWELLWKSMNIKEEE--TLQHIGTKIVSKCGGLPLAIKVIASV
LATKKTKNTWEKVIES-----------------
>Nymphaea|GWHPAAYW000456_197_433
---------EECDVSIISIVGEGGIGKTTLAKMVFSE--VKQQFGCRWWV
CVSERPNRKDLLRKILKEV-CKESKAG-SLN--DLCTQIQSELWNKRFLL
VLDDVW-ED-WQGVESTL-TRGAMGSKILITSRNIDVSKGV-GALYMHRL
PILQEDESWNLFLNKALMSKDSH-NLHDIAKKIVKKCSGLPLVVQTVGSL
MRTKSEKAEWKVVADSI-EMAQYGILPGLILSY
>Musa|GSMUA_Achr1P12560_001_156_392
AQNLINSI-EKPKCVVFGIVGMGGIGKTTLARKIFNDERIIQNYPIRAWL
CVTKDYSETDLLKEMIRSV-GGSVE-AESRA--ELEPKLVSLLS-RNLLL
VLDDVWSADVWEDLKNPL-ILGTSNCRIVVTTRDENVARNL-GD-NVHHV
EKMDEECGWELLWKTVWDNEDS--RFKKIGNKLVQKCDGLPLAIKVLAGV
LRSRRSPMEWERVIRSL-RM-KFDVLGVLFLSY
>Eucalyptus|Eucgr.E03804.1.p_175_391
KQKIIEIL-NHKILSVVPIVGMGGMGKTALAKSVCSDDAVKAQFELLLWV
CVPEDFDLKKTINRIIKDA-NSQSLSNLDIQ--PLQTILRNTIKDKKFLL
VLDDVWSNDRWEELKSLL-TEGAHGSKIIVTTRSSEVASMM-GTHPTHNL
ESLSHEDSMALFTKWAFDQEQCP-YLLDIGNDIVKKCQGVPLLVKTMGSL
LYTKDEEWYWAHIRD------------------
>Beta|KMT01082_110_357
VKKIVCDLE-TGENRVIGVWGKSGVGKTTLAKEVYFD-HIRKHFNF-SWV
HVPQ--N-KGLLRGIL-TF----AKDIST-D-QELINEVYEVLLEKKCLV
VLDNVWSEI-WDGIKAAFPD-DDSGSKFLFTTENRQVAEKM-YEAMIHEI
KCLSYDQSWELLQSNL-GSQGDP-KMMEMVKKMLKLCQGIPLAITALGGL
MVTKKTPEEWQILLSSHNNGNEQSYEKVMEVC-
>Nymphaea|GWHPAAYW000340_201_436
---------EKHNVSIISIVGEGGIGKSTLAKVVFNE--VEQQFERRWWV
CVSERPKRKDLLQKIMKEV-CKGSKAGTNLN--HLYTQIQSVLSMKRFLL
VLDDVW-ED-WEGVGSTL-MNGATGSKILLTSRNIDVCKGI-GALYVHRL
PILPVNESWTLFLNKASVTKDSH-HLLDIAEKIVKKCGGLPLVVQTVGSL
MRTKPDKAKWEEVAKSI-EL-QYGILPGLLLSY
>Mimulus|Migut.D01949.1.p_167_406
FTRIKGRLSSQSERMVVCLAGMAGIGKTTLAKKLCQDPLITSHFSAHVFV
TIGPKWRSIYTLIDILKQL--D---RPRELEEDCLKRSISESLKGLRYLI
VLDDVWNEEL--ELVNSFPD-DKNGSRVLLTTRIEEVGKCL--D-CGYNV
RFLDKKESWDLLREKVFG-EESSYALERARKKIAENCEGLPLTIVTVGDI
LS-KKTLEYWNEVADE-HSVK-DDMSNVLYPSY
>Oryza|LOC_Os12g36690.1_168_410
KSELTKRLHDRQQSNIISIVGFGGLGKTTLANSLLQ--ELEAKFDCHFFV
SVSLK-DINKILKSILPQL-DKKRAHIEAWETKQFIDEIQDFLKNKRFLC
VIDDVWEKSAWDDIKLAVQD-AKLGSKIIVTTRNMVVAEHA--G--VYEM
KPLSNDDSRQLFCKRIFDSNDDPGDLCGVTEKILKKCGGVPLAIITTACL
LASK-NSEEWDKVNKSISLLENNDMRKILSLSY
>Eucalyptus|Eucgr.E00699.1.p_172_327
--------------RVISIWGMGGLGKTSLARKVLAQDEVKNHFNGSAWA
CVSQEYDVKEILVGILVKLIS-GQDSIKKMITQELFEKLHKTLQEKRCIV
VLDDIWTKGAWDSLRDAFP--ENTRSKLLITTRNRDVAKYINQG--IHEL
QCLSDRESWDLLKKRAFPEK-G----------------------------
---------------------------------
>Vitis|GSVIVT01012421001_189_399
--------DTGDKMGVMSMVGMGGSGKTTLARLLYNDEEVKKHFDLQAWV
CVSTEFLLIKLTKTILEEI-RSPPTSADNLN--LLQLQLKEQLSNKKFLL
VLDDVWNLNEWNILRTPL-LAAAEGSKIVVTSRDQSVATTM-RAVPTHHL
GKLSSEDSWSLFKKHAFQDDNFL-ELERIGRQIVDKCQGLPLAVKALGCL
LYSKVEKREWDDVLK------------------
>Panicum|Pahal.H01947.1_177_415
--EIIELL--EMQHKVVSIYGTAGQGKTTLAMEVYR--KITEAFDCRAFV
SVSQT-DIKKLLRDILSQI-SNNQDQTERWEMEQLIRNMRDYLIDKRYLI
LIDDIWSVAAWELIESALPR-NDNGSIVITTTRSKTVAKSCAGA-HMYEA
QPLGDDDSQRLFFKRLFCSREDPQDLREVSSDILKKCGGLPLAIISIAGL
LANK-TVEVWVNTLKSISAVDKDDMKRILLLSY
>Mimulus|Migut.I00987.1.p_195_434
-----GK-----EIHVVSVVGAGGLGKTTLAKLAYNDIRVKVCFGLKIWI
CVSDTFDQVGIANEIIEGT-GGSKPKTDQLE--MVLQCLKETISGKKFLL
VLDDVWTEDKWEPLKNAL-KCGGAGSKILVTTRNERVAIMM-GTVKNHYL
GYLSHEKCWLVLCRIALSRNECE-NFENIGKEIAKKCKGLPLAAKTLGSL
LRFKNTLEEWTNILDSV-ELKVKLLFSHLLLSY
>Panicum|Pahal.H01923.1_174_412
--EIIELL--EMQHKVVSIYGTAGQGKTTLAMEVYR--KITEAFDCRAFV
SISQT-DIKKLLRDILSEI-SNNQDQTERWEMEQLIRNMRDYLIDKRYLI
LIDDIWSVEAWELIESALPR-NDNGSIVITTTRSKTIAKSCAGA-HMYEA
QPLGDDDSQRLFFKRLFCSREDPQDLREVSSDILKKCGGLPLAIISIAGL
LANK-TVEVWVNTLKSISAGDKDDMKRILLLSY
>Prunus|Prupe.1G010700.1.p_183_425
-SKIITILNDQENLSVMPIVGMAGLGKTTVARSLFNKDSIGGHFEKKIWV
CVSNTLEVNSILSWILEYL-NPTKAGIQRLD--ALLKNLIQELEKKRFFL
VLDDVWNEDKWSNLMTCLSKHSAQGSVIIVTTRSASVASIT-KVLPMYVL
RSLSVDDCWDILKKRAFPDNHAK-DLETIGREIARKCAGIPLTAKVLGSM
MRSKYSIDEWLEIQKSM-ELEGDEIMSILKLSF
>Populus|Potri.017G128000.1_171_387
KEDLINML-SSDDFSVYAICGMGGLGKTTLAQLVYNDGRIEEHFDLRVWV
CVSVDFSIQKLTSAIIESI-ERSSPDIQQLD--TLLRRLQEKLGGKKFLL
[truncated: 1,274,829 more chars]
