# Supplementary material for: Variation in plant Toll/Interleukin-1 receptor domain protein dependence on ENHANCED DISEASE SUSCEPTIBILITY 1
Source: Plant Physiol. 2022 Oct 13;191(1):626–42. doi: 10.1093/plphys/kiac480 (PMC9806590; doi:10.1093/plphys/kiac480)
Supplement: kiac480_Supplementary_Data [file kiac480_supplementary_data.zip › kiac480_Supplementary_Data/SupplementalFileS18_V1_20220811.treefile]

(Nymphaea_GWHPAAYW019207_211_405:0.2168288397,(Nymphaea_GWHPAAYW019207_1352_1572:0.0422087776,(((((((((((((((((((((((((((((((((Pinus_PITA_000024075-RA_58_212:0.0839134003,(((Pinus_PITA_000024075-RA_1128_1282:0.0269870661,Pinus_PITA_000024075-RA_1283_1441:0.0000022514)67.3/82:0.0147703791,Pinus_PITA_000024073-RA_507_701:0.0195811174)95.3/99:0.0433716407,Pinus_PITA_000024075-RA_1787_2026:0.0730530070)74.8/77:0.0342387050)98.7/100:0.1073146951,Picea_MA_10435822g0010_296_536:0.1414356318)82.2/81:0.0748984159,Pinus_PITA_000035527-RA_29_266:0.2488052072)96.6/99:0.0920535401,(((((Pinus_PITA_000009793-RA_390_592:0.2220794502,Pinus_PITA_000060437-RA_15_165:0.3321602408)98.2/100:0.3731864380,Pinus_PITA_000078253-RA_153_324:0.2053559736)12.1/62:0.0264748503,Pinus_PITA_000013853-RA_13_169:1.1725414095)97.8/92:0.2425833190,((((((Pinus_PITA_000021445-RA_748_991:0.0047196012,Pinus_PITA_000087490-RA_169_413:0.0712377885)79.7/76:0.0196317202,Pinus_PITA_000020984-RA_145_388:0.0288997121)94.3/95:0.0431172746,Pinus_PITA_000026865-RA_568_784:0.0630044158)99.6/100:0.1350001596,(((Pinus_PITA_000021448-RA_288_478:0.0244467669,Pinus_PITA_000021446-RA_167_409:0.0379675792)83.2/78:0.0191700923,Pinus_PITA_000026869-RA_202_446:0.0439937733)79.2/87:0.0314715792,Pinus_PITA_000082968-RA_128_278:0.1084673368)99.5/100:0.1158676536)25.4/62:0.0282581399,Pinus_PITA_000049863-RA_153_315:0.2581871535)85.7/85:0.0518053353,Picea_MA_122523g0010_1_223:0.2008088430)98/100:0.1249689916)57.4/20:0.0209723305,((((Pinus_PITA_000016406-RA_8_226:0.0562872721,Pinus_PITA_000016406-RA_560_761:0.0822399947)31.6/47:0.0085154066,Pinus_PITA_000011116-RA_120_305:0.1323231524)100/100:0.2303962576,(((((Pinus_PITA_000025595-RA_340_581:0.0344578886,Pinus_PITA_000016407-RA_257_493:0.0399895448)87.4/93:0.0205174980,Pinus_PITA_000069621-RA_48_253:0.0193004542)64.9/66:0.0241322836,Pinus_PITA_000003536-RA_11_208:0.1639279330)100/100:0.1972743441,Picea_MA_10059887g0010_69_296:0.1434634906)23.8/47:0.0281549353,Picea_MA_13844g0010_109_272:0.1489031638)91.3/90:0.0633734159)60/67:0.0221445142,Picea_MA_399969g0010_167_396:0.2083279020)99.7/100:0.1876867191)85.5/28:0.0307248666)75.3/26:0.0327455025,((Picea_MA_10432522g0010_399_616:0.1448658660,Picea_MA_233928g0010_172_417:0.0582331032)8.8/41:0.0293141015,(Pinus_PITA_000084480-RA_172_420:0.0098720323,Pinus_PITA_000060273-RA_62_308:0.1119398095)99.4/100:0.1233842479)100/100:0.2899428741)100/100:0.2579162570,((((Pinus_PITA_000039946-RA_311_491:0.2913539398,((Pinus_PITA_000025580-RA_173_409:0.2235541295,Picea_MA_322817g0010_170_379:0.2112865385)95.7/97:0.1129403151,(Picea_MA_8869735g0010_128_329:0.0846650468,Picea_MA_728287g0010_177_409:0.1194346879)99.8/100:0.1795724882)29/66:0.0472511616)26.6/57:0.0149928367,(Picea_MA_460348g0010_171_375:0.2010679768,(Picea_MA_733g0010_175_380:0.1093769700,Pinus_PITA_000038362-RA_223_416:0.1783200108)91/90:0.0872326859)99.4/100:0.1770388913)96/100:0.0801710163,(Pinus_PITA_000077704-RA_53_263:0.3499646533,((Pinus_PITA_000026873-RA_398_633:0.0473425364,Pinus_PITA_000015307-RA_477_645:0.0952381961)100/100:0.2585508150,(Pinus_PITA_000087183-RA_135_321:0.1971410706,Picea_MA_90078g0010_162_375:0.2883793027)84.3/84:0.0760009018)95.9/99:0.1256687160)97.6/100:0.1220111629)88/88:0.0526086104,(((((((Pinus_PITA_000082729-RA_349_505:0.1363683262,((Picea_MA_263076g0010_19_250:0.0313394601,Picea_MA_133928g0010_173_404:0.0259546973)93.6/98:0.0290265719,((Pinus_PITA_000017175-RA_166_400:0.0060233664,Pinus_PITA_000019828-RA_167_371:0.1502081237)100/100:0.0968265441,Pinus_PITA_000064990-RA_107_305:0.0471215169)88.8/86:0.0229613060)89.2/86:0.0237058791)89.9/90:0.0423306540,(Pinus_PITA_000017176-RA_180_342:0.0073578269,Pinus_PITA_000030295-RA_144_335:0.0214822161)99.9/100:0.1215437131)95.5/99:0.0670174030,(((Pinus_PITA_000077046-RA_147_364:0.0338893361,(Pinus_PITA_000014080-RA_150_389:0.0203763063,(Pinus_PITA_000014074-RA_73_293:0.0218610386,Pinus_PITA_000014073-RA_40_208:0.0512105342)97.7/100:0.0461320281)97/98:0.0539526761)100/100:0.2447788777,Pinus_PITA_000034217-RA_151_379:0.3314245439)98.3/100:0.1298232361,((Picea_MA_10432222g0010_280_488:0.0000020643,Picea_MA_162415g0010_170_403:0.0050355035)97.6/100:0.0581928985,Picea_MA_31961g0010_37_252:0.0623522028)100/100:0.1868365331)9.8/50:0.0191278924)83.9/66:0.0232121327,((((Pinus_PITA_000065740-RA_1_204:0.0202285404,(Pinus_PITA_000058723-RA_166_344:0.0409042852,Pinus_PITA_000084992-RA_45_214:0.0720606622)72.5/85:0.0166888790)76.6/74:0.0079469472,Pinus_PITA_000046265-RA_1_218:0.0492288081)61.5/79:0.0038089144,Pinus_PITA_000059662-RA_127_289:0.0238252951)69/73:0.0386523196,Pinus_PITA_000088595-RA_8_173:1.4874544623)93.2/100:0.1198197800)84/83:0.0329767266,Pinus_PITA_000067246-RA_63_239:0.2092323913)81.1/77:0.0364023310,(Picea_MA_23524g0010_170_406:0.0627151703,Pinus_PITA_000057224-RA_1_161:0.0696946767)100/100:0.2348004734)82.2/79:0.0558064785,(Pinus_PITA_000030650-RA_184_423:0.1449526609,Pinus_PITA_000067732-RA_140_366:0.1816260510)100/100:0.5884366034)81.9/85:0.1274833556)66.1/69:0.0674448412)8.2/48:0.0466828849,(((Pinus_PITA_000010003-RA_380_601:0.0452902996,Pinus_PITA_000010006-RA_165_387:0.0403560514)99.5/100:0.1136490159,Pinus_PITA_000057551-RA_226_440:0.1858784688)99.5/100:0.1331070181,((Picea_MA_10426603g0010_169_418:0.0618400634,Picea_MA_182556g0010_169_418:0.0605731158)97.7/99:0.0967473578,Picea_MA_259247g0020_1_229:0.0720299122)99.6/100:0.1362337660)94/93:0.0861318894)99.5/99:0.3308878859,(((Picea_MA_10052798g0010_109_345:0.1544772130,(Picea_MA_612817g0010_123_309:0.2337181198,Pinus_PITA_000019303-RA_101_265:0.4194482595)21.7/49:0.0350015981)82/71:0.0260496636,(Picea_MA_10436684g0020_1_191:0.0630633319,Picea_MA_10436846g0020_124_284:0.1269152344)97.1/98:0.1049519567)81/81:0.0757031020,(Pinus_PITA_000014657-RA_176_415:0.2796055388,((Picea_MA_674039g0010_163_409:0.0979367274,Picea_MA_60828g0010_1_223:0.0629556707)37.3/67:0.0427515260,Picea_MA_10321737g0010_170_390:0.1795298473)93/95:0.0850587961)99/100:0.1977375982)91.4/84:0.1301897724)59.6/90:0.2161516244,Beta_KMS96753_3_175:2.0236380236)72.3/75:0.0930268952,((Mimulus_Migut.G01219.1.p_192_408:0.7249720846,Mimulus_Migut.G01042.1.p_161_377:0.9679167979)97.8/100:0.4882016453,Mimulus_Migut.H02356.1.p_197_401:0.7487090855)99/99:0.5271518337)50.9/52:0.0768268272,((((((((((((((((Ananas_Aco023658.1_302_545:0.0000020643,Ananas_Aco023658.1_1290_1533:0.0094993596)86/99:0.0106999178,Ananas_Aco023663.1_159_402:0.0329395992)81.9/89:0.0123407046,Ananas_Aco023660.1_149_391:0.0364941338)99.7/100:0.2260199233,((Oryza_LOC_Os09g14060.1_164_408:0.0372081712,Oryza_LOC_Os09g14010.1_151_393:0.0859609381)100/100:0.4289466470,Oryza_LOC_Os09g14100.1_178_419:0.2987333283)94.2/95:0.1340362466)96.8/95:0.1851097017,(Oryza_LOC_Os01g72680.1_123_365:0.1304226340,Hordeum_HORVU3Hr1G109680.1_156_397:0.1157539797)100/100:0.3282505145)92.1/95:0.1354147562,Ananas_Aco022848.1_87_309:0.9576315205)73.6/18:0.0348417576,((((Brachypodium_Bradi2g61510.1.p_204_368:0.4936598623,Oryza_LOC_Os12g10410.1_205_428:0.4144462565)96.9/100:0.3480807789,(Brachypodium_Bradi2g61510.1.p_426_640:0.7694165206,Brachypodium_Bradi2g61520.2.p_169_418:0.6989247757)88.4/93:0.2118333056)86.2/80:0.1239489391,(((Brachypodium_Bradi1g67840.1.p_175_405:0.0751446445,Hordeum_HORVU0Hr1G008580.1_173_401:0.1220732778)84.2/75:0.0346599933,Panicum_Pahal.H02425.1_174_400:0.0860591928)75.3/62:0.0231729250,Oryza_LOC_Os03g14900.1_174_400:0.1057865277)100/100:0.5179284781)92/86:0.1558338251,((((Ananas_Aco015119.1_164_402:0.0335148493,(Ananas_Aco015116.1_170_401:0.0382101888,Ananas_Aco022859.1_84_315:0.0126600101)62.4/69:0.0100718237)0/59:0.0000027708,Ananas_Aco015115.1_169_400:0.0380856692)99.9/99:0.2976283918,(Oryza_LOC_Os09g10054.1_166_393:0.2692387824,Hordeum_HORVU3Hr1G108500.11_235_443:1.3780314256)91.9/87:0.1891362130)59.2/56:0.0519182980,((Oryza_LOC_Os12g30760.1_280_510:0.0005271218,Oryza_LOC_Os12g30720.1_180_407:0.0377071757)99.9/100:0.4042800921,Oryza_LOC_Os11g36410.1_165_383:1.0074010583)78.8/70:0.0776508570)92.2/94:0.1083981256)89.7/78:0.1107069971)9.2/9:0.0292977355,Oryza_LOC_Os03g10900.1_185_431:0.6741903373)89.2/62:0.1228704198,((Ananas_Aco021358.1_220_460:0.3292045007,(Panicum_Pahal.I03676.1_142_384:0.1837747965,Brachypodium_Bradi5g01205.1.p_161_394:0.2399280144)100/100:0.7106646170)83.7/70:0.1538581757,Musa_GSMUA_Achr6P11450_001_155_380:0.4894176014)94.5/98:0.1612094709)97.3/95:0.1580500674,(((((((Vitis_GSVIVT01017229001_174_413:0.4673593068,(((Vitis_GSVIVT01017017001_167_396:0.0000020867,Vitis_GSVIVT01017020001_2_209:0.0265313288)98.5/100:0.0593810680,(Vitis_GSVIVT01017023001_2_210:0.0625108420,Vitis_GSVIVT01017026001_2_210:0.0420250982)27.2/50:0.0158047530)91.9/80:0.0277813265,(Vitis_GSVIVT01025877001_227_453:0.1912425915,Vitis_GSVIVT01017016001_2_180:0.0991031004)0/22:0.0081359918)99.4/95:0.1505447807)0/42:0.0000225457,((((((Eucalyptus_Eucgr.F04244.1.p_99_338:0.0672152957,(Eucalyptus_Eucgr.F04256.1.p_159_397:0.0295755181,Eucalyptus_Eucgr.L02679.1.p_157_394:0.0665915048)94.5/94:0.0406177514)98.6/99:0.0708384272,((((((((Eucalyptus_Eucgr.L01366.1.p_163_403:0.0545646242,(Eucalyptus_Eucgr.L01175.1.p_163_403:0.1064687029,Eucalyptus_Eucgr.L01363.1.p_158_386:0.0402772208)93/90:0.0373135836)97.8/100:0.0666359543,Eucalyptus_Eucgr.B00330.1.p_157_396:0.1542375787)42.8/35:0.0327392835,Eucalyptus_Eucgr.L01171.1.p_157_396:0.1451767593)28.2/10:0.0184926702,(Eucalyptus_Eucgr.L02932.1.p_158_395:0.1718709644,(Eucalyptus_Eucgr.B00322.1.p_157_395:0.1227756668,Eucalyptus_Eucgr.L01173.1.p_13_251:0.1766278241)58.2/20:0.0156205788)58.1/15:0.0251739199)96.8/98:0.0691482164,(Eucalyptus_Eucgr.F04228.1.p_116_353:0.2048697437,((Eucalyptus_Eucgr.F04221.1.p_115_354:0.0464830850,Eucalyptus_Eucgr.L01638.1.p_136_360:0.0837733474)96.3/100:0.0600234870,Eucalyptus_Eucgr.F04224.1.p_159_376:0.1371978990)79.1/78:0.0654889641)94.7/94:0.0752932710)76.8/72:0.0317289270,Eucalyptus_Eucgr.F04170.1.p_173_334:0.2204960120)0/44:0.0000023580,(Eucalyptus_Eucgr.L01792.1.p_160_381:0.0484394963,Eucalyptus_Eucgr.F04249.1.p_172_323:0.0236350992)99.7/100:0.1351268949)84.8/66:0.0305545899,(Eucalyptus_Eucgr.F04225.1.p_159_399:0.0139452169,Eucalyptus_Eucgr.L02580.1.p_159_375:0.0460815963)100/100:0.1706112710)84.2/73:0.0247689198)96.3/95:0.0571191958,(Eucalyptus_Eucgr.L01793.1.p_150_389:0.0674532379,(Eucalyptus_Eucgr.L02107.1.p_159_398:0.0506094619,Eucalyptus_Eucgr.F04253.1.p_200_439:0.0403574864)90.1/95:0.0332048131)99.9/100:0.1209845590)87.3/67:0.0338273981,Eucalyptus_Eucgr.F04172.1.p_161_399:0.2125446007)12.7/64:0.0495745175,Eucalyptus_Eucgr.L03712.1.p_141_377:0.2067918442)100/100:0.4193164045,Phaseolus_Phvul.008G061300.1.p_157_387:0.4237792917)88.4/67:0.1288332468)84.7/53:0.0502788494,((Vitis_GSVIVT01020267001_159_398:0.0105785920,Vitis_GSVIVT01020278001_1_218:0.0218328523)98.9/100:0.1092870240,Vitis_GSVIVT01020290001_1_217:0.1539366628)99.9/100:0.1921028186)70.1/52:0.0539984075,((((((Vitis_GSVIVT01017148001_165_395:0.0000024528,(Vitis_GSVIVT01017136001_195_408:0.0212302715,(Vitis_GSVIVT01017143001_1_219:0.0000020643,Vitis_GSVIVT01017134001_1_219:0.0266262796)0/69:0.0000020308)82.9/64:0.0050284995)82.8/80:0.0136411563,Vitis_GSVIVT01017142001_1_219:0.0458954654)99.9/100:0.1242461322,((Vitis_GSVIVT01017149001_1_219:0.0425498796,Vitis_GSVIVT01017146001_1_209:0.0350440453)76.2/75:0.0234973052,Vitis_GSVIVT01017166001_1_211:0.1523896879)88.3/94:0.0427162704)99.9/100:0.1759393410,Vitis_GSVIVT01017079001_1_218:0.1083530568)25.8/56:0.0201818841,Vitis_GSVIVT01017232001_1_218:0.1836511867)98.9/99:0.1217960219,(Vitis_GSVIVT01034252001_8_239:0.0725970305,Vitis_GSVIVT01016962001_422_661:0.0380881395)100/100:0.3028129143)75.6/59:0.0349301658)90.4/79:0.0720002858,(Amaranthus_AHYPO_015565-RA_159_400:0.0352011751,Amaranthus_AHYPO_015564-RA_160_400:0.0361354208)100/100:0.4814846716)80.6/75:0.0787509008,(((((((((((Arabidopsis_AT1G61180.2_156_397:0.0315010744,(Arabidopsis_AT1G61310.1_158_399:0.0095367903,(Arabidopsis_AT1G61300.1_45_286:0.0360660659,Arabidopsis_AT1G61190.1_157_398:0.0200832167)92.9/92:0.0289480664)44.8/64:0.0186618744)100/100:0.2995706893,(Arabidopsis_AT5G05400.1_160_381:0.4514495952,Arabidopsis_AT5G47250.1_161_398:0.6336141464)72.9/32:0.1017841451)41.7/9:0.0340166902,((Arabidopsis_AT1G12220.1_161_402:0.1663564571,Arabidopsis_AT1G12280.1_160_401:0.2154194321)52.4/55:0.0369795828,Arabidopsis_AT1G12210.1_161_400:0.1930325274)86.8/66:0.0389276338)88.4/20:0.0475609419,((Arabidopsis_AT1G63350.1_156_397:0.1570485884,(Arabidopsis_AT1G63360.1_157_398:0.0709404443,Arabidopsis_AT1G62630.1_156_398:0.1119276830)99.6/100:0.1469381186)99.8/100:0.1829684750,(Arabidopsis_AT4G10780.1_158_399:0.1593152595,Arabidopsis_AT1G12290.1_159_401:0.2078372793)96.3/98:0.0862659235)65.4/69:0.0526117911)94.9/20:0.0760858471,Arabidopsis_AT5G63020.1_161_400:0.1803438940)47.2/24:0.0471891092,((((Arabidopsis_AT5G43740.1_157_395:0.0450904419,Arabidopsis_AT5G43730.1_157_396:0.0493338053)3.5/50:0.0184057917,Arabidopsis_AT1G51480.1_247_485:0.1058165447)98.4/100:0.1308816475,Arabidopsis_AT1G15890.1_159_399:0.2062283915)98.5/99:0.1907297793,Arabidopsis_AT5G47260.1_155_390:0.5315796941)0/47:0.0873010769)97.1/96:0.2466150513,Populus_Potri.013G007400.1_100_318:0.7696781881)27/54:0.0715943236,Populus_Potri.001G313300.1_159_390:0.2330017285)78.6/31:0.0426519238,((Prunus_Prupe.3G083200.1.p_165_403:0.0160760669,(Prunus_Prupe.3G080600.1.p_165_403:0.0107315768,Prunus_Prupe.3G080300.1.p_165_403:0.0145368779)87/95:0.0181737327)100/100:0.2081934910,Prunus_Prupe.3G054800.1.p_166_387:0.1295741115)97.1/93:0.0848403788)35.7/20:0.0300786637,(Arabidopsis_AT1G52660.1_151_365:0.0283661036,Arabidopsis_AT3G15700.1_157_364:0.0909069520)100/100:0.4870133950)84.5/62:0.0514262378,((((((Vitis_GSVIVT01038391001_2_224:0.0161088483,Vitis_GSVIVT01038404001_2_224:0.0324908601)86.1/92:0.0244856243,Vitis_GSVIVT01017269001_2_224:0.1030740043)0/38:0.0093696619,Vitis_GSVIVT01038446001_2_176:0.2281799561)100/100:0.2036284521,Vitis_GSVIVT01017267001_4_229:0.2822482979)78.8/74:0.0274381099,(Vitis_GSVIVT01038402001_5_241:0.0098437904,Vitis_GSVIVT01038386001_5_243:0.0000022234)100/100:0.2603402854)68.5/64:0.0360710807,(Vitis_GSVIVT01023748001_52_283:0.2472340507,Vitis_GSVIVT01015976001_1_191:0.1443114787)94.3/94:0.0693512710)94.5/92:0.0803533692)92.8/89:0.0762934245)99.6/99:0.2010457970,(((((Arabidopsis_AT4G26090.1_159_398:0.4519263541,Vitis_GSVIVT01015167001_1_216:0.0600902338)79.4/68:0.0459321869,Populus_Potri.006G147100.1_101_311:0.2768718629)66.8/66:0.0556022177,Daucus_DCAR_017175_156_393:0.2633992061)48.2/66:0.0719700864,(Beta_KMS96850_128_353:0.1266144443,Amaranthus_AHYPO_013807-RA_121_332:0.1863726509)99.3/100:0.2033205064)99.6/100:0.2258454065,(((((Ananas_Aco014498.1_183_397:0.0952699672,(((Oryza_LOC_Os01g57870.1_153_373:0.0894131305,(Brachypodium_Bradi2g52150.1.p_152_359:0.0396880116,Hordeum_HORVU3Hr1G077670.1_163_373:0.0797675314)93.9/96:0.0430916248)16/39:0.0243823929,(Panicum_Pahal.E01338.1_163_370:0.0168744195,Zea_Zm00001d043233_P001_164_369:0.0391151345)72.1/54:0.0086414354)85.8/44:0.0306874607,Panicum_Pahal.E01339.1_160_368:0.1738697419)99.1/55:0.1283241178)17.1/27:0.0351873546,Oryza_LOC_Os04g39460.1_148_366:0.6742578345)90.6/94:0.1018835530,Musa_GSMUA_Achr5P11980_001_164_388:0.2617350471)87.1/86:0.0811797731,(Musa_GSMUA_Achr7P08530_001_156_395:0.5952656218,Musa_GSMUA_Achr9P02520_001_152_384:0.3379445223)0/30:0.0323897023)97.4/96:0.2006781078,(Musa_GSMUA_Achr4P28700_001_167_407:0.5228628511,((((Panicum_Pahal.G01054.1_168_408:0.0612478052,Zea_Zm00001d003048_P001_245_486:0.1729087070)94.7/98:0.0825213229,Brachypodium_Bradi5g15560.1.p_170_408:0.1467254224)99.5/100:0.2328416464,Ananas_Aco022847.1_181_410:0.4512249027)76.5/70:0.0768821570,(Panicum_Pahal.G01055.1_183_420:0.1627765885,Brachypodium_Bradi5g15565.1.p_173_409:0.1309882014)95.4/94:0.1309190971)93.8/89:0.1809251973)100/100:0.5544951438)87.2/71:0.1094864318)68.9/59:0.0603914849)89.3/78:0.0936470447)99.8/100:0.2429343798,(((((((((((((((((((((Populus_Potri.T016200.1_292_520:0.0451161582,(Populus_Potri.T004100.1_5_229:0.0595222546,(Populus_Potri.T004200.1_242_473:0.0385117086,Populus_Potri.T003900.1_335_568:0.0725792490)95.8/98:0.0411017891)37.6/59:0.0120685790)98.5/100:0.0883746004,Populus_Potri.T003600.1_61_295:0.0984239294)98.6/99:0.1036198973,(((Populus_Potri.T045200.1_175_412:0.0298653638,Populus_Potri.018G136300.1_4_227:0.0254824792)69.3/71:0.0109469668,Populus_Potri.018G136500.1_57_236:0.0247457941)93.6/96:0.0281141454,Populus_Potri.T014600.1_64_287:0.0181849182)99.4/100:0.0980294559)95/95:0.0654374757,((((((Populus_Potri.T016200.1_1413_1647:0.0739760821,(Populus_Potri.T015300.1_218_452:0.0971639200,Populus_Potri.T013200.1_26_260:0.0493341290)97.4/98:0.0572952655)100/100:0.1749298998,(Populus_Potri.T044600.1_207_438:0.0522379312,Populus_Potri.T015200.1_206_438:0.0401245094)100/100:0.1963713377)87.9/62:0.0307348943,((((((((((Populus_Potri.T026900.1_415_644:0.0756243563,Populus_Potri.T028100.1_102_289:0.0323986337)95.9/86:0.0345619966,(Populus_Potri.T025300.1_7_195:0.1050767918,Populus_Potri.T024900.1_1_210:0.0717664501)73.2/29:0.0052030484)87.4/28:0.0110513562,(Populus_Potri.T027200.1_329_556:0.0928337860,Populus_Potri.T028700.1_7_219:0.0630392351)84.1/78:0.0162480095)60.1/29:0.0110397408,(Populus_Potri.T027300.1_290_519:0.1334938325,(Populus_Potri.T026800.1_140_372:0.1201974101,Populus_Potri.019G014500.1_1_211:0.1086562897)69.4/26:0.0066861028)46.9/9:0.0095584772)76.7/8:0.0067798070,(((Populus_Potri.T025000.1_251_478:0.1096895518,Populus_Potri.T026700.1_6_208:0.0831376131)77.5/76:0.0211551095,Populus_Potri.T024700.1_326_559:0.0689535304)98.2/98:0.0512097177,Populus_Potri.T026400.1_60_292:0.1247675797)88/78:0.0236044251)56.9/14:0.0152846941,(Populus_Potri.T052000.1_398_629:0.0470353499,(Populus_Potri.T026200.1_308_537:0.1192882322,Populus_Potri.T028300.1_1_212:0.0956424310)97.6/97:0.0540518259)90.5/54:0.0263088305)75/44:0.0057107400,(((Populus_Potri.T027700.1_556_784:0.1017978958,Populus_Potri.T027500.1_146_370:0.0779618863)77.1/54:0.0086673366,(Populus_Potri.T025800.1_15_244:0.0654232509,(Populus_Potri.T025500.1_1_217:0.0224510187,Populus_Potri.T026600.1_6_222:0.0686918627)90.5/95:0.0213406737)98.9/99:0.0444771428)73.2/55:0.0057087447,Populus_Potri.T052600.1_375_542:0.0608460815)86/84:0.0130108698)99.8/100:0.0861968771,Populus_Potri.019G002800.1_165_393:0.1295617645)86.7/69:0.0218220053,((Populus_Potri.019G020200.1_205_438:0.0597053697,(Populus_Potri.019G020500.1_369_602:0.0316060149,Populus_Potri.019G023300.1_48_205:0.0546033344)48.1/66:0.0317499957)87.6/96:0.0319564166,Populus_Potri.T013300.1_248_466:0.7080319455)89.7/59:0.0365655618)78/50:0.0149328769,Populus_Potri.T012900.1_94_327:0.1821887844)11.1/28:0.0164323959)64.4/66:0.0269103599,(Populus_Potri.T015900.1_181_415:0.0827637331,Populus_Potri.T045300.1_52_288:0.1342116239)96/98:0.0624920982)94.6/93:0.0430758673,(Populus_Potri.T044800.1_114_350:0.0303079004,Populus_Potri.T014900.1_58_275:0.0536106657)99/100:0.0630591185)92.7/93:0.0546713361,(Populus_Potri.018G137900.1_69_299:0.1982428348,Populus_Potri.T012000.1_37_256:0.2344465876)95/95:0.0827537317)98.3/100:0.0966775880)96.1/97:0.0754597571,(Populus_Potri.001G406000.1_133_367:0.0951066352,Populus_Potri.011G127300.1_130_364:0.1660031634)100/100:0.1865507761)56.7/60:0.0393095140,(((Populus_Potri.T014300.1_41_274:0.0145863374,Populus_Potri.018G136700.1_41_274:0.0000027006)98/100:0.0376927072,Populus_Potri.T045000.1_302_457:0.0575102372)84.5/82:0.0199003137,((Populus_Potri.T013900.1_16_249:0.0309402699,Populus_Potri.T013800.1_257_490:0.0192689367)63.1/67:0.0186437472,(Populus_Potri.018G135600.1_257_491:0.0712357597,Populus_Potri.T014500.1_324_506:0.0087711366)72.3/62:0.0118475139)98/100:0.0581215652)100/100:0.1781306920)84.1/72:0.0310813483,(Populus_Potri.001G406100.1_219_449:0.1777800535,Populus_Potri.011G127200.1_214_445:0.1503607984)100/100:0.3508801427)65.3/64:0.0245857184,(((Populus_Potri.001G405100.1_119_353:0.0319704884,(Populus_Potri.001G404800.1_232_468:0.0135576240,Populus_Potri.001G404900.1_103_333:0.0335920864)93.3/100:0.0287537315)89.4/90:0.0323094043,Populus_Potri.001G405000.1_1_200:0.0456925996)96.9/99:0.0563969959,Populus_Potri.011G124000.1_114_347:0.0717784598)99.6/100:0.1092226476)81.5/71:0.0452978785,(Populus_Potri.011G124100.1_159_395:0.0174824372,Populus_Potri.011G124400.1_92_328:0.0169804004)100/100:0.2738679888)82.5/78:0.0436751721,((((Eucalyptus_Eucgr.F03323.1.p_117_350:0.0825685568,Eucalyptus_Eucgr.L02387.1.p_4_225:0.0509407725)99.7/100:0.1946441481,(Eucalyptus_Eucgr.F03325.1.p_113_345:0.0643671815,Eucalyptus_Eucgr.F03324.1.p_118_351:0.1086851952)99.6/100:0.1967579379)99.5/100:0.2300363897,((Beta_KMT13002_133_375:0.1181304319,Amaranthus_AHYPO_015483-RA_143_381:0.0963626289)100/100:0.4832562684,(((Amaranthus_AHYPO_011667-RA_60_296:0.2209369312,Amaranthus_AHYPO_011664-RA_65_297:0.2515790577)93.9/91:0.0764157700,((Beta_KMS97222_63_299:0.2739989221,Amaranthus_AHYPO_016675-RA_3_179:0.2901628842)94.1/97:0.1191641931,(Beta_KMT04653_64_278:0.0519755837,Beta_KMT04668_37_260:0.0747102831)99.9/100:0.2186721916)84.7/79:0.0607971235)8/43:0.0128030806,(Beta_KMT04665_66_263:0.1352458958,Amaranthus_AHYPO_016677-RA_58_265:0.5608834665)89.9/87:0.0619141302)100/100:0.6529409108)30.7/53:0.0750207127)93.2/89:0.0999290376,(Populus_Potri.017G035300.1_159_392:0.1999714807,Populus_Potri.T160500.1_119_278:0.2625407543)99.3/100:0.2710379607)45/67:0.0582658191)92/71:0.0567777977,((((((Eucalyptus_Eucgr.G01856.1.p_132_363:0.0970170019,Eucalyptus_Eucgr.G01857.1.p_97_318:0.1267407847)100/100:0.2325415832,Eucalyptus_Eucgr.F00935.1.p_76_307:0.2969421397)99.7/100:0.1719186017,(((((Eucalyptus_Eucgr.F00886.1.p_513_745:0.0598323257,(Eucalyptus_Eucgr.L01111.1.p_149_382:0.0225955522,(Eucalyptus_Eucgr.F00956.1.p_402_635:0.0266592010,Eucalyptus_Eucgr.L01860.1.p_93_248:0.1407848867)58.6/67:0.0159014693)92.2/88:0.0296203052)86.9/87:0.0311293300,(Eucalyptus_Eucgr.F00546.1.p_93_326:0.1147137643,(((Eucalyptus_Eucgr.F00542.1.p_97_329:0.0532378991,Eucalyptus_Eucgr.F00954.1.p_103_293:0.0633128704)88.9/81:0.0195376769,Eucalyptus_Eucgr.F00904.1.p_214_447:0.0520974779)75.7/58:0.0056794563,Eucalyptus_Eucgr.F00914.1.p_1_213:0.0416890343)95/95:0.0369948555)55.6/71:0.0199782867)32.9/45:0.0178879527,(Eucalyptus_Eucgr.F00937.1.p_92_325:0.1820605019,Eucalyptus_Eucgr.F00948.1.p_168_400:0.1722343255)90.8/75:0.0502019230)75.1/37:0.0071757433,Eucalyptus_Eucgr.F00554.1.p_280_472:0.0884780174)32.7/33:0.0135775165,Eucalyptus_Eucgr.F00556.1.p_94_327:0.1013440462)89.2/66:0.0515579821)83.7/90:0.0977774451,(((((Eucalyptus_Eucgr.F00892.1.p_106_339:0.1881766239,Eucalyptus_Eucgr.E03109.1.p_110_335:0.0779988998)86.7/85:0.0253075588,(Eucalyptus_Eucgr.F00791.1.p_68_298:0.0515216519,Eucalyptus_Eucgr.F00899.1.p_1_175:0.0631001952)92.7/95:0.0398542917)69.8/62:0.0177394440,Eucalyptus_Eucgr.F00540.1.p_108_339:0.0946642448)90.9/90:0.0351365846,(((Eucalyptus_Eucgr.L02915.1.p_80_311:0.0413931854,Eucalyptus_Eucgr.F01653.1.p_79_311:0.0205225108)100/100:0.1452963859,((((Eucalyptus_Eucgr.B00443.1.p_87_305:0.0195492658,Eucalyptus_Eucgr.B00455.1.p_128_357:0.0307325242)100/100:0.1748764292,Eucalyptus_Eucgr.B00463.1.p_121_349:0.0912027747)77.3/74:0.0314922169,Eucalyptus_Eucgr.B00465.1.p_76_306:0.1421481158)74.2/60:0.0177859273,((Eucalyptus_Eucgr.F00551.1.p_162_394:0.1978902485,(Eucalyptus_Eucgr.B00446.1.p_120_353:0.0447404721,Eucalyptus_Eucgr.B00444.1.p_172_393:0.0572573585)99.6/100:0.1018211520)83.6/81:0.0229553593,Eucalyptus_Eucgr.B00450.1.p_121_353:0.1611922066)42.3/52:0.0111588263)88.5/77:0.0204680060)92.7/81:0.0354442146,(Eucalyptus_Eucgr.L01324.1.p_163_395:0.0048318858,Eucalyptus_Eucgr.F00786.1.p_115_342:0.0055092978)100/100:0.1554382839)93.9/86:0.0385590178)97.7/97:0.0762957049,Eucalyptus_Eucgr.F00549.1.p_71_304:0.2319808783)91.5/97:0.0672329953)99.2/100:0.2051177624,((Eucalyptus_Eucgr.F00834.1.p_5_211:0.0958898215,Eucalyptus_Eucgr.F00839.1.p_67_292:0.1334797499)63.2/76:0.0229832681,((((((Eucalyptus_Eucgr.F00823.1.p_65_288:0.0437537157,Eucalyptus_Eucgr.F00837.1.p_120_345:0.0467342025)99.7/100:0.1110018719,(Eucalyptus_Eucgr.F00830.1.p_79_298:0.1014253662,Eucalyptus_Eucgr.F01022.1.p_120_346:0.0777253447)70.5/71:0.0253302381)90.8/86:0.0424149599,((Eucalyptus_Eucgr.F01021.1.p_100_320:0.0984161533,Eucalyptus_Eucgr.F01009.1.p_100_307:0.0395123836)86.4/83:0.0376374795,(Eucalyptus_Eucgr.F00782.1.p_100_320:0.0727540264,(Eucalyptus_Eucgr.F01019.1.p_77_296:0.0276501012,Eucalyptus_Eucgr.F01006.1.p_4_209:0.0155133953)90.5/81:0.0292273228)95.8/96:0.0555612855)97.5/100:0.0846713914)85.9/85:0.0662125379,Eucalyptus_Eucgr.F00825.1.p_29_248:0.1401303074)73.9/72:0.0236286491,(Eucalyptus_Eucgr.I00210.1.p_83_303:0.1081074375,Eucalyptus_Eucgr.I00211.1.p_83_301:0.0740131247)100/100:0.1693874105)74.2/60:0.0222874654,((Eucalyptus_Eucgr.F01017.1.p_80_314:0.0000020475,Eucalyptus_Eucgr.F00828.1.p_80_298:0.0155331398)100/100:0.1905870485,((((Eucalyptus_Eucgr.F00616.1.p_82_298:0.0226315057,Eucalyptus_Eucgr.F01135.1.p_99_316:0.0221582381)38.9/65:0.0197546237,((Eucalyptus_Eucgr.F01142.1.p_99_314:0.0106596119,Eucalyptus_Eucgr.F01139.1.p_99_314:0.0107107961)76.3/95:0.0083502617,Eucalyptus_Eucgr.F01132.1.p_299_514:0.0185010587)97.6/99:0.0603308685)99.7/100:0.1467139039,(Eucalyptus_Eucgr.F01140.1.p_130_347:0.0396460089,Eucalyptus_Eucgr.F01136.1.p_111_318:0.0380070413)99.2/100:0.1306291266)65.6/74:0.0502168510,(Eucalyptus_Eucgr.F01059.1.p_266_483:0.0299557657,Eucalyptus_Eucgr.F01053.1.p_76_293:0.0357716731)99.3/100:0.0816630056)99.5/100:0.1390408704)99.9/100:0.1924537331)5.5/37:0.0152634627)100/100:0.4558880355)97/94:0.1433782169,Phaseolus_Phvul.005G087100.1.p_148_384:0.3611444096)91.5/44:0.0741591406)58/26:0.0228501481,(Phaseolus_Phvul.008G020700.1.p_148_385:0.0498472920,((Phaseolus_Phvul.011G074800.1.p_254_490:0.0873938182,Phaseolus_Phvul.005G117900.1.p_252_491:0.0817057534)91.7/93:0.0442825324,Phaseolus_Phvul.008G020900.2.p_140_336:0.1218536210)50.3/72:0.0281133404)100/100:0.7648648859)41.7/17:0.0085981091,((Solanum_Solyc02g037540.1.1_141_380:0.2636880358,Solanum_Solyc10g076440.1.1_138_374:0.3334079549)99.1/100:0.1750935202,(((Beta_KMT10880_208_439:0.2219331633,((Beta_KMT13039_135_370:0.0211576363,Beta_KMT13044_136_371:0.0663866272)99.5/100:0.1126776491,Beta_KMT13042_136_371:0.1476224393)63.2/84:0.0648737161)100/100:0.3394775537,Amaranthus_AHYPO_018023-RA_136_369:0.4874814811)90.7/43:0.0980093416,Amaranthus_AHYPO_010300-RA_131_368:0.4739001336)73.7/24:0.0765721426)89.3/19:0.0463392152)50.1/17:0.0250041093,((Amaranthus_AHYPO_015228-RA_131_373:0.1799245288,(Amaranthus_AHYPO_015231-RA_131_373:0.1359994118,Amaranthus_AHYPO_015229-RA_131_372:0.1346245542)70.3/84:0.0665091906)100/100:0.5989468367,Beta_KMT04672_67_278:0.6774522458)41.9/14:0.0861609298)80.2/18:0.0291429272,((Mimulus_Migut.D01682.1.p_111_345:0.3645728758,((Mimulus_Migut.D01705.1.p_214_450:0.1813641767,(Mimulus_Migut.D01702.1.p_152_395:0.1306892163,Mimulus_Migut.D01700.1.p_124_358:0.1597402277)59.2/65:0.0425170094)72.5/76:0.0457449589,Mimulus_Migut.D01654.1.p_154_381:0.4788178943)88.7/87:0.0931580327)93.6/90:0.1231631111,(Mimulus_Migut.D01655.1.p_166_385:0.5056151857,(Nicotiana_NbD037475.1_22_255:0.2043146093,Solanum_Solyc11g007790.1.1_19_251:0.1998838620)100/100:0.5865388475)84.7/86:0.1052132987)97.6/99:0.1611554651)88.9/44:0.0571731259,(Vitis_GSVIVT01014161001_151_387:0.0775275785,(Vitis_GSVIVT01014155001_1_177:0.0497395825,Vitis_GSVIVT01014159001_77_311:0.1043374888)73.5/79:0.0540022484)100/100:0.4525155571)81.9/32:0.0416117690,(((((((((Amaranthus_AHYPO_016682-RA_59_261:0.0211689693,Amaranthus_AHYPO_016680-RA_57_265:0.0117329418)100/100:0.3019387839,((Amaranthus_AHYPO_016682-RA_294_509:0.0061012017,(Amaranthus_AHYPO_016681-RA_37_251:0.0655997967,Amaranthus_AHYPO_016679-RA_39_248:0.0185300856)97.5/94:0.0538066104)79.6/78:0.0207002648,Amaranthus_AHYPO_016683-RA_30_253:0.0570395728)100/100:0.4185951623)97.9/99:0.1592438647,(Beta_KMT04677_154_369:0.0171915153,Beta_KMT04679_155_370:0.0035050761)99.9/100:0.2059740213)91.8/88:0.0644472335,Beta_KMT04687_154_359:0.0968523646)58.8/61:0.0285047197,(Amaranthus_AHYPO_003972-RA_132_349:0.0338864251,Amaranthus_AHYPO_003970-RA_186_412:0.0456385656)100/100:0.3211938229)94.9/95:0.0849639052,(((((Beta_KMT04658_154_365:0.0778541734,Beta_KMT04671_153_365:0.0299979882)99.9/100:0.1231538143,Beta_KMS97221_150_361:0.1537610075)41.3/70:0.0349203215,Beta_KMS97220_142_353:0.2781164564)21.8/54:0.0218699491,(Amaranthus_AHYPO_016678-RA_157_370:0.0394153182,Amaranthus_AHYPO_016685-RA_233_446:0.0696173412)100/100:0.2495018013)91.4/92:0.0701521192,((Amaranthus_AHYPO_016687-RA_164_371:0.3781431440,(Beta_KMT04680_153_359:0.1796382166,((Beta_KMT04673_151_357:0.0180420121,Beta_KMT04675_157_357:0.0234849966)87.8/95:0.0178537249,Beta_KMT04662_158_358:0.0121939102)99.6/100:0.1368988273)97.1/100:0.1281773161)94.6/93:0.0965676973,((Beta_KMT04670_151_353:0.0715212280,Beta_KMT04657_151_351:0.0854559521)98.9/100:0.1391088725,Amaranthus_AHYPO_014240-RA_162_366:0.3891021449)94.4/97:0.0880415503)91.3/90:0.0876382033)94.4/94:0.0856338434)88.5/93:0.0756537353,(Amaranthus_AHYPO_011666-RA_155_369:0.4781845407,(Beta_KMT04682_165_383:0.1608490585,Beta_KMT04663_159_381:0.1205519348)90.8/96:0.0736028881)79.4/86:0.1097360120)100/100:0.8225470356,(((Beta_KMT13015_174_382:0.1058923321,Amaranthus_AHYPO_015478-RA_175_373:0.4036459233)99.9/100:0.4271585928,(Beta_KMT13014_182_368:0.1961965628,(Amaranthus_AHYPO_012835-RA_154_346:0.2860290741,Amaranthus_AHYPO_012872-RA_136_343:0.5491286812)83/74:0.0665182358)99.9/100:0.4564813863)30.6/85:0.0588005534,Amaranthus_AHYPO_015230-RA_153_361:0.8301693520)95.1/38:0.1867947476)30.9/30:0.1480082328,(((Amaranthus_AHYPO_016674-RA_154_391:0.2408520715,Amaranthus_AHYPO_016686-RA_102_349:0.5344813113)78.5/60:0.0576598361,Beta_KMT04667_144_371:0.1699213539)98.8/82:0.3509466039,(((Beta_KMT04676_161_412:0.0717811948,Beta_KMT04664_156_407:0.0329436630)98.5/100:0.1463239812,Beta_KMT04683_134_380:0.0443425476)99.5/100:0.2810078491,Amaranthus_AHYPO_016676-RA_197_440:0.3907293049)70.5/89:0.2087195744)100/99:0.9790773861)0/13:0.0000027126)90.8/35:0.1067280441,((Beta_KMS96725_136_378:1.0620049267,Amaranthus_AHYPO_011881-RA_146_348:0.8712641432)52.9/49:0.1661285124,(Prunus_Prupe.4G038500.1.p_160_371:0.3729184315,Prunus_Prupe.4G109000.1.p_142_299:0.5196196847)100/100:0.8788220458)96.3/66:0.3890647420)93.7/78:0.1341677934,(((Cinnamomum_Cm18957_42_276:0.0254747394,Cinnamomum_Cm18956_195_412:0.0409690639)98.8/100:0.0877751026,(((((((Cinnamomum_Cm18998_146_381:0.0095787481,Cinnamomum_Cm26169_146_381:0.0291235097)0/50:0.0000020820,(((Cinnamomum_Cm18973_146_381:0.0095232771,Cinnamomum_Cm18991_122_311:0.0408957459)0/64:0.0000029095,(Cinnamomum_Cm18968_53_288:0.0000020692,(Cinnamomum_Cm26140_147_381:0.0000026094,Cinnamomum_Cm18969_147_381:0.0143073674)87.8/72:0.0047690963)87.2/74:0.0047598227)0/50:0.0000020665,Cinnamomum_Cm18997_146_381:0.0095381860)84.8/67:0.0047653881)93.9/100:0.0200529175,(Cinnamomum_Cm18974_146_382:0.0155792963,(Cinnamomum_Cm18978_146_382:0.0463945616,Cinnamomum_Cm18961_4_228:0.0181517338)39.6/65:0.0099179926)98.8/100:0.0429750367)95.3/97:0.0471697253,((Cinnamomum_Cm18971_6_216:0.0100778916,Cinnamomum_Cm18958_64_278:0.0098358082)76.1/87:0.0072331329,Cinnamomum_Cm18964_141_355:0.0076271685)100/100:0.2216499443)98.3/76:0.0618432804,Cinnamomum_Cm18990_146_381:0.0447147098)97.5/45:0.0386060988,(Cinnamomum_Cm18988_146_381:0.0190192807,Cinnamomum_Cm18987_146_381:0.0139903915)92.3/95:0.0151083311)84.6/38:0.0097427457,(Cinnamomum_Cm18981_137_372:0.0093622822,Cinnamomum_Cm18985_138_372:0.0046877316)100/100:0.0624953917)37.3/29:0.0169982205)100/100:0.3278865483,((((((Persea_Pa17908_179_413:0.0288365710,Cinnamomum_Cm21650_176_410:0.0109771955)80.4/86:0.0536583386,Cinnamomum_Cm21648_156_388:0.1447540425)99.8/100:0.1970332865,Cinnamomum_Cm6977_174_412:0.2406354099)50.8/59:0.0578111439,(((((Eucalyptus_Eucgr.J02654.1.p_208_433:0.0052570795,Eucalyptus_Eucgr.G00259.1.p_382_593:0.0049118717)95.8/99:0.0217173392,Eucalyptus_Eucgr.J02658.1.p_3_157:0.1444919180)0/43:0.0000021435,(Eucalyptus_Eucgr.G00250.1.p_208_416:0.0000020643,Eucalyptus_Eucgr.J02651.1.p_287_496:0.0000020896)95.3/100:0.0298306191)94.5/91:0.0287764311,Eucalyptus_Eucgr.G00253.1.p_17_228:0.0274906876)72.7/78:0.0274937175,Eucalyptus_Eucgr.G00252.1.p_49_259:0.0910447671)100/100:1.9362146540)44.8/47:0.0295837949,((Cinnamomum_Cm19709_150_387:0.0254666544,((((((Cinnamomum_Cm19702_148_385:0.0060804551,Cinnamomum_Cm19705_189_426:0.0177527392)41.4/63:0.0076797638,Cinnamomum_Cm19706_128_365:0.0212461646)79.1/71:0.0090872187,(Cinnamomum_Cm19700_353_590:0.0046913798,Cinnamomum_Cm19711_226_463:0.0143151909)0/43:0.0000020531)84.8/61:0.0047253734,Cinnamomum_Cm19710_142_379:0.0189176794)0/41:0.0000020030,Cinnamomum_Cm19707_128_365:0.0589359034)91/50:0.0174644750,Cinnamomum_Cm19703_150_387:0.0119100195)26.9/39:0.0195665333)99.4/91:0.1381788152,((Persea_Pa11669_148_368:0.0151205054,Cinnamomum_Cm18946_148_368:0.0050362882)37.8/63:0.0050037251,Cinnamomum_Cm18947_148_368:0.0000025724)99.7/99:0.1621365913)99.9/98:0.2695154028)88.1/75:0.0646858379,Persea_Pa15366_3_181:0.5808669541)53.8/28:0.0219127306)84.4/38:0.0408656599)87.2/65:0.0591157593,((Mimulus_Migut.H01029.1.p_167_397:0.2674429366,Nicotiana_NbD039781.1_164_400:0.2559050956)98.5/100:0.3038699938,(((Persea_Pa12385_29_195:0.8046648277,(Cinnamomum_Cm16269_41_216:0.0341038272,((Persea_Pa6839_86_262:0.0476345760,Cinnamomum_Cm16259_109_286:0.2172930567)40.5/56:0.0162474649,Persea_Pa11495_17_196:0.1021947719)90.4/98:0.1458700657)99.8/100:0.6535367733)32.3/42:0.0976659235,(Cinnamomum_Cm16278_16_182:0.1147496919,Persea_Pa4171_16_186:0.1447035278)99.2/100:0.5748484211)90.4/84:0.3713717650,(Cinnamomum_Cm2144_4_243:0.0496716356,Persea_Pa16174_424_626:0.0853004913)99.7/100:1.1108595070)99.8/89:1.0310935340)0/24:0.0000024930)84.6/55:0.0609473733,(((((((Cinnamomum_Cm16227_14_229:0.0000020861,Cinnamomum_Cm16226_1_216:0.0283465723)99.6/100:0.0532875198,(((((((((Cinnamomum_Cm16247_138_361:0.0000020643,(Cinnamomum_Cm16192_207_360:0.0121187722,Cinnamomum_Cm16248_5_162:0.0000020643)0/64:0.0000025246)0/52:0.0000029164,Cinnamomum_Cm16229_137_361:0.0051635235)79/78:0.0070634189,(Cinnamomum_Cm20014_128_341:0.0079509214,Cinnamomum_Cm19997_128_279:0.0000023210)89.9/97:0.0211605946)75/62:0.0057290577,Cinnamomum_Cm16252_94_315:0.0156828616)76.4/76:0.0058262429,Cinnamomum_Cm16236_14_246:0.0297308468)92.9/94:0.0154018614,(Cinnamomum_Cm16244_136_359:0.0102191826,Cinnamomum_Cm16193_129_359:0.0100260324)83.2/75:0.0095795322)43/72:0.0102261394,Cinnamomum_Cm16220_124_353:0.1863580111)30.9/67:0.0157750717,Cinnamomum_Cm16253_159_391:0.0745069203)88.3/38:0.0148158124,((Cinnamomum_Cm16230_170_400:0.0712304755,Cinnamomum_Cm16240_129_346:0.0160861927)42.8/21:0.0049509673,Cinnamomum_Cm16250_136_344:0.0541509440)73.9/25:0.0048501294)89/91:0.0120129216)85.7/80:0.0111188327,Cinnamomum_Cm16194_128_344:0.0481581069)81.8/85:0.0134297771,Cinnamomum_Cm16225_178_396:0.1092068767)68.3/66:0.0260441160,(((Cinnamomum_Cm16239_166_394:0.0051145968,Cinnamomum_Cm16237_343_569:0.0152752276)99.6/100:0.0669448656,(Cinnamomum_Cm16222_169_392:0.0000021032,Cinnamomum_Cm16190_63_237:0.0000020643)97.9/100:0.0504093694)28.6/56:0.0171495614,(Cinnamomum_Cm16224_137_361:0.0066123350,Cinnamomum_Cm16241_137_361:0.0194917053)94.4/98:0.0363434927)53.4/59:0.0177915625)100/88:0.2619209517,((Cinnamomum_Cm16264_128_358:0.0186513670,(Cinnamomum_Cm8225_121_352:0.0359172495,Cinnamomum_Cm16265_127_358:0.0770687499)83.8/68:0.0212495305)36.1/61:0.0197076992,Cinnamomum_Cm16256_129_358:0.0277413648)99.8/99:0.1713866512)87.5/88:0.1345712204,Cinnamomum_Cm3300_128_359:0.6444978640)97.6/99:0.1625142363)96.4/77:0.1184878902)51.9/33:0.0317720054,(((((Cinnamomum_Cm16518_241_476:0.0040729588,Cinnamomum_Cm16521_241_476:0.0147463454)96.5/100:0.0408617915,Cinnamomum_Cm16524_154_389:0.0678142829)96/98:0.0474477460,(((Cinnamomum_Cm16530_248_487:0.1071045647,(Cinnamomum_Cm16511_155_406:0.1066314513,Cinnamomum_Cm16517_154_384:0.0928202520)87.5/88:0.0183196874)73.6/69:0.0142622322,Cinnamomum_Cm16525_144_374:0.0388319335)92.4/87:0.0382785978,(Cinnamomum_Cm16514_15_245:0.0393861529,Cinnamomum_Cm16509_155_399:0.1520604054)88.7/86:0.0386986452)99.3/99:0.1047039851)83.1/88:0.0400991465,Cinnamomum_Cm16507_157_391:0.1230502910)100/100:0.3548886740,(Cinnamomum_Cm21674_153_388:0.2676951802,Persea_Pa11992_279_449:0.2207943490)96.7/99:0.1763007241)99.8/99:0.3028026037)87.4/71:0.0420443315,((((((((((((Cinnamomum_Cm228_155_380:0.0126137782,Cinnamomum_Cm231_157_381:0.0374904782)69.5/76:0.0219746433,(Cinnamomum_Cm211_156_380:0.0000027600,Cinnamomum_Cm233_1_213:0.0105315506)97.6/100:0.0369680188)54.2/75:0.0255896997,(Cinnamomum_Cm165_177_395:0.0581312940,(Cinnamomum_Cm1197_162_380:0.0420404225,(Cinnamomum_Cm1193_93_320:0.0339578066,(Cinnamomum_Cm157_1_213:0.0679407662,Cinnamomum_Cm164_95_323:0.0575720177)92/96:0.0389399498)76.6/65:0.0096926641)91.5/91:0.0246768566)91.3/90:0.0303104786)93.5/93:0.0314605025,((((((Cinnamomum_Cm163_154_387:0.0920130345,Cinnamomum_Cm183_147_380:0.0240296614)77.4/68:0.0115258405,((((Cinnamomum_Cm208_157_380:0.0000029372,Cinnamomum_Cm210_126_349:0.0148514227)99.4/100:0.0602891246,Cinnamomum_Cm199_148_381:0.0353758538)47.1/58:0.0175788623,Cinnamomum_Cm188_164_387:0.0756759982)75.6/57:0.0115170223,Cinnamomum_Cm189_41_264:0.0916006370)77.5/69:0.0095286894)91.6/86:0.0204292481,Cinnamomum_Cm193_53_286:0.0581064817)92.9/96:0.0217879808,Cinnamomum_Cm212_118_350:0.0487749756)93.1/91:0.0230048228,(Cinnamomum_Cm1198_97_320:0.1467713808,Cinnamomum_Cm1312_156_379:0.0613619872)47.8/51:0.0062518904)47.8/72:0.0216328639,Cinnamomum_Cm198_144_376:0.1139394650)76.2/53:0.0091158856)72.6/56:0.0090591559,Cinnamomum_Cm195_277_502:0.1003192509)85.5/82:0.0395399979,((((Cinnamomum_Cm25863_165_390:0.0145492013,Cinnamomum_Cm25866_65_291:0.0096771706)0/56:0.0000021687,((Cinnamomum_Cm102_161_386:0.0048508328,Cinnamomum_Cm25884_161_386:0.0048381337)0/43:0.0000021793,Cinnamomum_Cm25869_210_435:0.0145693104)73.4/73:0.0048217131)77.6/64:0.0048356100,(Cinnamomum_Cm26109_161_386:0.1236393998,Cinnamomum_Cm103_165_390:0.0097899138)85.2/82:0.0099388029)75.9/69:0.0076088932,Cinnamomum_Cm25865_165_390:0.0367920581)99.9/98:0.1507943274)100/100:0.1910565548,((Cinnamomum_Cm228_799_1021:0.0111487370,Cinnamomum_Cm230_153_378:0.0618509332)100/100:0.1967477226,((((((Cinnamomum_Cm11997_163_396:0.0340233414,Cinnamomum_Cm12001_162_396:0.0335083944)97.1/81:0.0288346920,Cinnamomum_Cm12007_15_249:0.0000023260)82.8/40:0.0046699097,Cinnamomum_Cm11999_162_396:0.0000028858)0/22:0.0000021507,Cinnamomum_Cm12006_162_396:0.0046714009)97.3/100:0.1426328149,(Cinnamomum_Cm12034_153_387:0.0401160437,(Cinnamomum_Cm11983_150_386:0.0180837019,Cinnamomum_Cm11982_153_387:0.0511609594)80.5/85:0.0290164387)99.7/100:0.2009280324)100/100:0.3949891714,(Cinnamomum_Cm234_157_392:0.0195744580,Cinnamomum_Cm232_162_392:0.0099572422)88.9/97:0.0581090132)92.9/47:0.0804062887)70.1/37:0.0547107553)41.1/28:0.0345353258,(((Cinnamomum_Cm25882_153_384:0.0140881759,Cinnamomum_Cm25868_141_372:0.0093977639)76.6/80:0.0049412985,((((Cinnamomum_Cm25879_153_383:0.0083047404,Cinnamomum_Cm25864_153_383:0.0081783512)88.7/91:0.0123406274,((Cinnamomum_Cm117_366_597:0.0144092510,(Cinnamomum_Cm26108_54_285:0.0046776780,Cinnamomum_Cm25874_153_384:0.0096664820)92.7/98:0.0144851341)87.2/89:0.0093799989,Cinnamomum_Cm25860_153_380:0.0049737846)91.5/95:0.0144649518)97.8/97:0.0274055433,Cinnamomum_Cm118_161_384:0.0320926379)73.5/47:0.0048771663,Cinnamomum_Cm25872_56_284:0.0423992934)96.2/82:0.0251267509)0/57:0.0000028025,(Cinnamomum_Cm158_156_387:0.0339923599,Cinnamomum_Cm1196_158_389:0.0494099416)88.1/86:0.0288094187)100/99:0.2439734972)98.7/59:0.1957290428,(((((Vitis_GSVIVT01023173001_1160_1390:0.2433221352,Vitis_GSVIVT01023207001_163_394:0.5075883955)92.1/88:0.0873704022,Vitis_GSVIVT01023203001_162_394:0.1733729874)81.1/83:0.0584313973,(((((Eucalyptus_Eucgr.G00087.1.p_162_393:0.0048413855,Eucalyptus_Eucgr.H05030.1.p_162_393:0.0097315357)89.9/100:0.0155067393,Eucalyptus_Eucgr.G00112.1.p_162_393:0.0140908530)90.2/96:0.0392415537,((Eucalyptus_Eucgr.L00913.1.p_120_349:0.0061509191,Eucalyptus_Eucgr.L01865.1.p_160_389:0.0235215793)99.7/100:0.1730386175,Eucalyptus_Eucgr.H05045.1.p_160_319:0.1233301718)98.9/100:0.1342878477)74.2/75:0.0396058681,Eucalyptus_Eucgr.G00160.1.p_162_392:0.2987564320)98.3/99:0.1734645692,((Eucalyptus_Eucgr.G00249.1.p_162_393:0.0000023896,Eucalyptus_Eucgr.J02649.1.p_162_393:0.0097728474)70.1/92:0.0330339238,Eucalyptus_Eucgr.G00248.1.p_148_329:0.1848445918)99.9/100:0.2748102342)36.1/61:0.0858582752)95.1/97:0.2339376265,Daucus_DCAR_001710_162_404:1.0980561373)90.9/85:0.1883987634,((Beta_KMT14951_149_380:0.2245088311,(Amaranthus_AHYPO_017084-RA_177_410:0.2401066793,Beta_KMT15864_166_399:0.1718191743)99.8/100:0.3203218476)96.8/98:0.2639659827,Prunus_Prupe.8G011900.1.p_173_404:0.8160698278)84.8/84:0.1303367413)96.8/99:0.2026889596)80.2/79:0.0987484474,(Prunus_Prupe.8G012000.1.p_256_481:0.5150296403,(Beta_KMT14952_277_484:0.4710788855,(Amaranthus_AHYPO_017085-RA_604_834:0.1513203875,Beta_KMT15479_551_784:0.3668131776)100/100:1.2540715550)68.1/77:0.1568828891)96.4/98:0.2477144775)92.9/93:0.1105681482,((((Euryale_Ef29855_168_396:0.1483002129,Nymphaea_GWHPAAYW000076_170_397:0.1189724939)75.3/73:0.0415377281,Euryale_Ef29855_1051_1206:0.1838330713)99.9/100:0.4030699620,(Nymphaea_GWHPAAYW000075_41_271:0.1558564529,Euryale_Ef28666_150_379:0.0860818852)99.2/100:0.2352945311)97.6/99:0.1945849060,Nymphaea_GWHPAAYW021013_158_384:0.5058002004)96.3/99:0.1681456565)93.5/83:0.0966363969,((Amborella_ERN19559_163_390:0.3273594649,(((Amborella_ERN00339_23_255:0.0431062003,Amborella_ERN20013_122_323:0.1330178777)83.8/79:0.0239750892,(Amborella_ERM95048_156_387:0.0402212901,Amborella_ERM97729_144_375:0.0446265966)90.9/94:0.0205223643)98.8/100:0.2049491786,Amborella_ERM98858_24_257:0.3945487053)98.2/98:0.1791111077)90.1/96:0.0970687183,(Amborella_ERN09459_183_425:0.3999795059,(((((Amborella_ERM99247_157_388:0.1837171031,Amborella_ERM95789_2_180:0.8681072099)48.6/64:0.0177140443,Amborella_ERN19634_104_335:0.1897403706)66.4/64:0.0109282263,Amborella_ERM94882_16_244:0.1629801601)99.4/100:0.1976301977,(Amborella_ERN03891_154_386:0.0491211934,(Amborella_ERN03901_161_355:0.0000020643,Amborella_ERN06027_158_355:0.0000020643)75.2/100:0.0107360158)100/100:0.3832827325)89/57:0.0934995558,((Amborella_ERN15322_151_369:0.2345361685,Amborella_ERN03702_34_195:0.2408669017)96.8/99:0.1825614110,((Cinnamomum_Cm4267_162_380:0.0722642566,Cinnamomum_Cm4268_155_379:0.0420850794)100/100:0.7813858389,(Amborella_ERN09506_1_185:0.5061536395,Amborella_ERN01292_159_332:0.4479570489)58/57:0.0593156073)80.7/66:0.0515247417)51.4/48:0.0628771972)29.6/36:0.0396112289)99.9/100:0.3249829505)82.9/68:0.0544336204)74.6/68:0.0673777697)93.5/80:0.0801049560,(((((Nymphaea_GWHPAAYW002717_54_278:0.0626599381,(Nymphaea_GWHPAAYW002717_686_910:0.0707027028,Euryale_Ef39817_80_252:0.1067851162)86.2/86:0.0351982238)99.7/100:0.2359150522,(((((Nymphaea_GWHPAAYW007338_699_892:0.0000020643,Nymphaea_GWHPAAYW007370_51_256:0.0701931788)0/93:0.0000021982,Nymphaea_GWHPAAYW007367_52_244:0.0000020643)0/93:0.0000020829,Nymphaea_GWHPAAYW007364_1_187:0.0000020643)79.6/99:0.0176196966,Nymphaea_GWHPAAYW007342_52_244:0.0278823268)97.9/100:0.1360897370,Euryale_Ef7480_53_271:0.1094203049)99.9/100:0.2866652898)63.4/73:0.1558676113,Nymphaea_GWHPAAYW007338_40_271:0.3825974759)100/100:0.6307069193,((Prunus_Prupe.4G201800.1.p_169_403:0.2009985148,Populus_Potri.001G416900.1_159_389:0.2769926748)99.4/100:0.2172295534,((((((Vitis_GSVIVT01014596001_154_391:0.1967665614,Vitis_GSVIVT01014595001_61_298:0.2300673653)84.7/73:0.0347368868,Vitis_GSVIVT01037444001_154_390:0.1626115850)33.6/43:0.0198987216,Vitis_GSVIVT01014599001_160_393:0.4226403812)26.8/30:0.0242762114,Vitis_GSVIVT01038056001_3_234:0.1619732008)84.6/52:0.0662832481,((Solanum_Solyc08g013970.1.1_8_243:0.1468277532,Solanum_Solyc06g048910.1.1_207_438:0.1461057203)80.8/73:0.0533661329,Solanum_Solyc08g007250.1.1_171_404:0.2160776283)100/100:0.3704643203)24.9/60:0.0563786116,((Arabidopsis_AT4G27220.1_120_357:0.4650124513,Arabidopsis_AT4G27190.1_150_388:0.2697501013)98.3/100:0.2222378698,(Eucalyptus_Eucgr.J00988.1.p_63_304:0.0975841607,Eucalyptus_Eucgr.J00987.1.p_63_304:0.1224204790)100/100:0.3503396455)57.8/47:0.0650876244)82.2/68:0.0895250379)98.3/99:0.2387153126)84.3/60:0.0620063753,((Nymphaea_GWHPAAYW001861_151_371:0.0551622976,Nymphaea_GWHPAAYW001859_152_369:0.1143668142)63.7/81:0.1321296992,Euryale_Ef36296_157_378:0.2488295121)100/100:0.6120332385)76/49:0.0171335460)90.1/62:0.0765321755,((((((((((((((((Daucus_DCAR_004567_166_405:0.1014377199,Daucus_DCAR_004568_168_406:0.0203234811)100/100:0.2982456828,Daucus_DCAR_011927_137_363:0.1378193874)88.1/94:0.0492353368,(Daucus_DCAR_001278_169_391:0.1630711663,((Daucus_DCAR_001279_136_371:0.1478699394,Daucus_DCAR_001281_169_384:0.0642848487)24.5/45:0.0120153456,Daucus_DCAR_001277_170_389:0.0781421646)95.1/96:0.0731261088)100/100:0.1584640811)90.1/83:0.0389156884,(Daucus_DCAR_012228_161_384:0.2227284310,Daucus_DCAR_011335_106_328:0.1968789951)63.5/65:0.0282786344)52/65:0.0369876957,((Daucus_DCAR_011255_167_394:0.2713553204,((Daucus_DCAR_008799_152_362:0.4616902474,((Daucus_DCAR_008879_161_400:0.1711279483,(((Daucus_DCAR_008889_161_388:0.0624704843,(Daucus_DCAR_008887_162_387:0.0374845707,(Daucus_DCAR_008886_162_390:0.0404356179,Daucus_DCAR_008885_158_385:0.0781888274)93.3/95:0.0336309443)90.9/93:0.0320777709)98.3/100:0.0974048335,Daucus_DCAR_008888_162_387:0.1768096021)90.8/95:0.0493982528,Daucus_DCAR_008884_161_388:0.2055456900)96.9/98:0.0788071291)92.3/95:0.0564119573,Daucus_DCAR_023355_161_384:0.1198765693)99.1/100:0.1526405750)75/63:0.0305461875,Daucus_DCAR_008798_144_364:0.4026089310)89/58:0.0357262296)60.2/49:0.0267386700,Daucus_DCAR_006206_170_390:0.2866567188)77.2/68:0.0333028956)77/50:0.0291990259,(Daucus_DCAR_015415_167_408:0.0959595822,Daucus_DCAR_011333_162_403:1.1052018255)91.2/78:0.0526783181)84.6/71:0.0327680518,(Daucus_DCAR_008924_162_404:0.3654403987,(Daucus_DCAR_011422_170_390:0.2972272332,Daucus_DCAR_010202_172_394:0.3013170564)94.6/94:0.1153837050)58.5/55:0.0389137714)77.5/51:0.0710576606,Daucus_DCAR_011331_152_360:0.5243434495)76.7/69:0.0766249941,(Daucus_DCAR_008772_170_414:0.1615424552,(Daucus_DCAR_008769_479_713:0.1308428040,Daucus_DCAR_008770_55_215:0.1104471814)96.2/99:0.0884003684)97.8/100:0.2023785560)100/100:0.7834936633,(((Amaranthus_AHYPO_015856-RA_132_365:0.1372085265,Amaranthus_AHYPO_021835-RA_129_360:0.1798935275)99.9/100:0.2400484302,((Beta_KMT12705_129_363:0.0244251488,Beta_KMT12711_131_362:0.0412591800)100/100:0.3073062630,(Beta_KMT12703_129_360:0.0000026585,Beta_KMT12697_129_330:0.0164731703)100/100:0.2129777710)69.1/62:0.0540393483)25.5/44:0.0339217945,Amaranthus_AHYPO_003394-RA_141_367:0.3081543010)99.5/100:0.3331960333)73/64:0.0658213702,(((Phaseolus_Phvul.010G025100.1.p_153_389:0.0536635965,Phaseolus_Phvul.010G023200.1.p_154_389:0.1198937186)100/100:0.5074030718,((((((Phaseolus_Phvul.008G284500.1.p_161_394:0.0452113729,Phaseolus_Phvul.008G285300.1.p_162_395:0.0806412282)85.2/98:0.0779920505,((Phaseolus_Phvul.008G245200.1.p_93_328:0.0694764615,(((Phaseolus_Phvul.008G247200.1.p_157_368:0.0684377803,Phaseolus_Phvul.008G247300.1.p_154_315:0.0978166599)72/68:0.0120734176,Phaseolus_Phvul.008G244500.1.p_94_293:0.0767648659)99.2/96:0.0546014856,(Phaseolus_Phvul.008G245100.1.p_153_368:0.0216754948,Phaseolus_Phvul.008G244900.1.p_143_341:0.0458363336)98.1/100:0.0417630547)86.4/90:0.0185740281)87.2/94:0.0534520921,((Phaseolus_Phvul.008G246500.1.p_154_388:0.0048608472,Phaseolus_Phvul.008G247000.1.p_154_386:0.0146881357)94.1/100:0.0319774176,Phaseolus_Phvul.008G246800.1.p_38_255:0.0353041198)23.5/78:0.0362975991)100/100:0.8266426429)90.6/55:0.0783828895,Phaseolus_Phvul.003G002300.1.p_11_244:0.0059855546)94.1/53:0.0241615036,Phaseolus_Phvul.003G002600.1.p_162_394:0.0193795901)94.2/52:0.0297771915,Phaseolus_Phvul.003G002700.1.p_163_393:0.0754130057)84.9/54:0.0318825809,Phaseolus_Phvul.011G172100.1.p_143_374:0.0000022324)100/90:0.5710174211)99.1/100:0.3368898610,(((((((((Populus_Potri.001G443400.1_160_394:0.0243688733,Populus_Potri.001G419800.1_5_230:0.0470364166)99.4/100:0.0624397468,(((Populus_Potri.001G420000.1_160_396:0.0391054066,(Populus_Potri.001G446600.1_160_395:0.0048644732,Populus_Potri.001G447100.1_4_188:0.0059666971)99.1/100:0.0341964100)71/65:0.0035363380,Populus_Potri.001G444700.1_187_349:0.1089647939)85.1/37:0.0172224063,Populus_Potri.001G429700.1_148_363:0.2016332327)77/37:0.0094692677)91.6/43:0.0219810221,(((((((Populus_Potri.001G429800.1_157_393:0.0697472242,Populus_Potri.001G433700.1_159_395:0.0757659264)72.3/70:0.0273214465,Populus_Potri.001G435100.1_159_396:0.0682150903)86.3/84:0.0492346658,(Populus_Potri.T066200.1_157_394:0.0238109050,Populus_Potri.001G428700.1_157_394:0.0400385138)99.9/100:0.1212633230)91/77:0.0353604624,(((Populus_Potri.001G428100.1_246_480:0.1259408197,(((Populus_Potri.001G429600.1_160_395:0.0177799557,Populus_Potri.001G425500.1_1_214:0.0054122265)0/55:0.0000020644,Populus_Potri.001G429100.1_1_214:0.0000020643)78.5/88:0.0059275405,Populus_Potri.001G433500.1_188_362:0.0129911574)72.2/70:0.0053017121)83.3/85:0.0210416291,Populus_Potri.001G426600.1_1_214:0.0554493874)96/92:0.0534119379,Populus_Potri.001G427500.1_7_231:0.0690626354)94/88:0.0322885146)42/42:0.0102762569,((Populus_Potri.001G422800.1_226_463:0.0158996430,Populus_Potri.001G427700.1_158_396:0.0918229985)99.9/100:0.0745746600,(Populus_Potri.T065900.1_158_394:0.0000022273,Populus_Potri.001G426900.1_158_349:0.0058434315)99.9/100:0.0831106188)93.8/88:0.0362904474)80.9/68:0.0140919462,Populus_Potri.T100800.1_143_380:0.0940183357)86.7/67:0.0193026014,((Populus_Potri.001G427600.1_160_396:0.0313765187,Populus_Potri.001G432200.1_18_217:0.0871461430)87.5/95:0.0184027420,((Populus_Potri.001G434000.1_159_396:0.0278217260,Populus_Potri.T176000.1_159_397:0.1062731508)87.4/88:0.0203505345,Populus_Potri.001G432300.1_36_190:0.0773788442)98.6/98:0.0586221286)92.5/90:0.0321913603)99.9/100:0.0844683310)86.5/25:0.0186523114,(Populus_Potri.001G446900.1_161_395:0.0178662862,(Populus_Potri.T087700.1_159_394:0.0509915392,Populus_Potri.001G445200.1_1_214:0.0124417284)30.8/37:0.0046204583)100/100:0.0893987029)92.9/18:0.0352480453,((((Populus_Potri.001G444100.1_162_395:0.0150654337,Populus_Potri.001G445900.1_162_395:0.0000020364)88.2/96:0.0105997932,Populus_Potri.T162100.1_162_395:0.0192785316)73.8/78:0.0128957117,Populus_Potri.001G444600.1_10_199:0.0456687774)99.9/100:0.0995099468,Populus_Potri.001G446300.1_160_394:0.0707958670)93/94:0.0387256105)95.6/51:0.0430256708,Populus_Potri.001G445600.1_158_394:0.0589697182)45.3/13:0.0107273093,(Populus_Potri.001G445000.1_160_395:0.0053634925,(Populus_Potri.001G445700.1_160_395:0.0000021893,Populus_Potri.001G443700.1_140_322:0.0060844606)88.1/95:0.0143740227)99.7/100:0.0708135133)97.9/98:0.0492808162,Populus_Potri.001G444500.1_161_395:0.0447706998)84.9/89:0.0370950902,(Populus_Potri.001G444000.1_161_395:0.0566506973,Populus_Potri.T087900.1_138_357:0.0531570359)99/99:0.1023529058)99/100:0.2117033788)97/96:0.1461598929)49.2/53:0.0478495026,((Vitis_GSVIVT01037631001_1_212:0.2843518917,((Vitis_GSVIVT01029290001_157_393:0.1976758927,(Vitis_GSVIVT01029299001_160_396:0.0000020643,Vitis_GSVIVT01029297001_160_396:0.0047160283)99.8/100:0.1459805624)89/98:0.0563391650,Prunus_Prupe.1G542800.1.p_161_397:0.2851908699)100/100:0.2254793601)91.3/79:0.0852638102,((Nicotiana_NbD011846.1_191_425:0.4525761054,(Beta_KMT12708_166_397:0.6096602458,Amaranthus_AHYPO_004592-RA_167_385:0.2465696697)97.3/99:0.2253640159)94.2/92:0.1523021895,Populus_Potri.006G273200.1_159_400:0.4548605264)2.4/32:0.0118252650)93.6/84:0.0912819607)95.8/90:0.1083903017,((((((((Prunus_Prupe.2G025200.1.p_154_392:0.1221654473,Prunus_Prupe.2G027200.1.p_154_402:0.0118297680)85.1/77:0.0133940851,Prunus_Prupe.2G029200.1.p_158_394:0.1226305308)80.8/85:0.0116317413,Prunus_Prupe.2G025400.1.p_159_403:0.0390801763)38.2/65:0.0198305447,Prunus_Prupe.2G029300.1.p_161_403:0.0549160226)100/100:0.3357133246,(((Prunus_Prupe.7G035600.1.p_151_382:0.0255311359,Prunus_Prupe.7G037700.1.p_3_212:0.1522699154)45.8/50:0.0072071759,((Prunus_Prupe.7G036900.1.p_103_333:0.0655420988,Prunus_Prupe.7G037500.1.p_149_380:0.0928159492)48.7/31:0.0169922804,Prunus_Prupe.7G035000.1.p_151_381:0.0240327730)71.9/43:0.0136006349)98.3/71:0.1715116045,Prunus_Prupe.3G141500.1.p_143_353:0.3401564144)97/99:0.1747139197)95.4/92:0.1580769545,(Eucalyptus_Eucgr.I02496.1.p_160_389:0.3647014888,Amaranthus_AHYPO_005378-RA_27_247:1.8310329504)29.5/37:0.1506037228)39.8/28:0.1083269937,Prunus_Prupe.8G185600.1.p_111_339:0.5603275038)86.5/42:0.0994898489,(((((Vitis_GSVIVT01021935001_408_646:0.0883697739,(((Vitis_GSVIVT01021958001_30_271:0.0328450555,Vitis_GSVIVT01021916001_81_281:0.0747367011)90.1/97:0.0296422263,Vitis_GSVIVT01023404001_13_256:0.1036034875)84.4/85:0.0248751747,(Vitis_GSVIVT01021921001_200_437:0.0168864743,Vitis_GSVIVT01021944001_686_924:0.0350255448)97.8/100:0.0614642281)23.8/53:0.0261240419)99.8/100:0.1810738122,(Vitis_GSVIVT01023432001_128_368:0.1075158148,(Vitis_GSVIVT01021948001_112_353:0.0715264050,Vitis_GSVIVT01023406001_6_211:0.1605734944)98.7/100:0.1165931250)52.2/66:0.0420818143)100/100:0.2488715332,((Vitis_GSVIVT01026152001_158_394:0.0667833904,Vitis_GSVIVT01026162001_5_229:0.0497868814)99/100:0.1523613428,Vitis_GSVIVT01022047001_4_230:0.3527073270)95.2/96:0.1223572343)94.8/96:0.1187960390,(((Vitis_GSVIVT01023557001_232_457:0.1093864475,((((Vitis_GSVIVT01023444001_158_391:0.0049715520,Vitis_GSVIVT01023563001_158_320:0.0137778133)85.4/87:0.0096746746,Vitis_GSVIVT01023579001_11_230:0.0162225790)0/54:0.0000029583,(Vitis_GSVIVT01023551001_157_390:0.0000020643,Vitis_GSVIVT01036188001_157_390:0.0096776214)0/48:0.0000020479)97.9/97:0.0319003302,Vitis_GSVIVT01023570001_11_229:0.0050077789)99.2/100:0.1004775450)99.3/100:0.1302055266,(Vitis_GSVIVT01036191001_1_214:0.0073484173,Vitis_GSVIVT01023556001_1_178:0.0452291442)99.5/100:0.1243276307)85.6/79:0.0515699337,(Vitis_GSVIVT01021920001_9_228:0.0806269683,Vitis_GSVIVT01021955001_159_338:0.0341657444)100/100:0.2950673066)80/69:0.0274662804)93.9/95:0.0724071701,((((Populus_Potri.005G062200.1_164_398:0.0236692209,Populus_Potri.005G062300.1_164_397:0.0327351857)99.6/100:0.1234345137,Populus_Potri.013G027300.1_165_397:0.2196459504)99.2/100:0.1438826584,Populus_Potri.T092600.1_156_386:0.5770450033)82.3/66:0.0411024664,((((Populus_Potri.005G042400.1_155_386:0.0000020643,Populus_Potri.005G041300.1_155_386:0.0049076779)85.4/100:0.0175805728,(Populus_Potri.005G042900.1_156_385:0.0592518823,(Populus_Potri.005G041100.1_155_385:0.0289412880,Populus_Potri.005G042200.1_155_359:0.0871978599)97.8/97:0.0370402676)83.9/91:0.0171619676)100/100:0.2136498435,(Populus_Potri.013G016700.1_160_392:0.0056148613,((Populus_Potri.013G015900.1_160_390:0.0104553362,(Populus_Potri.013G016600.1_160_388:0.0149684436,(Populus_Potri.013G016400.1_160_411:0.0252763257,Populus_Potri.013G015700.1_160_399:0.0209571895)54.2/68:0.0215185101)88.5/88:0.0201239281)86/82:0.0199455542,Populus_Potri.013G016000.1_160_392:0.0074146887)85.1/83:0.0127222498)99.9/100:0.1576102350)99/100:0.1543621106,((((((Eucalyptus_Eucgr.G00415.1.p_176_401:0.1065874252,(((((Eucalyptus_Eucgr.G00550.1.p_166_398:0.1204544507,(Eucalyptus_Eucgr.G00520.1.p_164_393:0.1644558055,Eucalyptus_Eucgr.G00417.1.p_166_389:0.2139811930)93.5/92:0.0687056506)39.9/59:0.0230001475,((Eucalyptus_Eucgr.G00409.1.p_171_397:0.0105747975,Eucalyptus_Eucgr.G00515.1.p_171_397:0.0051115960)99.8/100:0.0999137134,Eucalyptus_Eucgr.G00420.1.p_6_225:0.0877009041)93.8/96:0.0548779560)99.2/99:0.1010126150,(((Eucalyptus_Eucgr.G00544.1.p_228_454:0.0419228087,Eucalyptus_Eucgr.G00517.1.p_210_441:0.1304332900)100/100:0.2132742555,Eucalyptus_Eucgr.G00518.1.p_172_396:0.0956967313)84.8/79:0.0266815946,(Eucalyptus_Eucgr.G00512.1.p_171_395:0.0644468612,(Eucalyptus_Eucgr.G00539.1.p_172_390:0.0278636549,Eucalyptus_Eucgr.G00532.1.p_173_390:0.0685452023)100/100:0.1389446070)98.9/100:0.0742427401)93.6/94:0.0401486874)90.4/88:0.0348603603,((Eucalyptus_Eucgr.G00538.1.p_110_335:0.0936024909,Eucalyptus_Eucgr.G01356.1.p_155_372:0.1562026598)76/77:0.0339271527,Eucalyptus_Eucgr.H03217.1.p_167_415:0.3345586863)90.3/89:0.0410698689)79.4/66:0.0264194762,((Eucalyptus_Eucgr.G00425.1.p_111_327:0.1405722894,Eucalyptus_Eucgr.G00513.1.p_188_412:0.1047952717)50.1/56:0.0398575217,Eucalyptus_Eucgr.G00514.1.p_172_393:0.1024105647)99.8/100:0.1347810154)87.3/82:0.0252004974)89.1/91:0.0301146234,Eucalyptus_Eucgr.G00405.1.p_170_396:0.0852654206)96.8/92:0.0703580617,Eucalyptus_Eucgr.G00412.1.p_172_379:0.0784006139)54.8/74:0.0650791336,Eucalyptus_Eucgr.J02638.1.p_4_174:0.1476163671)99.7/100:0.3204355500,((Eucalyptus_Eucgr.G00706.1.p_162_396:0.1397762817,((((((((Eucalyptus_Eucgr.G00789.1.p_20_256:0.0716755367,Eucalyptus_Eucgr.G00713.1.p_149_388:0.2084775889)78.8/77:0.0657889832,(Eucalyptus_Eucgr.G00722.1.p_168_406:0.0873327830,(Eucalyptus_Eucgr.G00690.1.p_153_392:0.0279587260,Eucalyptus_Eucgr.G00787.1.p_157_386:0.0084513352)97.5/96:0.0605967049)91.3/85:0.0633613191)95.9/93:0.0687932628,(Eucalyptus_Eucgr.G00728.1.p_194_433:0.0223176806,Eucalyptus_Eucgr.G00825.1.p_174_407:0.0660334236)100/100:0.1020241520)98.3/98:0.0642478129,Eucalyptus_Eucgr.G00863.1.p_180_415:0.0608247004)66.2/76:0.0249297593,(Eucalyptus_Eucgr.G00856.1.p_189_429:0.0849564278,(Eucalyptus_Eucgr.G00064.1.p_176_412:0.1882292362,(Eucalyptus_Eucgr.G00803.1.p_196_432:0.1365821807,(Eucalyptus_Eucgr.G00808.1.p_159_385:0.0067534224,Eucalyptus_Eucgr.H02919.1.p_168_385:0.0247137266)100/100:0.2250246249)95.9/88:0.0732454554)37.8/47:0.0162393521)74.8/55:0.0262173379)82.8/48:0.0209789113,Eucalyptus_Eucgr.G00784.1.p_169_408:0.2064739899)4.7/20:0.0219786278,(Eucalyptus_Eucgr.G00883.1.p_180_417:0.1364236392,(Eucalyptus_Eucgr.G00887.1.p_245_474:0.1171288150,Eucalyptus_Eucgr.G00878.1.p_196_440:0.0775212747)92.3/92:0.0558198195)97/98:0.0891609605)92.7/84:0.0706767854,Eucalyptus_Eucgr.G00688.1.p_192_431:0.2018331346)46.3/50:0.0518523948)99.9/100:0.2768816018,((((((((Eucalyptus_Eucgr.B02038.1.p_123_358:0.1109066557,Eucalyptus_Eucgr.B01785.1.p_183_386:0.1649134913)92.9/92:0.0369368546,(Eucalyptus_Eucgr.L00160.1.p_98_314:0.0860750830,Eucalyptus_Eucgr.D01468.1.p_147_359:0.1593089838)98.4/99:0.0745699559)89.2/81:0.0245707634,(((Eucalyptus_Eucgr.L00091.1.p_184_384:0.2069710854,Eucalyptus_Eucgr.B02102.1.p_177_403:0.1481383353)47.8/70:0.0369923515,Eucalyptus_Eucgr.B02105.1.p_144_369:0.2645125416)3.7/56:0.0257403180,Eucalyptus_Eucgr.L00094.1.p_162_392:0.1530586093)55.5/50:0.0097581208)93.2/82:0.0283939001,((Eucalyptus_Eucgr.L00063.1.p_259_472:0.1205359363,Eucalyptus_Eucgr.B02040.1.p_177_405:0.1152585021)98.7/100:0.1028155166,Eucalyptus_Eucgr.B01947.1.p_130_360:0.0742310921)93.1/74:0.0366867188)76/46:0.0123503547,(Eucalyptus_Eucgr.L00073.1.p_176_391:0.2056592821,Eucalyptus_Eucgr.G02007.1.p_64_283:0.2568905255)90.3/50:0.0470672751)31.1/10:0.0111157628,(Eucalyptus_Eucgr.L00070.1.p_150_379:0.1620084854,Eucalyptus_Eucgr.B02103.1.p_140_372:0.2278621921)89.1/59:0.0452061587)82.1/11:0.0308671583,Eucalyptus_Eucgr.L00066.1.p_177_404:0.2119355911)52.3/11:0.0156402994,Eucalyptus_Eucgr.B01783.1.p_181_374:0.2338804243)98.8/99:0.1951807969)50.3/77:0.1479228301)100/100:0.3415654783,((((Phaseolus_Phvul.005G062250.1.p_175_393:0.3431511787,(Amaranthus_AHYPO_002747-RA_177_401:0.0467976435,Amaranthus_AHYPO_002748-RA_173_400:0.0937008700)100/100:1.3452281700)80.7/83:0.1075351855,Phaseolus_Phvul.006G041400.1.p_122_360:1.0259527673)75.4/85:0.0765103295,Prunus_Prupe.3G016700.1.p_159_374:0.6604025182)86/81:0.1172228478,Phaseolus_Phvul.011G149400.1.p_147_383:0.4513419766)91.8/83:0.1111937579)78.5/75:0.0417181635)95.3/86:0.1105209476)82.9/55:0.0207765515)95.7/95:0.0968982037)90.9/42:0.0744798166)90/38:0.0869040933,(((Persea_Pa6202_3_233:0.2228493057,(((Cinnamomum_Cm10781_160_395:0.2078509152,(Cinnamomum_Cm10776_157_359:0.0134741197,Cinnamomum_Cm16_9_188:0.0075413679)95.4/100:0.0502977203)21/59:0.0249195923,Persea_Pa4869_157_394:0.0989104382)67.1/81:0.0574739880,(Cinnamomum_Cm10778_157_391:0.0307282686,Cinnamomum_Cm10779_160_391:0.0147617785)100/100:0.2015571384)41.5/63:0.0186054352)99.8/100:0.2719038336,(Persea_Pa3994_148_382:0.0422799135,Cinnamomum_Cm21670_148_382:0.0305240735)100/100:0.3257915341)93.6/87:0.1161311572,Amaranthus_AHYPO_021414-RA_195_379:0.6600284017)44.4/53:0.0745692569)19/26:0.0779727896,(Solanum_Solyc02g036270.2.1_154_386:0.1453457560,((((Solanum_Solyc04g005540.2.1_114_348:0.0911440647,(Solanum_Solyc12g016220.1.1_200_434:0.0861945183,(Solanum_Solyc10g055140.1.1_6_213:0.0824371659,Solanum_Solyc10g055050.1.1_117_329:0.1055051677)98.8/100:0.0943039026)91.1/87:0.0502767645)95.3/94:0.0472317522,(Solanum_Solyc12g044200.1.1_159_392:0.0203464690,(Solanum_Solyc12g044190.1.1_123_357:0.0396157742,Solanum_Solyc12g044180.1.1_158_390:0.0711844760)68.8/95:0.0061964547)100/100:0.1406871369)61.3/58:0.0414308464,Solanum_Solyc04g005550.1.1_163_396:0.0916881725)43.2/58:0.0469690906,Solanum_Solyc03g094100.1.1_6_232:0.3110845597)84.5/93:0.0516674086)100/100:0.4652164267)52.5/37:0.0905291335,Cinnamomum_Cm17544_152_388:0.6506967955)93.9/84:0.1609185182)82.4/72:0.1252578192,Oryza_LOC_Os11g29090.1_193_421:1.1539560884)38.7/42:0.0713346097)59.8/46:0.0884233683,Oryza_LOC_Os03g10910.1_163_383:1.4820566018)81.5/63:0.1439405604,(((((((((((Pinus_PITA_000073760-RA_161_396:0.0673392439,(Pinus_PITA_000008298-RA_204_440:0.0303908193,Pinus_PITA_000012280-RA_129_296:0.0338761923)97.4/100:0.0582955941)100/100:0.1284263246,Picea_MA_271555g0010_216_440:0.0890742082)90/89:0.0330793446,Pinus_PITA_000073760-RA_1076_1303:0.1847465022)99.1/99:0.0835090374,(((Pinus_PITA_000014285-RA_196_426:0.0089248696,(Pinus_PITA_000017635-RA_193_426:0.0000024548,Pinus_PITA_000072481-RA_197_427:0.0048956701)89.1/100:0.0157979734)100/100:0.2255336396,((Pinus_PITA_000021667-RA_209_439:0.0151859669,Pinus_PITA_000021668-RA_93_321:0.0301543258)99.4/100:0.0899603667,Pinus_PITA_000011108-RA_4_214:0.1297598426)97.4/99:0.1097638992)88.8/84:0.0501265317,(Picea_MA_10436956g0010_139_384:0.2081263774,(Pinus_PITA_000092114-RA_176_408:0.0861050850,(Pinus_PITA_000078101-RA_191_431:0.0960100106,Pinus_PITA_000040733-RA_253_411:0.0212989930)41.7/60:0.0189639447)100/100:0.1835834863)72.5/61:0.0354717818)67.4/61:0.0193470458)94.3/93:0.0426295536,((((Pinus_PITA_000038870-RA_198_422:0.0815354971,(Pinus_PITA_000038870-RA_1036_1260:0.0867415312,(((Pinus_PITA_000028615-RA_188_408:0.0379749477,Pinus_PITA_000086744-RA_107_315:0.0429667130)90/97:0.0337963744,Pinus_PITA_000047168-RA_12_165:0.0773054182)91.6/99:0.0444349173,Pinus_PITA_000009982-RA_197_440:0.0729409845)64.1/42:0.0130163833)9.4/26:0.0079185545)98.2/99:0.0812468752,Pinus_PITA_000008296-RA_200_434:0.1928661155)97.3/99:0.0815936096,Picea_MA_10394670g0010_4_220:0.2601188834)88.5/95:0.0491288539,(((((Pinus_PITA_000045544-RA_190_410:0.0770685021,Pinus_PITA_000045544-RA_756_980:0.0076172435)98.9/100:0.0842932173,Pinus_PITA_000092371-RA_96_324:0.0741680428)63.7/72:0.0200535590,Picea_MA_10435150g0010_15_191:0.0539584118)99.9/100:0.0922793771,(Pinus_PITA_000029665-RA_195_420:0.1324186371,Picea_MA_714991g0010_193_387:0.2030838615)57.5/52:0.0143574485)86.9/82:0.0190560675,((((Pinus_PITA_000054256-RA_221_471:0.0832447084,Pinus_PITA_000085944-RA_204_457:0.0879447865)98.7/100:0.1243061642,Picea_MA_10141852g0010_204_459:0.1226940745)100/100:0.2441644844,Pinus_PITA_000071138-RA_190_416:0.6195028968)85/69:0.0727550663,((Pinus_PITA_000045842-RA_195_419:0.1653552538,Pinus_PITA_000073569-RA_108_323:0.1431666512)96.2/97:0.0799550103,(Pinus_PITA_000034716-RA_183_403:0.0325744814,Pinus_PITA_000043601-RA_182_402:0.0544770427)100/100:0.1579939962)77.2/64:0.0273724054)64.7/47:0.0152996258)100/96:0.1341947237)84/62:0.0371343393)57.4/50:0.0309583998,((((Pinus_PITA_000074758-RA_255_495:0.0239684751,Pinus_PITA_000041722-RA_199_440:0.0384469979)91.8/99:0.0315931528,Pinus_PITA_000090308-RA_93_252:0.1275132348)96.8/99:0.0744702417,Picea_MA_65623g0010_156_354:0.0928093189)100/100:0.1385696409,((Pinus_PITA_000043247-RA_91_340:0.1521185349,Picea_MA_377539g0010_91_286:0.0506159535)3.7/51:0.0157362035,Pinus_PITA_000047186-RA_183_435:0.1392262139)100/100:0.1548780568)92.1/89:0.0491928680)72.2/51:0.0514946813,((((Pinus_PITA_000029181-RA_380_593:0.0114893143,(Pinus_PITA_000014031-RA_181_394:0.0122269721,Pinus_PITA_000028622-RA_228_452:0.0641868347)37.2/54:0.0073426373)95.7/95:0.0440323946,Pinus_PITA_000069897-RA_6_217:0.0689308841)99.1/100:0.0963469341,Picea_MA_10430358g0010_242_458:0.0737193699)81/85:0.0449504112,(Pinus_PITA_000029181-RA_1592_1771:0.0231300716,Pinus_PITA_000090057-RA_14_221:0.0298130861)100/100:0.2671456729)96.2/94:0.0732011401)27.4/36:0.0111673487,((((Pinus_PITA_000068740-RA_49_287:0.0289278534,Pinus_PITA_000029521-RA_5_162:0.0316608086)60/65:0.0208091509,Pinus_PITA_000068740-RA_841_1068:0.0989948972)81.4/76:0.0190724431,Pinus_PITA_000029518-RA_308_473:0.0282432526)99.6/100:0.1419010342,Picea_MA_52192g0020_182_357:0.1652313749)90.2/93:0.0628562505)99.9/99:0.3362005728,(Pinus_PITA_000022700-RA_180_408:0.1004471615,(Picea_MA_10435336g0010_206_435:0.1220168266,Picea_MA_196431g0010_202_434:0.1809979411)0/38:0.0242025877)99.9/100:0.3918801666)99/99:0.3180663366,(Pinus_PITA_000095216-RA_170_412:0.0688022116,Pinus_PITA_000028172-RA_2_171:0.2207497887)100/100:0.7721846597)89.7/89:0.1784543783,(((((((((((((Sphagnum_Sphfalx0023s0184.1.p_63_272:0.1657375055,(Sphagnum_Sphfalx0537s0002.1.p_309_543:0.0145607628,Sphagnum_Sphfalx0006s0262.1.p_310_539:0.0165620238)98.8/100:0.0695355401)45.7/58:0.0128129849,Sphagnum_Sphfalx0105s0025.1.p_311_548:0.2796137322)77.5/16:0.0080505998,((((((Sphagnum_Sphfalx0006s0349.1.p_67_287:0.0131000244,Sphagnum_Sphfalx0091s0066.1.p_323_542:0.0356524588)97.9/100:0.0536507454,Sphagnum_Sphfalx0180s0001.1.p_51_290:0.1012043282)78.3/32:0.0162458455,Sphagnum_Sphfalx0025s0213.1.p_85_259:0.0879243095)72.4/8:0.0044391812,(Sphagnum_Sphfalx0025s0202.1.p_323_547:0.0350220662,Sphagnum_Sphfalx0018s0124.1.p_323_545:0.2386563465)72.1/33:0.0139852476)73.7/4:0.0040842274,(Sphagnum_Sphfalx0079s0001.1.p_310_546:0.0659127482,Sphagnum_Sphfalx0244s0028.1.p_67_222:0.1402739242)44/28:0.0122068901)83.4/23:0.0131179407,(Sphagnum_Sphfalx0023s0148.1.p_323_545:0.0281902754,((Sphagnum_Sphfalx0003s0233.1.p_325_541:0.0706743997,((Sphagnum_Sphfalx0549s0002.1.p_310_536:0.0248860225,Sphagnum_Sphfalx0023s0028.1.p_347_574:0.0229161853)92/97:0.0263000071,Sphagnum_Sphfalx0012s0268.1.p_1_211:0.0563333048)74.5/95:0.0086015369)86.1/84:0.0152466230,Sphagnum_Sphfalx0000s0053.1.p_222_444:0.0543018283)59.1/86:0.0193420181)99.3/100:0.0717469726)89.1/62:0.0155714012)72.5/31:0.0053353647,((Sphagnum_Sphfalx0025s0206.1.p_46_274:0.0353237267,Sphagnum_Sphfalx0005s0002.1.p_1_215:0.0000021765)84.4/90:0.0109746799,(Sphagnum_Sphfalx0023s0029.1.p_8_226:0.0215251957,Sphagnum_Sphfalx0549s0001.1.p_94_300:0.0259394018)89.4/96:0.0149255303)98.2/99:0.0486681671)89.4/51:0.0146650295,Sphagnum_Sphfalx0260s0012.1.p_321_559:0.4290237367)58.3/7:0.0052156503,((Sphagnum_Sphfalx0198s0037.1.p_322_543:0.0283219438,Sphagnum_Sphfalx0103s0007.1.p_325_537:0.0713943723)98.5/86:0.0445402658,(((((Sphagnum_Sphfalx0065s0029.1.p_322_537:0.0925728213,Sphagnum_Sphfalx0005s0103.1.p_19_176:0.0296527553)78.9/85:0.0154635294,Sphagnum_Sphfalx0209s0005.1.p_323_535:0.0432298650)51.9/53:0.0206092275,((Sphagnum_Sphfalx0079s0061.1.p_328_549:0.1043630076,Sphagnum_Sphfalx0004s0129.1.p_326_544:0.0526432218)99.2/100:0.1012625738,Sphagnum_Sphfalx0198s0035.1.p_23_174:0.2033458089)0/34:0.0000020781)68.6/69:0.0159831559,(Sphagnum_Sphfalx0180s0002.1.p_23_223:0.1145260623,Sphagnum_Sphfalx0005s0110.1.p_122_325:0.0783734919)87.9/91:0.0322134617)89/91:0.0223607813,(Sphagnum_Sphfalx0079s0008.1.p_223_448:0.0422016305,Sphagnum_Sphfalx0417s0004.1.p_132_352:0.0519490650)99.5/100:0.0696911297)93.8/86:0.0214105732)73.6/12:0.0066840724)88.6/71:0.0329410090,Sphagnum_Sphfalx0025s0200.1.p_327_542:0.0900591867)20.6/33:0.0341316073,(Sphagnum_Sphfalx0300s0001.1.p_327_548:0.0534013012,Sphagnum_Sphfalx0103s0076.1.p_328_547:0.1113180433)95.2/99:0.0785321051)99.9/100:0.3199777513,(((((Sphagnum_Sphfalx0171s0004.1.p_241_484:0.0148223287,Sphagnum_Sphfalx0171s0002.1.p_241_484:0.0511984979)65.2/73:0.0241292704,Sphagnum_Sphfalx0171s0003.1.p_241_484:0.0294131599)17.1/49:0.0317094401,Sphagnum_Sphfalx0021s0148.1.p_241_484:0.1288833350)62.7/59:0.0357840198,Sphagnum_Sphfalx0021s0145.1.p_311_464:0.0214528252)100/100:0.2926231923,Sphagnum_Sphfalx0067s0016.1.p_239_472:0.2723439703)99.5/100:0.2319355524)57.5/59:0.0770723199,((((Sphagnum_Sphfalx0005s0001.1.p_266_495:0.0686158498,(Sphagnum_Sphfalx0341s0002.1.p_269_494:0.0251561016,Sphagnum_Sphfalx0152s0010.1.p_269_494:0.0178254185)98.5/94:0.0405157673)65.5/47:0.0072133573,Sphagnum_Sphfalx0280s0013.1.p_266_493:0.1103310104)36.2/37:0.0131513882,(Sphagnum_Sphfalx0152s0002.1.p_59_286:0.0403317497,(Sphagnum_Sphfalx0152s0005.1.p_118_342:0.0316329829,Sphagnum_Sphfalx0152s0004.1.p_268_495:0.0274782600)92.7/94:0.0352668970)84.1/62:0.0158264314)79.8/61:0.0313985517,Sphagnum_Sphfalx0003s0168.1.p_285_512:0.1369453407)100/100:0.3338955800)68.7/70:0.0973665444,((Physcomitrella_Pp3c3_38130V3.1.p_176_409:0.0000020352,Physcomitrella_Pp3c10_50V3.1.p_173_366:0.0246459516)0/87:0.0031389446,Physcomitrella_Pp3c1_40V3.1.p_173_355:0.0287033156)100/100:1.0289326280)97/99:0.2160014103,((((((Marchantia_Mapoly0105s0002.1.p_286_529:0.0137081329,Marchantia_Mapoly3858s0001.1.p_99_342:0.0153867114)93.2/92:0.0310206410,Marchantia_Mapoly3272s0001.1.p_245_486:0.0314387925)25.4/68:0.0268903908,Marchantia_Mapoly2364s0001.1.p_1_220:0.0216234713)99.9/99:0.4449150271,(Sphagnum_Sphfalx0028s0077.1.p_242_479:0.3733955913,((Physcomitrella_Pp3c3_1260V3.1.p_222_441:0.0295444118,((Physcomitrella_Pp3c3_1350V3.1.p_51_284:0.0178494160,Physcomitrella_Pp3c3_1280V3.1.p_222_431:0.0212529357)87.3/77:0.0116369468,((Physcomitrella_Pp3c3_1460V3.1.p_214_450:0.0096920873,Physcomitrella_Pp3c3_1480V3.1.p_48_285:0.0145121048)96.4/97:0.0248088461,Physcomitrella_Pp3c3_570V3.1.p_217_454:0.0243941868)0/45:0.0000026184)71.9/58:0.0065384270)99.8/98:0.2186913861,Physcomitrella_Pp3c16_20430V3.1.p_233_470:0.1168287798)99.9/98:0.3093344486)98.8/100:0.2158818465)88.2/91:0.1780965903,Selaginella_37836_1_171:0.6719961799)49.7/73:0.1681246646,Selaginella_105865_6_195:0.9433453771)77.1/75:0.0909774709)90.3/89:0.1331444042,((((Selaginella_110600_2_228:0.0251637121,Selaginella_110609_5_202:0.0376468557)53.9/63:0.0109895318,(Selaginella_110698_2_228:0.0108824301,Selaginella_110652_2_188:0.0713149559)80.5/75:0.0113989919)93/90:0.0415627515,Selaginella_26669_5_195:0.0558481591)71.5/72:0.0406005097,Selaginella_111732_1_194:0.1074647170)100/100:0.7441435370)72.1/60:0.1240627981)92.3/76:0.1481374671)61.5/52:0.0686156390,(((((Vitis_GSVIVT01023173001_146_324:0.3486325019,Vitis_GSVIVT01022675001_196_360:0.5527671487)92.3/99:0.2059856967,Vitis_GSVIVT01023191001_213_391:0.3070668907)94.5/99:0.2177972346,Vitis_GSVIVT01023163001_92_302:0.2782543840)97.8/100:0.4195957127,(Persea_Pa4986_171_391:0.0000021284,(Cinnamomum_Cm5606_171_392:0.0061913479,((((Ananas_Aco014286.1_171_393:0.0901850359,((Oryza_LOC_Os02g10900.1_171_391:0.0649964755,(Panicum_Pahal.A00736.1_172_391:0.0320721766,Zea_Zm00001d053623_P001_173_391:0.0575726160)91/94:0.0307800125)85/74:0.0219905275,(Brachypodium_Bradi3g07580.4.p_170_390:0.0647400592,Hordeum_HORVU6Hr1G037680.1_168_390:0.0565188541)89.3/86:0.0449408538)98/100:0.0856210968)97.3/98:0.0826594783,(Nymphaea_GWHPAAYW002026_168_391:0.0252115409,(Euryale_Ef22645_182_402:0.0298361958,Euryale_Ef28370_172_391:0.0237034741)90.7/99:0.0408310765)100/100:0.1455063401)19.3/44:0.0114593480,(((Populus_Potri.003G062100.1_172_394:0.0247044163,Populus_Potri.001G172300.1_171_393:0.0335437955)97.3/99:0.0501804820,Prunus_Prupe.3G081300.1.p_172_392:0.1046778635)52.4/51:0.0069465635,Vitis_GSVIVT01017273001_171_391:0.0599347634)98.5/99:0.0759865663)87.3/77:0.0249040698,((Amborella_ERN04516_168_391:0.0068733662,Amborella_ERN04521_150_349:0.0526972897)99/100:0.1149597803,(Selaginella_110560_176_400:0.2743826930,Selaginella_427019_415_635:0.7672275648)88.1/72:0.1209087692)89.2/73:0.0569765246)98.5/75:0.0801602303)75.2/49:0.0052982852)100/100:0.9077765280)79.3/81:0.3099850209,((Musa_GSMUA_Achr1P08700_001_5_219:0.5057042578,((Oryza_LOC_Os01g58530.1_32_226:0.2064363351,Brachypodium_Bradi2g52450.2.p_43_233:0.3419285850)57.2/73:0.1114628203,(Panicum_Pahal.E01290.1_39_233:0.1439717889,Zea_Zm00001d043197_P001_36_236:0.1333798731)85/96:0.0715692021)98.7/100:0.4570550726)99.4/100:0.6044413314,(((Daucus_DCAR_013527_26_260:0.8752583598,(((Amaranthus_AHYPO_016498-RA_11_266:0.2856854857,Amaranthus_AHYPO_022007-RA_79_325:0.2135971465)84.4/83:0.2227330341,Beta_KMT12863_93_316:0.4266144586)98.8/100:0.5000135812,Prunus_Prupe.7G078000.1.p_10_219:0.6646473026)87.3/77:0.2267696339)73.1/66:0.1183217925,Arabidopsis_AT4G19050.1_10_284:0.9850166865)31.3/47:0.0915756993,(Populus_Potri.003G101000.1_7_222:0.5709973077,Eucalyptus_Eucgr.E00383.1.p_7_227:0.8400383496)99.2/100:0.6736062790)97.5/100:0.5835691648)92.8/97:0.3427347317)94.6/49:0.2147620938)46.6/22:0.0877677036,((((((((((((((((((((((((((((((((((Nymphaea_GWHPAAYW007343_301_538:0.0459092170,Euryale_Ef24735_167_406:0.0330196758)100/100:0.1612005764,(Nymphaea_GWHPAAYW007343_1578_1799:0.0489953576,Euryale_Ef25924_292_526:0.0935955827)99/100:0.1083236136)99.7/100:0.1487547410,((Nymphaea_GWHPAAYW007346_954_1189:0.0419048832,Nymphaea_GWHPAAYW007344_691_926:0.0635613797)76.9/84:0.0113511596,((Euryale_Ef5067_197_434:0.0580439231,Euryale_Ef11050_3_165:0.0988371665)98.5/100:0.0737495772,Euryale_Ef9860_196_433:0.0858653785)33.4/68:0.0240015858)99.9/100:0.1559947238)72.3/68:0.0676033146,Euryale_Ef5691_211_440:0.2469245077)82.5/74:0.0629896904,Nymphaea_GWHPAAYW008755_230_470:0.3920707830)97.8/88:0.1111656010,((Euryale_Ef13228_230_457:0.1749716754,Euryale_Ef12038_237_470:0.2031859461)20.9/48:0.0450246091,(Nymphaea_GWHPAAYW011566_337_576:0.1638242692,Nymphaea_GWHPAAYW011568_255_490:0.2207862537)0/61:0.0514959861)100/100:0.4037677147)5.2/15:0.0270849882,((((Nymphaea_GWHPAAYW011586_117_336:0.2957031804,(((Euryale_Ef39358_271_495:0.0473401833,(Euryale_Ef36978_206_435:0.0558221760,Euryale_Ef23099_203_431:0.0908968538)21.5/52:0.0196763801)88.6/83:0.0399956614,Euryale_Ef1689_48_241:0.0337565476)99.8/100:0.1372759729,Nymphaea_GWHPAAYW011584_207_433:0.2527096894)37.7/37:0.0286196478)78.2/44:0.0270589334,Euryale_Ef35789_207_431:0.3279863286)88.4/85:0.0511179429,Euryale_Ef28284_523_756:0.1862812009)100/100:0.2836522464,((Nymphaea_GWHPAAYW024510_197_426:0.1145361087,Euryale_Ef5647_204_427:0.0991968039)94.9/98:0.1275468126,Nymphaea_GWHPAAYW024267_301_495:0.5258194056)98.7/100:0.1826663006)98.2/98:0.1222652885)86.1/28:0.0246703582,(((Nymphaea_GWHPAAYW007343_2756_2990:0.0000027609,Nymphaea_GWHPAAYW007366_2_214:0.0000029407)98.8/100:0.1714001221,(Nymphaea_GWHPAAYW010361_174_413:0.0992364545,(Nymphaea_GWHPAAYW010343_57_306:0.1074575657,((Nymphaea_GWHPAAYW010032_2_234:0.0047960326,(Nymphaea_GWHPAAYW010348_224_406:0.0000027500,Nymphaea_GWHPAAYW010170_7_160:0.0070099726)84.2/88:0.0121368010)92.1/96:0.0210690102,(Nymphaea_GWHPAAYW010147_10_160:0.0072873253,Nymphaea_GWHPAAYW010340_10_160:0.0145411992)73.6/87:0.0071861555)94.1/100:0.0462756699)78.4/83:0.0552609985)99.9/100:0.2918445888)99.9/100:0.2527847023,(((Nymphaea_GWHPAAYW011505_219_447:0.0631316303,(Nymphaea_GWHPAAYW011506_305_533:0.0102198988,Nymphaea_GWHPAAYW011508_5_224:0.0045544122)99.9/100:0.1142223642)100/100:0.1508477318,(((Euryale_Ef12337_247_470:0.1779160299,((Nymphaea_GWHPAAYW011499_241_468:0.1089598864,Euryale_Ef13527_241_467:0.0870156666)100/100:0.1477427364,((Euryale_Ef23538_630_857:0.0664793283,Euryale_Ef8864_242_471:0.1080007691)83.8/84:0.0508174384,Euryale_Ef36617_815_1040:0.1142324019)100/100:0.2809189931)5/44:0.0129309170)76.9/56:0.0125524069,Nymphaea_GWHPAAYW011500_929_1131:0.2326136302)76.3/68:0.0408429435,Euryale_Ef37807_146_355:0.3218677249)17.9/46:0.0181901742)82.9/86:0.0546455333,Euryale_Ef8829_228_409:0.6319129176)95.3/97:0.1287639859)96.8/79:0.0988630711)88.3/52:0.0412776890,(Nymphaea_GWHPAAYW020637_200_418:0.7211623607,Euryale_Ef93_194_435:0.4061471543)17.1/24:0.0246371223)39.1/45:0.0474920645,((((Nymphaea_GWHPAAYW011443_974_1175:0.1734634982,Nymphaea_GWHPAAYW011443_2555_2794:0.0616207990)99.6/100:0.2356257815,(Euryale_Ef5294_188_436:0.6084515405,Euryale_Ef14320_163_328:0.7970542739)82.3/83:0.1317192874)44.3/54:0.0365433231,Euryale_Ef11940_203_441:0.4760518741)100/100:0.4232669866,((Nymphaea_GWHPAAYW007095_195_415:0.3085207497,(Nymphaea_GWHPAAYW007095_984_1201:0.0915486587,Nymphaea_GWHPAAYW007097_139_356:0.0409966958)100/100:0.4535175803)99.7/100:0.3014702079,Nymphaea_GWHPAAYW017333_39_274:0.6897694440)3.1/20:0.0200716797)93.7/54:0.0940564015)90.4/62:0.0492615413,(((((((((((Phaseolus_Phvul.002G079200.1.p_233_453:0.3446115569,Phaseolus_Phvul.003G072500.1.p_192_413:0.2952220201)77.9/53:0.0562475604,(Prunus_Prupe.1G263400.1.p_196_429:0.2236021175,Prunus_Prupe.1G263600.1.p_92_307:0.1144164585)99.3/100:0.1385745723)78.1/37:0.0241095680,(((Amaranthus_AHYPO_006449-RA_215_434:0.1766950669,Beta_KMS97352_220_456:0.2334592709)100/100:0.5784655095,((Populus_Potri.015G043600.1_195_418:0.0087353489,Populus_Potri.015G043500.1_150_369:0.0169459476)99.9/100:0.1551078916,Populus_Potri.012G053200.1_194_412:0.0883722124)97.6/100:0.1303800131)95.4/79:0.1103670145,(Cinnamomum_Cm1566_192_417:0.2562728231,(((Eucalyptus_Eucgr.L01911.1.p_201_414:0.0212458027,Eucalyptus_Eucgr.L01909.1.p_201_402:0.0288951940)84.2/88:0.0299853092,Eucalyptus_Eucgr.B03389.1.p_199_415:0.0340871409)100/100:0.4129660100,(Arabidopsis_AT1G27170.1_204_420:0.0536187929,Arabidopsis_AT1G27180.1_378_592:0.1876372340)100/100:0.5261666470)25.9/27:0.0741502287)34.4/25:0.0145531795)80.9/32:0.0254187080)92/39:0.0526909749,(Solanum_Solyc05g006620.2.1_193_416:0.4727097109,Daucus_DCAR_031076_206_423:0.3583272972)87.5/76:0.0838230992)82.8/24:0.0398440371,Cinnamomum_Cm20809_194_413:0.2102651069)80.5/27:0.0640980615,Eucalyptus_Eucgr.B02580.1.p_33_256:0.4792833797)72.8/38:0.0669447976,(Nicotiana_NbD028134.1_195_414:0.1570449530,Solanum_Solyc05g006630.2.1_199_417:0.1488516260)100/100:0.3474019941)100/100:0.3150624268,Euryale_Ef4854_220_452:0.3420279987)71.3/58:0.0424031558,(Amborella_ERN02703_196_410:0.0435814309,(Amborella_ERN02707_3_208:0.0975241096,Amborella_ERN02705_42_251:0.1501725460)96.5/97:0.0990560193)100/100:0.7564594875)46.4/57:0.0336057513,((Euryale_Ef29828_224_457:0.0433909657,Nymphaea_GWHPAAYW021223_220_436:0.0639036497)100/100:0.1962119173,Euryale_Ef8781_244_479:0.4767055553)34.5/54:0.0537751394)86.5/45:0.0492308761,(Euryale_Ef21233_173_411:0.2521373928,Nymphaea_GWHPAAYW010750_196_427:0.3171904709)99.1/99:0.1773731362)54.8/60:0.0570684119)86.8/61:0.0353548125,((Euryale_Ef7591_244_468:0.0650368616,Nymphaea_GWHPAAYW006330_215_377:0.2824633534)73.9/94:0.0236309834,Euryale_Ef1706_231_456:0.0558433944)100/100:0.5182121083)82.5/54:0.0287922301,(((((((((Nymphaea_GWHPAAYW011478_300_543:0.0736991092,(Nymphaea_GWHPAAYW011478_1999_2242:0.0367867274,Nymphaea_GWHPAAYW011477_323_565:0.0990928933)92.6/93:0.0249202506)37.5/46:0.0146146349,Nymphaea_GWHPAAYW011474_392_634:0.0341733767)74.2/47:0.0059287261,Nymphaea_GWHPAAYW011462_273_517:0.0904456824)96.6/98:0.0526286311,Nymphaea_GWHPAAYW000809_242_486:0.1468804319)29.7/27:0.0120907683,((((((Euryale_Ef36916_276_521:0.1747381456,Euryale_Ef4007_272_513:0.1034374652)82.8/69:0.0190434546,Euryale_Ef17890_230_458:0.0772197513)84.6/67:0.0198859642,Euryale_Ef34934_363_604:0.0423615901)92/83:0.0602661170,Euryale_Ef38106_121_361:0.2479695982)96.4/94:0.0625816423,(((Euryale_Ef15175_455_697:0.0784669215,Euryale_Ef9622_328_567:0.0798410315)94.9/96:0.0480596389,(Euryale_Ef31032_238_473:0.0927413677,(Euryale_Ef1681_250_490:0.0505474461,Euryale_Ef34592_245_474:0.0878985027)84.5/82:0.0412054133)93.3/92:0.0356353844)99.9/100:0.1239498426,(Euryale_Ef30636_227_468:0.1526441632,Euryale_Ef15877_380_609:0.0957078446)99.4/100:0.1039522932)86/64:0.0398258998)68.9/63:0.0407251712,(Nymphaea_GWHPAAYW011515_202_446:0.2299404474,Euryale_Ef35032_252_494:0.1383273457)75.1/78:0.0345434224)99.5/97:0.0962208268)51.4/53:0.0288656509,(((Euryale_Ef8432_491_716:0.0585128348,Euryale_Ef22878_342_567:0.0499883300)33.4/62:0.0523456668,Euryale_Ef6449_342_586:0.2933242509)99.7/100:0.1469171306,(Euryale_Ef27501_317_558:0.1132921430,((Euryale_Ef11641_282_525:0.0326211335,Euryale_Ef9261_353_596:0.0138887237)88.9/87:0.0091343193,Euryale_Ef16401_353_597:0.0000023290)98.5/100:0.0675386606)99.3/100:0.1337239199)86.4/72:0.0655002493)6.2/57:0.0352656663,(((Euryale_Ef39393_231_476:0.0712012704,Euryale_Ef33843_231_476:0.1220681604)51.4/60:0.0105280810,Euryale_Ef29087_231_476:0.0527634798)87.5/77:0.0284594596,Euryale_Ef28285_231_474:0.1295238378)89.2/93:0.0904298324)100/100:0.2697449324,(Nymphaea_GWHPAAYW023778_207_435:0.3218526415,(Nymphaea_GWHPAAYW026187_240_484:0.6287165016,Nymphaea_GWHPAAYW006322_218_439:0.5054711758)9.5/34:0.0504060022)73.9/52:0.0716651696)88/63:0.0773023721,((((Euryale_Ef27458_234_470:0.5511489498,Euryale_Ef2508_77_310:0.2276151892)67.1/71:0.0779941166,(Nymphaea_GWHPAAYW011605_35_240:0.1979528948,(Nymphaea_GWHPAAYW024380_201_408:0.0127396176,Nymphaea_GWHPAAYW023741_225_426:0.0062030024)97.9/100:0.1384511412)99.9/100:0.2923690127)81.9/80:0.1162585669,(Euryale_Ef20687_253_493:0.2320931738,((Nymphaea_GWHPAAYW007067_236_469:0.0805551961,Euryale_Ef38608_303_533:0.1718781911)81.5/84:0.0764911964,Euryale_Ef29473_259_495:0.2530434896)94.8/92:0.1345786039)99.8/100:0.3006421723)99.7/100:0.2539893664,(Nymphaea_GWHPAAYW007386_32_273:0.2502518659,(Nymphaea_GWHPAAYW007360_246_486:0.1085266700,Nymphaea_GWHPAAYW007396_253_450:0.0771276212)99.6/100:0.2637541699)100/100:0.5097670590)85.8/61:0.0693600103)88.9/80:0.0523469085)45.7/53:0.0529307444,(((Amborella_ERN02715_186_403:0.2116323052,Amborella_ERN02708_195_425:0.1533014568)92.1/91:0.0509331279,Amborella_ERN02711_185_407:0.1679428660)80.1/78:0.0277559773,((((((((Amborella_ERN15113_191_401:0.2241369854,(Amborella_ERM98681_44_264:0.1285007869,Amborella_ERN15259_169_371:0.0770520203)60.6/66:0.0331767277)98.6/100:0.1105444933,(Amborella_ERN15171_184_400:0.0659266784,Amborella_ERN15169_180_403:0.0719256335)88.9/95:0.0288325548)91.6/77:0.0340311444,(Amborella_ERN15268_20_253:0.0631440291,Amborella_ERN15264_25_194:0.0607779294)100/100:0.1304507565)84.1/73:0.0297106136,Amborella_ERM96709_265_486:0.1073219288)89.6/84:0.0479623644,Amborella_ERM99949_190_404:0.1417499637)90.2/87:0.0449014826,Amborella_ERM99008_1_171:0.1780510725)65.2/58:0.0224597739,Amborella_ERN15422_185_405:0.1914000218)87.5/79:0.0341740996,Amborella_ERN11255_184_408:0.1549477440)93.2/95:0.0530029110)100/100:0.2511117359)98.7/89:0.1212982283,(((((((((Eucalyptus_Eucgr.E03173.1.p_827_1074:0.0569505394,Eucalyptus_Eucgr.E03196.1.p_766_989:0.0577397393)92.7/94:0.0390143284,Eucalyptus_Eucgr.E02639.1.p_51_210:0.1783209897)63.7/66:0.0393055451,((Eucalyptus_Eucgr.E03194.1.p_820_1055:0.0906560624,Eucalyptus_Eucgr.E03203.1.p_780_1010:0.0734113221)96.2/94:0.0482203993,Eucalyptus_Eucgr.L03395.1.p_652_889:0.0673254475)98.8/100:0.0854595627)99.2/100:0.1784828040,(((((((Eucalyptus_Eucgr.C02630.1.p_430_658:0.0515697857,Eucalyptus_Eucgr.C02644.1.p_57_258:0.1521832582)73.9/55:0.0069218421,Eucalyptus_Eucgr.L01940.1.p_38_277:0.0832653225)67.8/61:0.0093338640,Eucalyptus_Eucgr.C02633.1.p_4_233:0.1016185499)55.1/61:0.0100644177,Eucalyptus_Eucgr.B01065.1.p_14_219:0.1898896492)89.2/77:0.0282407572,((Eucalyptus_Eucgr.F04313.1.p_38_276:0.0357083844,Eucalyptus_Eucgr.C02646.1.p_4_233:0.0588286816)98.4/99:0.0508743077,(Eucalyptus_Eucgr.F04314.1.p_192_413:0.0171483331,Eucalyptus_Eucgr.C02650.1.p_194_418:0.0392138406)100/100:0.1121645265)87.7/85:0.0183204956)85.8/70:0.0176370103,Eucalyptus_Eucgr.F04311.1.p_484_713:0.1093946268)96.3/94:0.0745474789,Eucalyptus_Eucgr.C02655.1.p_23_264:0.1171376986)100/100:0.2434629121)97.8/97:0.1794636798,((Eucalyptus_Eucgr.G00358.1.p_41_267:0.0487824156,Eucalyptus_Eucgr.G00367.1.p_189_415:0.1478814208)100/100:0.3708285582,((((Eucalyptus_Eucgr.C04271.1.p_62_301:0.0717276981,Eucalyptus_Eucgr.L01460.1.p_194_412:0.1097526799)66.8/69:0.0125237085,Eucalyptus_Eucgr.C04267.1.p_181_419:0.1225117383)91.5/99:0.0720111557,Eucalyptus_Eucgr.H02212.1.p_10_235:0.1674609802)99.9/100:0.2853230718,Eucalyptus_Eucgr.E03330.1.p_11_224:0.7756299618)69.4/67:0.0470036651)16.6/51:0.0756036614)100/100:0.3727634007,((((((Eucalyptus_Eucgr.D00731.1.p_202_429:0.1395691717,Eucalyptus_Eucgr.D00729.1.p_216_441:0.1768391710)72.8/79:0.0450773737,((Eucalyptus_Eucgr.E04206.1.p_143_352:0.2910311469,Eucalyptus_Eucgr.D00728.1.p_225_442:0.2950097730)77.3/83:0.0329290565,Eucalyptus_Eucgr.D00735.1.p_213_433:0.2690265709)89.2/91:0.0554474619)100/100:0.3819045600,((Eucalyptus_Eucgr.E03133.1.p_269_492:0.2810918991,(Eucalyptus_Eucgr.E03126.1.p_128_356:0.1028481580,Eucalyptus_Eucgr.E03135.1.p_118_344:0.1232591815)86.6/87:0.0935210005)58.9/35:0.0266110591,(Eucalyptus_Eucgr.E03125.1.p_130_317:0.1858156637,Eucalyptus_Eucgr.E03335.1.p_205_371:1.1755447115)37.5/38:0.0575058961)99.3/100:0.2066939384)98.7/97:0.1919782052,(((Eucalyptus_Eucgr.L01088.1.p_217_449:0.3170248829,((Eucalyptus_Eucgr.C04272.1.p_269_497:0.0937390244,Eucalyptus_Eucgr.C04268.1.p_261_487:0.2512194202)58.4/67:0.0529780686,Eucalyptus_Eucgr.C04276.1.p_98_320:0.1046302430)98.2/100:0.1762455002)96.9/99:0.1770868614,((Eucalyptus_Eucgr.C02623.1.p_59_284:0.1661491976,((((((Eucalyptus_Eucgr.F04312.1.p_18_232:0.1160207362,Eucalyptus_Eucgr.C02632.1.p_4_154:0.9126094965)89/94:0.0809120555,(Eucalyptus_Eucgr.C02618.1.p_231_462:0.0558912343,Eucalyptus_Eucgr.C02638.1.p_1_219:0.0324100486)100/100:0.2107939568)94/88:0.0836212515,(Eucalyptus_Eucgr.G01573.1.p_269_469:0.0599161847,Eucalyptus_Eucgr.C02627.1.p_208_430:0.1863248009)99.9/100:0.1747797958)91/81:0.0658802684,Eucalyptus_Eucgr.B01064.1.p_204_434:0.2942543221)47.4/41:0.0305557642,(Eucalyptus_Eucgr.E01668.1.p_18_231:0.2105128828,Eucalyptus_Eucgr.E01683.1.p_266_470:0.3876242013)99.7/100:0.2544543037)82.9/44:0.0382899728,Eucalyptus_Eucgr.C02654.1.p_208_440:0.2870055636)15.1/22:0.0206016298)87.4/76:0.1045116759,Eucalyptus_Eucgr.C02640.1.p_133_373:0.3930150760)97.4/98:0.2111774465)98.7/99:0.2202014746,((((Eucalyptus_Eucgr.E03199.1.p_37_259:0.0241792039,Eucalyptus_Eucgr.E03174.1.p_208_433:0.0340875040)99.2/100:0.1979076638,(Eucalyptus_Eucgr.E02641.1.p_222_442:0.3553725049,Eucalyptus_Eucgr.E03204.1.p_359_591:0.3425184009)98.8/100:0.2415088374)86.4/90:0.0827208664,Eucalyptus_Eucgr.E03185.1.p_126_338:0.4767378347)99.5/100:0.3102757682,((Eucalyptus_Eucgr.G00357.1.p_198_437:0.1176015341,(Eucalyptus_Eucgr.G00371.1.p_224_457:0.0441553534,Eucalyptus_Eucgr.G00378.1.p_225_458:0.0962859568)97.8/99:0.0945464383)40.4/59:0.0457015227,Eucalyptus_Eucgr.G00359.1.p_160_391:0.5142991408)100/100:0.4335413973)73.8/62:0.0758827364)94.7/89:0.1499164907)45.8/41:0.0590532900,(Eucalyptus_Eucgr.D00736.1.p_212_433:0.4500791200,Eucalyptus_Eucgr.C02865.1.p_364_574:0.6763947673)81.3/72:0.1363142454)81.8/61:0.0944225731,(Eucalyptus_Eucgr.C02081.1.p_29_266:0.0083777870,Eucalyptus_Eucgr.C02064.1.p_108_345:0.0197852978)100/100:0.7282247761)51/57:0.0576270402)72.8/69:0.0828060343,(((((((((Linum_Lus10009005_259_471:0.2965118265,(Linum_Lus10038533_244_462:0.2059704424,Linum_Lus10024886_224_456:0.3375722273)64.8/58:0.0647754013)99.9/100:0.1877165138,Linum_Lus10038482_273_486:0.3337353807)75.9/79:0.0313981830,Linum_Lus10026011_212_428:0.4242719512)49.8/14:0.0126075338,(((Linum_Lus10009005_716_924:0.4924350944,Linum_Lus10035406_59_230:0.4218519498)41.7/68:0.0907567401,Linum_Lus10029860_249_466:0.1636114156)96.8/100:0.1548570518,Linum_Lus10023272_246_455:0.3652161535)91.6/83:0.0921032502)19.5/14:0.0204025239,(((Linum_Lus10010574_212_441:0.0385070618,Linum_Lus10004911_212_444:0.0864928208)100/100:0.2839001420,((((Linum_Lus10029628_218_440:0.1098741382,Linum_Lus10042714_203_438:0.0999432799)84.4/88:0.0162733301,((Linum_Lus10020238_208_441:0.1220751073,((Linum_Lus10017143_217_433:0.0379790990,Linum_Lus10018309_217_422:0.0166676621)80.8/83:0.0135691230,Linum_Lus10004115_1284_1519:0.0468824153)88.4/85:0.0292421008)94/94:0.0452664580,Linum_Lus10001039_3_179:0.1448066670)48.9/55:0.0173191326)58.4/49:0.0141391031,Linum_Lus10037406_218_437:0.0991859482)90.5/95:0.0326052939,Linum_Lus10035674_478_711:0.1161702136)98.7/100:0.0925840920)77.6/73:0.0421906743,(Linum_Lus10026961_208_419:0.1318256615,((Linum_Lus10020534_216_438:0.1054811344,Linum_Lus10020533_216_429:0.0854035259)99.9/100:0.1374111068,(Linum_Lus10005373_210_416:0.2174856863,(Linum_Lus10020524_201_420:0.0145436420,Linum_Lus10020536_216_435:0.0308504015)100/100:0.1852674532)39.3/57:0.0267403915)85/71:0.0326637589)100/100:0.1390294823)94.4/85:0.0557213434)99.6/100:0.1407035742,(((((((((Linum_Lus10002247_242_479:0.0262026953,Linum_Lus10002249_241_463:0.0361187322)96.7/100:0.0398508287,Linum_Lus10008526_264_496:0.0570077428)92.7/97:0.0356708311,Linum_Lus10004719_241_480:0.1243783659)92/94:0.0325435251,(Linum_Lus10007790_268_497:0.2521425595,Linum_Lus10008519_490_714:0.1359061182)8/52:0.0152918205)99.6/100:0.1361132269,((Linum_Lus10007810_178_388:0.0055807733,Linum_Lus10007809_1_204:0.0110044315)100/100:0.1945379225,Linum_Lus10007811_347_573:0.1236910084)98/98:0.1205338381)23.1/59:0.0496106062,Linum_Lus10007812_244_481:0.3083992142)80.6/80:0.0529297015,(((((((Linum_Lus10000423_571_793:0.1450615505,Linum_Lus10040576_254_462:0.0786540538)99.4/100:0.0927700768,(Linum_Lus10033953_242_462:0.1173193196,(Linum_Lus10007828_262_463:0.2313902710,Linum_Lus10007825_294_514:0.2583911051)96/99:0.0891491118)45.3/52:0.0221928535)74/47:0.0068473623,Linum_Lus10012311_240_462:0.1304506626)41.3/50:0.0171725697,Linum_Lus10004747_241_449:0.1182615745)96.4/99:0.0755350677,(((Linum_Lus10007829_204_431:0.1925569466,Linum_Lus10007821_287_511:0.1515820061)4.2/56:0.0487939640,Linum_Lus10007823_228_455:0.4332853849)91.7/98:0.0798930938,Linum_Lus10027184_217_393:0.2468050812)53.3/58:0.0327136454)76.6/70:0.0653832428,Linum_Lus10007831_205_432:0.1865307108)98.5/99:0.1011565940,((Linum_Lus10007814_339_571:0.0242096039,Linum_Lus10007813_339_576:0.0233833541)100/100:0.2068912815,Linum_Lus10007808_303_544:0.1813055403)96.5/97:0.1101449888)97.5/99:0.1046887025)98.7/100:0.1500878800,Linum_Lus10018658_256_475:0.2373088396)99.6/100:0.1785639206,(((Linum_Lus10014207_240_452:0.0320015200,Linum_Lus10022707_102_306:0.0343939385)98.7/100:0.1029782907,(Linum_Lus10042165_43_247:0.0159950883,Linum_Lus10004257_246_451:0.0000027028)100/100:0.1664680607)97.5/98:0.1209076198,Linum_Lus10001366_229_450:0.2485465475)33.7/53:0.0400968372)86/68:0.0499744123)64.2/66:0.0498744926,Linum_Lus10001375_383_619:0.1903859459)95.7/98:0.1265850265,(Linum_Lus10015453_245_467:0.0993971754,Linum_Lus10032101_239_454:0.0822428423)99.4/100:0.1958215772)99.8/100:0.2528195275,(Eucalyptus_Eucgr.C02074.1.p_3_217:0.1972421369,Eucalyptus_Eucgr.C02062.1.p_159_373:0.1940205452)100/100:0.5582715135)89.8/84:0.1076300674)79.7/54:0.0375988900,(((((((Eucalyptus_Eucgr.C01830.1.p_228_449:0.1991904196,((Eucalyptus_Eucgr.C00049.1.p_136_357:0.0934428540,(Eucalyptus_Eucgr.C00040.1.p_241_459:0.1149315016,(Eucalyptus_Eucgr.L00391.1.p_151_378:0.0940775580,Eucalyptus_Eucgr.B01839.1.p_247_406:0.0619969121)94/96:0.0522276030)98/99:0.0861576643)97.5/97:0.0817826036,(((Eucalyptus_Eucgr.C00020.1.p_212_447:0.1249061693,Eucalyptus_Eucgr.C00001.1.p_1_198:0.1845048419)29.1/53:0.0323127906,Eucalyptus_Eucgr.E03438.1.p_218_405:0.1401632182)76.5/56:0.0140912530,Eucalyptus_Eucgr.L01200.1.p_213_411:0.1625725786)62.5/64:0.0199460627)99.7/100:0.1109656028)77.3/66:0.0222386173,Eucalyptus_Eucgr.H02580.1.p_35_239:0.1339053373)83.7/75:0.0342261017,Eucalyptus_Eucgr.C01430.1.p_220_456:0.1764537853)99.5/100:0.1431667554,(Eucalyptus_Eucgr.C00409.1.p_192_395:0.1814242213,(Eucalyptus_Eucgr.L03036.1.p_196_417:0.3364750367,Eucalyptus_Eucgr.D02412.1.p_145_347:0.1377389108)10.6/40:0.0237534429)98.4/98:0.1325772484)82/69:0.0519865153,(Eucalyptus_Eucgr.B01956.1.p_224_461:0.4347555451,((Eucalyptus_Eucgr.C01481.1.p_131_353:0.2203378258,Eucalyptus_Eucgr.L03709.1.p_189_363:0.4486599161)40.2/63:0.0634165062,Eucalyptus_Eucgr.L01098.1.p_60_279:1.1087073739)85.8/95:0.1191839697)85.8/80:0.0864202366)76.6/77:0.0788222391,(((((Eucalyptus_Eucgr.C00318.1.p_103_337:0.1133276165,Eucalyptus_Eucgr.C00296.1.p_270_499:0.1375041904)47.9/30:0.0342278216,Eucalyptus_Eucgr.C00467.1.p_272_498:0.1758165243)36.5/25:0.0235127875,Eucalyptus_Eucgr.C00539.1.p_109_350:0.0639907447)97.9/98:0.1127423966,((Eucalyptus_Eucgr.C00271.1.p_192_415:0.1093270212,Eucalyptus_Eucgr.L00367.1.p_26_251:0.1375459841)100/100:0.2183077184,(Eucalyptus_Eucgr.C00289.1.p_248_475:0.1415389651,Eucalyptus_Eucgr.C00277.1.p_119_305:0.1174272263)99.7/100:0.1602486322)31.7/48:0.0190235549)74.3/56:0.0682232100,((Eucalyptus_Eucgr.C00525.1.p_219_446:0.0981588507,(Eucalyptus_Eucgr.C02634.1.p_259_485:0.1289089576,Eucalyptus_Eucgr.C00513.1.p_24_253:0.1336402643)0/34:0.0597842566)84.9/75:0.0708354298,Eucalyptus_Eucgr.C00311.1.p_166_396:0.2296046416)96.2/98:0.1092876856)100/100:0.4827489953)96.2/97:0.1268058504,((((((Eucalyptus_Eucgr.C01915.1.p_185_420:0.1111189729,Eucalyptus_Eucgr.C01928.1.p_225_392:0.0469630708)32/57:0.0164792132,Eucalyptus_Eucgr.C01933.1.p_518_754:0.0836723525)100/100:0.1845411837,Eucalyptus_Eucgr.B01756.1.p_212_448:0.2413659792)98.6/100:0.1605561428,(((((Eucalyptus_Eucgr.E01836.1.p_201_433:0.0453616475,((Eucalyptus_Eucgr.E01810.1.p_202_433:0.0136260801,(Eucalyptus_Eucgr.E01852.1.p_185_417:0.0024095803,Eucalyptus_Eucgr.E01865.1.p_8_227:0.0090224890)94.8/100:0.0219859406)86.7/95:0.0128284287,Eucalyptus_Eucgr.E01861.1.p_201_421:0.0206839370)91.7/100:0.0220716866)92.2/93:0.0299614380,((Eucalyptus_Eucgr.E01803.1.p_190_423:0.0384727766,Eucalyptus_Eucgr.E01804.1.p_189_421:0.0489374348)96.6/100:0.0829331750,Eucalyptus_Eucgr.E01851.1.p_1_170:0.2614676911)95.2/93:0.0660331250)73.8/73:0.0292747427,(Eucalyptus_Eucgr.E01863.1.p_220_453:0.0615251715,Eucalyptus_Eucgr.E01807.1.p_5_155:0.2004793509)99.8/100:0.1640547456)99.9/100:0.1767140417,(((((Eucalyptus_Eucgr.J01332.1.p_189_411:0.0923277695,(Eucalyptus_Eucgr.J01308.1.p_269_490:0.0741366090,Eucalyptus_Eucgr.L01406.1.p_182_382:0.0813644059)84.5/87:0.0497217225)92.5/93:0.0585645533,Eucalyptus_Eucgr.J01324.1.p_272_501:0.1354779537)60.9/71:0.0531979177,((Eucalyptus_Eucgr.J01303.1.p_190_417:0.1496498354,Eucalyptus_Eucgr.L01409.1.p_188_418:0.1422280965)93.3/87:0.0590200259,Eucalyptus_Eucgr.J01296.1.p_185_414:0.2092270604)84.5/52:0.0345069673)51.1/44:0.0321699572,((Eucalyptus_Eucgr.J01320.1.p_185_412:0.0866492607,Eucalyptus_Eucgr.D00180.1.p_144_308:0.1155018011)98.4/100:0.1221782741,Eucalyptus_Eucgr.J01336.1.p_2_232:0.2672920948)94.7/85:0.0868222092)33.7/48:0.0352580370,(Eucalyptus_Eucgr.J01295.1.p_188_446:0.0375988577,Eucalyptus_Eucgr.J01298.1.p_2_240:0.0528429387)99.9/100:0.1708196801)99.9/100:0.2157681033)91.1/85:0.0511916512,((((((Eucalyptus_Eucgr.H03741.1.p_160_397:0.0258054110,((Eucalyptus_Eucgr.H03679.1.p_191_426:0.0639457181,Eucalyptus_Eucgr.H03750.1.p_191_427:0.0782390360)21.6/49:0.0103867994,Eucalyptus_Eucgr.H03694.1.p_280_514:0.0758483459)92.7/95:0.0359871330)91.5/92:0.0383063304,Eucalyptus_Eucgr.H03746.1.p_205_440:0.2078979791)82.2/64:0.0274337678,(Eucalyptus_Eucgr.H03707.1.p_28_269:0.1080511130,Eucalyptus_Eucgr.H03745.1.p_197_430:0.0818747845)73.2/30:0.0085725575)82.4/30:0.0146828915,Eucalyptus_Eucgr.H03761.1.p_222_457:0.1075741426)99.1/100:0.1020099874,((((Eucalyptus_Eucgr.H03827.1.p_8_229:0.1058827650,(Eucalyptus_Eucgr.H03735.1.p_179_416:0.0268293529,Eucalyptus_Eucgr.H03738.1.p_106_339:0.0499713122)99.9/100:0.1285881288)88.8/82:0.0399508866,(Eucalyptus_Eucgr.H03824.1.p_53_281:0.1016249913,Eucalyptus_Eucgr.H03809.1.p_238_472:0.1718010392)97.3/94:0.0620654057)62.2/67:0.0345262763,(Eucalyptus_Eucgr.H03796.1.p_244_473:0.1265529231,(Eucalyptus_Eucgr.H03812.1.p_10_229:0.1301367171,Eucalyptus_Eucgr.H03785.1.p_243_479:0.0936035261)84.7/82:0.0411362832)98.1/99:0.0830330294)60.1/56:0.0306553467,(Eucalyptus_Eucgr.H03723.1.p_191_425:0.0755534751,Eucalyptus_Eucgr.H03699.1.p_160_354:0.0803919910)99.7/100:0.1146613851)90.4/92:0.0570007096)98.9/100:0.1141685968,Eucalyptus_Eucgr.A00735.1.p_202_437:0.3502974994)50.5/37:0.0383322861)92.2/91:0.0711436034)76.4/81:0.0668136910,Daucus_DCAR_005216_122_278:1.4824024980)40.3/62:0.0417713868,(((Eucalyptus_Eucgr.C02108.1.p_206_443:0.0132534630,Eucalyptus_Eucgr.C02111.1.p_189_427:0.0732590767)64.9/65:0.0094380601,Eucalyptus_Eucgr.C02112.1.p_189_428:0.0494973061)98.2/100:0.1838153708,Eucalyptus_Eucgr.C01921.1.p_7_174:0.3279462913)99.7/100:0.3443789642)93.6/91:0.1120025208)91.5/83:0.0771976256)83.7/66:0.0432406301,((((Eucalyptus_Eucgr.C02630.1.p_145_379:0.0187985248,Eucalyptus_Eucgr.F04311.1.p_199_434:0.0043607684)100/100:0.2632301443,(Eucalyptus_Eucgr.C01968.1.p_202_427:0.1071791709,Eucalyptus_Eucgr.C01654.1.p_207_428:0.0273199937)97.9/100:0.1330469853)100/100:0.4367313350,(Eucalyptus_Eucgr.C02641.1.p_170_392:0.5246384926,((Eucalyptus_Eucgr.H02376.1.p_188_424:0.1790779113,Eucalyptus_Eucgr.H02369.1.p_150_380:0.2341831941)39.8/66:0.0493776962,(Eucalyptus_Eucgr.H02359.1.p_192_433:0.1156253886,Eucalyptus_Eucgr.H02362.1.p_161_398:0.0835790269)95.3/98:0.0768276775)100/100:0.4230413167)95.8/97:0.1666131877)57.8/55:0.0747504018,((((((((Eucalyptus_Eucgr.L00696.1.p_17_242:0.0652745651,Eucalyptus_Eucgr.C02558.1.p_194_415:0.0785327413)96.7/98:0.0402821731,(Eucalyptus_Eucgr.L00700.1.p_90_312:0.0191303030,Eucalyptus_Eucgr.C02570.1.p_159_379:0.0555814522)94.6/93:0.0351766071)56.6/61:0.0166549916,Eucalyptus_Eucgr.C02567.1.p_216_438:0.1201741017)98.5/100:0.1156417931,Eucalyptus_Eucgr.C02718.1.p_208_437:0.1740001498)98.5/99:0.1394380944,((Eucalyptus_Eucgr.K01937.1.p_206_437:0.1570745438,Eucalyptus_Eucgr.F02533.1.p_187_433:0.0978130841)72.7/73:0.0436279617,Eucalyptus_Eucgr.F03887.1.p_130_366:0.2032694493)95.4/94:0.0862628757)98.1/100:0.1436987697,(Eucalyptus_Eucgr.F03896.1.p_205_444:0.0412380853,Eucalyptus_Eucgr.F03913.1.p_205_451:0.1010500172)100/100:0.3056610101)73.1/68:0.0540096422,(((Eucalyptus_Eucgr.K00847.1.p_156_403:0.0000020643,Eucalyptus_Eucgr.K00815.1.p_174_421:0.0098488910)97.9/100:0.1520035571,Eucalyptus_Eucgr.K00852.1.p_195_400:0.2842556525)100/100:0.3709655476,((Eucalyptus_Eucgr.C03961.1.p_295_538:0.1230095957,Eucalyptus_Eucgr.L02313.1.p_1_217:0.0618721216)98.9/100:0.1799055766,(((Eucalyptus_Eucgr.D01596.1.p_28_271:0.0108280184,Eucalyptus_Eucgr.E01983.1.p_196_440:0.0768755242)99.4/100:0.0666316666,(Eucalyptus_Eucgr.E02004.1.p_195_438:0.1336733129,((Eucalyptus_Eucgr.E01971.1.p_9_243:0.0196667766,Eucalyptus_Eucgr.E01979.1.p_10_240:0.0331479270)100/100:0.1377576683,(((Eucalyptus_Eucgr.E01981.1.p_25_270:0.0314038500,Eucalyptus_Eucgr.E01973.1.p_43_281:0.0427996277)85/78:0.0115738641,(Eucalyptus_Eucgr.D01582.1.p_10_251:0.0560867450,Eucalyptus_Eucgr.E01998.1.p_200_440:0.0661803580)12.9/44:0.0104714222)92.7/95:0.0319417722,(Eucalyptus_Eucgr.D01587.1.p_91_336:0.0098065313,Eucalyptus_Eucgr.D01599.1.p_200_445:0.0260247982)97.4/99:0.0400748389)98.9/100:0.0603054388)53/48:0.0166858391)89.3/58:0.0248285180)22.4/42:0.0058431138,Eucalyptus_Eucgr.E02001.1.p_10_254:0.1116807028)100/99:0.4633015934)63.9/65:0.0922560754)82.9/77:0.1091590604)84.5/69:0.0619547366,Eucalyptus_Eucgr.J02084.1.p_182_388:0.5345686043)93.2/87:0.1050821152)49.2/60:0.0696560077)99.4/95:0.1313441286)88.3/67:0.0679452592,((((((((((((((Sphagnum_Sphfalx0004s0233.1.p_367_596:0.0250509648,Sphagnum_Sphfalx0004s0232.1.p_111_341:0.0123435235)92.3/99:0.0175655557,Sphagnum_Sphfalx0177s0048.1.p_365_595:0.0568849751)99.1/100:0.0520680024,Sphagnum_Sphfalx0009s0037.1.p_367_596:0.0942190826)74.4/80:0.0076945240,(((((Sphagnum_Sphfalx0004s0270.1.p_418_648:0.0303876192,Sphagnum_Sphfalx0002s0249.1.p_367_595:0.0197755483)35.8/64:0.0056228656,(Sphagnum_Sphfalx0016s0023.1.p_367_597:0.0149376017,(Sphagnum_Sphfalx0097s0068.1.p_367_597:0.0301854199,Sphagnum_Sphfalx0058s0041.1.p_418_648:0.0470585865)77.1/71:0.0048779017)0/38:0.0000021941)93.7/85:0.0148270190,((Sphagnum_Sphfalx0009s0177.1.p_417_647:0.0298470500,(Sphagnum_Sphfalx0651s0001.1.p_417_647:0.0250670003,(Sphagnum_Sphfalx0009s0156.1.p_417_647:0.0149538488,Sphagnum_Sphfalx0028s0035.1.p_433_662:0.1037105918)83.8/64:0.0099469014)50.9/39:0.0047732599)0/65:0.0000025624,Sphagnum_Sphfalx0001s0278.1.p_369_598:0.0099706510)0/49:0.0000027759)99/100:0.0420160221,Sphagnum_Sphfalx0091s0031.1.p_417_649:0.0745624196)82.6/88:0.0114022707,(Sphagnum_Sphfalx0017s0056.1.p_368_598:0.0799382460,(Sphagnum_Sphfalx0370s0003.1.p_368_598:0.0789324930,Sphagnum_Sphfalx0017s0065.1.p_1_223:0.0511773873)70.5/67:0.0141089007)74.9/60:0.0061030992)93.9/84:0.0243527105)63.5/40:0.0059358220,(((((((((((Sphagnum_Sphfalx0293s0020.1.p_368_599:0.0548020985,Sphagnum_Sphfalx0293s0019.1.p_111_342:0.0729528276)97.2/98:0.0525468123,Sphagnum_Sphfalx0136s0003.1.p_1_154:0.0886457182)77.5/67:0.0118644169,Sphagnum_Sphfalx0136s0001.1.p_1_223:0.1033042918)70.8/49:0.0175349267,(Sphagnum_Sphfalx0136s0005.1.p_339_569:0.0544612953,Sphagnum_Sphfalx0347s0008.1.p_17_197:0.0923306314)0/51:0.0000028574)44.7/75:0.0203749256,((Sphagnum_Sphfalx0012s0123.1.p_419_649:0.0607339357,Sphagnum_Sphfalx0181s0021.1.p_419_649:0.0261377864)29.8/19:0.0052354287,(Sphagnum_Sphfalx0016s0060.1.p_418_648:0.0412307320,Sphagnum_Sphfalx0013s0152.1.p_418_648:0.0297100350)0/43:0.0000021722)99.2/100:0.0482628173)94.8/98:0.0330168435,Sphagnum_Sphfalx0060s0058.1.p_294_500:0.0671607429)49.4/54:0.0102367021,(((Sphagnum_Sphfalx0230s0001.1.p_419_649:0.0204511631,Sphagnum_Sphfalx0037s0114.1.p_419_649:0.0097200742)96.6/100:0.0484377851,Sphagnum_Sphfalx0230s0002.1.p_375_556:0.0441068543)97.1/97:0.0492126484,Sphagnum_Sphfalx0383s0003.1.p_167_397:0.0770474931)78.4/49:0.0112632222)78.5/49:0.0061180948,((Sphagnum_Sphfalx0177s0004.1.p_418_648:0.0401754673,Sphagnum_Sphfalx0218s0024.1.p_216_446:0.0361648133)99.7/100:0.0659173625,(Sphagnum_Sphfalx0098s0020.1.p_367_597:0.0151806593,Sphagnum_Sphfalx0542s0002.1.p_367_597:0.0198062107)99.9/100:0.0853703030)77.7/43:0.0075501692)73.8/27:0.0030876443,Sphagnum_Sphfalx0231s0040.1.p_112_341:0.0917772776)0/31:0.0022545442,Sphagnum_Sphfalx0002s0413.1.p_369_598:0.0731172098)80.4/54:0.0066479775,(((Sphagnum_Sphfalx0092s0070.1.p_360_590:0.0452451362,((Sphagnum_Sphfalx0528s0002.1.p_511_741:0.0466504276,Sphagnum_Sphfalx0141s0026.1.p_368_598:0.0686564554)87.7/84:0.0292661529,Sphagnum_Sphfalx0091s0060.1.p_1_223:0.1012369119)92.8/96:0.0283143627)87.1/96:0.0180886056,Sphagnum_Sphfalx0042s0013.1.p_367_596:0.0812907774)96.1/97:0.0338446839,((Sphagnum_Sphfalx0168s0032.1.p_111_339:0.0991598228,(Sphagnum_Sphfalx0168s0034.1.p_111_341:0.0577029081,Sphagnum_Sphfalx0168s0033.1.p_1_223:0.0910400617)80.4/80:0.0216575361)89.3/94:0.0311423990,(Sphagnum_Sphfalx0208s0036.1.p_367_597:0.0389647944,Sphagnum_Sphfalx0017s0077.1.p_133_362:0.0380751840)95.6/98:0.0423293158)86.8/84:0.0211976284)90/67:0.0175908425)78.8/53:0.0062982398)83/51:0.0262290875,Sphagnum_Sphfalx0033s0114.1.p_317_545:0.0807167992)99.5/100:0.1469804609,((Sphagnum_Sphfalx0084s0033.1.p_368_597:0.0828327313,((((Sphagnum_Sphfalx0126s0002.1.p_359_597:0.0662277262,Sphagnum_Sphfalx0034s0048.1.p_360_598:0.0522841079)87/57:0.0195296425,Sphagnum_Sphfalx0019s0037.1.p_368_576:0.0376671441)74.9/28:0.0103794990,Sphagnum_Sphfalx0091s0001.1.p_369_597:0.0473907903)67.9/46:0.0211159693,Sphagnum_Sphfalx0207s0033.1.p_351_576:0.0670716071)71/78:0.0297074731)98.8/100:0.0847828324,(((((Sphagnum_Sphfalx0167s0001.1.p_366_571:0.0358065130,Sphagnum_Sphfalx0000s0763.1.p_364_596:0.0930222463)73.1/74:0.0124226651,Sphagnum_Sphfalx0092s0017.1.p_25_252:0.0510460082)93.9/97:0.0313508986,Sphagnum_Sphfalx0092s0030.1.p_362_596:0.0814745697)86.8/83:0.0165561343,(Sphagnum_Sphfalx0435s0001.1.p_362_596:0.0584802024,Sphagnum_Sphfalx0029s0001.1.p_360_594:0.0879862711)92.9/92:0.0234125336)65/54:0.0083484399,((((((Sphagnum_Sphfalx0418s0007.1.p_262_489:0.0136615965,Sphagnum_Sphfalx0418s0005.1.p_113_347:0.0360381704)56.9/83:0.0235300765,(Sphagnum_Sphfalx0418s0002.1.p_370_597:0.0000020643,Sphagnum_Sphfalx0037s0138.1.p_370_596:0.0201936905)0/88:0.0000025021)100/100:0.1080288640,Sphagnum_Sphfalx0002s0340.1.p_369_595:0.0644045450)98.2/100:0.0689520520,Sphagnum_Sphfalx0035s0101.1.p_361_597:0.0577438880)83.1/80:0.0144263824,((Sphagnum_Sphfalx0005s0168.1.p_369_596:0.0777907063,Sphagnum_Sphfalx0194s0022.1.p_369_596:0.0305808411)83.4/78:0.0173412803,Sphagnum_Sphfalx0035s0097.1.p_342_568:0.1197713063)96.9/99:0.0452418642)64/64:0.0101234156,(((((((Sphagnum_Sphfalx0039s0136.1.p_367_594:0.0724162156,(Sphagnum_Sphfalx0014s0054.1.p_253_487:0.0355491853,Sphagnum_Sphfalx0512s0001.1.p_355_590:0.0190669559)98.7/100:0.0478037313)86.2/81:0.0171155715,(Sphagnum_Sphfalx0074s0012.1.p_360_595:0.0948415695,Sphagnum_Sphfalx0139s0048.1.p_360_598:0.0553435216)90.3/84:0.0215505540)88.2/72:0.0099538364,(Sphagnum_Sphfalx0023s0164.1.p_104_340:0.1376349701,(Sphagnum_Sphfalx0194s0024.1.p_7_208:0.0645257265,Sphagnum_Sphfalx0017s0059.1.p_12_181:0.1207745056)71/69:0.0218611920)0/48:0.0000022799)75.5/65:0.0059236164,Sphagnum_Sphfalx0332s0013.1.p_357_571:0.0576782419)50.2/54:0.0054737525,Sphagnum_Sphfalx0018s0089.1.p_353_566:0.0370000861)97.3/97:0.0369972987,Sphagnum_Sphfalx0060s0082.1.p_366_600:0.0625961659)75.3/75:0.0145126045,(Sphagnum_Sphfalx0068s0022.1.p_362_595:0.0781289577,Sphagnum_Sphfalx0222s0032.1.p_353_587:0.0632675862)98.1/100:0.0426834982)87.4/83:0.0182707710)26.9/62:0.0139240647)95.6/98:0.0630657566)97.5/98:0.1065091256)97.1/99:0.1505537970,((((((Sphagnum_Sphfalx0009s0254.1.p_343_555:0.0174586992,(Sphagnum_Sphfalx0219s0005.1.p_344_538:0.0126739676,Sphagnum_Sphfalx0007s0115.1.p_347_497:0.0406702926)0/42:0.0000023856)42.3/70:0.0109801421,Sphagnum_Sphfalx0359s0003.1.p_370_567:0.0077219977)89.7/96:0.0461127727,(Sphagnum_Sphfalx0490s0001.1.p_534_726:0.0200339961,Sphagnum_Sphfalx0019s0160.1.p_110_302:0.0724001171)85.9/90:0.0361417702)100/100:0.3253329268,((Sphagnum_Sphfalx0000s0405.1.p_356_590:0.0740941251,Sphagnum_Sphfalx0416s0002.1.p_362_593:0.0561622724)70.5/70:0.0112047602,Sphagnum_Sphfalx0419s0002.1.p_220_458:0.0544580584)99.7/100:0.2101572260)48.7/66:0.0478057007,Sphagnum_Sphfalx0019s0023.1.p_344_581:0.3578452842)88.1/90:0.0768030002,((Sphagnum_Sphfalx0275s0003.1.p_348_571:0.0102142246,(Sphagnum_Sphfalx0087s0073.1.p_29_252:0.0499675182,Sphagnum_Sphfalx0642s0001.1.p_347_571:0.0046213080)92.2/53:0.0162032220)0/32:0.0000029422,Sphagnum_Sphfalx0514s0001.1.p_346_569:0.0053900374)100/97:0.3720467724)7.9/43:0.0533069033)97/96:0.2899284615,Sphagnum_Sphfalx0008s0048.1.p_79_292:0.9688788759)1.4/51:0.0534340359,((((Sphagnum_Sphfalx0468s0001.1.p_421_625:0.0545057293,Sphagnum_Sphfalx0004s0176.1.p_2_200:0.0287520691)73.8/82:0.0070870376,Sphagnum_Sphfalx0039s0132.1.p_387_589:0.0800579508)80/82:0.0314740659,Sphagnum_Sphfalx0285s0004.1.p_570_777:0.0821966804)94.5/98:0.0977676980,((Sphagnum_Sphfalx0079s0111.1.p_42_245:0.0083626550,Sphagnum_Sphfalx0497s0002.1.p_1_172:0.0180162076)96.4/100:0.0478125235,Sphagnum_Sphfalx0166s0041.1.p_1_194:0.0533816072)81.1/85:0.0586094294)100/99:0.6951070984)99.2/100:0.3461480239,(((((((Marchantia_Mapoly0049s0015.1.p_331_532:0.0542328941,(Marchantia_Mapoly1060s0002.1.p_322_529:0.0579045491,Marchantia_Mapoly0893s0001.1.p_326_527:0.0795929728)93.7/98:0.0536596177)99.9/100:0.1916551660,(((Marchantia_Mapoly0064s0093.1.p_380_612:0.3362580859,Marchantia_Mapoly0059s0034.1.p_324_534:0.0997647328)96.9/96:0.1166189009,((Marchantia_Mapoly0016s0168.1.p_24_237:0.4204777108,Marchantia_Mapoly0014s0162.1.p_371_574:0.1808673044)89.9/88:0.1068274940,Marchantia_Mapoly1012s0001.1.p_32_271:0.3052534487)94/90:0.0927177852)87.3/61:0.0883908068,((Marchantia_Mapoly0067s0038.1.p_327_526:0.0953128004,Marchantia_Mapoly0062s0059.1.p_279_480:0.1126039674)24.1/59:0.0260528127,Marchantia_Mapoly0007s0015.1.p_330_534:0.0963547954)89.6/88:0.0472525695)9.5/44:0.0482360592)78.6/64:0.1005174001,Marchantia_Mapoly0107s0021.1.p_324_532:0.2653194017)89.9/89:0.1789953934,Marchantia_Mapoly0044s0064.1.p_61_280:0.6772442916)92.7/95:0.3685001571,(Marchantia_Mapoly0200s0002.1.p_338_556:0.1069920016,(Marchantia_Mapoly0120s0017.1.p_623_847:0.0837785504,Marchantia_Mapoly0120s0019.1.p_317_523:0.2062606487)83.5/97:0.0868246319)100/100:1.0700635000)87.3/90:0.2107978023,Marchantia_Mapoly0010s0128.1.p_343_578:0.8444332868)94.7/98:0.3021241381,Physcomitrella_Pp3c22_1030V3.1.p_190_419:1.0060290151)70.6/74:0.1090814273)83.5/73:0.1237770546,(((((Sphagnum_Sphfalx0384s0008.1.p_192_415:0.2011077139,(((Sphagnum_Sphfalx0323s0009.1.p_187_411:0.0894711027,((((Sphagnum_Sphfalx0011s0189.1.p_187_401:0.0515248008,Sphagnum_Sphfalx0265s0013.1.p_188_395:0.0958033861)88.2/85:0.0265083206,(Sphagnum_Sphfalx0000s0732.1.p_188_407:0.0222687445,((Sphagnum_Sphfalx0000s0731.1.p_208_427:0.0102822360,Sphagnum_Sphfalx0110s0001.1.p_186_404:0.0156049710)0/36:0.0000021141,Sphagnum_Sphfalx0265s0023.1.p_186_405:0.0155064638)80.6/97:0.0090980701)96.7/100:0.0436614327)86/78:0.0199788606,(Sphagnum_Sphfalx0265s0015.1.p_365_588:0.0384953702,Sphagnum_Sphfalx0434s0002.1.p_158_375:0.0588275109)90.6/91:0.0289288880)95/96:0.0408572375,Sphagnum_Sphfalx0338s0012.1.p_189_431:0.2140049299)73.3/38:0.0050902675)88.7/31:0.0139023902,(Sphagnum_Sphfalx0024s0102.1.p_187_411:0.0418616064,(Sphagnum_Sphfalx0093s0017.1.p_187_411:0.0834993351,(Sphagnum_Sphfalx0056s0073.1.p_187_413:0.0627868720,Sphagnum_Sphfalx0074s0103.1.p_247_473:0.0633950264)96.4/97:0.0382390772)82.2/71:0.0151993020)0/41:0.0000021864)57/23:0.0070999967,((((Sphagnum_Sphfalx0076s0043.1.p_232_459:0.1454415282,Sphagnum_Sphfalx0150s0006.1.p_183_404:0.0972539104)40.5/20:0.0135609373,((Sphagnum_Sphfalx0000s0534.1.p_257_479:0.0422828949,Sphagnum_Sphfalx0060s0078.1.p_247_472:0.0212104024)94.6/99:0.0642552708,Sphagnum_Sphfalx0016s0113.1.p_1_194:0.2415828827)57.3/29:0.0182873895)74.4/27:0.0180318243,Sphagnum_Sphfalx0013s0017.1.p_185_410:0.1296619076)91.8/56:0.0320185791,(((Sphagnum_Sphfalx0265s0006.1.p_188_412:0.0209636031,(Sphagnum_Sphfalx0055s0106.1.p_188_414:0.0000020643,Sphagnum_Sphfalx0265s0020.1.p_37_263:0.0207541607)74.5/76:0.0051155611)99.9/100:0.0863549477,((Sphagnum_Sphfalx0056s0062.1.p_273_498:0.0346004962,Sphagnum_Sphfalx0078s0029.1.p_241_465:0.0171371916)37.3/42:0.0102238259,Sphagnum_Sphfalx0456s0001.1.p_185_411:0.0552976023)100/100:0.1830260025)29/20:0.0056641678,(Sphagnum_Sphfalx0005s0283.1.p_3_193:0.0433620736,Sphagnum_Sphfalx0009s0110.1.p_1_182:0.0319572153)77.6/77:0.0232841900)92.1/34:0.0281076326)85.2/69:0.0177308426)99.9/100:0.2456027206)94.4/93:0.1964979510,((Sphagnum_Sphfalx0146s0015.1.p_213_436:0.0052597344,Sphagnum_Sphfalx0141s0057.1.p_213_436:0.0000021933)91.1/91:0.0281449735,(((Sphagnum_Sphfalx0003s0359.1.p_246_468:0.0104556215,Sphagnum_Sphfalx0073s0001.1.p_243_465:0.0052178839)0/44:0.0000021809,Sphagnum_Sphfalx0003s0356.1.p_246_468:0.0157827051)75.1/81:0.0043071597,Sphagnum_Sphfalx0010s0222.1.p_208_432:0.0449146726)44.7/59:0.0048070323)99.6/88:0.2252917068)97.8/88:0.2014960516,(((Sphagnum_Sphfalx0048s0065.1.p_242_467:0.1939745916,Sphagnum_Sphfalx0048s0069.1.p_236_473:0.1226657107)56.5/62:0.0497862606,Sphagnum_Sphfalx0018s0098.1.p_267_473:0.1713099840)91.5/84:0.0758426366,Sphagnum_Sphfalx0000s0577.1.p_447_676:0.2573063875)86.9/85:0.1225919025)94.7/82:0.1947108406,(Physcomitrella_Pp3c10_15970V3.1.p_266_507:0.1257477838,Physcomitrella_Pp3c10_21693V3.1.p_267_483:0.2618477087)100/100:0.6089731930)78.1/75:0.1809478452,Physcomitrella_Pp3c6_19100V3.1.p_6_193:1.2411806937)93.1/97:0.2844351288)86.4/80:0.1370611526,(((Pinus_PITA_000021144-RA_68_284:0.0557461712,Picea_MA_10428569g0010_229_445:0.0372210616)84.8/93:0.0744557689,Picea_MA_10434398g0010_243_442:0.1216566908)100/100:0.6221831434,Physcomitrella_Pp3c26_15380V3.1.p_335_543:0.8498731623)53.5/72:0.1431225622)51.3/80:0.1070284605,Eucalyptus_Eucgr.H03502.1.p_1_223:1.6130661335)17.9/20:0.0704909181)82.2/21:0.0701383128,((((Nymphaea_GWHPAAYW011489_2189_2371:0.2455286327,Nymphaea_GWHPAAYW011489_2717_2929:0.2419680958)99.9/100:0.5352572650,(Arabidopsis_AT4G19500.1_752_958:2.2364598824,((Eucalyptus_Eucgr.F01690.1.p_94_300:0.2108168117,(Eucalyptus_Eucgr.I02520.1.p_225_435:0.0637114601,Eucalyptus_Eucgr.I02526.1.p_4_201:0.1810225893)98.7/100:0.1883815526)97.6/99:0.2239601181,(Eucalyptus_Eucgr.I02558.1.p_207_422:0.0269424158,Eucalyptus_Eucgr.I02547.1.p_207_423:0.0378685973)99.8/100:0.3089330104)74.3/98:0.2830403913)74.2/79:0.1742603701)81.5/52:0.1012968926,((Euryale_Ef27458_1175_1393:0.3628814812,Nymphaea_GWHPAAYW011605_797_949:0.1946864877)100/100:0.7294026819,Solanum_Solyc09g007710.2.1_206_428:0.6149671968)66/44:0.0623021643)85.9/35:0.0601244337,(Eucalyptus_Eucgr.J00354.1.p_198_373:0.5513360176,Vitis_GSVIVT01001790001_188_344:0.9672527466)13.6/12:0.0723594086)0/9:0.0000022053)77.5/41:0.0328375755,((Nicotiana_NbD002668.1_202_419:0.1012342832,Nicotiana_NbD002669.1_195_360:0.0824985402)99/100:0.1747262122,Solanum_Solyc09g092410.2.1_187_400:0.1154277914)100/100:0.4550275408)84.3/56:0.0297920675,(((((((((((Phaseolus_Phvul.010G026700.1.p_193_423:0.1412661144,(((Phaseolus_Phvul.010G029700.9.p_222_436:0.0505006167,Phaseolus_Phvul.010G027166.1.p_191_411:0.0061900790)91.2/94:0.0248711428,Phaseolus_Phvul.010G027500.1.p_179_399:0.0392289341)99.3/100:0.0689030561,Phaseolus_Phvul.010G027700.1.p_77_297:0.1144934818)96/92:0.0747525263)88.4/77:0.0307486014,((((Phaseolus_Phvul.010G024250.1.p_199_424:0.1224616975,Phaseolus_Phvul.010G023500.2.p_77_310:0.0568382726)21.9/67:0.0362601468,((Phaseolus_Phvul.010G024200.2.p_78_306:0.0494786739,Phaseolus_Phvul.010G024100.2.p_174_388:0.0859203408)90.3/91:0.0316154262,Phaseolus_Phvul.010G024301.1.p_180_400:0.0956472829)97/99:0.0606398523)99.9/100:0.1663797507,((Phaseolus_Phvul.010G029000.3.p_180_396:0.0532446589,(Phaseolus_Phvul.010G027300.1.p_198_415:0.0580592464,(Phaseolus_Phvul.010G026900.1.p_192_409:0.1292195948,Phaseolus_Phvul.010G027100.1.p_201_408:0.0404235740)39.2/59:0.0190764715)94.9/97:0.0484932051)88.7/85:0.0461882994,((Phaseolus_Phvul.010G028700.1.p_191_415:0.1328103387,(Phaseolus_Phvul.010G029100.1.p_192_415:0.0310185611,Phaseolus_Phvul.010G018400.1.p_193_408:0.0922535060)8.7/52:0.0129990760)73.2/80:0.0204093635,Phaseolus_Phvul.010G028800.1.p_192_411:0.1195320557)74.8/90:0.0177274617)99.1/99:0.0862381962)21.2/64:0.0317654491,Phaseolus_Phvul.010G027801.1.p_191_413:0.1382617568)96.6/95:0.0680952860)71.2/58:0.0110928179,(Phaseolus_Phvul.010G025500.1.p_180_399:0.0659161618,(Phaseolus_Phvul.010G025400.1.p_193_413:0.0983187509,Phaseolus_Phvul.010G025166.1.p_186_364:0.0842063003)91.6/95:0.0403189093)95.8/97:0.0645450522)93.8/82:0.0756394232,Phaseolus_Phvul.010G026601.1.p_12_172:0.1150519809)100/100:0.3035722118,(((((Phaseolus_Phvul.010G027900.1.p_143_357:0.0570087719,Phaseolus_Phvul.010G028500.1.p_201_427:0.1502220425)86.6/73:0.0214232129,(Phaseolus_Phvul.010G028400.1.p_204_431:0.1828153688,Phaseolus_Phvul.010G028900.1.p_212_421:0.1361096971)66.3/55:0.0193347719)71.6/33:0.0074468059,(Phaseolus_Phvul.010G028000.2.p_206_431:0.1120797826,Phaseolus_Phvul.010G028101.1.p_209_427:0.1128422923)92.7/91:0.0291700621)24.3/33:0.0118106746,Phaseolus_Phvul.010G029800.1.p_198_348:0.3565017285)99.8/100:0.1763398980,((Phaseolus_Phvul.010G026000.1.p_199_417:0.2353595166,Phaseolus_Phvul.010G026100.1.p_195_427:0.2653164061)87.8/81:0.0492200325,Phaseolus_Phvul.010G026400.2.p_204_430:0.2379252752)80.2/50:0.0365673971)30.1/42:0.0378098634)47.7/70:0.0859321032,Phaseolus_Phvul.010G028200.1.p_209_427:0.6304238930)86.5/86:0.0890001874,(Phaseolus_Phvul.010G025000.1.p_210_424:0.2520879952,Phaseolus_Phvul.010G025700.1.p_194_422:0.1437014785)99.3/100:0.1922123839)89.5/93:0.1161509135,Phaseolus_Phvul.010G008700.1.p_508_735:0.3578645570)99/100:0.2027827532,(Populus_Potri.T128200.1_195_409:0.0348119580,(Populus_Potri.T127900.1_208_422:0.0049709167,(Populus_Potri.019G001700.1_208_422:0.0099393494,Populus_Potri.T127700.1_212_426:0.0149973503)74.8/65:0.0049089255)59/80:0.0058403933)99.9/100:0.2587130561)33.1/54:0.0464241715,((Prunus_Prupe.1G557200.1.p_110_325:0.1391063570,Prunus_Prupe.1G557100.1.p_252_414:0.1202666614)100/100:0.3630982730,(Prunus_Prupe.1G550800.1.p_207_431:0.4088081088,Prunus_Prupe.1G539800.1.p_221_429:0.2620874506)96.5/98:0.1696307261)91.6/55:0.1358303539)92.3/43:0.0676227585,((((((((Populus_Potri.007G143300.1_304_533:0.1381846792,Populus_Potri.007G143100.1_240_460:0.0699686308)99.1/100:0.1006090913,(((((((Populus_Potri.T112700.1_201_430:0.0622354991,Populus_Potri.T002500.1_289_501:0.0683432869)49.3/58:0.0056238053,(Populus_Potri.T001900.1_40_257:0.0675873737,Populus_Potri.003G014200.1_239_452:0.0704987112)95.1/95:0.0509686276)97.6/98:0.0535844744,Populus_Potri.T001700.1_237_460:0.0729681875)26.9/66:0.0152753948,Populus_Potri.T002600.1_40_238:0.1595355271)60.9/64:0.0137621245,((Populus_Potri.T002900.1_229_442:0.0568102615,Populus_Potri.T002400.1_201_414:0.0266590553)6.4/43:0.0075156324,Populus_Potri.T001500.1_200_429:0.0580869216)92.1/89:0.0213797265)37.6/60:0.0117073071,((Populus_Potri.T002300.1_37_254:0.0737304624,Populus_Potri.019G052000.1_210_413:0.0937415880)75.2/44:0.0097069195,(Populus_Potri.019G046000.1_201_414:0.0203973335,Populus_Potri.T003000.1_238_451:0.0840530760)90.1/77:0.0235749094)63.1/48:0.0091050882)100/100:0.1466250374,(Populus_Potri.001G066500.1_97_321:0.0784284434,Populus_Potri.T011800.1_237_444:0.0953129146)40.4/49:0.0234617341)61.1/71:0.0309425231)96.6/99:0.1022429482,Populus_Potri.013G037300.1_220_456:0.3986776877)41.5/62:0.0576780932,((Populus_Potri.T004500.1_201_422:0.3647422079,(Populus_Potri.T010500.1_204_441:0.0234368958,Populus_Potri.T005600.1_203_444:0.0393220980)100/100:0.6716370078)36.3/57:0.0253879755,(Populus_Potri.T005100.1_213_411:0.0000024532,(Populus_Potri.T005500.1_214_411:0.0366117109,Populus_Potri.T005200.1_214_411:0.0000023154)37.1/67:0.0058409638)100/100:0.4176972219)90.8/76:0.0547199539)91/88:0.0480970137,(Populus_Potri.T004900.1_204_428:0.2101072957,Populus_Potri.012G135700.1_208_435:0.2829089833)85.3/46:0.0528540063)15.4/38:0.0460580274,Populus_Potri.003G084200.1_389_603:0.2991178553)97.5/98:0.1151463330,(Nicotiana_NbD027052.1_207_426:0.4595612075,Arabidopsis_AT5G36930.2_208_416:0.5079823277)86.2/46:0.1207014609)84.9/37:0.0393340216,(((((((((((((Prunus_Prupe.4G260900.1.p_43_268:0.0913157713,(((Prunus_Prupe.2G126700.1.p_206_429:0.0047160619,Prunus_Prupe.2G121000.1.p_206_429:0.0296420075)91.5/99:0.0191202732,Prunus_Prupe.2G127000.1.p_205_428:0.0345339355)99.2/99:0.0599667119,Prunus_Prupe.2G126300.1.p_204_426:0.0624471361)93.3/91:0.0407188193)93.2/93:0.0350739991,((Prunus_Prupe.2G126600.1.p_107_324:0.0792553850,Prunus_Prupe.2G126900.1.p_203_424:0.0357274768)86.5/84:0.0200681028,Prunus_Prupe.6G132100.1.p_43_253:0.0476593212)98.5/99:0.0610983662)87.6/70:0.0232456516,((Prunus_Prupe.2G126400.1.p_200_422:0.0611898193,Prunus_Prupe.2G126100.1.p_203_430:0.1503837820)88.6/87:0.0308853796,Prunus_Prupe.2G126200.1.p_5_222:0.1548288469)81.5/71:0.0174563779)99/100:0.0759233581,Prunus_Prupe.8G185200.1.p_106_338:0.2383608997)78.8/47:0.0200104140,((Prunus_Prupe.8G185300.1.p_189_411:0.2177597946,Prunus_Prupe.8G184900.1.p_205_425:0.1359965752)47.7/70:0.0438019090,(Prunus_Prupe.2G135700.1.p_203_423:0.0878286742,Prunus_Prupe.2G135600.1.p_205_375:0.0909341956)99.7/100:0.1245125102)58.9/42:0.0223555259)89.4/74:0.0351284989,((Prunus_Prupe.6G083100.1.p_207_428:0.1269327261,Prunus_Prupe.6G083200.1.p_42_265:0.1198261141)99.8/100:0.1701064424,Solanum_Solyc02g032650.2.1_41_262:0.4798397510)75.3/73:0.0468805776)97.6/87:0.0830114799,(((Nicotiana_NbD031366.1_228_455:0.2784825516,(Nicotiana_NbD006063.1_204_416:0.0600634413,Solanum_Solyc01g102920.2.1_149_339:0.1301369596)100/100:0.4689175260)63.5/58:0.0235349471,((Nicotiana_NbD030775.1_192_416:0.0158115891,Nicotiana_NbD040917.1_35_192:0.0195046098)86/96:0.0316144510,Solanum_Solyc01g113620.1.1_180_406:0.0392203347)100/100:0.3627699100)87.2/76:0.0658613187,(Nicotiana_NbD039337.1_195_411:0.0204770307,Nicotiana_NbD006064.1_191_406:0.0160615037)100/100:0.3538794385)93.2/88:0.0627465067)91.3/87:0.0622092774,(((Solanum_Solyc01g102850.1.1_197_416:0.0878333166,Nicotiana_NbD051885.1_197_416:0.0543286494)99.5/100:0.1318939659,Nicotiana_NbD042043.1_209_427:0.1921281286)100/100:0.2249169148,(Daucus_DCAR_022320_66_274:0.4966959258,Solanum_Solyc01g102880.1.1_205_430:0.5529456585)87.8/86:0.1038205370)81.4/63:0.0339914147)92.4/64:0.0405112927,((Linum_Lus10011741_169_399:0.4550939896,Populus_Potri.007G099700.1_207_418:0.2148965386)94.1/92:0.0990263610,Linum_Lus10005171_195_428:0.3114587855)76.1/47:0.0405363081)73.6/48:0.0161795934,((Nicotiana_NbD006059.1_203_442:0.0298524228,Solanum_Solyc01g102840.2.1_200_439:0.0245297883)100/100:0.4084795223,Linum_Lus10033825_105_331:0.5008821955)93.3/68:0.0720919344)76.6/25:0.0188540293,(Prunus_Prupe.2G101900.1.p_205_439:0.1454565305,(((Prunus_Prupe.3G010100.1.p_202_434:0.0141437039,Prunus_Prupe.3G009700.1.p_203_413:0.0451029561)78.2/90:0.0152443484,Prunus_Prupe.3G130700.1.p_187_419:0.0397409411)99.9/100:0.1265465672,(Prunus_Prupe.3G130900.1.p_1_197:0.0219832494,Prunus_Prupe.3G009800.1.p_43_214:0.0157363751)100/100:0.1626178092)89.2/90:0.0550755069)99.9/100:0.1468456990)90.2/47:0.0452513078,(Populus_Potri.001G028700.1_196_415:0.3858379298,((((((((((Populus_Potri.T038300.1_200_414:0.0363578131,((Populus_Potri.011G060600.1_200_414:0.0101940073,Populus_Potri.011G008600.1_106_319:0.0152182520)86.7/91:0.0102304335,Populus_Potri.T039900.1_200_413:0.0206439704)38.3/62:0.0050259264)0/31:0.0000026267,(Populus_Potri.001G363400.1_200_412:0.0315547322,Populus_Potri.T112200.1_200_415:0.0364944816)0/93:0.0000029565)96.5/97:0.0281711796,Populus_Potri.006G269900.1_191_388:0.0354642698)24.3/27:0.0138312463,(((((Populus_Potri.T067500.1_182_397:0.0156350190,Populus_Potri.011G013400.1_198_413:0.0103389171)81.3/79:0.0052328867,Populus_Potri.011G013700.1_198_413:0.0156584461)0/52:0.0000020073,((Populus_Potri.011G011600.1_198_413:0.0365053631,Populus_Potri.T069500.1_201_413:0.0257149727)51.8/90:0.0117794661,Populus_Potri.T068600.1_204_363:0.0144300955)0/56:0.0000020837)96.9/96:0.0261044229,(Populus_Potri.T039100.1_198_412:0.0060452084,Populus_Potri.011G008700.1_200_412:0.0099537204)96.4/100:0.0265371786)76.1/68:0.0052696459,Populus_Potri.011G015400.1_199_412:0.0159416371)90/86:0.0158770948)0/13:0.0000023957,Populus_Potri.006G270000.1_201_413:0.0532918214)69.8/27:0.0051780716,Populus_Potri.011G013200.1_200_428:0.0200642037)88.7/79:0.0188666189,(Populus_Potri.T069200.1_200_414:0.0622193585,Populus_Potri.011G012000.1_201_413:0.0503325627)34.7/60:0.0125812686)97.1/99:0.0572134934,(Populus_Potri.011G008800.1_201_435:0.0102484313,Populus_Potri.T038900.1_201_414:0.0157745418)99.9/100:0.0819293538)87.3/86:0.0320757712,((Populus_Potri.011G009400.1_200_416:0.0209441950,(Populus_Potri.T037900.1_200_403:0.0107653921,Populus_Potri.T037600.1_201_404:0.0110910352)7.6/45:0.0053741362)99.4/99:0.0889891100,(((Populus_Potri.011G013100.1_61_264:0.0163343843,(Populus_Potri.011G013800.1_104_302:0.0110143489,Populus_Potri.T068700.1_34_185:0.0369838798)0/89:0.0000023572)86/96:0.0124527275,Populus_Potri.011G011900.1_102_337:0.0468381758)74.2/71:0.0069748359,Populus_Potri.011G015300.1_33_250:0.0685928457)99.4/100:0.0982916416)57.1/67:0.0305913361)100/100:0.3296276384,Daucus_DCAR_029849_211_443:0.5472173595)81.2/76:0.0520428038)81.3/75:0.0512293038)99.9/97:0.1928186145,((Linum_Lus10039850_232_459:0.0338366337,Linum_Lus10018616_232_460:0.0320135831)100/100:0.3809241859,Populus_Potri.005G206400.1_204_418:0.1906641971)100/100:0.3455560060)92.2/90:0.0866520005)87.9/33:0.0529964886)86.8/65:0.0376477498)96.6/88:0.0716575862,((((((((((Solanum_Solyc11g011090.1.1_217_434:0.1739825783,(Solanum_Solyc11g011080.1.1_273_495:0.2268621619,Solanum_Solyc05g024370.1.1_2_201:0.3809210174)0/48:0.0241915886)92.1/81:0.0528054582,Solanum_Solyc01g066020.1.1_204_421:0.1729982489)9.8/54:0.0226462810,Solanum_Solyc01g008800.1.1_206_433:0.1216984166)89/88:0.0604849882,(Solanum_Solyc11g011090.1.1_1322_1543:0.1500252931,((Solanum_Solyc08g005510.1.1_214_436:0.0978455276,Solanum_Solyc11g011350.1.1_244_466:0.1206936912)40.9/44:0.0056525985,Solanum_Solyc05g007850.1.1_206_428:0.1597184377)38.7/57:0.0250115228)99.7/100:0.1789263856)99.9/100:0.3557258596,Solanum_Solyc02g082050.2.1_203_419:0.5950076802)86.5/85:0.0820512606,Nicotiana_NbD017177.1_200_420:0.5139991259)16.9/34:0.0401589524,((Nicotiana_NbD037937.1_198_417:0.4976530042,(Solanum_Solyc01g014840.2.1_196_394:0.0987548457,Nicotiana_NbD025438.1_1_178:0.0846846627)98.5/100:0.2083377665)91.7/90:0.1291834523,Nicotiana_NbD046950.1_199_419:0.4263089584)86.4/81:0.1021482062)84.4/68:0.0617290088,((Nicotiana_NbD031987.1_198_415:0.0641968210,((Nicotiana_NbD031987.1_975_1185:0.1379765536,Solanum_Solyc07g055380.1.1_20_237:0.0779306224)94.7/95:0.0464572274,Solanum_Solyc04g007320.1.1_201_422:0.1928873858)88.5/88:0.0313171376)99.9/100:0.2275515376,Solanum_Solyc04g056570.2.1_213_420:0.4360787651)97.2/99:0.1633723321)94.9/92:0.1262088338,(((((Eucalyptus_Eucgr.F01291.1.p_199_418:0.1030763379,(Eucalyptus_Eucgr.F01325.1.p_200_417:0.0670260542,(Eucalyptus_Eucgr.F01322.1.p_133_353:0.0620134673,(Eucalyptus_Eucgr.F01276.1.p_200_417:0.0462597739,(Eucalyptus_Eucgr.F01321.1.p_155_358:0.0155608273,Eucalyptus_Eucgr.F01261.1.p_157_365:0.0222509840)74.2/79:0.0176884415)96.8/96:0.0391683250)13.2/60:0.0114778195)93.9/87:0.0719654876)23.9/60:0.0305354759,Eucalyptus_Eucgr.F01323.1.p_199_415:0.2823119075)100/100:0.3579044913,(((Prunus_Prupe.2G059400.1.p_203_421:0.2343446936,(Prunus_Prupe.2G059200.1.p_203_421:0.2817451248,Prunus_Prupe.8G005600.1.p_218_417:0.3234991471)41.8/55:0.0555480716)58.4/54:0.0196282950,(Prunus_Prupe.8G005400.1.p_217_424:0.0346042338,Prunus_Prupe.8G005500.1.p_206_424:0.0245896414)100/100:0.2288199393)97.2/95:0.1095536520,(Prunus_Prupe.4G227000.1.p_206_399:0.4082638772,Prunus_Prupe.4G224500.1.p_244_457:0.4652260957)98.6/94:0.2205797185)83.2/55:0.0701708375)73.4/32:0.0502399231,((Populus_Potri.008G220200.1_213_417:0.4571366127,(Prunus_Prupe.7G012000.1.p_188_403:0.3436175250,Populus_Potri.017G132100.1_41_217:0.3982865399)85.7/83:0.0655509946)79.9/65:0.0347579324,((((Prunus_Prupe.7G065500.1.p_550_771:0.0918831237,Prunus_Prupe.7G065400.1.p_210_436:0.1704512119)75.9/64:0.0372851974,Prunus_Prupe.7G065600.1.p_206_438:0.1347168587)65.4/71:0.0604632297,Prunus_Prupe.7G065300.1.p_206_434:0.0957681382)100/100:0.5828016814,(Phaseolus_Phvul.004G135100.1.p_225_451:0.6730914197,((Phaseolus_Phvul.011G140400.1.p_207_419:0.0633952976,Phaseolus_Phvul.011G140300.1.p_201_410:0.0404343460)100/100:0.4144711194,((Phaseolus_Phvul.010G055200.1.p_203_426:0.0852583716,(Phaseolus_Phvul.010G054200.2.p_207_427:0.0420938756,Phaseolus_Phvul.010G061333.1.p_217_406:0.0611316303)90.2/78:0.0208292502)23.9/63:0.0297343496,(Phaseolus_Phvul.010G055100.1.p_147_369:0.0723706215,Phaseolus_Phvul.010G054600.1.p_205_424:0.2626349066)57.7/79:0.0347754576)99.9/98:0.2812408189)86.1/84:0.1040547477)97.8/99:0.2402263748)87.6/61:0.1262364108)59.6/18:0.0152203227)90.6/53:0.0611718766,(((((((((((Prunus_Prupe.8G026500.1.p_210_422:0.0285737276,Prunus_Prupe.8G027300.1.p_203_424:0.0273277169)44.4/65:0.0115887427,(Prunus_Prupe.8G027100.1.p_203_433:0.0000022888,Prunus_Prupe.8G026700.1.p_203_432:0.0000025788)92/100:0.0200549405)87.4/91:0.0196316744,(Prunus_Prupe.8G056700.1.p_201_435:0.0000022855,Prunus_Prupe.8G056600.1.p_110_280:0.0129565499)99.6/100:0.0741215617)83.5/76:0.0238414466,Prunus_Prupe.8G026800.1.p_202_438:0.0473276586)100/100:0.2198938792,((((((Prunus_Prupe.8G023100.1.p_214_417:0.0667763864,Prunus_Prupe.8G023800.1.p_218_419:0.0776252565)99.6/100:0.1369078743,Prunus_Prupe.8G021700.1.p_213_420:0.1180546430)98/98:0.1043840002,Prunus_Prupe.8G023500.1.p_234_452:0.1379577974)28.8/64:0.0499135639,Prunus_Prupe.8G023900.1.p_210_426:0.2121693655)15/56:0.0560647889,Prunus_Prupe.8G023200.1.p_235_454:0.1005675531)99.2/99:0.1530225410,((((Prunus_Prupe.6G160100.1.p_218_424:0.1369820876,(((Prunus_Prupe.8G031800.1.p_112_321:0.0996048794,Prunus_Prupe.8G034500.1.p_210_398:0.0604863942)5.6/50:0.0270160683,Prunus_Prupe.8G032400.1.p_212_423:0.0448443472)98/98:0.0682034361,Prunus_Prupe.8G053300.1.p_235_446:0.0350094101)38.6/57:0.0114153092)88.7/85:0.0289644502,(Prunus_Prupe.8G044400.1.p_217_422:0.0938733309,(Prunus_Prupe.8G041000.1.p_213_421:0.0550239095,Prunus_Prupe.2G113200.1.p_205_413:0.0965189354)79.9/79:0.0261925854)98.7/100:0.0693611919)78.1/71:0.0151253181,Prunus_Prupe.8G044300.1.p_214_423:0.0432837363)99.9/100:0.1872781644,Prunus_Prupe.8G022800.1.p_213_440:0.2053869436)58.1/60:0.0531568418)99.6/100:0.1814925592)40.7/58:0.0425207229,Prunus_Prupe.1G165300.1.p_207_436:0.1490431308)99.2/97:0.1495051494,(((Prunus_Prupe.2G059000.1.p_201_417:0.3963502566,Prunus_Prupe.8G046700.1.p_199_428:0.3028853030)34.1/48:0.0424366439,Prunus_Prupe.8G005100.1.p_212_419:0.4018222785)87.5/76:0.0910449656,Prunus_Prupe.8G046500.1.p_208_419:0.2735605833)99.9/100:0.2758510010)83.2/81:0.0552225239,(((Prunus_Prupe.7G037000.1.p_214_416:0.2230353906,Prunus_Prupe.8G005300.1.p_211_417:0.2803737011)94.2/97:0.0972576809,Prunus_Prupe.1G523900.1.p_205_416:0.2204343582)67.8/56:0.0361241112,Prunus_Prupe.1G524000.1.p_213_415:0.2110831543)99.7/100:0.1876690606)51.9/61:0.0393706395,Phaseolus_Phvul.010G101200.1.p_211_431:0.5513124509)81.7/78:0.0497238855,Prunus_Prupe.8G005200.1.p_203_421:0.4738938867)95/96:0.0897989013,((((((((Populus_Potri.T074300.1_288_497:0.0051941685,Populus_Potri.T074000.1_1_195:0.0164050924)88.8/98:0.0189217746,((((Populus_Potri.014G064100.1_219_422:0.0052785775,Populus_Potri.T073600.1_197_386:0.0112200949)86.8/90:0.0110521038,Populus_Potri.014G063500.1_1_195:0.0217580810)88.1/82:0.0160706043,Populus_Potri.014G064300.1_212_415:0.0319498057)76.6/78:0.0049285626,Populus_Potri.014G064500.1_211_414:0.0601316508)74.3/41:0.0080456090)99.5/94:0.0761867248,(Populus_Potri.017G105300.1_269_472:0.0107691337,Populus_Potri.017G103300.1_211_414:0.0224582566)93.5/100:0.0341436177)92.8/41:0.0284710910,(((Populus_Potri.017G105700.1_128_330:0.0277302134,((((((Populus_Potri.017G103500.1_196_401:0.1103845329,Populus_Potri.017G103800.1_225_428:0.0152864837)97.4/100:0.0400744674,Populus_Potri.017G105500.1_200_403:0.0164993954)42.7/35:0.0108142670,Populus_Potri.T129000.1_197_379:0.0456270248)0/35:0.0000023788,Populus_Potri.014G063900.1_217_420:0.0328438019)83.6/37:0.0054263538,(Populus_Potri.T073700.1_217_420:0.0220556156,Populus_Potri.T129400.1_219_422:0.0163177713)0/49:0.0000025914)78/38:0.0065082326,Populus_Potri.T074200.1_306_508:0.0208458088)86.5/43:0.0109250097)73.8/61:0.0053584379,Populus_Potri.T073800.1_1_195:0.0354884485)86.6/90:0.0157711101,((Populus_Potri.014G064800.1_117_322:0.0160075143,Populus_Potri.013G097300.1_283_491:0.0000020465)0/64:0.0000022686,Populus_Potri.017G103100.1_57_259:0.0162952658)95.2/96:0.0471842513)94.7/99:0.0336931677)67.5/46:0.0150432855,Populus_Potri.017G102900.1_225_428:0.0401128285)93.1/82:0.0770329478,(((Populus_Potri.T154200.1_205_419:0.0000020643,Populus_Potri.013G098000.1_205_419:0.0049850308)0/72:0.0000021612,Populus_Potri.013G097000.1_52_259:0.0210021853)89/96:0.0147725739,(Populus_Potri.013G097200.1_176_389:0.0281590794,(Populus_Potri.013G098500.1_205_419:0.0050083523,Populus_Potri.013G097900.1_195_410:0.0154050124)84.9/91:0.0097512982)0/41:0.0000028038)100/100:0.1868029822)99.7/100:0.2125080714,Populus_Potri.019G069200.1_207_424:0.3815689227)69.7/73:0.0728516177,(Linum_Lus10003749_201_456:0.4861820170,Linum_Lus10011104_199_419:0.3624987724)95.9/93:0.1649496622)96.2/98:0.1214832332)74.4/44:0.0259911735)88.4/79:0.0590618708)60/41:0.0371625717,((((((Arabidopsis_AT5G48780.1_205_404:1.0918435247,(Arabidopsis_AT5G48780.1_454_665:0.5156199649,((Arabidopsis_AT1G72850.1_177_400:0.1929714180,Arabidopsis_AT4G09420.1_213_434:0.2372511945)99.3/100:0.2950994033,(Arabidopsis_AT5G40090.1_188_401:0.1839233088,Arabidopsis_AT1G17610.1_183_400:0.2041610426)99.9/100:0.3224763706)96.2/97:0.2082227985)79.4/69:0.0761816400)63.3/51:0.0428404128,Arabidopsis_AT1G72870.1_258_471:0.7382343001)89.1/92:0.1497623621,(Arabidopsis_AT1G72890.2_255_417:0.2895378912,(((Arabidopsis_AT1G72940.1_189_348:0.1036236432,Arabidopsis_AT1G72900.1_190_350:0.3072727120)93.8/99:0.0870696794,Arabidopsis_AT1G72950.1_194_353:0.0714381784)90.4/99:0.1185860492,Arabidopsis_AT1G17615.1_207_363:0.2703050383)89.6/92:0.1730639571)99.6/100:0.3721438716)99.1/99:0.2141499855,((((Arabidopsis_AT5G48770.1_190_427:0.4238070105,((Arabidopsis_AT4G09430.1_190_426:0.3463011300,Arabidopsis_AT1G72840.2_200_429:0.1391880472)98.8/100:0.1493489118,(Arabidopsis_AT1G17600.1_190_426:0.1423680778,Arabidopsis_AT5G40100.1_195_427:0.2251147091)96.3/97:0.1160082612)19.7/50:0.0516888531)78.3/70:0.0811697907,Arabidopsis_AT4G09360.1_4_211:0.4095636872)59.9/59:0.0702677945,Arabidopsis_AT1G72860.1_189_427:0.4082038806)99.3/100:0.2503568967,Arabidopsis_AT5G17680.1_203_412:0.4369153096)19.6/33:0.0348716526)78.6/59:0.0517428407,((((((((Arabidopsis_AT3G25510.1_218_444:0.1041886215,(((Arabidopsis_AT3G44670.1_280_497:0.0155469990,Arabidopsis_AT3G44480.1_284_510:0.0114257274)73.1/70:0.0057346705,Arabidopsis_AT3G44630.3_280_497:0.0201268192)42/62:0.0199053100,Arabidopsis_AT3G44400.1_231_445:0.1628882147)99.2/100:0.1010744588)99.8/100:0.1290892831,Arabidopsis_AT5G44510.1_231_457:0.2406780791)94.9/98:0.0554753179,((((((Arabidopsis_AT3G25510.1_1440_1668:0.1178703327,Arabidopsis_AT1G65850.2_240_467:0.0505593183)89.1/89:0.0332188932,Arabidopsis_AT5G38350.1_41_268:0.0948703257)40.8/56:0.0145870897,Arabidopsis_AT5G38340.1_235_474:0.1704434473)98.8/100:0.0939485056,Arabidopsis_AT3G04210.1_244_475:0.3293740326)83.9/63:0.0330801883,(Arabidopsis_AT5G11250.1_242_479:0.1177873850,Arabidopsis_AT1G69550.1_258_463:0.3385641645)81.5/69:0.0314378689)92.6/84:0.0445746816,(Arabidopsis_AT3G04220.1_242_481:0.2330545282,Arabidopsis_AT2G14080.1_238_472:0.2455376279)77.5/91:0.0166286063)83.5/82:0.0212087672)94.5/94:0.1070886850,(Arabidopsis_AT5G18350.1_199_448:0.2558293392,Arabidopsis_AT5G18370.1_243_488:0.1704268140)97.5/97:0.1219663789)96.8/100:0.1047408794,(Arabidopsis_AT5G17970.1_194_427:0.2826309240,Arabidopsis_AT5G18360.1_192_403:0.2966047284)90.1/86:0.0761697820)0/55:0.0290786415,((((Arabidopsis_AT4G19500.1_187_412:0.2721856636,Arabidopsis_AT4G16990.2_185_407:0.4026484984)6.1/43:0.0491106866,Arabidopsis_AT5G51630.1_189_409:0.2484006025)32.4/20:0.0165146846,((Arabidopsis_AT4G16960.1_191_413:0.0527631307,((Arabidopsis_AT4G16900.1_188_414:0.2379722841,Arabidopsis_AT4G16890.1_187_421:0.0444488296)67.7/25:0.0232109527,Arabidopsis_AT4G16950.1_192_425:0.0513036054)93.4/30:0.0351443452)85.2/30:0.0285506106,(Arabidopsis_AT4G16920.1_185_410:0.0348002627,Arabidopsis_AT4G16860.1_189_418:0.0225886872)96.6/100:0.0499533519)100/99:0.1603881486)98.9/98:0.1320482390,((Arabidopsis_AT4G08450.1_187_428:0.2030422462,Arabidopsis_AT5G22690.1_190_430:0.2407835915)87.7/85:0.0397544761,(((((Arabidopsis_AT5G46260.1_195_427:0.0710252782,(Arabidopsis_AT1G31540.2_200_416:0.1390189526,Arabidopsis_AT5G46490.2_195_413:0.0353599898)100/100:0.1776434100)82.6/77:0.0720380306,Arabidopsis_AT5G46270.1_208_438:0.0588662658)98.8/95:0.0945829040,(Arabidopsis_AT5G46520.1_198_430:0.0000020643,Arabidopsis_AT5G46510.1_199_429:0.0000020643)100/100:0.1697371092)98.3/99:0.1023325807,Arabidopsis_AT5G40060.1_9_207:0.1799961730)66.4/72:0.0397651357,(Arabidopsis_AT5G46450.1_191_428:0.1041702583,Arabidopsis_AT5G46470.1_192_400:0.1797957896)92.2/91:0.0426655180)36.8/60:0.0395156794)99.6/100:0.1611283307)99.6/100:0.2052320719)85.1/82:0.0383462517,(Arabidopsis_AT4G11170.1_190_423:0.3444033179,Arabidopsis_AT5G49140.1_190_429:0.4369671353)89.2/86:0.0566765152)82.6/75:0.0317396483,(((((Arabidopsis_AT5G41750.1_190_418:0.1153627166,Arabidopsis_AT5G41740.2_180_404:0.1103049247)99.2/100:0.0951816549,Arabidopsis_AT5G41550.1_191_428:0.1385545587)54/54:0.0232049628,Arabidopsis_AT5G41540.1_191_429:0.2757949157)46.6/61:0.0326165471,Arabidopsis_AT5G40910.1_189_404:0.2092440691)98.7/99:0.1283431786,(((((Arabidopsis_AT1G63740.1_148_371:0.2087067988,(Arabidopsis_AT5G58120.1_192_415:0.0996196026,Arabidopsis_AT1G63730.1_190_415:0.0754915729)90.6/89:0.0392917405)95.9/96:0.0648640394,Arabidopsis_AT4G14370.1_148_385:0.1650519918)42.8/57:0.0217935387,(((Arabidopsis_AT1G63880.1_191_430:0.1626507035,Arabidopsis_AT1G63870.1_208_410:0.1939439158)76.1/67:0.0276925050,(Arabidopsis_AT1G64070.1_191_426:0.1311820602,Arabidopsis_AT2G16870.1_204_411:0.1529458023)85.3/80:0.0298848489)94.2/93:0.0566470633,Arabidopsis_AT1G63750.3_195_419:0.2493177653)87.2/83:0.0680562923)87/81:0.0421501147,Arabidopsis_AT5G38850.1_194_403:0.2474262518)84.2/83:0.0736006612,(((Arabidopsis_AT1G56510.1_193_411:0.2467747685,Arabidopsis_AT1G56520.2_196_426:0.2388616876)81.4/74:0.0551181613,Arabidopsis_AT1G56540.1_192_428:0.1241015492)93.1/95:0.1140636080,Arabidopsis_AT1G66090.1_205_411:0.2901335728)94.5/97:0.1234352579)96.4/94:0.1279920924)99/100:0.1678646110)100/100:0.3689484920)93.6/95:0.1366753048,Linum_Lus10041060_216_429:0.4671551536)95/92:0.1411365035)88.9/61:0.0552302001)82/27:0.0227156116,((((((((((((Phaseolus_Phvul.004G140500.1.p_197_367:0.2498205704,Phaseolus_Phvul.004G140400.1.p_201_415:0.1668172934)77.8/70:0.0291747497,Phaseolus_Phvul.004G140500.1.p_606_841:0.2514230413)62/63:0.0415268254,(((((Phaseolus_Phvul.004G140100.1.p_196_411:0.0377395309,Phaseolus_Phvul.004G140800.1.p_196_410:0.0250951907)84.9/89:0.0120376731,Phaseolus_Phvul.004G139800.1.p_193_411:0.0492962439)92.4/97:0.0296722166,Phaseolus_Phvul.004G139700.1.p_195_411:0.0608317285)99.5/100:0.0913420699,Phaseolus_Phvul.004G139900.1.p_204_411:0.0254629409)84.1/91:0.1198348864,Phaseolus_Phvul.004G140700.1.p_204_411:0.0964918721)98.8/96:0.1123713909)32.8/33:0.0275068289,Phaseolus_Phvul.004G028900.2.p_202_421:0.1682249336)98.2/95:0.1064585186,Phaseolus_Phvul.004G058700.1.p_204_428:0.1764106421)98.8/100:0.1406206673,Phaseolus_Phvul.004G137300.1.p_196_434:0.2005064915)91.6/90:0.0770187235,(Phaseolus_Phvul.002G171400.1.p_203_430:0.3350357813,Phaseolus_Phvul.004G046400.1.p_200_430:0.3634074480)87.7/83:0.0613439572)88.3/79:0.0603898992,(Phaseolus_Phvul.004G134300.1.p_206_438:0.3600543163,Phaseolus_Phvul.005G016500.1.p_201_425:0.3415606665)83.1/77:0.0661238290)92.1/93:0.0762675482,((((Phaseolus_Phvul.008G195214.1.p_204_439:0.1194142153,(Phaseolus_Phvul.008G195214.1.p_630_869:0.0316578460,Phaseolus_Phvul.008G195100.1.p_191_430:0.0465321406)95.3/91:0.0408120331)69.8/62:0.0096371917,Phaseolus_Phvul.008G194900.1.p_34_272:0.0288313497)99.9/95:0.2590732116,Phaseolus_Phvul.003G129700.1.p_198_409:0.3679033917)96.7/98:0.1322493749,Phaseolus_Phvul.011G030000.1.p_195_432:0.5343340498)97.4/96:0.1452859560)84.9/76:0.0876494725,(Phaseolus_Phvul.005G030500.1.p_203_413:0.7330137550,(Eucalyptus_Eucgr.G01276.1.p_194_404:0.1232549330,Eucalyptus_Eucgr.G01258.1.p_50_250:0.1736305032)100/100:0.7218020855)37.3/70:0.0382049919)93.6/70:0.0887897018,(((Populus_Potri.019G002600.1_204_424:0.2875974033,(Populus_Potri.019G002500.1_192_412:0.1930794043,Populus_Potri.001G307300.1_8_213:0.1213709256)95.4/96:0.0913240485)80.7/75:0.0624142699,(Eucalyptus_Eucgr.F03254.1.p_56_260:0.3655790593,Eucalyptus_Eucgr.I02727.1.p_206_418:0.4039818930)88.7/84:0.0861015919)85.2/82:0.0808726456,(Eucalyptus_Eucgr.C03469.1.p_3_223:0.2220394025,Eucalyptus_Eucgr.C03460.1.p_204_399:0.1565261012)100/100:0.4835135974)73.6/71:0.0602007424)4.3/25:0.0236348975,((((((Prunus_Prupe.1G161700.1.p_208_443:0.0444523151,Prunus_Prupe.1G162200.1.p_208_440:0.0193648067)94/99:0.0236108511,Prunus_Prupe.1G162100.1.p_39_272:0.0460515771)99.2/100:0.0641928896,((Prunus_Prupe.5G019000.1.p_200_427:0.0730574124,Prunus_Prupe.1G161800.1.p_201_435:0.0587774707)99.6/100:0.0932130019,Prunus_Prupe.1G162500.1.p_201_433:0.0685017132)0/43:0.0199970522)81.4/82:0.0311815598,Prunus_Prupe.1G161300.1.p_105_332:0.0585494851)100/100:0.1903086296,(((((((Prunus_Prupe.8G120100.1.p_409_626:0.4441792981,Prunus_Prupe.8G120600.1.p_71_282:0.3887893024)97.5/99:0.1556508206,Prunus_Prupe.8G120300.1.p_59_259:0.1673719447)82.2/75:0.0558365282,(Prunus_Prupe.8G119800.1.p_220_426:0.0887150886,Prunus_Prupe.8G120400.1.p_217_418:0.1307318629)85.2/88:0.0743095551)93.3/90:0.0852078241,Prunus_Prupe.2G045200.1.p_213_439:0.2868798027)75.1/39:0.0219860524,((((((Prunus_Prupe.8G108800.1.p_13_251:0.0000020206,Prunus_Prupe.8G108500.1.p_186_424:0.0046402885)98.8/100:0.0283657469,Prunus_Prupe.8G109200.1.p_265_505:0.0046122533)78.1/61:0.0072321322,Prunus_Prupe.8G109500.1.p_185_425:0.0070799577)91.7/66:0.0335689870,Prunus_Prupe.8G109000.1.p_193_426:0.0542172150)100/100:0.1211137861,(((Prunus_Prupe.8G111500.1.p_224_457:0.0240906425,Prunus_Prupe.8G111200.1.p_220_454:0.0233610253)69.4/74:0.0128627197,Prunus_Prupe.8G112100.1.p_218_457:0.0093590126)96.9/98:0.0705819738,Prunus_Prupe.8G110800.1.p_87_304:0.0627303132)100/100:0.2218584808)94.3/63:0.0548764415,Prunus_Prupe.8G110600.1.p_207_436:0.2547663614)85.1/40:0.0294504053)93/86:0.0523574427,(((((Prunus_Prupe.2G055200.1.p_213_448:0.0106452500,Prunus_Prupe.2G069000.1.p_166_366:0.0114196592)97.8/100:0.0523975904,(Prunus_Prupe.2G055600.1.p_210_425:0.0537934299,Prunus_Prupe.2G066600.1.p_7_231:0.1095413481)92.1/95:0.0389091970)95.8/94:0.0608263262,(((Prunus_Prupe.2G057600.1.p_223_460:0.0250772006,Prunus_Prupe.2G057800.1.p_242_476:0.0394163434)40.1/64:0.0141709540,Prunus_Prupe.2G057100.1.p_208_427:0.0288150609)94.5/97:0.0482906297,Prunus_Prupe.2G068900.1.p_215_449:0.1298001381)96.9/98:0.0743413870)92.5/91:0.0771219535,(((Prunus_Prupe.2G018300.1.p_232_463:0.0613713730,Prunus_Prupe.2G055700.1.p_237_467:0.0978650750)79.5/75:0.0299603054,Prunus_Prupe.2G056100.1.p_236_472:0.0434676661)20.1/46:0.0208179492,Prunus_Prupe.2G068100.1.p_2_182:0.0360623138)99.2/100:0.1185073133)93/92:0.1154933689,Prunus_Prupe.2G088500.1.p_40_266:0.3290250171)100/100:0.2536782517)80.1/63:0.0237469104,(Prunus_Prupe.5G074700.1.p_216_429:0.0870220520,Prunus_Prupe.5G074600.1.p_222_430:0.0898426479)100/100:0.2524410181)88.5/70:0.0504127404)99.4/100:0.1636355986,((((((((Eucalyptus_Eucgr.H02112.1.p_31_247:0.0419067598,Eucalyptus_Eucgr.H01761.1.p_34_250:0.1034788307)99.7/100:0.1355204396,Eucalyptus_Eucgr.H01810.1.p_44_261:0.0961539049)16.6/56:0.0182385272,((Eucalyptus_Eucgr.L01349.1.p_194_423:0.0955084865,(Eucalyptus_Eucgr.H02032.1.p_255_485:0.0517693489,(Eucalyptus_Eucgr.H02030.1.p_43_281:0.0062115483,Eucalyptus_Eucgr.H02017.1.p_210_439:0.0045566613)91.6/100:0.0281992786)100/100:0.1247571598)94/92:0.0541232649,Eucalyptus_Eucgr.H02019.1.p_210_443:0.0515842575)99.5/99:0.0896252900)76.1/55:0.0086127747,(((Eucalyptus_Eucgr.H02150.1.p_6_233:0.0105369199,Eucalyptus_Eucgr.H02117.1.p_2_207:0.0388424204)91.1/94:0.0168032657,Eucalyptus_Eucgr.H02178.1.p_2_207:0.0267957070)96.7/100:0.0392076961,(Eucalyptus_Eucgr.H01770.1.p_84_315:0.0094612978,Eucalyptus_Eucgr.H01899.1.p_97_328:0.0144191909)98.3/100:0.0446919262)99.5/100:0.0830972276)100/100:0.1620026755,((((Eucalyptus_Eucgr.E02588.1.p_192_416:0.1753716069,(Eucalyptus_Eucgr.E02272.1.p_193_416:0.2840438664,Eucalyptus_Eucgr.E02141.1.p_185_415:0.1185668588)30.5/35:0.0303531823)83.8/42:0.0284041200,((((Eucalyptus_Eucgr.I00028.1.p_43_269:0.1271059145,Eucalyptus_Eucgr.I00027.1.p_36_267:0.0655525015)1.3/56:0.0133385329,Eucalyptus_Eucgr.I00084.1.p_139_369:0.0364639798)95.9/99:0.0484282609,((((Eucalyptus_Eucgr.E02144.1.p_192_417:0.0269261558,Eucalyptus_Eucgr.E02245.1.p_192_394:0.0465980194)94.4/86:0.0215255148,((Eucalyptus_Eucgr.E02599.1.p_192_416:0.0048104003,Eucalyptus_Eucgr.E02936.1.p_194_416:0.0097784536)0/78:0.0000023185,Eucalyptus_Eucgr.E02189.1.p_192_416:0.0587792810)43.6/52:0.0049466940)80.3/86:0.0097549941,(Eucalyptus_Eucgr.E02224.1.p_55_279:0.0231802718,Eucalyptus_Eucgr.E02550.1.p_192_416:0.0155934856)96.3/100:0.0292109144)100/100:0.1257912104,(Eucalyptus_Eucgr.E02314.1.p_134_363:0.0334206676,((((((Eucalyptus_Eucgr.E02169.1.p_191_416:0.0065448990,Eucalyptus_Eucgr.E02157.1.p_215_447:0.0121628432)34.2/55:0.0092534705,Eucalyptus_Eucgr.E02587.1.p_191_418:0.0254605721)52.5/62:0.0075601152,Eucalyptus_Eucgr.E02199.1.p_191_397:0.0732139044)0/47:0.0000020500,Eucalyptus_Eucgr.E02234.1.p_192_414:0.0391870025)93/85:0.0140136825,((Eucalyptus_Eucgr.E02914.1.p_193_418:0.0188298472,Eucalyptus_Eucgr.E02536.1.p_192_418:0.0431877464)0/49:0.0000021703,Eucalyptus_Eucgr.E02103.1.p_192_416:0.0238332168)83.3/60:0.0139997167)63.1/63:0.0107214336,Eucalyptus_Eucgr.E02290.1.p_166_335:0.1730420340)0/76:0.0029500451)94.5/95:0.0437179187)97.8/99:0.0567393889)98.7/100:0.0642550597,Eucalyptus_Eucgr.E02306.1.p_173_400:0.1698471156)82.6/76:0.0144973040)83.5/38:0.0145389558,((Eucalyptus_Eucgr.E02293.1.p_195_418:0.0716475200,Eucalyptus_Eucgr.E02239.1.p_195_418:0.0566180325)99.9/100:0.1057280596,((Eucalyptus_Eucgr.E02212.1.p_192_424:0.0197224659,Eucalyptus_Eucgr.E02160.1.p_192_424:0.0180451139)100/100:0.0819041582,((Eucalyptus_Eucgr.E02183.1.p_192_423:0.0275536338,Eucalyptus_Eucgr.E02926.1.p_195_422:0.0301762110)91.6/94:0.0202821654,Eucalyptus_Eucgr.E02229.1.p_193_422:0.0229014628)86.9/94:0.0235686353)95.7/99:0.0461067663)98.1/72:0.0581157600)84/72:0.0419522444,(((((((Eucalyptus_Eucgr.E02219.1.p_192_418:0.1026461464,(Eucalyptus_Eucgr.E02571.1.p_158_386:0.0560451343,Eucalyptus_Eucgr.E02190.1.p_191_411:0.0855617610)78.9/32:0.0103576124)57.9/28:0.0098647860,Eucalyptus_Eucgr.E02152.1.p_191_413:0.0811553573)0/34:0.0000020280,(Eucalyptus_Eucgr.E02612.1.p_190_418:0.0146817635,Eucalyptus_Eucgr.E02138.1.p_191_418:0.0425147986)86.8/78:0.0138039654)100/100:0.1511362501,Eucalyptus_Eucgr.E02181.1.p_192_415:0.0503269829)38.6/33:0.0123974593,Eucalyptus_Eucgr.E02301.1.p_175_379:0.0524779227)98.4/74:0.0698474309,((Eucalyptus_Eucgr.E02143.1.p_2_218:0.0298485403,(Eucalyptus_Eucgr.E02543.1.p_197_422:0.0046916146,Eucalyptus_Eucgr.E02191.1.p_139_359:0.0198199225)87.5/100:0.0211796513)99/99:0.0729274899,(Eucalyptus_Eucgr.E02228.1.p_201_418:0.0460119981,Eucalyptus_Eucgr.E02148.1.p_192_418:0.0863734896)79.5/83:0.0445448488)87/95:0.0275008488)99.8/94:0.0770604856,((((Eucalyptus_Eucgr.E02591.1.p_114_341:0.0735906508,Eucalyptus_Eucgr.E02206.1.p_199_362:0.0686486279)77/79:0.0220470083,(Eucalyptus_Eucgr.E02196.1.p_142_364:0.0338867987,(Eucalyptus_Eucgr.E02922.1.p_196_418:0.0760596221,Eucalyptus_Eucgr.E02174.1.p_195_421:0.0289600720)38/58:0.0049927438)85.8/98:0.0161583019)99.6/100:0.1056244259,(Eucalyptus_Eucgr.E02176.1.p_141_363:0.0287848799,Eucalyptus_Eucgr.E02177.1.p_192_427:0.0195513738)65/77:0.0484435556)98.9/99:0.1000515049,(Eucalyptus_Eucgr.E02282.1.p_107_332:0.1495997586,Eucalyptus_Eucgr.E02286.1.p_186_408:0.1701869709)28/42:0.0223024115)87.9/80:0.0342248456)80.5/72:0.0157612736)99.9/100:0.1433752082)87/89:0.0333436769,((((((((((((((Eucalyptus_Eucgr.H01741.1.p_23_248:0.0472519568,Eucalyptus_Eucgr.H01728.1.p_235_458:0.0062207124)20.6/50:0.0119759569,Eucalyptus_Eucgr.H01742.1.p_197_423:0.0610503296)44.4/58:0.0133242848,Eucalyptus_Eucgr.H01705.1.p_221_446:0.0636521346)75/82:0.0161666645,Eucalyptus_Eucgr.H02078.1.p_9_229:0.0377089935)77/57:0.0083992086,(Eucalyptus_Eucgr.H01702.1.p_252_470:0.0948731799,Eucalyptus_Eucgr.H02069.1.p_75_295:0.0964495761)42.3/51:0.0208100386)86.4/57:0.0112744029,Eucalyptus_Eucgr.H01732.1.p_113_328:0.0525815697)56.2/38:0.0049925469,Eucalyptus_Eucgr.H02058.1.p_222_441:0.0778010493)76/59:0.0067736608,(Eucalyptus_Eucgr.H01723.1.p_51_276:0.0467227841,(Eucalyptus_Eucgr.H01726.1.p_195_418:0.0813427411,Eucalyptus_Eucgr.H02067.1.p_193_423:0.0342438326)68.4/74:0.0236283870)75.3/73:0.0129336054)95.4/85:0.0288393726,(Eucalyptus_Eucgr.H01707.1.p_188_407:0.1049729508,Eucalyptus_Eucgr.H01736.1.p_202_420:0.1342367148)72.9/62:0.0217411563)19.5/52:0.0077597573,Eucalyptus_Eucgr.H02061.1.p_221_426:0.1252070381)83.6/52:0.0171660538,(Eucalyptus_Eucgr.H01747.1.p_6_221:0.1049446286,Eucalyptus_Eucgr.H02092.1.p_239_455:0.0632793804)77.6/62:0.0107866987)88.9/86:0.0195134034,Eucalyptus_Eucgr.H01711.1.p_251_475:0.1026310312)94/92:0.0299370568,Eucalyptus_Eucgr.H01841.1.p_135_369:0.0938253522)89.3/92:0.0259394233,((Eucalyptus_Eucgr.H02164.1.p_203_422:0.1397330916,(Eucalyptus_Eucgr.H02141.1.p_5_221:0.0356444111,Eucalyptus_Eucgr.H02129.1.p_6_221:0.0111456068)98.5/100:0.0725910444)98.9/99:0.0846196991,((Eucalyptus_Eucgr.H02170.1.p_202_404:0.1737342357,(Eucalyptus_Eucgr.H01817.1.p_196_412:0.0146008425,(Eucalyptus_Eucgr.H02098.1.p_207_416:0.0108913354,(Eucalyptus_Eucgr.H02157.1.p_207_414:0.0271198143,(Eucalyptus_Eucgr.H01834.1.p_205_410:0.1153561844,Eucalyptus_Eucgr.H02207.1.p_210_417:0.0777355049)0/32:0.0000026748)44.8/35:0.0053666777)74.9/47:0.0060369588)100/100:0.2413943293)99.1/100:0.1163630835,Eucalyptus_Eucgr.H01781.1.p_201_404:0.1796439927)96.2/100:0.0732191154)80.3/84:0.0184135095)96.9/97:0.0553728981)98.3/99:0.1096539975,(((((((Eucalyptus_Eucgr.E03291.1.p_197_384:0.0413934328,Eucalyptus_Eucgr.E03067.1.p_185_396:0.0176302455)99.2/100:0.0659131701,((Eucalyptus_Eucgr.E02649.1.p_207_426:0.1230205343,(Eucalyptus_Eucgr.E03077.1.p_201_410:0.0581353449,((Eucalyptus_Eucgr.E03280.1.p_176_395:0.0327313748,(Eucalyptus_Eucgr.E03085.1.p_198_405:0.0426164007,Eucalyptus_Eucgr.E03288.1.p_205_412:0.0123080233)69/57:0.0054030580)78.6/69:0.0084286844,Eucalyptus_Eucgr.E03289.1.p_141_337:0.0456522916)0/55:0.0000020478)90.6/96:0.0281809870)84.3/78:0.0230441425,Eucalyptus_Eucgr.E03285.1.p_197_412:0.1096963038)31.6/66:0.0478953112)91.6/91:0.0421192700,(Eucalyptus_Eucgr.E03292.1.p_190_415:0.0000029722,Eucalyptus_Eucgr.E03286.1.p_82_295:0.0262059665)100/100:0.1314001769)91.7/86:0.0300736160,Eucalyptus_Eucgr.E03092.1.p_169_393:0.1486937402)80.6/53:0.0148971254,Eucalyptus_Eucgr.E03084.1.p_205_415:0.1950431299)51.6/45:0.0142151864,(((Eucalyptus_Eucgr.E03080.1.p_197_414:0.0508220481,(((Eucalyptus_Eucgr.E03282.1.p_2_203:0.0131216419,Eucalyptus_Eucgr.E03074.1.p_2_188:0.0221788523)79.1/78:0.0197103420,Eucalyptus_Eucgr.E03097.1.p_190_401:0.0426792242)98.6/100:0.0699952264,Eucalyptus_Eucgr.E03284.1.p_195_411:0.0710435193)48.8/52:0.0226897877)93.2/96:0.0420357964,Eucalyptus_Eucgr.E03087.1.p_144_360:0.1170728575)88.7/84:0.0222897404,Eucalyptus_Eucgr.E03075.1.p_185_363:0.1295181285)94.8/90:0.0602837847)50.8/41:0.0062900189,(((((Eucalyptus_Eucgr.H01433.1.p_188_417:0.0552891313,((Eucalyptus_Eucgr.H01438.1.p_199_416:0.0200905204,Eucalyptus_Eucgr.H01453.1.p_80_297:0.0089389188)75.6/84:0.0079726048,Eucalyptus_Eucgr.H01444.1.p_200_416:0.0151512673)95.1/97:0.0463008580)94.8/100:0.0599188563,Eucalyptus_Eucgr.L00809.1.p_198_414:0.1662512559)99/99:0.1051522542,(Eucalyptus_Eucgr.H01423.1.p_8_222:0.0778983622,Eucalyptus_Eucgr.H01427.1.p_201_422:0.0796230468)99.5/100:0.1101215826)85.8/89:0.0349758881,Eucalyptus_Eucgr.H01446.1.p_190_414:0.1454833387)98.3/98:0.0845065098,Eucalyptus_Eucgr.E03071.1.p_203_413:0.0850834238)58.5/54:0.0219079034)99.8/99:0.1775389527)92.5/92:0.1114803570,(((((Eucalyptus_Eucgr.H01829.1.p_231_457:0.0190992664,Eucalyptus_Eucgr.H01803.1.p_199_426:0.0593059277)74.8/64:0.0043556776,Eucalyptus_Eucgr.H01779.1.p_107_335:0.0095213207)98.9/100:0.0520840363,Eucalyptus_Eucgr.H02187.1.p_197_424:0.0582852516)90.6/92:0.0272341163,(Eucalyptus_Eucgr.H02123.1.p_198_426:0.0877092612,Eucalyptus_Eucgr.H01900.1.p_201_424:0.1715499825)29.7/63:0.0309994053)89.1/87:0.0266581480,((Eucalyptus_Eucgr.H02169.1.p_203_431:0.0216471290,Eucalyptus_Eucgr.H02052.1.p_5_209:0.0146614456)96.8/100:0.0502914252,Eucalyptus_Eucgr.H02138.1.p_184_410:0.1630668380)72.8/77:0.0374751667)100/100:0.2233509117)99.8/100:0.2493071190)90.8/57:0.0647327850)94.9/75:0.0492695453)79/38:0.0403162940,(((((((((Vitis_GSVIVT01023028001_200_435:0.0881394459,Vitis_GSVIVT01023025001_101_335:0.0668961472)96/98:0.0932935538,Vitis_GSVIVT01038755001_105_335:0.1782011954)63.7/77:0.0800184993,((Vitis_GSVIVT01020980001_58_281:0.0643335407,Vitis_GSVIVT01020964001_59_286:0.0586878350)94.8/99:0.0702552686,Vitis_GSVIVT01020962001_4_164:0.0437922920)99.6/100:0.1645650780)99.3/100:0.1766352989,(Vitis_GSVIVT01003262001_66_292:0.0798830819,Vitis_GSVIVT01001491001_195_414:0.1615746696)99.8/100:0.2303526380)95.1/94:0.1201848457,Vitis_GSVIVT01034461001_63_275:0.5298446618)86.2/81:0.0575117840,(Vitis_GSVIVT01025958001_59_281:0.4043667013,Vitis_GSVIVT01037221001_96_316:0.3722214189)57/71:0.0936758178)73.9/56:0.0429539276,Vitis_GSVIVT01012762001_201_435:0.4627464399)90/44:0.0510622343,(((Vitis_GSVIVT01036400001_207_428:0.1526836564,(((Vitis_GSVIVT01029005001_43_253:0.0362816879,Vitis_GSVIVT01029013001_43_253:0.0106780696)43.9/54:0.0070020300,Vitis_GSVIVT01029009001_9_208:0.0436331939)95.6/98:0.0761298679,Vitis_GSVIVT01034812001_9_213:0.1469609783)99.7/100:0.1519763139)94.8/93:0.1198131931,Vitis_GSVIVT01036354001_200_428:0.3651115378)91.4/94:0.0753325659,(Vitis_GSVIVT01025918001_25_247:0.3320092531,Vitis_GSVIVT01036304001_210_403:0.4846718091)86.8/64:0.0739306895)81/35:0.0425301504)42.4/54:0.0520672955,(Vitis_GSVIVT01036294001_224_444:0.3556417601,Vitis_GSVIVT01025968001_110_335:0.5593361506)93.6/93:0.1269089967)95.4/97:0.0994170290)95.5/86:0.0837099765,((((((Vitis_GSVIVT01036405001_89_298:0.2421054524,(Vitis_GSVIVT01026001001_59_279:0.1337973487,Vitis_GSVIVT01026003001_252_471:0.0547943994)99.9/100:0.2184405349)98.3/100:0.1553994868,Vitis_GSVIVT01004877001_202_415:0.2671533368)97/98:0.1399948149,Vitis_GSVIVT01036408001_209_419:0.5018783003)75.2/88:0.0422708207,Vitis_GSVIVT01004867001_205_429:0.3930463072)98.9/100:0.1860027654,(Vitis_GSVIVT01026094001_104_325:0.0055602818,Vitis_GSVIVT01026099001_29_250:0.0298077125)100/100:0.3958524963)67.1/60:0.0410691676,(Linum_Lus10030839_205_414:0.1409154029,Linum_Lus10019708_351_579:0.3668828639)100/100:0.5285865518)66.5/54:0.0549425902)41.2/52:0.0543834768,(((((Phaseolus_Phvul.002G323100.1.p_196_416:0.0741361650,Phaseolus_Phvul.007G160901.1.p_214_430:0.0434659087)36.9/23:0.0079043858,((Phaseolus_Phvul.002G323200.1.p_195_412:0.0975485564,Phaseolus_Phvul.002G323000.2.p_196_414:0.0628710040)85.8/72:0.0227904010,(Phaseolus_Phvul.002G323704.1.p_187_401:0.0509164574,(Phaseolus_Phvul.002G323300.2.p_186_401:0.0430513963,(Phaseolus_Phvul.002G323712.1.p_198_396:0.0276101706,Phaseolus_Phvul.002G323400.2.p_1_176:0.0130724418)97.7/99:0.0456892318)70.7/68:0.0092187083)5.2/46:0.0101488007)54.4/32:0.0076134512)100/100:0.4703258284,(((Phaseolus_Phvul.010G132200.1.p_234_460:0.0415782669,Phaseolus_Phvul.010G131650.1.p_227_440:0.1998411148)97.1/99:0.1263133574,Phaseolus_Phvul.009G237600.1.p_228_453:0.5045489057)85.6/82:0.0729049620,Phaseolus_Phvul.010G064800.1.p_222_455:0.2746906981)98.3/100:0.1725778510)84.9/84:0.1250348225,(((Populus_Potri.005G031600.1_208_437:0.0342656264,((Populus_Potri.T050400.1_5_238:0.0046714032,Populus_Potri.005G030300.1_196_429:0.0000024470)83.1/98:0.0093227204,(Populus_Potri.005G031200.1_173_407:0.0096430311,Populus_Potri.T049700.1_208_440:0.0234960188)89.4/95:0.0143171634)99.4/100:0.0548182561)98.6/84:0.0485104182,(((((Populus_Potri.T050100.1_197_428:0.0916832576,Populus_Potri.T049400.1_199_421:0.0072919194)98.3/98:0.0482971586,(Populus_Potri.005G030700.1_199_428:0.0330635607,Populus_Potri.T047700.1_195_428:0.0155819963)25.6/39:0.0061426263)98.1/91:0.0445604469,Populus_Potri.T049000.1_5_238:0.0263918816)98.7/62:0.0407340017,Populus_Potri.T047600.1_195_429:0.1086478849)74.9/38:0.0069952297,(Populus_Potri.005G031900.1_45_274:0.0378622446,(Populus_Potri.T047500.1_189_419:0.0181953841,Populus_Potri.T047900.1_193_414:0.0266065060)81.3/60:0.0092998721)77.5/57:0.0071456646)59.2/31:0.0021242125)76.9/85:0.0631335812,Populus_Potri.004G088500.1_196_425:0.1243847449)100/100:0.5519356805)84/70:0.0577114628,(((((((((Prunus_Prupe.I002100.1.p_175_411:0.0147357801,Prunus_Prupe.I002300.1.p_229_464:0.0234106340)95.7/97:0.0285527778,Prunus_Prupe.8G179500.1.p_195_423:0.0502206845)94.7/100:0.0305514473,((Prunus_Prupe.8G173700.1.p_232_469:0.0092256805,Prunus_Prupe.8G176400.1.p_199_436:0.0092377525)0/32:0.0000027795,Prunus_Prupe.I001800.1.p_197_434:0.0045870753)99.3/100:0.0576685427)99.4/100:0.0796772070,Prunus_Prupe.8G237200.1.p_198_436:0.1111203536)88.4/86:0.0433173967,Prunus_Prupe.1G160400.1.p_226_462:0.1060289751)95.8/97:0.0943085596,Prunus_Prupe.1G160500.1.p_1_216:0.2613558815)99/100:0.1187990228,Prunus_Prupe.6G152300.1.p_186_411:0.2422044150)18.8/42:0.0078598032,Prunus_Prupe.2G060400.1.p_198_428:0.1444785592)100/100:0.2502167847,((((Phaseolus_Phvul.003G269200.1.p_195_425:0.6078347587,(Phaseolus_Phvul.010G136700.1.p_199_404:0.2138756588,Phaseolus_Phvul.010G136800.1.p_214_412:0.1030187906)100/100:0.5266177217)78.8/83:0.1187014229,((Phaseolus_Phvul.011G181366.1.p_204_426:0.0103075571,Phaseolus_Phvul.011G195800.1.p_204_426:0.0508574150)99.8/100:0.1722651868,Phaseolus_Phvul.L002637.1.p_196_424:0.2199474220)100/100:0.2756273524)87.5/80:0.0736818336,Phaseolus_Phvul.002G098200.1.p_232_451:0.3203241811)97.6/95:0.1354468566,(((((Populus_Potri.019G068200.1_201_420:0.2152226094,((((Populus_Potri.019G097300.1_258_479:0.0382561076,Populus_Potri.019G112700.1_184_405:0.0157436250)96.7/100:0.0350202057,((Populus_Potri.019G114600.1_20_233:0.0667335412,(((Populus_Potri.019G113700.1_20_237:0.1661109908,Populus_Potri.019G114800.1_211_434:0.0660551845)61.4/58:0.0216947867,(Populus_Potri.019G095900.1_201_418:0.0000029550,Populus_Potri.019G112600.1_227_440:0.0201857787)99.9/100:0.0997175894)84.2/62:0.0216440282,(Populus_Potri.019G098700.1_52_265:0.0470575129,Populus_Potri.019G098900.1_228_441:0.0991327158)72.3/67:0.0218569168)28.5/43:0.0133808221)93.7/89:0.0365614716,(Populus_Potri.019G097500.1_209_430:0.0364069478,Populus_Potri.019G097800.1_222_444:0.0582578452)99.7/99:0.0770740584)88.5/87:0.0338098517)93.2/64:0.0348682496,(Populus_Potri.019G097100.1_244_463:0.0433665774,Populus_Potri.019G098500.1_232_427:0.0593656910)92.4/48:0.0347184018)23.7/21:0.0076212287,((Populus_Potri.019G098800.1_223_432:0.1552008521,Populus_Potri.019G113500.1_228_447:0.0353464471)4/60:0.0183223517,Populus_Potri.019G114300.1_61_224:0.0611961793)74.3/48:0.0085688520)100/84:0.2770839276)52.1/56:0.0714314675,(Populus_Potri.017G011800.1_201_416:0.0000024668,Populus_Potri.017G010800.1_126_341:0.0151225342)100/100:0.3425610463)99.1/100:0.2068394606,((Linum_Lus10005588_236_473:0.1259104027,Linum_Lus10026201_239_464:0.1549114106)90.4/91:0.0873362817,Linum_Lus10013729_255_410:0.2763831269)99.9/100:0.3491339872)24.8/47:0.0507217493,(Linum_Lus10041078_93_303:0.0338681774,Linum_Lus10030345_209_434:0.0088028910)100/100:0.5403542350)93.4/81:0.0871652681,((((Populus_Potri.019G069500.1_193_427:0.0826246181,(Populus_Potri.019G070700.1_200_422:0.0142932399,Populus_Potri.T077000.1_197_414:0.0114053224)0/57:0.0239031008)100/100:0.3006475973,(((((Populus_Potri.T077600.1_194_409:0.0461496700,(Populus_Potri.019G069600.1_194_409:0.0366348532,(((Populus_Potri.T077400.1_194_394:0.0054667137,Populus_Potri.019G069900.1_194_394:0.0000022045)99.4/100:0.0433203173,Populus_Potri.T077500.1_194_408:0.0115676465)73.7/71:0.0098009199,Populus_Potri.T077100.1_195_406:0.0250439969)97.8/97:0.0314853800)43.3/61:0.0055863845)96.8/96:0.0425987230,Populus_Potri.019G070300.1_195_407:0.0427500937)85.1/90:0.0146963197,Populus_Potri.019G070500.1_194_408:0.0481285228)93.8/95:0.0316165810,Populus_Potri.019G070600.1_204_418:0.0099763169)100/100:0.2315569278,Populus_Potri.T077200.1_1_199:0.2431989680)82.7/79:0.0580875030)77.8/78:0.0454896648,Arabidopsis_AT4G12020.2_822_1031:0.9492658038)84.5/60:0.0542297662,Linum_Lus10029722_216_423:0.5508766176)77.7/52:0.0336014563)44.1/27:0.0310617784)86.8/36:0.0347710769)84.2/35:0.0581322530)71/42:0.0829723239)74.4/44:0.0955935603,(((((((Arabidopsis_AT4G36140.1_594_804:0.2346847461,(Arabidopsis_AT3G51560.1_171_367:0.1859541346,Arabidopsis_AT2G17050.1_48_253:0.6008856864)49.5/33:0.0395855815)91.3/41:0.0648068957,Arabidopsis_AT5G17890.1_178_379:0.3280990363)73/23:0.0101263393,(Arabidopsis_AT5G45050.1_153_362:0.1651166248,Arabidopsis_AT5G45260.1_163_371:0.1460950384)99.5/100:0.1566036859)73.7/29:0.0504252328,(Arabidopsis_AT4G19520.1_182_400:0.3769174686,Arabidopsis_AT5G45240.1_166_366:0.8468179946)35/14:0.0506055144)75.8/45:0.0947036851,Arabidopsis_AT5G45210.1_180_391:0.6745219064)99.8/100:0.5226228547,(Linum_Lus10014829_259_482:0.5073740823,Linum_Lus10038249_258_477:0.5966010276)91.9/97:0.1618414321)63.1/30:0.0784236813,(((Linum_Lus10008221_218_444:0.2033239053,(((Linum_Lus10028060_218_458:0.2300851184,Linum_Lus10008320_212_449:0.0900273461)99.9/100:0.2727246162,Linum_Lus10008222_226_453:0.3065341725)47.5/15:0.0160104920,Linum_Lus10028058_236_461:0.3028603662)67.6/13:0.0111262867)96/94:0.1032968403,Linum_Lus10023051_204_430:0.2759029958)87.9/90:0.0636473089,((((Linum_Lus10015648_206_441:0.0463264923,Linum_Lus10015650_194_425:0.0342572874)99.1/100:0.1432971310,(((Linum_Lus10017419_214_455:0.0836448057,Linum_Lus10017418_206_445:0.0426470343)98.1/99:0.0789482294,Linum_Lus10010221_206_440:0.0912891275)91.9/95:0.0488588663,Linum_Lus10024149_203_374:0.0433072621)96.5/100:0.1202056557)99.5/100:0.1742267623,(Linum_Lus10007030_215_437:0.0878062204,Linum_Lus10042778_1_186:0.2328036927)99.2/100:0.2430648857)94.5/90:0.0831734379,((((Linum_Lus10019654_202_427:0.2564151549,Linum_Lus10009107_205_404:0.1974353058)90.9/98:0.0791724915,(Linum_Lus10006789_199_428:0.1144969565,Linum_Lus10006732_181_397:0.1500090940)98.5/99:0.1482375875)98.3/99:0.1279834228,Linum_Lus10018021_211_425:0.3276744159)23.8/34:0.0364867725,((Linum_Lus10015350_206_426:0.2366053976,(Linum_Lus10012246_209_444:0.0052457312,Linum_Lus10016029_172_407:0.0050543359)97.3/100:0.0970948586)99.1/100:0.2284935332,(Linum_Lus10004075_184_414:0.1145704535,Linum_Lus10009109_1_152:0.0209305864)100/100:0.5312741464)95.2/93:0.1505284513)57.1/53:0.0261196530)93.1/87:0.0852928510)99.9/100:0.5181151354)88.5/30:0.0976979937)46.2/59:0.0611352874,((((Arabidopsis_AT2G17060.1_225_440:0.4751854841,((((Arabidopsis_AT5G45250.1_211_449:0.2312016475,Arabidopsis_AT5G45060.1_212_435:0.1970314373)100/100:0.3173251898,(Arabidopsis_AT3G51570.1_213_453:0.2542408070,Arabidopsis_AT4G19530.1_222_441:0.7372099816)4.6/50:0.0564297401)94.4/95:0.1407579992,Arabidopsis_AT5G17880.1_211_432:0.4017791019)63.8/68:0.1220558006,(Arabidopsis_AT4G36150.1_219_451:0.4073648424,(Arabidopsis_AT5G44870.1_262_491:1.0128010588,Arabidopsis_AT5G45200.1_219_448:0.7032549810)32.3/14:0.0450330669)86.3/18:0.0911111029)68/24:0.0657019375)72.2/24:0.0538518991,Arabidopsis_AT5G45230.1_220_453:1.0178568038)98.3/100:0.3912172276,Arabidopsis_AT4G19510.1_241_468:0.5482660947)69.7/74:0.1053167201,Arabidopsis_AT4G12010.1_197_427:0.5790100687)97.8/99:0.2370454091)83.2/74:0.0864320170,Solanum_Solyc07g052770.2.1_186_402:0.5676443087)96/98:0.1987968986,(((((((((((((((((((((Pinus_PITA_000084570-RA_908_1071:0.0144437758,Pinus_PITA_000084570-RA_1780_1946:0.0273273321)99.6/100:0.1285086883,(Pinus_PITA_000092356-RA_83_294:0.0679547528,Pinus_PITA_000029462-RA_285_461:0.0382147804)99.9/100:0.1034158871)90.3/90:0.0329178671,Pinus_PITA_000029350-RA_220_451:0.1251897344)97.7/99:0.0750619913,Pinus_PITA_000079076-RA_221_407:0.1893081351)97.5/99:0.0813954636,Pinus_PITA_000013215-RA_284_501:0.1358010336)17.9/50:0.0157685627,(Picea_MA_112209g0020_220_425:0.0331874557,Picea_MA_6309867g0010_4_163:0.0682114608)99.5/100:0.1341485001)42.5/48:0.0258285279,(Pinus_PITA_000077994-RA_241_461:0.2193923265,Picea_MA_263716g0010_126_350:0.1474843686)77/74:0.0483703030)81.9/41:0.0201553680,(Pinus_PITA_000019472-RA_216_462:0.2869759326,Pinus_PITA_000092007-RA_204_420:0.3636848282)6.7/32:0.0325894337)92.7/70:0.0539210999,Picea_MA_378405g0010_4_223:0.1570865353)87.8/74:0.0437759249,Pinus_PITA_000066503-RA_235_391:0.4760531731)40.4/33:0.0341296415,(((Pinus_PITA_000049125-RA_213_444:0.0756592063,(Pinus_PITA_000084763-RA_215_414:0.0626636438,Pinus_PITA_000016597-RA_233_446:0.0847988310)85.7/85:0.0343128122)98.1/99:0.1101594782,Pinus_PITA_000016596-RA_279_500:0.1920002908)99.6/100:0.1368665321,((Pinus_PITA_000061022-RA_276_442:0.0578707691,Pinus_PITA_000047669-RA_263_481:0.0871456187)96/100:0.0589508697,(Pinus_PITA_000087287-RA_245_460:0.0540985328,Pinus_PITA_000087547-RA_147_359:0.0708156457)87.4/85:0.0313122462)100/100:0.1591561435)93/96:0.0629723348)92.8/43:0.0613271720,(((((((((Pinus_PITA_000036459-RA_689_902:0.0848111993,Pinus_PITA_000008494-RA_755_938:0.1741065869)50.7/57:0.0253801049,Pinus_PITA_000079483-RA_517_719:0.1287976312)82/70:0.0231400729,(Pinus_PITA_000091606-RA_212_442:0.0348050752,Pinus_PITA_000057772-RA_212_439:0.0419335142)97.9/99:0.0685075014)93/86:0.0407908809,(Pinus_PITA_000036459-RA_1485_1681:0.0669043213,(Pinus_PITA_000033129-RA_167_370:0.1017262770,Pinus_PITA_000036461-RA_13_171:0.2031460407)73.7/71:0.0227468472)93.1/97:0.0426022983)99.2/100:0.1015722416,Picea_MA_10436643g0010_119_323:0.1177925600)99.8/100:0.1345075698,Pinus_PITA_000034300-RA_237_443:0.2721252420)85.6/84:0.0352382762,(((((Pinus_PITA_000077994-RA_898_1131:0.1598423487,(((((((((Pinus_PITA_000002159-RA_218_432:0.0950715077,Pinus_PITA_000060497-RA_6_161:0.0703345133)0/49:0.0068588454,Pinus_PITA_000067549-RA_222_429:0.0444438921)95.9/98:0.0440144729,Pinus_PITA_000035130-RA_220_428:0.1162662617)33.1/55:0.0129036466,Pinus_PITA_000005808-RA_219_428:0.0601736746)93.4/96:0.0444306019,(Pinus_PITA_000082537-RA_42_250:0.1350802834,Pinus_PITA_000060043-RA_237_445:0.0638289147)95.1/94:0.0388509506)97.7/95:0.0570937524,((Pinus_PITA_000018135-RA_1089_1246:0.0723873930,Pinus_PITA_000018392-RA_247_452:0.1178372285)87.9/75:0.0476565032,Pinus_PITA_000018127-RA_232_440:0.2036326819)39.8/58:0.0231953685)95.5/79:0.0395101763,Pinus_PITA_000002159-RA_883_1089:0.0551499984)66.7/62:0.0261477546,Pinus_PITA_000059549-RA_243_454:0.1805848866)31.3/53:0.0165360137,Pinus_PITA_000056124-RA_213_391:0.1787473054)98.2/100:0.0800978725)59.9/75:0.0163046746,((Picea_MA_9387586g0010_62_290:0.0348353725,Picea_MA_10430064g0020_217_430:0.1515011075)96.9/99:0.0844240273,Pinus_PITA_000083502-RA_221_413:0.1250478307)100/100:0.2459679643)14.2/46:0.0342820908,(Pinus_PITA_000051838-RA_378_576:0.1276828686,Picea_MA_172043g0010_5_172:0.2446035207)99.5/99:0.1525752877)87.3/77:0.0372452878,(Pinus_PITA_000051837-RA_286_523:0.0045982370,Pinus_PITA_000065143-RA_212_449:0.0000024160)99.8/100:0.1092440483)90.4/84:0.0451452476,((Picea_MA_10436182g0020_2_218:0.0785786805,((((Pinus_PITA_000047461-RA_158_373:0.0421577710,Pinus_PITA_000002404-RA_251_459:0.0802029256)95/99:0.0475944770,Pinus_PITA_000021879-RA_263_473:0.1350564530)95.4/97:0.0668886283,Picea_MA_9108027g0010_4_161:0.1054340128)88.2/96:0.0417569682,Pinus_PITA_000090973-RA_132_295:0.1383465079)79.8/75:0.0287859541)96.1/93:0.0541746808,Pinus_PITA_000051839-RA_224_433:0.2501231580)89.6/57:0.0432726466)41.5/31:0.0245159236)88.3/46:0.0254125097,(Pinus_PITA_000068214-RA_3_153:0.0843749404,Pinus_PITA_000048140-RA_167_332:0.0831891228)99.9/100:0.1726746969)70.5/29:0.0182410082,Picea_MA_9486540g0010_128_353:0.3449403364)19.1/16:0.0140575304)88.7/64:0.0429578270,(Pinus_PITA_000028680-RA_284_459:0.1992061764,Pinus_PITA_000030865-RA_261_471:0.3974102549)48.9/52:0.0192965738)18.9/28:0.0292855659,((((Pinus_PITA_000035104-RA_324_474:0.0402587548,Pinus_PITA_000000449-RA_229_458:0.0711209506)100/100:0.4059587785,((((Pinus_PITA_000016506-RA_275_499:0.0689293735,Pinus_PITA_000016504-RA_257_493:0.0749048935)88/91:0.0277923274,Pinus_PITA_000047931-RA_250_479:0.0712360341)95.8/99:0.0536628838,Pinus_PITA_000039242-RA_222_449:0.1308972511)98.3/100:0.1120302052,(((Pinus_PITA_000027733-RA_243_468:0.0135834523,Pinus_PITA_000027732-RA_243_468:0.0225000718)39.6/66:0.0262603233,Pinus_PITA_000051921-RA_279_438:0.0802071834)99.9/100:0.1608723149,((Pinus_PITA_000078615-RA_277_464:0.0087001664,Pinus_PITA_000061509-RA_250_411:0.0957156958)69.2/99:0.0300221686,Pinus_PITA_000071099-RA_1_215:0.0602179027)97.8/99:0.1078985423)61.4/58:0.0477888678)92.3/93:0.0975354791)97.7/99:0.1317947896,((Pinus_PITA_000066078-RA_227_459:0.2592481392,Pinus_PITA_000021669-RA_229_451:0.1473993466)47.9/71:0.0414222897,((Pinus_PITA_000021662-RA_212_428:0.0360102802,Pinus_PITA_000057748-RA_214_429:0.0362875775)93.6/98:0.0348083624,Pinus_PITA_000021663-RA_214_430:0.0306279802)100/100:0.2048101625)89.5/90:0.0443777109)91.7/91:0.0706062666,(Pinus_PITA_000064922-RA_250_453:0.2127732835,(Pinus_PITA_000024644-RA_244_453:0.3607301775,(Pinus_PITA_000058264-RA_158_348:0.2958152656,Pinus_PITA_000027649-RA_255_455:0.3188146055)91.6/91:0.1189926419)95.1/96:0.1492027314)92.7/96:0.1405791531)89.2/87:0.0555532567)64.9/20:0.0244021806,((((Pinus_PITA_000064684-RA_248_458:0.1200374696,Picea_MA_10432618g0010_85_289:0.0957961457)89.2/92:0.0344438154,Pinus_PITA_000052773-RA_229_455:0.0824405931)95.8/99:0.0721785264,Picea_MA_389330g0010_244_412:0.1712137389)98.4/98:0.1016401820,(((Pinus_PITA_000087981-RA_219_457:0.0687163849,Pinus_PITA_000049371-RA_229_438:0.1564351734)84.4/81:0.0610789695,Pinus_PITA_000049370-RA_382_611:0.1303443582)99.9/100:0.2890228268,(Pinus_PITA_000018506-RA_887_1118:0.1003058458,Pinus_PITA_000057693-RA_225_457:0.1967235360)96.9/99:0.1000044376)99.3/100:0.1384526545)94.9/89:0.0797804370)86/74:0.0480949801,Pinus_PITA_000000660-RA_42_264:0.3762867954)91.2/87:0.0648546746,(((((((((Pinus_PITA_000049125-RA_1474_1689:0.1865861145,(Pinus_PITA_000084763-RA_827_1046:0.0239140150,Pinus_PITA_000016597-RA_1313_1530:0.0570891134)100/100:0.1741159480)100/100:0.2790747327,((Pinus_PITA_000038684-RA_213_444:0.0484810382,Pinus_PITA_000082076-RA_103_326:0.0246661894)99.1/100:0.1330907514,Pinus_PITA_000038686-RA_138_360:0.1801170188)99.5/100:0.1527640290)81.3/77:0.0312404019,(Pinus_PITA_000086934-RA_255_441:0.1292088981,Pinus_PITA_000071711-RA_259_418:0.1588601491)92.6/88:0.0564922007)78.7/77:0.0174165142,((Picea_MA_355219g0010_121_337:0.4872386505,((Pinus_PITA_000086334-RA_214_364:0.0397472106,Pinus_PITA_000070249-RA_201_371:0.2719142433)53.9/53:0.0117674559,Pinus_PITA_000002314-RA_33_212:0.0998991988)99.9/100:0.2957022577)18.7/62:0.0423350495,(Pinus_PITA_000035518-RA_343_560:0.1477348794,Pinus_PITA_000040209-RA_256_479:0.2594945614)93/92:0.0619157942)90.1/86:0.0425945720)88.2/76:0.0275395969,(((((((((Pinus_PITA_000019457-RA_83_310:0.0653593151,Pinus_PITA_000083791-RA_126_320:0.0418769529)100/97:0.1055281630,Pinus_PITA_000019457-RA_343_549:0.0434046181)50.6/63:0.0160789911,Pinus_PITA_000026367-RA_230_433:0.0419849921)97.4/84:0.0611550412,Pinus_PITA_000019456-RA_235_458:0.0722278566)100/100:0.2373500508,((((((((Pinus_PITA_000087935-RA_197_425:0.0793225292,Pinus_PITA_000031280-RA_209_436:0.0452331445)100/100:0.1403022868,Picea_MA_894630g0010_215_428:0.0989346953)93.8/92:0.0650830021,(Picea_MA_10137384g0010_228_437:0.0000020651,Picea_MA_96620g0010_34_241:0.0108396900)100/100:0.1433601378)83/74:0.0217949246,(Picea_MA_129800g0010_115_337:0.0791202807,Picea_MA_164062g0010_214_421:0.1611088826)63.7/64:0.0288925178)99.1/100:0.0806813157,((((((Pinus_PITA_000090225-RA_124_343:0.0406743205,Pinus_PITA_000087899-RA_388_570:0.0228081570)13.7/60:0.0261892480,Pinus_PITA_000056582-RA_407_573:0.0622600995)73.9/85:0.0180009149,Pinus_PITA_000087745-RA_206_452:0.0389062641)100/100:0.2769640087,Picea_MA_766447g0010_19_176:0.1367643598)82.2/74:0.0318331718,Picea_MA_5818965g0010_217_391:0.1455278780)21.6/51:0.0297328588,Pinus_PITA_000091207-RA_250_413:0.1358365795)86.6/85:0.0378999919)88.7/81:0.0321823693,(Pinus_PITA_000012688-RA_226_437:0.1789105745,Pinus_PITA_000065058-RA_231_430:0.1883716161)90.8/90:0.0457566175)84/71:0.0248227363,Pinus_PITA_000040451-RA_132_355:0.2041919092)87.6/69:0.0340021675,((Pinus_PITA_000011770-RA_127_336:0.2227989403,Pinus_PITA_000003547-RA_264_428:0.6555897890)60/60:0.0462422366,Pinus_PITA_000011769-RA_80_240:0.0834370711)93.7/85:0.0901028925)84.1/62:0.0159113405)81/83:0.0474379467,((Picea_MA_32857g0010_225_459:0.1754728822,Picea_MA_9969164g0010_225_460:0.1070029990)79/81:0.0547664395,Pinus_PITA_000070797-RA_337_563:0.3777376869)93.4/99:0.0661473166)99.8/100:0.1469424758,((Pinus_PITA_000086648-RA_252_465:0.0757311927,Pinus_PITA_000056278-RA_155_338:0.1792071378)92.1/95:0.0582148695,Picea_MA_6955505g0010_215_368:0.0862545927)99.4/100:0.1352189917)24.5/17:0.0315778817,(((((((Pinus_PITA_000048282-RA_386_591:0.1326793682,Pinus_PITA_000055392-RA_219_383:0.1163045849)99.8/100:0.2037311096,Pinus_PITA_000046441-RA_231_447:0.2186738935)89.5/91:0.0945641672,Pinus_PITA_000051501-RA_227_449:0.1908793056)34.1/62:0.0287460339,(((Pinus_PITA_000080039-RA_133_355:0.0208881534,Pinus_PITA_000045243-RA_229_451:0.0098462911)100/100:0.1161199685,(Picea_MA_390667g0010_246_470:0.0849691500,(Pinus_PITA_000040293-RA_2_211:0.0842061402,Pinus_PITA_000033845-RA_202_394:0.1903202239)95.3/99:0.0691355057)80.9/77:0.0305818363)15.5/32:0.0047652230,Pinus_PITA_000040295-RA_314_538:0.0554531564)100/100:0.1545441070)97.8/94:0.0843619525,(((Pinus_PITA_000074124-RA_938_1111:0.1298532446,Pinus_PITA_000060331-RA_564_783:0.1167273006)80.6/86:0.0511979382,Picea_MA_4175g0020_1_206:0.0923099436)98/100:0.0937538973,Pinus_PITA_000017316-RA_308_539:0.2322269412)33.1/44:0.0234057569)8.2/19:0.0336089247,(((Pinus_PITA_000020760-RA_274_509:0.1105579800,Pinus_PITA_000029143-RA_234_414:0.1443565136)97/100:0.1138034678,Pinus_PITA_000078791-RA_410_623:0.1751833318)100/100:0.2206490821,Picea_MA_10434420g0010_222_442:0.2270166058)93.5/88:0.0660993397)83.1/16:0.0182095666,((Pinus_PITA_000029430-RA_207_442:0.4026747968,(Pinus_PITA_000049894-RA_228_450:0.0351860576,Pinus_PITA_000029431-RA_220_439:0.0373767950)100/100:0.2674194318)89.1/86:0.0919703306,Pinus_PITA_000039648-RA_1138_1343:0.3766181496)56.9/50:0.0279653783)90.8/27:0.0332312420)77.8/41:0.0108902078,((Picea_MA_22078g0010_224_452:0.0634288761,Picea_MA_10436147g0010_130_357:0.0627775908)99.8/100:0.2094939882,Pinus_PITA_000005031-RA_209_404:0.2730027295)98.7/100:0.1379899566)89.5/50:0.0333667989)32.8/34:0.0153168785,(Pinus_PITA_000043512-RA_235_451:0.3042947881,(Picea_MA_204792g0010_220_450:0.1952296779,(Pinus_PITA_000066714-RA_237_464:0.2972421156,Pinus_PITA_000093478-RA_275_490:0.3057373632)94.1/95:0.1190835725)100/100:0.3080497503)98.3/81:0.1709812877)83.8/58:0.0210666343,(((((Pinus_PITA_000044693-RA_65_229:0.0567991802,(Pinus_PITA_000063483-RA_245_431:0.0420931299,Pinus_PITA_000063162-RA_1_168:0.0329897679)0/49:0.0000020676)77.5/59:0.0097206385,Pinus_PITA_000044693-RA_1051_1215:0.0068246629)100/100:0.2723638620,((Picea_MA_10436141g0010_26_254:0.1109151084,(Pinus_PITA_000058594-RA_33_241:0.1328022637,Pinus_PITA_000077215-RA_232_412:0.1002127742)99.2/100:0.1013027476)99/99:0.1179323777,(Pinus_PITA_000045288-RA_235_461:0.0835104987,Pinus_PITA_000047612-RA_60_293:0.2185087274)98.6/99:0.1163598669)70.4/70:0.0607970578)92.5/75:0.0708580895,((Pinus_PITA_000016735-RA_219_425:0.1010974610,((Pinus_PITA_000093892-RA_45_239:0.1206901695,Pinus_PITA_000079650-RA_212_384:0.0928419520)74.8/52:0.0156903313,((Pinus_PITA_000050293-RA_230_453:0.0328003552,Pinus_PITA_000060551-RA_251_447:0.0598928611)91.6/93:0.0307903902,Pinus_PITA_000022233-RA_548_704:0.0364284194)76.1/58:0.0097192823)90/68:0.0595482025)100/100:0.3058197792,Pinus_PITA_000050786-RA_219_432:0.1296020251)27.2/54:0.0400536098)96.9/95:0.0669988532,((((Picea_MA_6857105g0010_27_254:0.2484172046,(Pinus_PITA_000018591-RA_213_434:0.0142188835,Pinus_PITA_000052690-RA_203_404:0.0646373481)100/100:0.3659816495)92.5/91:0.0797681330,(Pinus_PITA_000019531-RA_218_449:0.2511029047,(Pinus_PITA_000053019-RA_244_473:0.1443959656,Pinus_PITA_000048112-RA_368_592:0.2274229106)100/100:0.4246826628)69.6/76:0.0552122332)86.2/76:0.0311590449,Pinus_PITA_000005643-RA_214_366:0.3055458619)70.2/63:0.0187117779,Pinus_PITA_000053040-RA_240_471:0.1992017473)95.4/92:0.0624948601)93.8/91:0.0407277527)97/73:0.0555644771,(((((((((((((Pinus_PITA_000066090-RA_66_288:0.0185594964,Pinus_PITA_000018337-RA_1_213:0.0708639499)66.6/62:0.0098784009,Pinus_PITA_000022884-RA_231_450:0.0579708410)73.4/70:0.0216964597,(Pinus_PITA_000066090-RA_942_1175:0.0354616273,Pinus_PITA_000071422-RA_217_447:0.0380648831)99.6/99:0.0656286653)61.8/68:0.0129881212,(Pinus_PITA_000088777-RA_126_333:0.0664134091,Pinus_PITA_000075636-RA_174_368:0.0161026131)100/100:0.1229612090)76.8/67:0.0188768538,Pinus_PITA_000040002-RA_220_438:0.2306486166)98.8/100:0.1090318854,Pinus_PITA_000053162-RA_87_245:0.1727391788)60.5/78:0.0488801934,Picea_MA_38128g0010_8_182:0.1271282500)90.8/80:0.0473983470,(Pinus_PITA_000020606-RA_222_438:0.0650452617,Picea_MA_10435825g0020_242_421:0.0613039215)97.3/99:0.0750067600)88.3/31:0.0268376307,Picea_MA_23245g0010_25_245:0.1149278264)55.8/24:0.0073106758,((Pinus_PITA_000068705-RA_253_460:0.0424236721,Pinus_PITA_000028554-RA_207_415:0.0837657509)74.4/77:0.0235605851,Pinus_PITA_000028552-RA_280_502:0.0637797236)100/100:0.1434606370)76.3/25:0.0146325698,((Pinus_PITA_000018879-RA_296_514:0.1274887449,(Pinus_PITA_000071053-RA_195_418:0.1802001522,(Pinus_PITA_000022205-RA_179_405:0.0884477606,Pinus_PITA_000039428-RA_180_348:0.0951391071)83.6/80:0.0438761235)91.6/91:0.0570258730)100/100:0.1920893989,Pinus_PITA_000043935-RA_225_450:0.1131251271)93.9/98:0.0609491380)93.3/85:0.0525773120,Pinus_PITA_000068712-RA_212_409:0.2615729918)94.8/94:0.0591616497,Pinus_PITA_000028680-RA_1284_1493:0.1659278181)82.7/58:0.0197984744)90.6/57:0.0535281632,((((((Pinus_PITA_000030996-RA_1401_1626:0.0703066604,Pinus_PITA_000081110-RA_142_337:0.0337223136)0/97:0.0000028152,Pinus_PITA_000058002-RA_43_252:0.1451086628)92.7/96:0.0710740779,Pinus_PITA_000008440-RA_237_423:0.1546973613)100/100:0.3351912139,(((((((((((Pinus_PITA_000042548-RA_398_622:0.0470759447,Pinus_PITA_000042549-RA_203_397:0.0512322031)87.9/99:0.0204230090,Pinus_PITA_000058758-RA_219_444:0.0303455751)99.4/100:0.1187165889,Pinus_PITA_000042548-RA_721_932:0.1216799239)100/100:0.1478828719,((Pinus_PITA_000055115-RA_205_428:0.0374524256,Pinus_PITA_000055117-RA_5_178:0.0933437526)100/100:0.3793880225,(Pinus_PITA_000064881-RA_201_440:0.1607373970,Pinus_PITA_000080875-RA_8_240:0.1519909666)99.3/100:0.1831912207)87/76:0.0524962645)87.5/70:0.0302305892,Picea_MA_928125g0010_212_423:0.1752033618)2/20:0.0066699439,(Pinus_PITA_000054797-RA_154_363:0.0495721172,Pinus_PITA_000060326-RA_48_221:0.0201429918)100/100:0.2427126479)90.7/47:0.0386285081,(((Pinus_PITA_000059165-RA_225_448:0.1682728951,Pinus_PITA_000082606-RA_229_450:0.1877797698)99.7/100:0.1524826140,Pinus_PITA_000067513-RA_324_545:0.1774048400)86.1/88:0.0406062605,Pinus_PITA_000012647-RA_218_435:0.5727950525)40.7/53:0.0204406646)83.6/37:0.0229295176,Picea_MA_340194g0010_112_345:0.3417079241)95.6/84:0.0631790324,(Pinus_PITA_000011510-RA_228_451:0.2738969720,(Pinus_PITA_000063385-RA_213_447:0.1147152832,Pinus_PITA_000083104-RA_341_565:0.0926817486)100/100:0.2935155153)92.4/67:0.0721371646)83/23:0.0164407639,(((((((Pinus_PITA_000046814-RA_231_455:0.0492836810,Pinus_PITA_000013333-RA_89_278:0.1149893653)99.8/100:0.1624399301,Pinus_PITA_000046281-RA_218_440:0.2123006689)69.2/57:0.0098668821,(((Pinus_PITA_000036703-RA_3_213:0.0796896252,Pinus_PITA_000064835-RA_170_401:0.1754888802)0/58:0.0000029323,Pinus_PITA_000045824-RA_225_411:0.1179421168)99.9/100:0.1827764064,((Pinus_PITA_000075444-RA_247_444:0.0400339906,(Pinus_PITA_000088136-RA_182_367:0.0059879889,Pinus_PITA_000092028-RA_168_373:0.0182679572)94.1/98:0.0248616887)86/91:0.0253712886,Pinus_PITA_000071590-RA_295_512:0.0769988204)100/100:0.2053969595)99.9/100:0.1653420029)80.5/63:0.0272705381,(Pinus_PITA_000035934-RA_150_372:0.0065187055,Pinus_PITA_000061732-RA_311_500:0.0171205165)100/100:0.1441858880)83.3/62:0.0380421362,((Pinus_PITA_000072944-RA_171_396:0.1119509018,(Pinus_PITA_000022794-RA_19_245:0.0094093411,Pinus_PITA_000002523-RA_74_240:0.1055417807)96.9/100:0.0799653094)99.5/100:0.1421004730,(Pinus_PITA_000048507-RA_265_492:0.3076582712,(Pinus_PITA_000020603-RA_198_419:0.0777484198,Pinus_PITA_000060106-RA_241_401:0.0647971131)99.4/100:0.1865562156)97.9/99:0.1574954524)27.3/40:0.0222908103)66.6/63:0.0388058032,(Pinus_PITA_000015096-RA_233_466:0.1304345102,Pinus_PITA_000020602-RA_308_483:0.2600923287)97.8/100:0.1337637855)85.2/76:0.0449659186,(Picea_MA_36510g0030_230_451:0.1976209371,Pinus_PITA_000010023-RA_238_449:0.1523345643)85.8/72:0.0381401936)95.5/82:0.0477323928)76.5/26:0.0197596584,((Pinus_PITA_000064633-RA_427_659:0.0896850707,Pinus_PITA_000083089-RA_316_475:0.0621215437)92.2/92:0.0814362167,(Pinus_PITA_000073036-RA_350_580:0.0452698998,Pinus_PITA_000059617-RA_421_617:0.0338389354)99.8/100:0.1824764958)100/100:0.3668743817)78.5/51:0.0273526122)76.1/63:0.0317769229,Pinus_PITA_000033907-RA_468_699:0.4860323373)99.1/100:0.1125997366,((((((Pinus_PITA_000087542-RA_467_680:0.0175118061,Pinus_PITA_000050245-RA_200_365:0.0760953459)92/97:0.0406983604,Pinus_PITA_000068041-RA_205_427:0.0798171607)98.3/100:0.1107242564,Picea_MA_10436604g0010_377_533:0.0570243127)95.6/98:0.1394136940,Picea_MA_10433003g0030_21_204:0.2136222103)95.9/99:0.1383935936,Pinus_PITA_000028015-RA_157_378:0.4028722662)60.7/68:0.0453541998,Pinus_PITA_000047834-RA_213_442:0.2629304174)85.9/89:0.0497918863)96.3/95:0.0818309191)85.3/57:0.0466055411)86.7/64:0.0698738098,Pinus_PITA_000066750-RA_221_443:0.4321249326)98.7/99:0.1844780714,(((Pinus_PITA_000021587-RA_27_246:0.1927333203,Pinus_PITA_000040025-RA_259_478:0.0717876845)100/100:0.4261877229,(Amborella_ERM94380_209_421:0.0304408865,Amborella_ERM95965_209_421:0.0227688155)99.9/100:0.4342591630)95.2/93:0.2115373579,((Picea_MA_111068g0010_45_252:0.0091118398,Pinus_PITA_000043946-RA_320_526:0.0627973271)100/100:0.6784680060,(Amborella_ERM94375_216_413:0.0000027293,Amborella_ERM94376_71_274:0.0962448356)100/100:0.8794487323)82.1/83:0.1912003719)95.6/88:0.1816744287)50.4/17:0.0701345400,((Picea_MA_10427411g0010_421_584:0.1806487571,(Pinus_PITA_000030867-RA_226_437:0.0848263299,(Picea_MA_1366g0010_51_243:0.0122876726,Picea_MA_10117498g0010_51_243:0.0408146204)96.6/100:0.0743532138)99.3/100:0.2006758123)74.2/68:0.0607660431,(Picea_MA_112885g0010_227_454:0.0240655294,Pinus_PITA_000030866-RA_231_454:0.0605643345)98.5/100:0.1321582606)100/100:0.3113351269)5.1/18:0.0856340255,((((((((((Pinus_PITA_000038775-RA_209_419:0.0551362979,Pinus_PITA_000038772-RA_209_443:0.0763446216)48/69:0.0254207143,(Pinus_PITA_000034566-RA_204_417:0.0633048991,Pinus_PITA_000060170-RA_209_362:0.0305175596)0/53:0.0188922452)100/100:0.2736449559,Picea_MA_10434266g0030_275_495:0.2300576694)76.9/86:0.0855610749,Pinus_PITA_000076124-RA_81_239:0.2602320282)85.3/65:0.0362261804,(Picea_MA_10427996g0010_196_421:0.0660845359,Picea_MA_64427g0010_162_328:0.0581214215)98.3/100:0.0697593639)84.8/61:0.0171617726,Pinus_PITA_000082825-RA_196_424:0.1414199473)2.2/42:0.0118777105,Picea_MA_40074g0010_192_424:0.0886062520)99.2/100:0.1640149822,Picea_MA_10428391g0010_185_427:0.3486926642)99.7/100:0.1996020851,(Pinus_PITA_000044307-RA_261_463:0.2054257058,(Pinus_PITA_000077347-RA_349_565:0.1492030997,Picea_MA_10428545g0010_348_508:0.0564910565)80.5/75:0.0426196706)99.1/100:0.1316794299)82.6/77:0.0400734629,((((Pinus_PITA_000026097-RA_343_572:0.0302381930,Pinus_PITA_000032482-RA_1_207:0.0214465776)98.8/100:0.1107450938,Pinus_PITA_000032480-RA_474_641:0.0736662613)99.5/100:0.1447851172,Pinus_PITA_000012891-RA_196_413:0.2389162328)93.2/89:0.0758855939,((((((Pinus_PITA_000069807-RA_62_276:0.0198768332,Pinus_PITA_000066022-RA_204_410:0.0574544530)48.5/68:0.0224351265,Pinus_PITA_000072276-RA_200_413:0.0393481678)99/100:0.0755880217,Pinus_PITA_000042083-RA_304_527:0.0876695099)95.8/100:0.0557382200,Pinus_PITA_000048319-RA_66_290:0.1486897135)94.4/97:0.0631670106,Picea_MA_57122g0010_204_430:0.0643421139)100/100:0.2106605723,(Pinus_PITA_000089630-RA_208_417:0.1406170654,Pinus_PITA_000057916-RA_216_396:0.2168642930)99.5/100:0.1485322635)65.4/65:0.0575757530)68.1/64:0.0249866764)99.5/100:0.2789869853)100/100:0.3791758457)92.9/92:0.2023409678,(((((((Physcomitrella_Pp3c18_2880V3.1.p_547_783:0.0328912806,Physcomitrella_Pp3c18_2410V3.1.p_417_653:0.0915331454)96/99:0.0773582921,(Physcomitrella_Pp3c7_21870V3.1.p_486_676:0.0000024730,Physcomitrella_Pp3c7_21880V3.1.p_1_180:0.0000021385)99.6/100:0.1350474161)100/100:0.2488249864,((Physcomitrella_Pp3c16_23160V3.1.p_562_791:0.1492884416,(((Physcomitrella_Pp3c13_3150V3.1.p_26_250:0.0664017952,Physcomitrella_Pp3c13_2900V3.1.p_24_250:0.0422534911)92.6/93:0.0339412974,Physcomitrella_Pp3c13_2610V3.1.p_360_587:0.0624191406)94.5/96:0.0545020495,Physcomitrella_Pp3c21_18280V3.1.p_27_251:0.2106549510)95.8/95:0.0527103968)33.2/35:0.0105172735,(((((Physcomitrella_Pp3c14_1111V3.1.p_472_704:0.0970054256,(Physcomitrella_Pp3c13_19900V3.1.p_1_218:0.0511226825,Physcomitrella_Pp3c21_3920V3.1.p_1_195:0.1283291795)76.2/56:0.0053593963)69.7/55:0.0050100451,(((((Physcomitrella_Pp3c17_20870V3.1.p_594_826:0.0263570119,Physcomitrella_Pp3c21_15570V3.1.p_591_826:0.0221443993)89.8/99:0.0206051339,Physcomitrella_Pp3c18_4530V3.1.p_550_780:0.0608024193)78.7/82:0.0196398530,Physcomitrella_Pp3c14_13230V3.1.p_4_221:0.2102193094)32.8/42:0.0092047901,(Physcomitrella_Pp3c17_21740V3.1.p_178_377:0.0000028996,Physcomitrella_Pp3c17_21730V3.1.p_178_360:0.0057296597)99.9/100:0.1058714304)59.4/62:0.0155276796,Physcomitrella_Pp3c20_21210V3.1.p_5_199:0.1808095756)96.2/96:0.0484645630)75.2/55:0.0271019025,Physcomitrella_Pp3c13_21810V3.1.p_263_494:0.1222622410)87.9/71:0.0340019078,((Physcomitrella_Pp3c13_15270V3.1.p_574_805:0.0138264572,Physcomitrella_Pp3c13_15200V3.1.p_574_805:0.0100374329)48.6/65:0.0094322910,Physcomitrella_Pp3c13_21290V3.1.p_559_790:0.0356961340)97.3/100:0.0404368227)99/100:0.1157167548,Physcomitrella_Pp3c21_14710V3.1.p_15_195:0.4258173429)36.7/41:0.0190100463)98.3/97:0.0987171433)55.7/65:0.0461781314,(Physcomitrella_Pp3c21_8750V3.1.p_519_731:0.0000028120,Physcomitrella_Pp3c21_8760V3.1.p_1_204:0.0000022859)99.5/100:0.2010698100)83.6/82:0.1034887186,(((((((Physcomitrella_Pp3c6_11870V3.1.p_550_783:0.0480775938,(Physcomitrella_Pp3c6_5620V3.1.p_363_588:0.0617053605,Physcomitrella_Pp3c9_16400V3.1.p_24_186:0.1130646940)81.6/56:0.0197691102)45.1/48:0.0127910649,Physcomitrella_Pp3c6_8150V3.1.p_1_179:0.0880356347)65.7/62:0.0063791811,Physcomitrella_Pp3c20_15960V3.1.p_326_512:0.0596059573)82.1/83:0.0115845305,((Physcomitrella_Pp3c2_12940V3.1.p_397_617:0.0000020669,Physcomitrella_Pp3c2_12950V3.1.p_2_156:0.0000020643)68.7/68:0.0037139559,Physcomitrella_Pp3c2_13120V3.1.p_11_186:0.0765707424)97.2/100:0.0399208456)84.8/90:0.0201128717,(Physcomitrella_Pp3c9_10230V3.1.p_158_350:0.1184011731,Physcomitrella_Pp3c15_16800V3.1.p_491_680:0.0883444872)99.2/100:0.0876988005)84.6/88:0.0390439355,Physcomitrella_Pp3c6_5930V3.1.p_416_617:0.0611305257)77.8/80:0.0793229916,(Physcomitrella_Pp3c15_2320V3.1.p_4_164:0.0771618486,Physcomitrella_Pp3c15_960V3.1.p_1_157:0.0919843414)70.5/79:0.0736964270)98.7/100:0.2710052578)100/100:0.6480273798,(Physcomitrella_Pp3c1_17930V3.1.p_159_371:0.2092221857,Physcomitrella_Pp3c14_8120V3.1.p_582_774:0.2739386278)100/100:0.6216873231)0/30:0.0381544282,(((Sphagnum_Sphfalx0440s0002.1.p_611_847:0.0270078348,Sphagnum_Sphfalx0015s0128.1.p_607_842:0.0193879340)33.7/43:0.0042275392,Sphagnum_Sphfalx0015s0152.1.p_606_841:0.0120221518)79.9/83:0.0380595283,Sphagnum_Sphfalx0015s0130.1.p_605_841:0.0882685789)100/100:0.4666547754)99.8/100:0.4181537114)79/66:0.0740132032,((Physcomitrella_Pp3c2_780V3.1.p_552_784:0.2621310124,Physcomitrella_Pp3c3_1700V3.1.p_548_776:0.3926217160)83.5/87:0.0892838986,Physcomitrella_Pp3c22_2140V3.1.p_568_795:0.4089756660)100/100:0.5330250771)95.7/93:0.2206617732,((((((((((Pinus_PITA_000038954-RA_976_1196:0.1216187068,Pinus_PITA_000021120-RA_91_312:0.0345015898)96.3/98:0.0670770140,Pinus_PITA_000038451-RA_2_180:0.0936273005)35.7/62:0.0283385133,Pinus_PITA_000024205-RA_52_214:0.4308440765)97.3/99:0.1234394291,((((Pinus_PITA_000027008-RA_419_620:0.0299137112,(Pinus_PITA_000027008-RA_2462_2676:0.0435493442,Pinus_PITA_000046400-RA_478_683:0.0502297549)75/82:0.0351347880)100/100:0.3226845291,(Pinus_PITA_000080849-RA_344_541:0.1793062036,((Pinus_PITA_000080849-RA_570_812:0.2597335108,((Pinus_PITA_000036494-RA_376_594:0.2846934455,Pinus_PITA_000059283-RA_166_368:0.2615807859)52.1/51:0.0185433102,Pinus_PITA_000030067-RA_96_258:0.2679275728)85.7/61:0.0393682949)4.7/18:0.0103689858,Pinus_PITA_000029346-RA_452_685:0.3704787531)30.9/35:0.0637890816)95.5/96:0.1654535583)88.1/90:0.0958880653,Pinus_PITA_000061102-RA_125_349:0.5403694316)83/84:0.1259288272,Pinus_PITA_000048134-RA_19_238:0.2843791667)25/50:0.0564512817)86.3/95:0.0866243341,((((((((Pinus_PITA_000028732-RA_237_475:0.1848820926,Pinus_PITA_000075801-RA_467_711:0.0974371446)90/87:0.0543451568,(Pinus_PITA_000028732-RA_1526_1759:0.0437413628,Pinus_PITA_000028734-RA_317_550:0.0609143917)99.9/100:0.1206609300)95.7/93:0.0522334318,(((Pinus_PITA_000023269-RA_324_502:0.0000025765,(Pinus_PITA_000023268-RA_352_568:0.0581790249,Pinus_PITA_000026891-RA_43_272:0.0217024080)80.8/79:0.0349163421)97/91:0.0818182811,Pinus_PITA_000023269-RA_1420_1640:0.1406278222)100/100:0.2608904857,((Pinus_PITA_000036580-RA_320_558:0.0468386990,Pinus_PITA_000006123-RA_3_207:0.3257325116)71/76:0.0458450692,(Pinus_PITA_000082693-RA_72_286:0.0478609883,Pinus_PITA_000056991-RA_31_236:0.0801961395)99.7/100:0.1523625029)99.9/100:0.2177934466)95.5/85:0.0894146329)32.9/39:0.0062792044,(Picea_MA_169367g0010_43_260:0.0379951855,Picea_MA_165691g0010_513_727:0.0903891280)100/100:0.1238261162)83.4/64:0.0165994243,(Pinus_PITA_000054253-RA_361_597:0.2416652431,Pinus_PITA_000044172-RA_194_432:0.6906834814)86/88:0.0709635256)99.4/98:0.1396218326,Pinus_PITA_000012892-RA_208_438:0.2256446573)93.6/73:0.0709605154,Pinus_PITA_000011690-RA_384_602:0.2587760761)82.8/51:0.0290043241,Picea_MA_10436154g0020_710_919:0.2733743179)71.2/49:0.0586875294)90.7/92:0.2987153562,Pinus_PITA_000062367-RA_21_188:0.8524868743)88.4/95:0.2789653959,Sphagnum_Sphfalx0007s0018.1.p_271_521:1.2349477765)98.4/99:0.5603672151,(((((Physcomitrella_Pp3c9_10550V3.1.p_339_597:0.0861404731,Physcomitrella_Pp3c15_14980V3.1.p_349_597:0.0787936983)99.5/100:0.1488939359,Sphagnum_Sphfalx0200s0018.1.p_394_655:0.2222673722)21.7/31:0.0116739149,(Sphagnum_Sphfalx0065s0094.1.p_456_699:0.1294868866,Sphagnum_Sphfalx0216s0019.1.p_357_596:0.1198777635)99.2/100:0.1343820442)56/54:0.0558148739,(Sphagnum_Sphfalx0000s0141.1.p_208_463:0.0045963366,(Sphagnum_Sphfalx0017s0145.1.p_213_468:0.0310523660,(Physcomitrella_Pp3c13_13820V3.1.p_300_552:0.0104169371,Physcomitrella_Pp3c3_17280V3.1.p_299_550:0.0052140885)100/100:0.0882666755)81.7/74:0.0162971355)99/96:0.1085371466)81.4/88:0.0841798445,Marchantia_Mapoly0001s0394.1.p_306_543:0.2357422744)100/100:0.9893819130)18/54:0.1027452664,(((Marchantia_Mapoly0106s0013.1.p_177_386:0.8606879547,(Marchantia_Mapoly0093s0005.1.p_182_431:0.9087904399,Marchantia_Mapoly0095s0062.1.p_200_410:0.5633021131)99.4/100:0.6066662783)57/52:0.1104482807,Marchantia_Mapoly0073s0090.1.p_174_395:0.5414953946)38.2/56:0.1643679013,Marchantia_Mapoly0112s0037.1.p_282_434:0.9490323096)98.5/99:0.6139649633)49.4/45:0.0507453368,((Physcomitrella_Pp3c23_230V3.1.p_224_461:0.4291535226,Sphagnum_Sphfalx0082s0024.1.p_213_424:0.6362831998)90.5/91:0.2303728157,(Physcomitrella_Pp3c2_5130V3.1.p_58_219:1.1616424083,Physcomitrella_Pp3c6_22490V3.1.p_109_320:0.6609126497)87.5/88:0.3883551804)100/100:0.7890819833)29/50:0.0284080497)78.3/64:0.0710170153,((((((Nymphaea_GWHPAAYW017803_160_375:0.2507548678,(Euryale_Ef33581_211_422:0.0862954184,Euryale_Ef29566_171_387:0.0659988738)99.9/100:0.1809106142)67.3/62:0.0609766192,(Euryale_Ef33581_1018_1203:0.3305663313,Euryale_Ef63_130_333:0.4527362443)11.8/36:0.0364267326)80.3/50:0.0662507523,Nymphaea_GWHPAAYW027752_212_414:0.2632331043)98.5/100:0.4136964601,(Euryale_Ef39094_147_378:0.4583537066,(Nymphaea_GWHPAAYW015930_159_388:0.2373173192,(Euryale_Ef12152_160_399:0.2599574674,Euryale_Ef10962_163_375:0.3702150310)39.7/55:0.0296592927)59.9/67:0.0700316948)100/100:0.6674164206)94/94:0.2803711963,(Nymphaea_GWHPAAYW017803_893_1099:0.1115743335,Nymphaea_GWHPAAYW017856_152_398:0.2624517004)100/100:0.6728163578)32/52:0.1148266669,((((((Nymphaea_GWHPAAYW017803_1372_1580:0.0527417062,((Euryale_Ef25999_180_389:0.0739802984,Euryale_Ef31203_182_390:0.0120824359)73/67:0.0048275214,Euryale_Ef30597_177_385:0.0752863346)94.3/99:0.0582069254)99.5/100:0.2225466519,(((((((Nymphaea_GWHPAAYW015925_163_364:0.0144875613,Nymphaea_GWHPAAYW015925_964_1197:0.0350339461)99.1/100:0.2202192403,(Euryale_Ef37904_159_388:0.0115925579,Euryale_Ef9772_159_388:0.0459112830)87/93:0.0741609191)100/100:0.8284729698,Euryale_Ef8582_181_421:0.0000025373)5.1/48:0.0242627926,Euryale_Ef35525_153_395:0.0903683085)85.3/74:0.0268706203,Nymphaea_GWHPAAYW015918_182_384:0.1261164459)91.1/78:0.0380179393,Nymphaea_GWHPAAYW015924_184_412:0.0347335094)74.8/75:0.0311314546,Nymphaea_GWHPAAYW015923_182_410:0.0408809259)99.7/95:0.2173703216)97.6/99:0.2023847393,Euryale_Ef22971_170_380:0.4041579187)88.9/72:0.1526880360,(Amborella_ERN14424_187_397:0.0662709794,Amborella_ERN14425_164_374:0.0274162023)100/100:0.4354220232)84.7/62:0.0978311515,((((((((Vitis_GSVIVT01007144001_170_399:0.0000020643,Vitis_GSVIVT01003563001_603_832:0.0048735475)0/76:0.0000025403,Vitis_GSVIVT01003566001_45_274:0.0049106314)95.2/100:0.0386307128,(((Vitis_GSVIVT01007144001_1144_1374:0.0000020153,Vitis_GSVIVT01003565001_158_388:0.0097382955)0/68:0.0000023694,Vitis_GSVIVT01003562001_349_575:0.0049468335)99.8/100:0.0785755301,(Vitis_GSVIVT01007143001_104_332:0.0197434351,Vitis_GSVIVT01003571001_170_398:0.0047641372)94.5/96:0.0251005533)55.7/68:0.0189850018)96/97:0.1014195431,(Vitis_GSVIVT01007146001_209_437:0.0420907743,Vitis_GSVIVT01003555001_167_381:0.0372921541)100/100:0.2349567738)100/100:0.2258245861,(Vitis_GSVIVT01034428001_8_221:0.0592033952,(Vitis_GSVIVT01034432001_57_256:0.1049521370,Vitis_GSVIVT01034429001_171_368:0.0464695950)99.8/100:0.1665567208)99.8/100:0.1964000870)77.2/52:0.0352721756,Vitis_GSVIVT01003572001_224_417:0.1738320068)44.4/51:0.0370355061,(((Populus_Potri.007G038700.1_260_475:0.3613338947,(Populus_Potri.007G039300.1_163_374:0.2243362708,(Linum_Lus10020779_165_392:0.0536976031,Linum_Lus10007359_165_418:0.0419642173)100/100:0.3731664343)95.2/98:0.1150402889)57.7/66:0.0574462920,((Phaseolus_Phvul.002G021700.1.p_170_397:0.3152487095,((((Phaseolus_Phvul.003G247300.1.p_23_246:0.1144863466,Phaseolus_Phvul.003G247400.1.p_36_257:0.2107436621)44.8/53:0.0233523562,Phaseolus_Phvul.003G247200.1.p_172_386:0.2340309328)86.5/66:0.0268178513,Phaseolus_Phvul.003G247500.1.p_32_241:0.2653680111)58.8/49:0.0215914273,Phaseolus_Phvul.003G247550.1.p_185_382:0.1632247217)98.9/100:0.1462848041)95.3/97:0.1625707788,(Phaseolus_Phvul.003G247651.1.p_166_401:0.0675832991,Phaseolus_Phvul.003G247601.1.p_166_401:0.0063007399)100/100:0.6837133700)93.8/98:0.1253429019)92.8/85:0.0604804146,(((Linum_Lus10022464_181_390:0.2878006674,(Populus_Potri.007G039000.1_205_430:0.0000027950,Populus_Potri.007G039100.1_205_406:0.0585015815)100/100:0.3765339633)74.2/79:0.0639221446,Linum_Lus10034761_167_385:0.6272843713)97.6/100:0.1545171159,(((((Prunus_Prupe.7G138900.1.p_171_398:0.0919795818,(Prunus_Prupe.7G138500.1.p_175_385:0.0388861499,Prunus_Prupe.7G138700.1.p_140_369:0.0423100305)98.4/100:0.0986415544)99.9/100:0.2575095695,(Prunus_Prupe.7G138600.1.p_160_372:0.2003458754,Prunus_Prupe.7G139100.1.p_161_368:0.0779067366)99.8/100:0.2283875500)94.3/96:0.0956488099,((Prunus_Prupe.7G139200.1.p_167_367:0.0382826949,Prunus_Prupe.7G139500.1.p_167_365:0.0140465276)71.7/75:0.0222235524,Prunus_Prupe.7G138800.1.p_169_365:0.0816695528)99/100:0.1039513704)85.2/79:0.0394148193,(Prunus_Prupe.7G139600.1.p_173_377:0.0528375373,Prunus_Prupe.7G139700.1.p_182_382:0.0524963981)99.8/100:0.1936918365)99/100:0.1840411293,(Arabidopsis_AT5G66910.1_182_403:0.2881437982,Arabidopsis_AT5G66900.1_176_405:0.0931806042)100/100:0.6217795555)90.4/84:0.0839759869)48.2/54:0.0236058267)86.5/62:0.0399690569)84.8/67:0.0693154240,((Daucus_DCAR_015522_188_407:0.4480637840,(Nicotiana_NbD016161.1_202_391:0.1601139154,Solanum_Solyc02g090380.2.1_197_391:0.1937738255)99.9/100:0.3819297026)90.7/91:0.1507705419,((Daucus_DCAR_021434_288_513:0.2699523503,Daucus_DCAR_021433_169_366:0.1293709262)73.5/73:0.0659805912,Daucus_DCAR_010928_170_373:0.1597594565)100/100:0.3017721235)58.1/57:0.0453520098)100/100:0.3651501803)93.7/74:0.1571324969,((((((Pinus_PITA_000006149-RA_201_431:0.0655726011,Picea_MA_99935g0010_190_424:0.0337088113)98.7/96:0.0472569280,((((((((Pinus_PITA_000009403-RA_108_292:0.0223069582,Pinus_PITA_000009403-RA_502_704:0.0241336749)99.4/100:0.0729409888,Pinus_PITA_000033710-RA_218_394:0.1205536567)0/57:0.0042933955,(Pinus_PITA_000015606-RA_330_563:0.0171277031,Pinus_PITA_000015605-RA_184_370:0.0453572169)100/100:0.1069384936)51/64:0.0148802985,Picea_MA_11019g0010_133_342:0.0431168077)97.7/99:0.0465850412,(Picea_MA_484656g0010_162_399:0.1829629982,Pinus_PITA_000062993-RA_181_412:0.1265588426)77.7/56:0.0284300315)88/60:0.0183410937,(((Pinus_PITA_000052885-RA_179_343:0.0000025625,Pinus_PITA_000052885-RA_383_553:0.0183317552)93.2/99:0.0291613700,Picea_MA_231706g0010_195_430:0.0443589426)98.6/100:0.0501690944,(Picea_MA_74233g0010_181_364:0.0159971858,(Pinus_PITA_000046546-RA_10_170:0.0868987722,Picea_MA_97705g0010_10_170:0.0138056136)0/66:0.0000028639)95.1/98:0.0327794133)85.7/64:0.0119826566)86.7/88:0.0130066801,((Pinus_PITA_000076428-RA_180_416:0.0577979704,Picea_MA_127848g0010_185_417:0.0507024752)96.8/100:0.0425961160,((Pinus_PITA_000005047-RA_183_416:0.0402975280,Pinus_PITA_000005045-RA_181_416:0.0400218332)51.1/67:0.0156867035,Picea_MA_75297g0010_180_416:0.0397537538)99.8/100:0.0671389054)85.8/78:0.0122862657)84.5/78:0.0112136189,(((((Pinus_PITA_000070087-RA_37_272:0.0000026260,Pinus_PITA_000041961-RA_658_894:0.0141934902)97.9/99:0.0338119996,Pinus_PITA_000005041-RA_178_414:0.0346304068)93/98:0.0220961833,((Pinus_PITA_000081710-RA_178_358:0.0535129289,Pinus_PITA_000064672-RA_179_339:0.0723994143)80.7/80:0.0234232755,Pinus_PITA_000029342-RA_40_209:0.1115719386)71.6/69:0.0068875067)45.9/71:0.0126828637,Pinus_PITA_000092597-RA_151_342:0.1043078116)19.8/65:0.0210360692,Picea_MA_88585g0010_201_435:0.0355087474)97.6/99:0.0453598709)33.4/43:0.0049083505)53.3/69:0.0262495894,Pinus_PITA_000006149-RA_854_1088:0.0727207784)99.7/100:0.1765466481,(((((((Pinus_PITA_000003590-RA_205_444:0.1769537253,Picea_MA_804816g0010_23_173:0.1940398334)93/94:0.0850598594,(Picea_MA_10425882g0010_170_409:0.0390307821,Picea_MA_267888g0010_48_279:0.0664471869)99.3/100:0.1224790617)93.5/90:0.0562727826,(Picea_MA_185331g0020_200_436:0.0095010225,Picea_MA_185331g0010_202_438:0.0044793945)99.9/100:0.1444938840)81.4/79:0.0397107490,(((Picea_MA_172626g0020_194_428:0.0520229969,Picea_MA_10428616g0010_231_399:0.1080307799)79.4/95:0.0191383803,Picea_MA_94092g0010_344_580:0.1161058138)97.5/100:0.0582360918,Picea_MA_332109g0010_216_454:0.1101722024)99.3/100:0.1048682753)61.1/65:0.0353033550,Picea_MA_10431643g0020_172_409:0.1891596833)79.6/64:0.0270004938,Picea_MA_108874g0010_193_433:0.2064783003)29/57:0.0247385935,(Pinus_PITA_000051058-RA_219_457:0.0878882275,(Pinus_PITA_000078174-RA_12_249:0.0951448966,Pinus_PITA_000051059-RA_253_415:0.0797805674)47.1/71:0.0447702272)100/100:0.1806763847)98.7/100:0.1527473287)97.6/100:0.1461827208,(Pinus_PITA_000024274-RA_187_415:0.3581438558,(((Pinus_PITA_000050180-RA_209_438:0.0478792009,Picea_MA_717641g0010_209_439:0.0400566316)99.8/100:0.1036037795,Pinus_PITA_000047644-RA_187_417:0.1230558278)89.1/88:0.0441707770,(((Pinus_PITA_000076523-RA_192_423:0.2188882799,Picea_MA_10429519g0010_201_434:0.1919041127)76.7/75:0.0249757348,Picea_MA_522798g0010_171_399:0.0525184462)96.2/94:0.1085494678,Picea_MA_156769g0010_5_195:0.2870385387)99/100:0.1982056689)47/71:0.0934679637)93.4/94:0.1935597353)97.7/98:0.1850526581,((((Daucus_DCAR_020939_195_404:0.1793043344,(Mimulus_Migut.C00618.1.p_72_301:0.2174604702,(Nicotiana_NbD018205.1_187_410:0.0491127081,Solanum_Solyc04g079420.2.1_188_405:0.0624276862)100/100:0.2044595078)92.4/91:0.0748599010)93.7/92:0.0747669683,(Vitis_GSVIVT01009576001_26_237:0.2304787182,((((Prunus_Prupe.1G389500.1.p_194_422:0.1636386651,Eucalyptus_Eucgr.F02383.1.p_193_407:0.3197815549)70.2/78:0.0784241916,(Phaseolus_Phvul.001G018900.1.p_197_405:0.1172271684,Phaseolus_Phvul.001G018800.1.p_192_414:0.1914887205)99.7/100:0.1520021501)59.1/55:0.0424372962,(((Populus_Potri.002G129300.1_194_421:0.0664376680,Populus_Potri.014G035700.1_196_422:0.0764341312)95.1/96:0.0776005510,(Linum_Lus10021769_44_260:0.0211313421,Linum_Lus10032759_181_363:0.0244053461)100/100:0.2356011076)90.6/96:0.0546071639,((Arabidopsis_AT5G04720.1_186_384:0.1030868998,Arabidopsis_AT5G47280.1_6_196:0.1202776334)98.8/100:0.2196086970,Arabidopsis_AT4G33300.1_191_390:0.2414077807)100/100:0.3287509343)82.6/59:0.0242340292)72.4/39:0.0259134359,(Beta_KMT19346_191_397:0.1127584023,Amaranthus_AHYPO_011541-RA_188_394:0.1113186736)99.9/100:0.2454982926)24.5/50:0.0278638914)61.2/63:0.0406590876)98/99:0.1481423788,(Musa_GSMUA_Achr7P08250_001_188_416:0.1563384168,((Brachypodium_Bradi4g03230.1.p_204_413:0.0524195903,(Panicum_Pahal.C04536.1_227_455:0.0181206453,(Zea_Zm00001d041343_P001_217_447:0.0141429827,Zea_Zm00001d030888_P001_229_458:0.0168956392)97.5/100:0.0514038861)91.8/92:0.0544060018)100/100:0.1812221652,Ananas_Aco004926.1_207_432:0.1218258287)84.5/93:0.0427538894)98.2/97:0.1316141821)81.1/76:0.0841965091,((Cinnamomum_Cm5482_181_411:0.0359970446,Persea_Pa7921_181_411:0.0092310633)99.2/100:0.0809959731,(Persea_Pa16481_179_409:0.0274976804,Cinnamomum_Cm11352_179_409:0.0072165072)99.8/100:0.0993151285)94.5/97:0.0794548512)100/100:0.3724367049)95/90:0.1624369528)89.5/70:0.2189269366)99.9/100:0.4543055772)28.6/66:0.0979511150,((((((((Chara_GBG75463.1_68_294:0.5016663726,(Chara_GBG88046.1_304_512:0.2825126694,Chara_GBG88058.1_223_433:0.5186139216)90.4/90:0.1171191359)82.6/53:0.0970261645,(((Chara_GBG83306.1_68_268:0.0815124716,(Chara_GBG83295.1_56_301:0.1956236528,Chara_GBG83315.1_68_273:0.0695553712)96.9/93:0.0644290676)42.8/63:0.0251208180,Chara_GBG83302.1_65_268:0.1117174839)100/100:0.4032825558,Chara_GBG91711.1_216_448:0.5657148196)43.8/57:0.0884613619)57.2/48:0.0870050837,Chara_GBG88039.1_93_300:0.8186223033)51.2/62:0.0621675409,Chara_GBG62546.1_282_513:0.5790581975)99.8/100:0.5473680681,(Chara_GBG65355.1_348_547:0.3176471010,(Chara_GBG65364.1_232_468:0.0000029174,Chara_GBG65365.1_1_230:0.0000024610)99.7/100:0.4205388713)99.7/100:0.5460251340)20.8/56:0.0881785872,((Chara_GBG64516.1_247_450:1.3781529574,Chara_GBG68196.1_431_619:0.6527565897)47.2/64:0.0582605340,Chara_GBG92793.1_199_445:1.3999933472)92.6/97:0.3363741298)86.9/79:0.1309338735,Chara_GBG76711.1_408_630:0.7428996090)31.7/58:0.0285290481,Pinus_PITA_000029722-RA_163_359:0.9632747080)86.5/76:0.1463688909)91.6/87:0.1598706011,Selaginella_415649_384_613:1.5029877989)0/20:0.0277956485)97.5/44:0.1886864293,((((((((Picea_MA_10436814g0010_185_363:0.1125387018,(Picea_MA_10436814g0010_366_556:0.0312284464,Picea_MA_163730g0010_164_396:0.0634782955)84.4/83:0.0340480766)54.9/68:0.0287615785,Picea_MA_10429865g0020_163_398:0.0713256115)100/100:0.1122511517,(((Pinus_PITA_000031193-RA_170_423:0.0614364866,Pinus_PITA_000093514-RA_170_337:0.0206066421)76.9/87:0.0359772952,(Pinus_PITA_000019777-RA_177_343:0.0211193440,Pinus_PITA_000037265-RA_61_237:0.1651645315)100/100:0.2330237863)99.5/100:0.1950740972,(Pinus_PITA_000031269-RA_221_410:0.1036226021,Pinus_PITA_000057120-RA_5_200:0.1148954903)99.9/100:0.2247573616)71.7/60:0.0262189075)64.3/69:0.0538256121,((((Pinus_PITA_000047486-RA_45_238:0.0297766673,Pinus_PITA_000027082-RA_21_179:0.0325274714)88.8/96:0.0224779712,Pinus_PITA_000085989-RA_165_416:0.0620440146)41.4/64:0.0063268544,Pinus_PITA_000064070-RA_350_610:0.0545284277)95.4/98:0.0535699594,Pinus_PITA_000047486-RA_386_537:0.0958424032)99.4/100:0.1376213860)100/100:0.2775985118,(((((Picea_MA_10425825g0010_163_442:0.1654290332,Pinus_PITA_000058058-RA_163_439:0.2951036049)87.5/84:0.0653878061,Picea_MA_10425825g0010_683_857:0.4374121793)61.3/67:0.0462949726,Pinus_PITA_000037602-RA_549_813:0.2619226939)100/100:0.2782952309,(Pinus_PITA_000024170-RA_157_380:0.4863954112,((Pinus_PITA_000011332-RA_165_410:0.0720283709,Pinus_PITA_000011330-RA_164_319:0.1257465238)99.3/100:0.2509466990,Pinus_PITA_000060329-RA_191_420:0.4705799837)96.9/100:0.1967563547)87.7/91:0.1076320026)76.3/65:0.0379730852,(((Pinus_PITA_000010505-RA_169_338:0.0700948587,Pinus_PITA_000076394-RA_4_240:0.2438816090)100/100:0.3487011800,(Pinus_PITA_000055821-RA_1_220:0.0401315553,Pinus_PITA_000032547-RA_116_334:0.0405678254)99.9/100:0.2705004631)87/82:0.0636197747,Pinus_PITA_000073623-RA_165_402:0.1507634756)97.9/98:0.1328211179)92.1/86:0.0843442395)71.3/56:0.0475498452,((Pinus_PITA_000086036-RA_156_393:0.0463850570,Pinus_PITA_000028272-RA_43_195:0.1692315219)100/100:0.5120155415,Pinus_PITA_000060545-RA_159_387:0.5766031427)87.7/68:0.1223887432)18.9/49:0.0767902877,(Picea_MA_10436323g0010_166_420:0.1437681260,Picea_MA_10436323g0020_167_429:0.0851238346)100/100:0.3847368944)0/26:0.1168288164,Pinus_PITA_000024823-RA_157_405:1.3005898775)97.6/100:0.3310145991)84.7/30:0.0708063206,(((((((((((((((((Ceratophyllum_Cd23425_172_392:0.0385168798,Ceratophyllum_Cd22673_171_401:0.0703705421)24.4/54:0.0167975993,(((Ceratophyllum_Cd23425_1071_1301:0.0917349164,Ceratophyllum_Cd5576_170_406:0.0423235244)6.7/55:0.0153094783,Ceratophyllum_Cd6333_169_415:0.1240471923)97.8/99:0.0422773246,(Ceratophyllum_Cd16656_170_393:0.0513719056,Ceratophyllum_Cd7848_1_201:0.0462160361)93.6/100:0.0357969689)95.2/95:0.0410636749)89.2/88:0.0433089765,Ceratophyllum_Cd20877_215_440:0.1756633451)99.4/98:0.0957676953,Ceratophyllum_Cd13382_1_217:0.0665107238)63.5/49:0.0181453727,(((Ceratophyllum_Cd2801_168_407:0.1500891192,(Ceratophyllum_Cd17142_170_403:0.2362610564,Ceratophyllum_Cd18315_170_410:0.1267278915)91.5/90:0.0587693109)99.1/91:0.0884479960,(Ceratophyllum_Cd10614_170_403:0.0379181477,Ceratophyllum_Cd11372_137_379:0.1364228506)97.3/100:0.0604475653)82.2/37:0.0204113838,(Ceratophyllum_Cd9856_168_386:0.1206754376,Ceratophyllum_Cd7328_24_178:0.0801172239)99.8/100:0.1289777274)83/24:0.0195812029)64/18:0.0318644684,((Ceratophyllum_Cd21385_168_440:0.0193123100,Ceratophyllum_Cd22889_168_405:0.0395760379)95.8/98:0.0588554122,Ceratophyllum_Cd22137_167_370:0.0242142797)96.5/100:0.0998567004)100/100:0.5304137677,(((((Nymphaea_GWHPAAYW025807_106_305:0.1723820465,Euryale_Ef9295_168_405:0.3033018607)94.7/100:0.0786071319,Euryale_Ef26497_170_410:0.2538584935)92.7/95:0.0676367594,(Nymphaea_GWHPAAYW025807_797_1035:0.2358488208,Nymphaea_GWHPAAYW025806_169_387:0.1786653877)21.3/62:0.0766438175)13.8/52:0.0116273693,Euryale_Ef29411_173_372:0.2719965125)100/100:0.5203100152,(((Oryza_LOC_Os11g41540.2_175_421:0.1264566899,(((Brachypodium_Bradi1g29427.4.p_170_397:0.0271991648,Brachypodium_Bradi1g29441.3.p_157_380:0.0204617730)79.3/86:0.0228987741,Brachypodium_Bradi1g29446.1.p_169_400:0.0339323121)99.5/100:0.1086411547,Hordeum_HORVU2Hr1G022620.10_173_405:0.1635261823)96.6/100:0.1014559338)71.5/68:0.0273923860,Panicum_Pahal.B00649.1_173_365:0.2534114510)100/100:0.2878856884,((Oryza_LOC_Os10g10360.3_171_400:0.6203789496,Zea_Zm00001d045512_P001_80_347:0.4649768169)7.6/50:0.0705909073,Brachypodium_Bradi4g33467.1.p_174_410:0.4319956830)94.6/96:0.1419514571)99.5/100:0.2409211488)85.1/76:0.0743615040)45.2/53:0.0707930980,((((((((((((Vitis_GSVIVT01032828001_174_428:0.0286351606,(Vitis_GSVIVT01032828001_751_1005:0.0534743536,Vitis_GSVIVT01032830001_169_424:0.0407400362)90.7/99:0.0214114191)100/100:0.1898612882,(Vitis_GSVIVT01032824001_170_422:0.1745775911,Vitis_GSVIVT01032827001_148_397:0.1244848993)98.1/99:0.0872250557)89.7/93:0.0543053949,Vitis_GSVIVT01032825001_145_398:0.1484145162)99.6/100:0.1831420958,Mimulus_Migut.F01425.1.p_82_262:0.4307106453)83.1/62:0.0543137045,((((Daucus_DCAR_004830_168_412:0.2771610997,(Daucus_DCAR_008568_170_414:0.3155291369,Daucus_DCAR_017046_166_413:0.3418482126)49.1/60:0.0348132398)56.7/59:0.0321951707,(((Daucus_DCAR_025337_159_409:0.0543027441,Daucus_DCAR_025342_159_409:0.0219662206)90.6/89:0.0309762013,(Daucus_DCAR_025331_160_412:0.0267172705,Daucus_DCAR_025328_2_168:0.0179437542)89.8/94:0.0291514113)79.1/70:0.0146509559,Daucus_DCAR_025329_159_410:0.0489714375)99.9/100:0.1800688493)93.4/83:0.1095047083,Daucus_DCAR_008200_169_420:0.2779605469)99.9/100:0.3044123946,(((Mimulus_Migut.G00639.1.p_173_433:0.0530066885,Mimulus_Migut.G00641.1.p_173_334:0.0925102899)99.9/100:0.2017060254,Mimulus_Migut.F01652.1.p_177_338:0.2416610225)78.3/80:0.0428499244,Mimulus_Migut.G00637.1.p_177_406:0.1112063295)100/100:0.3949006956)99.9/99:0.2777133686)82.7/54:0.0278338599,(((((((((Daucus_DCAR_004876_84_254:0.0061367676,Daucus_DCAR_004877_118_290:0.0000021645)98.4/100:0.0378956548,Daucus_DCAR_004872_1_228:0.0068965479)81.2/93:0.0119442958,Daucus_DCAR_004876_515_766:0.0000022906)100/100:0.1973744694,((Daucus_DCAR_004880_159_413:0.1558181785,Daucus_DCAR_004841_159_327:0.1849754177)82.2/66:0.0275114177,((((((Daucus_DCAR_004978_156_408:0.0440802482,Daucus_DCAR_004976_156_408:0.0490710466)45.8/59:0.0089555475,(Daucus_DCAR_004988_157_409:0.0272163988,Daucus_DCAR_004985_1_228:0.0103390013)88.1/79:0.0107760129)69.3/56:0.0060959582,((Daucus_DCAR_004980_152_322:0.0062260101,Daucus_DCAR_004975_49_220:0.0059435843)99.2/100:0.0550393804,Daucus_DCAR_004971_119_350:0.0249567213)72.4/68:0.0112198338)86/73:0.0101012247,Daucus_DCAR_004970_157_408:0.0221368781)94.9/89:0.0461876210,Daucus_DCAR_004969_82_316:0.0504244020)99.8/100:0.1308850921,(Daucus_DCAR_004846_154_406:0.0120689448,Daucus_DCAR_004853_151_403:0.0111077430)100/100:0.2036654226)35.9/34:0.0300163084)36.3/35:0.0172707214)80.8/47:0.0232961220,Daucus_DCAR_004845_158_413:0.1975111213)80/78:0.0717242887,(Daucus_DCAR_028763_176_363:0.2233520083,Daucus_DCAR_009477_92_249:0.1592910058)31.4/68:0.0623640585)100/100:0.4122714562,((Nicotiana_NbD008296.1_163_397:0.0253820662,Nicotiana_NbD019500.1_61_295:0.0404454605)97/100:0.0849744704,Solanum_Solyc12g096920.1.1_161_389:0.0460145996)100/100:0.4697584696)49.1/57:0.0491862931,(Eucalyptus_Eucgr.E00730.1.p_165_386:0.0530445018,((Eucalyptus_Eucgr.E00733.1.p_164_411:0.0793901449,((Eucalyptus_Eucgr.E00908.1.p_165_401:0.0516947424,(((Eucalyptus_Eucgr.E00759.1.p_164_339:0.0430478270,(Eucalyptus_Eucgr.E00899.1.p_135_409:0.0132541129,Eucalyptus_Eucgr.E00745.1.p_151_430:0.0638615096)84.8/83:0.0092212162)85.7/84:0.0107024315,(Eucalyptus_Eucgr.E00743.1.p_147_322:0.0121443176,Eucalyptus_Eucgr.E00917.1.p_164_339:0.0245563840)0/66:0.0000021703)77.7/80:0.0065982803,Eucalyptus_Eucgr.E00713.1.p_164_339:0.0116166436)77.2/79:0.0091744470)98/100:0.0664682599,Eucalyptus_Eucgr.E01015.1.p_164_324:0.0449391286)57.9/66:0.0210464211)96.4/97:0.0382244807,(((((((((Eucalyptus_Eucgr.E00960.1.p_163_398:0.1026881848,Eucalyptus_Eucgr.E00942.1.p_163_381:0.0311997364)94.2/97:0.0279642525,(Eucalyptus_Eucgr.E00952.1.p_163_393:0.0920818258,Eucalyptus_Eucgr.E00750.1.p_163_338:0.0322065223)95.9/97:0.0392313443)84.4/74:0.0155297030,(Eucalyptus_Eucgr.E00903.1.p_165_400:0.0209442984,(Eucalyptus_Eucgr.E00913.1.p_147_382:0.0137723082,Eucalyptus_Eucgr.E00701.1.p_163_398:0.0045855060)58.6/77:0.0021079335)92.9/97:0.0280827134)96.3/96:0.0751206638,(Eucalyptus_Eucgr.E00693.1.p_163_340:0.2526205400,Eucalyptus_Eucgr.E00684.1.p_164_335:0.1985341682)87.1/76:0.0461302973)32.1/41:0.0226629515,Eucalyptus_Eucgr.E00907.1.p_163_399:0.2429601307)32.5/57:0.0221474565,((Eucalyptus_Eucgr.E02823.1.p_4_221:0.1466157139,Eucalyptus_Eucgr.E00963.1.p_161_335:0.0483470139)82.3/82:0.0488987036,(Eucalyptus_Eucgr.E00699.1.p_172_327:0.0000029916,Eucalyptus_Eucgr.E00896.1.p_7_164:0.0326605900)85.3/97:0.0924286209)100/100:0.1510074565)88.5/74:0.0322258310,(Eucalyptus_Eucgr.E00968.1.p_163_383:0.2223387619,Eucalyptus_Eucgr.E00958.1.p_163_379:0.2431978941)34.5/42:0.0182960118)98.9/98:0.0730471234,(Eucalyptus_Eucgr.E00680.1.p_162_388:0.0920360286,Eucalyptus_Eucgr.E00928.1.p_163_388:0.1262716573)98.3/97:0.0718882212)94.6/80:0.0351936725,(Eucalyptus_Eucgr.J02285.1.p_164_384:0.0704481876,(Eucalyptus_Eucgr.E00715.1.p_165_378:0.0720614839,Eucalyptus_Eucgr.E00891.1.p_165_397:0.0904729198)99.5/100:0.0839870554)33.4/53:0.0134345426)84.4/59:0.0175544651)41.3/58:0.0258367765)100/100:0.4501882064)16.9/36:0.0335198469,Vitis_GSVIVT01024114001_195_354:0.3119143226)83.5/55:0.0335062454)94.1/89:0.0501969144,((Prunus_Prupe.1G195100.1.p_159_406:0.4083069423,((((((((Prunus_Prupe.1G047900.1.p_172_426:0.0434225071,((Prunus_Prupe.1G048500.1.p_171_422:0.0656980622,(Prunus_Prupe.1G048000.1.p_172_426:0.0000024611,Prunus_Prupe.1G051500.1.p_169_346:0.0000020643)99.5/100:0.0614701171)91.7/92:0.0349915852,Prunus_Prupe.1G049900.1.p_169_418:0.1060406879)89.2/93:0.0286212243)89.9/82:0.0246346321,Prunus_Prupe.1G047700.1.p_172_425:0.0950230926)70.9/54:0.0049825216,Prunus_Prupe.1G052200.1.p_169_410:0.1100439332)93.8/94:0.0265262041,(Prunus_Prupe.1G046700.1.p_172_426:0.0657072261,Prunus_Prupe.1G051800.1.p_172_425:0.0230521638)91.6/90:0.0255661736)97.3/100:0.0541515748,(Prunus_Prupe.1G043100.1.p_172_425:0.0880722279,Prunus_Prupe.1G043600.1.p_171_343:0.0966190156)94.5/100:0.0627675075)100/100:0.1266340734,(Prunus_Prupe.1G041300.1.p_172_427:0.0870067327,Prunus_Prupe.1G043700.1.p_172_401:0.0576592010)98/100:0.0702915292)99.1/99:0.0912955527,((Prunus_Prupe.2G117500.1.p_20_275:0.1356792105,Prunus_Prupe.2G118000.1.p_1_205:0.2956732556)65.5/70:0.0532230422,((((Prunus_Prupe.2G117300.1.p_154_374:0.0789836775,Prunus_Prupe.2G117400.1.p_168_390:0.0243832934)83.8/65:0.0118769549,Prunus_Prupe.2G117200.1.p_169_422:0.0715895494)89.1/78:0.0196315139,Prunus_Prupe.2G117700.1.p_167_377:0.0459982975)88.1/83:0.0238699818,Prunus_Prupe.2G119900.1.p_171_424:0.0295467594)100/100:0.1448299209)99.7/99:0.1120662210)73/60:0.0164461283,(Prunus_Prupe.1G217800.1.p_168_422:0.0137270472,Prunus_Prupe.1G217900.1.p_168_422:0.0040765850)100/100:0.1733027050)89.8/89:0.0651053847)93.6/88:0.1351353397,Prunus_Prupe.8G079800.1.p_177_401:0.5418702142)91.8/81:0.1027621312)0/23:0.0090463818,((Phaseolus_Phvul.008G031200.2.p_159_410:0.4004507612,(Populus_Potri.018G138500.1_168_418:0.2319535298,Phaseolus_Phvul.009G233700.1.p_175_415:0.3010397224)97.2/98:0.1382415680)69/75:0.0290977192,Prunus_Prupe.6G355000.1.p_114_336:0.5612767397)78.3/67:0.0435810455)92/62:0.0991624557,(((((Arabidopsis_AT1G10920.1_44_296:0.1424832098,(Arabidopsis_AT5G43470.1_169_418:0.0310667854,Arabidopsis_AT5G48620.1_169_418:0.0324361162)98.3/100:0.0486060251)20.3/52:0.0195236523,Arabidopsis_AT5G35450.1_167_412:0.0718079711)88.7/93:0.0474362665,Arabidopsis_AT1G53350.1_167_413:0.1382349476)100/100:0.2403591470,(((((Arabidopsis_AT1G58410.1_166_413:0.1863807841,Arabidopsis_AT1G58400.1_169_409:0.0887444314)58.9/69:0.0411874059,Arabidopsis_AT1G58390.1_168_414:0.0831470013)95.5/96:0.0651802495,((Arabidopsis_AT1G59124.1_167_419:0.0045636452,Arabidopsis_AT1G58848.1_167_418:0.0000025729)99.3/100:0.0862191406,Arabidopsis_AT1G58602.1_166_422:0.1662263048)99.9/100:0.1431926667)97.4/98:0.1077825015,Arabidopsis_AT1G59620.1_133_382:0.2431171257)46.2/58:0.0370520095,Arabidopsis_AT1G59780.1_164_410:0.4186622905)89.2/90:0.0844057058)99.8/100:0.3383712256,Arabidopsis_AT1G50180.1_168_419:0.4268661596)98.5/99:0.2166939383)67.8/75:0.0998397640,(((Amaranthus_AHYPO_009095-RA_170_416:0.0401787492,Amaranthus_AHYPO_009090-RA_170_415:0.0121386857)99.8/100:0.3688197900,Beta_KMT16435_172_351:0.2366569527)97.2/100:0.3531686857,(Mimulus_Migut.G00552.1.p_131_353:0.3350117495,Mimulus_Migut.G00553.1.p_214_440:0.3535520816)100/100:1.0199021670)75.3/69:0.1168825714)99.3/93:0.2270448928,(((((((((((((((Daucus_DCAR_026651_166_402:0.0547189942,Daucus_DCAR_026647_167_402:0.0460003233)68.1/71:0.0286454223,Daucus_DCAR_026646_217_452:0.0660403072)85.7/50:0.0125149724,Daucus_DCAR_026649_164_399:0.0721488674)82.6/46:0.0148750917,(Daucus_DCAR_026645_165_400:0.0776661216,Daucus_DCAR_026650_165_400:0.1040506708)30/48:0.0123908457)100/100:0.1480302920,(Daucus_DCAR_005833_169_405:0.1261207915,Daucus_DCAR_029804_170_404:0.0759416062)96.4/85:0.0525705505)16.8/49:0.0094065676,(Daucus_DCAR_022256_174_385:0.0356275536,Daucus_DCAR_030282_174_385:0.0664073976)100/100:0.1514017254)90/84:0.0362834731,Daucus_DCAR_024175_275_513:0.1448931695)80.6/76:0.0305601190,Daucus_DCAR_025716_167_389:0.1216627811)99/100:0.1283682494,Daucus_DCAR_014736_170_403:0.1533965326)84.3/76:0.0362834826,Daucus_DCAR_014749_166_398:0.1885387904)56.2/60:0.0275128727,(((Daucus_DCAR_018824_73_306:0.2519638324,Daucus_DCAR_022573_169_408:0.2256301537)83/49:0.0337491584,Daucus_DCAR_015581_172_400:0.2943668819)10.5/39:0.0174741125,(Daucus_DCAR_003582_167_405:0.0359912421,Daucus_DCAR_003581_168_405:0.0289088885)100/100:0.2611924577)76.4/47:0.0241841633)99.9/100:0.2605207227,((((((Solanum_Solyc04g009240.1.1_165_408:0.0601091203,(Solanum_Solyc04g009150.1.1_166_408:0.0316228136,Solanum_Solyc04g009130.2.1_173_343:0.0463661271)78.3/84:0.0314533399)65.6/73:0.0229826493,Solanum_Solyc04g009290.1.1_169_411:0.0727710228)90.5/83:0.0267774983,(Solanum_Solyc04g009660.2.1_158_400:0.0232273533,((Solanum_Solyc04g009260.1.1_171_413:0.0263566812,Solanum_Solyc04g009250.1.1_170_417:0.0326811398)93.6/91:0.0252251233,Solanum_Solyc04g009690.1.1_151_393:0.0770698357)77.7/54:0.0092229200)83.1/62:0.0123410252)94.5/85:0.0367175107,Solanum_Solyc04g009110.1.1_168_412:0.0904851075)90.7/67:0.0283457575,(Nicotiana_NbD019200.1_172_412:0.0386515491,Nicotiana_NbD032274.1_172_412:0.0556084862)99.1/99:0.0748014963)20.7/32:0.0188559304,Solanum_Solyc04g009120.1.1_178_404:0.1044846613)100/100:0.2906113205)92.9/90:0.1229415668,((Arabidopsis_AT3G46530.1_170_394:0.1024116331,Arabidopsis_AT3G46710.1_173_392:0.3554153163)53/64:0.0481188192,Arabidopsis_AT3G46730.1_170_397:0.1608869769)100/100:0.4674968449)39.5/47:0.0773601958,Beta_KMT13271_169_399:0.4433545709)96.9/99:0.1896959358,(((Phaseolus_Phvul.011G014400.1.p_170_420:0.0247438564,Phaseolus_Phvul.011G014500.2.p_171_420:0.0374775839)78/71:0.0161363195,(Phaseolus_Phvul.011G014200.2.p_175_425:0.0230473303,Phaseolus_Phvul.011G014301.1.p_170_419:0.0089984484)93.5/100:0.0391075867)99.3/100:0.2222052546,Phaseolus_Phvul.008G014700.1.p_167_407:0.4738597168)100/100:0.3912842269)86.6/37:0.0707066124)64.1/9:0.0227305845,(((((((((((Cinnamomum_Cm12531_42_283:0.0168723874,Cinnamomum_Cm12530_173_414:0.0258427848)95.3/99:0.0295724629,(Cinnamomum_Cm12531_500_659:0.0278841537,(Cinnamomum_Cm25199_169_410:0.0634190277,(Cinnamomum_Cm12535_300_541:0.0679864242,Cinnamomum_Cm12533_3_215:0.0288920911)57.1/57:0.0097023462)68.3/60:0.0055577626)81.1/76:0.0102677335)87.5/94:0.0225364281,Cinnamomum_Cm12456_172_397:0.1170443613)99/99:0.0725813436,Cinnamomum_Cm12457_177_412:0.2754781907)59.7/43:0.0100860066,(((((Cinnamomum_Cm12435_166_407:0.1354111495,(Cinnamomum_Cm12442_166_407:0.0345467851,Cinnamomum_Cm12441_191_433:0.0156436915)96.9/97:0.0735759497)65.5/79:0.0609719888,Cinnamomum_Cm12470_171_417:0.2541279264)95.5/96:0.0694923263,((Cinnamomum_Cm12460_241_462:0.1020779902,Cinnamomum_Cm12468_238_462:0.0655365313)99.9/100:0.1451187472,(Cinnamomum_Cm12464_175_403:0.0925813964,(Cinnamomum_Cm12467_174_395:0.0420248048,Cinnamomum_Cm12465_174_348:0.0128799801)99.3/100:0.1500430351)99.7/100:0.1977325804)98.6/100:0.1019207352)81.9/50:0.0269366212,(Cinnamomum_Cm12469_236_477:0.2268368580,Cinnamomum_Cm12461_207_446:0.3217183950)82.3/53:0.0364068871)66.9/25:0.0085229082,(((Cinnamomum_Cm12433_170_394:0.0196190601,Cinnamomum_Cm25895_170_394:0.0043914056)96.9/100:0.0526863107,(Cinnamomum_Cm25893_167_390:0.0121521509,Cinnamomum_Cm25892_170_392:0.0072492265)100/100:0.1053463700)99.9/100:0.1629681575,(Cinnamomum_Cm12438_166_392:0.0000028346,Cinnamomum_Cm12440_264_490:0.0047167114)100/100:0.3365141100)92.5/89:0.0586844156)36.9/31:0.0218173070)93.7/86:0.0481684479,(((Cinnamomum_Cm5111_171_408:0.0749041487,(Cinnamomum_Cm5136_171_408:0.0468314704,Cinnamomum_Cm5110_171_409:0.0609873430)36.5/49:0.0140862812)96.6/99:0.0480630871,((Cinnamomum_Cm5116_170_407:0.0028214446,Cinnamomum_Cm5105_170_407:0.0161313306)100/100:0.0837513797,((Cinnamomum_Cm5112_170_406:0.0768785927,Cinnamomum_Cm5106_120_302:0.2388723191)74.7/20:0.0074046705,Cinnamomum_Cm5118_4_231:0.0831785572)85.7/24:0.0197088515)85.6/28:0.0218497468)99.6/99:0.1128817217,(Cinnamomum_Cm19814_174_414:0.3642260733,((Cinnamomum_Cm3424_169_389:0.0187652065,Cinnamomum_Cm3423_170_392:0.0168721885)99.1/100:0.1112663730,Cinnamomum_Cm3422_174_409:0.1840362381)97.4/99:0.0998299487)62.6/45:0.0324668490)89.8/59:0.0692823634)99.9/100:0.2105576772,(((Vitis_GSVIVT01026903001_172_414:0.0200609027,Vitis_GSVIVT01026910001_172_414:0.0075290310)99.9/100:0.2695869147,Vitis_GSVIVT01018564001_1_207:0.4036592480)88.1/86:0.0768259655,(Vitis_GSVIVT01026747001_161_389:0.0077733734,Vitis_GSVIVT01026745001_161_331:0.0282222712)100/100:0.2581488303)98.7/99:0.1646994988)81.7/57:0.0468309493,(((Cinnamomum_Cm12977_165_409:0.1947308834,(((Cinnamomum_Cm12976_163_407:0.1331376255,((Cinnamomum_Cm12981_55_296:0.1863848483,Cinnamomum_Cm12985_158_400:0.1364178986)49.5/69:0.0573436377,Cinnamomum_Cm12983_152_399:0.1287792011)94.9/92:0.0510376502)94.2/87:0.0578603163,Cinnamomum_Cm12982_155_397:0.1405637319)77.3/51:0.0179043974,Cinnamomum_Cm12980_167_425:0.1842205429)64.2/66:0.0480177928)77/84:0.0354496118,Cinnamomum_Cm19782_165_411:0.3169312523)99.7/100:0.2483095439,(Persea_Pa21330_157_375:0.0345102364,Persea_Pa8819_162_364:0.0085548235)100/100:0.3190430977)99.8/100:0.2632466604)89.9/25:0.0601000173,(Persea_Pa2431_168_393:0.0290225786,Cinnamomum_Cm4168_168_397:0.0340878916)100/100:0.5186334859)88.4/25:0.0602012340,(((Oryza_LOC_Os12g32590.1_60_262:0.2246744672,Oryza_LOC_Os03g50150.1_230_430:0.2958277336)99.7/99:0.3682113477,((((Ananas_Aco013240.1_163_435:0.0205854748,Ananas_Aco013242.1_163_435:0.0244173096)98.2/97:0.0643143040,(Ananas_Aco023134.1_218_430:0.0575965551,(Ananas_Aco028511.1_192_408:0.0101745212,Ananas_Aco028509.1_167_375:0.0252295019)0/56:0.0000023723)98.9/98:0.0679531892)3.2/33:0.0145805075,Ananas_Aco028507.1_218_430:0.1946488981)76.2/46:0.0259880924,(Ananas_Aco013247.1_220_435:0.1035791845,Ananas_Aco013243.1_224_435:0.0713958867)72.2/42:0.0158062637)99.6/58:0.2889357585)99.1/100:0.3407281657,((((Solanum_Solyc09g092290.1.1_164_396:0.0078068205,Solanum_Solyc09g092280.1.1_164_396:0.0312585544)97.6/100:0.0757644376,(Solanum_Solyc09g092310.1.1_164_403:0.0767561878,Solanum_Solyc09g018220.1.1_162_388:0.0742300124)75.1/81:0.0234698485)99.6/100:0.2490083493,Nicotiana_NbD019969.1_169_403:0.3028211541)96.9/96:0.2142230701,Vitis_GSVIVT01015394001_168_374:0.4479746833)99.4/100:0.3244799367)89.4/83:0.0964371931)84.4/21:0.0331656915,(((((Vitis_GSVIVT01024099001_505_707:0.1242801529,Vitis_GSVIVT01024102001_132_301:0.1006158544)99.6/100:0.2645422350,Vitis_GSVIVT01024097001_149_359:0.2922586517)98.4/100:0.2132075550,(((Nicotiana_NbD040441.1_171_416:0.0271920137,(Solanum_Solyc02g070750.1.1_106_333:0.0847416848,Solanum_Solyc02g070730.1.1_120_332:0.3650278792)91.1/96:0.0653827008)99.8/100:0.2978845092,((Mimulus_Migut.F02043.1.p_185_417:0.1931471505,Mimulus_Migut.F02044.1.p_187_416:0.1286753340)43.3/64:0.0497914907,(((Mimulus_Migut.F02063.1.p_169_414:0.0769020215,Mimulus_Migut.N02073.1.p_114_355:0.0875679465)100/100:0.4081785794,(Mimulus_Migut.F02039.1.p_176_414:0.1408351748,(Mimulus_Migut.F02040.1.p_166_392:0.2938978124,Mimulus_Migut.F02041.1.p_163_373:0.2655806447)55.9/60:0.0372631611)100/100:0.3618970842)64.9/42:0.0516562913,Mimulus_Migut.H01997.1.p_178_374:0.5812117201)37.7/36:0.0488979336)100/100:0.4261852317)99.7/100:0.2798714129,((Populus_Potri.003G149800.1_166_408:0.0630650431,Populus_Potri.003G150200.1_190_422:0.0224518560)100/100:0.3231073421,Prunus_Prupe.2G274900.1.p_165_385:0.2740652813)92.9/96:0.1146620741)37.1/64:0.0454977530)89/92:0.0811755322,(Persea_Pa16755_185_409:0.1638658526,Persea_Pa6755_169_412:0.1923193906)100/100:0.4717677218)83/33:0.0446091531,(((Prunus_Prupe.8G127100.1.p_165_403:0.0877729039,Prunus_Prupe.8G127300.1.p_166_402:0.1463249865)98.1/100:0.1048162391,Prunus_Prupe.6G153400.1.p_170_409:0.1940724495)97.4/100:0.1167674852,Phaseolus_Phvul.002G166400.1.p_173_406:0.3301869899)99.9/100:0.2337026133)80.3/16:0.0295053394)0/14:0.0240839434)94.3/25:0.0925067731)94/45:0.0913749498,((Musa_GSMUA_Achr7P20230_001_172_407:0.0180701700,(Musa_GSMUA_Achr7P20220_001_185_420:0.0390650245,Musa_GSMUA_Achr7P20240_001_21_207:0.0984112627)38.6/47:0.0148890463)100/100:0.7189608644,(((((Prunus_Prupe.3G040800.1.p_360_573:0.2636482938,(Prunus_Prupe.3G041000.1.p_471_692:0.2207921283,Prunus_Prupe.8G037700.1.p_475_694:0.2837057264)92.8/89:0.0895888993)55.2/66:0.0639597342,Prunus_Prupe.8G037400.1.p_458_713:0.4642762597)99.4/100:0.2615840254,Prunus_Prupe.3G041500.1.p_618_842:0.4733153286)94.6/93:0.1852229184,((((Vitis_GSVIVT01004105001_590_828:0.1245632324,Vitis_GSVIVT01004101001_478_692:0.2203724335)98.8/100:0.1427308997,(((Vitis_GSVIVT01015710001_73_307:0.0289292218,Vitis_GSVIVT01010830001_420_654:0.1567227493)97.3/100:0.0782371207,Vitis_GSVIVT01010805001_370_599:0.1274093096)61.6/75:0.0594290700,Vitis_GSVIVT01006077001_259_457:0.1953209063)100/100:0.3163453800)35/61:0.0419253257,Vitis_GSVIVT01010834001_298_522:0.3447185224)99.5/100:0.5299634350,(Daucus_DCAR_012250_213_434:0.1557599886,Daucus_DCAR_012251_213_425:0.1509890905)100/100:0.9867848370)87.6/89:0.1841692574)91.9/96:0.1765860963,(((((Panicum_Pahal.C03904.1_178_435:0.0527465521,Zea_Zm00001d011972_P001_174_441:0.0671917890)91.6/96:0.0539896764,(Oryza_LOC_Os01g70080.1_185_449:0.1547160572,Brachypodium_Bradi2g59310.1.p_206_436:0.0853065617)75.6/85:0.0544302335)100/100:0.5306588138,(Panicum_Pahal.D02155.1_107_360:0.6387141160,(Panicum_Pahal.B03702.1_38_282:0.0837793029,Zea_Zm00001d031210_P001_4_240:0.1139526867)100/100:0.4588678256)92.6/87:0.1777423672)61.2/59:0.1206751268,(Oryza_LOC_Os11g17014.1_170_403:0.3334139969,((Brachypodium_Bradi4g25810.1.p_185_445:0.1952576535,Brachypodium_Bradi4g25780.2.p_103_349:0.3938588343)99.3/100:0.2733217220,((Zea_Zm00001d052389_P001_169_415:0.2672777515,Zea_Zm00001d014099_P001_72_328:0.4077656514)92.3/92:0.1273909857,Hordeum_HORVU7Hr1G120400.1_4_184:0.5562501530)60.7/66:0.1237815309)86.7/79:0.1004496978)100/100:0.4258756394)95.1/97:0.2032067818,Oryza_LOC_Os08g09110.1_189_426:1.0891625920)95.6/97:0.2379039301)81.4/56:0.1114547998)63.6/44:0.0374452659)83.5/32:0.0516322457,((((((((((((Nicotiana_NbD016711.1_62_270:0.4799804253,Nicotiana_NbD016711.1_335_576:0.2080532731)97.1/100:0.1450756770,((((((Solanum_Solyc05g007610.2.1_507_750:0.1456413528,Solanum_Solyc05g007630.2.1_508_741:0.2663178105)99.6/100:0.2071584147,Solanum_Solyc05g007640.2.1_484_731:0.5064829338)95.7/91:0.1421947549,Solanum_Solyc05g007350.1.1_545_789:0.2403180174)0/41:0.0278935461,(Nicotiana_NbD041135.1_552_786:0.1580817759,Nicotiana_NbD036447.1_551_736:0.1872295015)99.1/100:0.1521599575)99.1/99:0.1307388120,((((Solanum_Solyc05g007610.2.1_1212_1434:0.3223970277,Nicotiana_NbD026606.1_229_432:0.2676733812)90.1/87:0.0645052315,(Solanum_Solyc05g012910.2.1_776_1020:0.0340579026,Solanum_Solyc05g012890.1.1_703_948:0.0701143332)100/100:0.1544072784)51.7/61:0.0197348162,(Nicotiana_NbD024416.1_659_903:0.0739808140,Nicotiana_NbD050362.1_282_523:0.1033398367)99.9/100:0.1543924835)96.9/96:0.0886385046,(Solanum_Solyc05g012740.1.1_509_740:0.1073942929,Solanum_Solyc05g005330.2.1_528_755:0.1109989640)99.9/100:0.1639670476)99.2/99:0.1252206333)60/65:0.0353436630,((Solanum_Solyc04g007490.2.1_372_611:0.1944222553,Nicotiana_NbD048069.1_476_697:0.2380693650)35.3/54:0.0558014691,Nicotiana_NbD026867.1_20_237:0.1137260663)100/100:0.3647272990)85.4/82:0.0621374525)94.1/92:0.1063005556,(((Solanum_Solyc05g013280.2.1_1099_1338:0.1266118284,(Nicotiana_NbD015194.1_1085_1324:0.0042800534,Nicotiana_NbD005763.1_1083_1322:0.0228026025)90.6/96:0.0263425486)97.1/100:0.0548953911,(Solanum_Solyc05g005130.1.1_946_1184:0.1622754908,(Solanum_Solyc05g007170.2.1_1875_2111:0.2374234466,Solanum_Solyc05g013260.1.1_824_1062:0.1692513618)0/35:0.0104421912)93.5/76:0.0399942140)95.4/97:0.0839134535,Nicotiana_NbD034042.1_504_741:0.1874672537)100/100:0.2149849146)95.4/96:0.1166518581,(Nicotiana_NbD006495.1_1099_1321:0.0169120381,Nicotiana_NbD025444.1_1071_1297:0.0406422799)100/100:0.4922032386)86.8/65:0.0776306634,((Nicotiana_NbD051268.1_8_250:0.0945565096,(Nicotiana_NbD053156.1_8_250:0.0088526668,Nicotiana_NbD015733.1_8_249:0.0046833521)98.3/100:0.1420757256)100/100:0.3250492679,(Nicotiana_NbD042887.1_23_244:0.0999305135,Solanum_Solyc02g070410.1.1_31_262:0.2295763193)100/100:0.4673537414)93.8/94:0.1459518575)77.2/49:0.0248365241,Nicotiana_NbD016479.1_485_699:0.6057728138)81.6/65:0.0617424683,(((((((Nicotiana_NbD038328.1_25_256:0.0531179617,(Nicotiana_NbD023239.1_25_253:0.0188392242,Nicotiana_NbD017252.1_25_253:0.0332488081)0/57:0.0000028356)44.2/56:0.0047932116,Nicotiana_NbD009617.1_27_254:0.0884980526)0/58:0.0000020433,Nicotiana_NbD009616.1_25_235:0.0518188866)82.3/70:0.0130962914,Nicotiana_NbD037780.1_13_223:0.0656668372)72.9/74:0.0245480700,Nicotiana_NbD049706.1_25_252:0.0636416842)100/100:0.4265968267,((((Solanum_Solyc05g009740.1.1_22_263:0.2485116617,Nicotiana_NbD022658.1_24_269:0.2818945422)98.4/100:0.1475907958,Solanum_Solyc09g098210.1.1_7_165:0.2461434428)16.7/41:0.0158513846,((Solanum_Solyc06g064760.1.1_37_263:0.0630344817,(Solanum_Solyc06g064680.1.1_36_272:0.0176146120,Solanum_Solyc06g064720.1.1_39_272:0.0332640749)93.4/98:0.0270064602)78.4/69:0.0132605728,Solanum_Solyc06g064750.1.1_42_273:0.0762108147)100/100:0.1899921408)97.1/82:0.0848728679,((((Solanum_Solyc09g098100.2.1_564_800:0.1268698047,Solanum_Solyc09g098130.1.1_538_755:0.0747885397)99.1/100:0.1376608316,(((Nicotiana_NbD011037.1_19_255:0.0236838925,Nicotiana_NbD048521.1_19_255:0.0416260233)88.1/86:0.0197565059,Nicotiana_NbD011206.1_37_274:0.0374391778)77.1/81:0.0244594160,Nicotiana_NbD048522.1_37_254:0.0160388298)99.7/100:0.1669256883)96.9/99:0.1255840970,Nicotiana_NbD021290.1_326_558:0.2742654070)98.6/100:0.1482163639,(Solanum_Solyc05g009760.1.1_45_281:0.4255240647,Solanum_Solyc05g009750.1.1_94_246:0.6471508391)90.5/98:0.1437245381)25.8/49:0.0265760040)33.8/52:0.0571457788)92.4/93:0.1114993809,((Solanum_Solyc04g008120.1.1_530_765:0.0450579385,(Solanum_Solyc04g008130.1.1_523_762:0.1139751300,Solanum_Solyc04g008140.1.1_496_711:0.0507037293)19.6/54:0.0288375081)100/100:0.4134819777,((((Solanum_Solyc05g043420.1.1_543_780:0.0555969718,((((Solanum_Solyc05g053990.2.1_300_540:0.0110849255,Solanum_Solyc05g054010.2.1_516_755:0.0731631447)94.4/94:0.0324946458,Solanum_Solyc05g050430.1.1_550_738:0.0807137352)86/78:0.0171208637,Solanum_Solyc05g054020.1.1_526_764:0.0956863193)8.3/46:0.0101978752,Solanum_Solyc05g054340.2.1_475_715:0.0562486851)94.7/94:0.0354841501)44.9/56:0.0162361415,Solanum_Solyc05g047700.1.1_497_736:0.0630305291)97.2/100:0.0707965115,Solanum_Solyc05g044490.2.1_509_748:0.1390050528)96.1/100:0.0867586350,(((Nicotiana_NbD034017.1_283_513:0.0832991733,Nicotiana_NbD037032.1_1097_1329:0.0609638291)99.9/100:0.1325845900,Nicotiana_NbD026704.1_709_942:0.1133482442)96.4/98:0.0740105195,(((((Solanum_Solyc00g102400.2.1_523_758:0.0181395555,Solanum_Solyc06g008770.1.1_518_736:0.0310402183)0/66:0.0000023747,Solanum_Solyc06g008400.1.1_519_754:0.0135832208)85.6/57:0.0182602907,(Solanum_Solyc06g008450.2.1_522_757:0.0229634352,(Solanum_Solyc06g008480.1.1_405_640:0.0348933220,Solanum_Solyc05g008690.1.1_16_170:0.0500379749)12.8/29:0.0064702469)0/11:0.0000021997)97.7/80:0.0432958976,Solanum_Solyc06g008790.2.1_526_758:0.0522890421)30.3/56:0.0185433574,Solanum_Solyc06g008380.1.1_216_448:0.0662653990)99.3/100:0.1065876571)98/100:0.1114399360)98.7/100:0.1858423139)97.7/99:0.1873188244)98.2/99:0.1589472799)95.7/92:0.1130441114,((((Mimulus_Migut.H00800.1.p_390_605:0.1080578401,(Mimulus_Migut.C00436.1.p_224_460:0.0367347460,Mimulus_Migut.H00801.1.p_384_618:0.0428739269)99.9/100:0.1078860580)91.6/93:0.0782440350,Mimulus_Migut.H00812.1.p_373_591:0.2715920369)98.8/100:0.2026358887,Mimulus_Migut.L00573.1.p_398_615:0.3635973402)97.1/99:0.2123117716,(Beta_KMT11658_456_669:0.0000023082,Beta_KMT11656_456_669:0.0110039541)100/100:0.6924163332)95.5/97:0.1993582626)83.9/74:0.0565245999,((Daucus_DCAR_023560_28_249:0.0656573330,Daucus_DCAR_023557_32_248:0.2848907718)100/100:0.4801944098,(((((Daucus_DCAR_010222_160_383:0.1521533001,Daucus_DCAR_011401_153_372:0.1999378415)80.7/34:0.0260637749,Daucus_DCAR_028713_55_288:0.2819783205)0/25:0.0236969321,Daucus_DCAR_011400_172_408:0.1440538790)89.4/42:0.0364116119,Daucus_DCAR_010221_590_822:0.1468159893)78.8/41:0.0325465258,Daucus_DCAR_012621_185_398:0.1599995284)99.9/100:0.3833130654)91.7/82:0.1198075636)72.5/54:0.0323720853,((((((((Nicotiana_NbD009261.1_166_415:0.1266557473,Solanum_Solyc08g005500.2.1_158_396:0.1681270486)98/99:0.1361750359,(Nicotiana_NbD009869.1_157_393:0.1847621415,Nicotiana_NbD048330.1_162_392:0.1201830597)98.7/100:0.1608115216)75.3/78:0.1172886600,(Nicotiana_NbD037154.1_135_394:0.6000234644,Solanum_Solyc04g015220.2.1_68_303:0.5892020541)93.2/96:0.2143237390)99.7/100:0.2222806440,((Solanum_Solyc12g009450.1.1_218_459:0.0757301400,Solanum_Solyc12g009460.1.1_156_379:0.1071460675)98.9/100:0.1439242915,Solanum_Solyc02g027080.1.1_162_399:0.3009611052)99.4/100:0.1801470400)61.8/59:0.0448848694,((((Nicotiana_NbD036362.1_156_373:0.1514205652,Nicotiana_NbD010082.1_149_374:0.1410398649)58.5/61:0.0320666833,Solanum_Solyc12g010660.1.1_1_209:0.1276907647)48.5/53:0.0306162645,(Nicotiana_NbD027985.1_153_367:0.1498808239,Solanum_Solyc12g006040.1.1_1_199:0.1610597473)70.1/59:0.0314362047)99.2/100:0.1744932768,Nicotiana_NbD036809.1_143_363:0.3830156623)89.4/70:0.0762054728)99.6/99:0.1567952412,(((((((((((((((((Mimulus_Migut.E00972.1.p_156_392:0.0361525409,Mimulus_Migut.I00393.1.p_161_396:0.0302124003)38.9/66:0.0136686761,Mimulus_Migut.I00605.1.p_207_442:0.0493034225)97.8/100:0.0449235185,Mimulus_Migut.I00598.1.p_192_425:0.0343347595)99.4/100:0.0529756221,((Mimulus_Migut.E00976.1.p_196_434:0.0000020643,Mimulus_Migut.E00971.1.p_3_233:0.0000020643)85.7/92:0.0087548444,(Mimulus_Migut.I00595.1.p_86_319:0.0180165920,Mimulus_Migut.I00602.1.p_213_447:0.0279039907)92.7/98:0.0137794138)93/99:0.0182779158)73.9/68:0.0042410067,(Mimulus_Migut.I00596.1.p_213_446:0.0042866558,Mimulus_Migut.I00585.1.p_165_400:0.1160893508)98.9/99:0.0412473407)85.4/77:0.0199189707,Mimulus_Migut.I00594.1.p_160_393:0.0289895583)91.7/88:0.0338536867,Mimulus_Migut.I00586.1.p_155_391:0.0393320448)94.9/94:0.0508383095,Mimulus_Migut.I00589.1.p_184_416:0.0988765151)91.1/87:0.0431844955,((Mimulus_Migut.I00584.1.p_223_460:0.0149879109,Mimulus_Migut.E00974.1.p_211_411:0.0368862921)99.3/100:0.0730355801,((Mimulus_Migut.I00634.1.p_159_403:0.0723680233,Mimulus_Migut.I00382.1.p_52_280:0.0529495819)26/60:0.0178921457,Mimulus_Migut.D01722.1.p_69_268:0.0914229973)99.4/100:0.0730931088)93.6/92:0.0447472575)77/78:0.0255000002,(Mimulus_Migut.I00593.1.p_53_288:0.0148602245,Mimulus_Migut.I00603.1.p_169_404:0.0161925958)98.5/100:0.0625170131)99.6/100:0.1553866102,((Mimulus_Migut.I00301.1.p_153_394:0.0087938530,Mimulus_Migut.I00306.1.p_153_394:0.0131813237)61.1/82:0.0041261049,Mimulus_Migut.I00304.1.p_1_218:0.0258418012)100/100:0.2690033236)96.7/99:0.1195249651,(((((((Mimulus_Migut.D01749.1.p_185_417:0.0171187464,Mimulus_Migut.D01752.1.p_95_280:0.0310608328)49.6/69:0.0272093157,Mimulus_Migut.D01801.1.p_98_316:0.1344547712)93.7/91:0.0371421636,(Mimulus_Migut.D01766.1.p_159_388:0.0488457338,Mimulus_Migut.K01205.1.p_176_403:0.0528557052)51.9/56:0.0112281744)75.9/83:0.0127703619,((((Mimulus_Migut.D01797.1.p_182_413:0.0438785208,Mimulus_Migut.D01773.1.p_180_401:0.0753584795)80.4/58:0.0093921533,Mimulus_Migut.K01050.1.p_184_413:0.0215894207)52.3/67:0.0201231177,Mimulus_Migut.D01799.1.p_279_509:0.0472367412)97.5/100:0.0601932328,((((Mimulus_Migut.D01718.1.p_189_419:0.0666976428,Mimulus_Migut.D01736.1.p_157_389:0.0647704375)87.9/64:0.0287619332,Mimulus_Migut.D01731.1.p_8_237:0.0408967495)95.5/83:0.0464170327,Mimulus_Migut.D01767.1.p_47_274:0.0624599266)82.2/20:0.0145680210,(Mimulus_Migut.D01735.1.p_209_425:0.1740086347,Mimulus_Migut.D01721.1.p_192_344:0.0546299936)56.3/17:0.0226915028)72.8/17:0.0134717377)96.4/76:0.0520117759)98/98:0.0809090911,((Mimulus_Migut.D01768.1.p_188_420:0.0188371937,Mimulus_Migut.D01772.1.p_194_426:0.0046623289)76.4/83:0.0381440967,Mimulus_Migut.D01798.1.p_170_402:0.0842187414)100/100:0.2272417328)90.3/89:0.0577349719,((Mimulus_Migut.H02093.1.p_153_388:0.1180870136,Mimulus_Migut.D01800.1.p_259_483:0.1382743194)98.4/100:0.1222553981,Mimulus_Migut.D01643.1.p_146_354:0.4334845248)48.4/61:0.0290544223)99.6/100:0.1234109527,(((((((Mimulus_Migut.D01867.1.p_151_381:0.0760451889,Mimulus_Migut.D01782.1.p_149_361:0.0848858639)13.1/33:0.0203863028,(Mimulus_Migut.O00966.1.p_149_375:0.0814686884,Mimulus_Migut.D01776.1.p_110_339:0.1516180990)79.9/70:0.0301987479)90.6/60:0.0397554480,Mimulus_Migut.D01904.1.p_40_254:0.0822024292)99.8/99:0.1103501858,Mimulus_Migut.D01864.1.p_156_389:0.1737164412)59.5/50:0.0458639144,(Mimulus_Migut.D01484.1.p_146_364:0.2358367384,Mimulus_Migut.D01924.1.p_1_200:0.4424395166)80.8/49:0.0297323090)97.6/93:0.1149947482,Mimulus_Migut.D01781.1.p_161_392:0.2454671111)57.4/51:0.0314627687,Mimulus_Migut.D01929.1.p_177_415:0.2381890610)84.2/74:0.0432814354)98.9/100:0.1329472040)88.1/89:0.0776217579,((((Mimulus_Migut.D01503.1.p_163_398:0.1234385810,Mimulus_Migut.D01519.1.p_154_393:0.0843311117)98.8/99:0.0651578269,((Mimulus_Migut.D01522.1.p_162_401:0.0586362624,Mimulus_Migut.D01507.1.p_162_339:0.0571225021)93.5/88:0.0419287537,Mimulus_Migut.D01303.1.p_164_409:0.0923670897)98.9/95:0.0713195157)81.3/50:0.0204800447,((((((Mimulus_Migut.D01518.1.p_163_404:0.0043076112,Mimulus_Migut.D01535.1.p_164_404:0.0307168783)12.6/59:0.0043484491,Mimulus_Migut.D01526.1.p_164_406:0.0087257270)0/85:0.0000027753,(Mimulus_Migut.D01537.1.p_164_405:0.0220332839,Mimulus_Migut.D01513.1.p_164_406:0.0309262257)74.9/71:0.0092106122)80.9/74:0.0085188023,Mimulus_Migut.D01510.1.p_162_410:0.0265544637)100/100:0.1033229864,Mimulus_Migut.B01128.1.p_160_397:0.1238612900)94.9/63:0.0351203163,Mimulus_Migut.O00499.1.p_171_408:0.0653867510)81.1/52:0.0237782492)76.3/73:0.0525509960,Mimulus_Migut.D01502.1.p_36_270:0.1285825769)100/100:0.3525488870)55.1/81:0.1009119020,(Mimulus_Migut.D02026.1.p_268_505:0.4570354980,Mimulus_Migut.D02046.1.p_140_402:0.3290876703)100/100:0.4706906191)70.7/72:0.0726098424,(Mimulus_Migut.I00967.1.p_206_448:0.3180628882,((Mimulus_Migut.D01304.1.p_152_387:0.2663080520,Mimulus_Migut.D01500.1.p_162_388:0.3394947370)96.5/95:0.1542910526,((Mimulus_Migut.G00725.1.p_7_243:0.2397533144,Mimulus_Migut.G00721.1.p_148_370:0.2103853474)99.2/99:0.1406189513,((Mimulus_Migut.L00556.1.p_170_439:0.2327616271,(Mimulus_Migut.D01174.1.p_171_406:0.1981566248,Mimulus_Migut.F02064.1.p_170_400:0.2019340387)90.3/86:0.0932307405)80.5/59:0.0316774934,Mimulus_Migut.I00677.1.p_155_390:0.2326758216)63/56:0.0284858265)98.7/99:0.1516626874)79.5/76:0.0625768887)92.8/94:0.0845464307)94.6/79:0.0913903288,((((((Solanum_Solyc11g020100.1.1_151_391:0.0842200550,Solanum_Solyc11g006530.1.1_152_389:0.0942904190)63.1/68:0.0203541627,Solanum_Solyc10g051050.1.1_5_161:0.0826487107)80.2/79:0.0193315341,(Solanum_Solyc11g006630.1.1_154_399:0.0777500336,Solanum_Solyc12g017800.1.1_152_358:0.0916218940)90.5/95:0.0305371448)93.9/96:0.0497855133,Nicotiana_NbD030885.1_156_382:0.1475549379)85.9/83:0.0550143933,(Solanum_Solyc05g008070.2.1_153_376:0.1839280015,Solanum_Solyc07g049700.1.1_162_395:0.1356583360)87/87:0.0509722740)100/100:0.3265885721,(Nicotiana_NbD034506.1_42_280:0.0045815065,Nicotiana_NbD035394.1_159_397:0.0045834146)100/100:0.3953368050)98.9/98:0.1991535780)22.2/28:0.0443710292,(((((Solanum_Solyc04g012010.2.1_139_364:0.0715809281,((Solanum_Solyc04g011960.1.1_152_378:0.0316885856,Solanum_Solyc04g011980.1.1_152_378:0.0339678638)93.6/94:0.0343546634,Solanum_Solyc04g011990.1.1_152_374:0.1236035771)50.6/59:0.0276397442)95.1/99:0.0707793960,Solanum_Solyc08g074250.1.1_163_384:0.1354659003)100/100:0.2914885683,(((Nicotiana_NbD006639.1_157_379:0.0499032261,Nicotiana_NbD049096.1_82_306:0.0688121010)37.1/54:0.0076594082,Solanum_Solyc01g087200.2.1_149_375:0.0943017086)100/100:0.2230503624,((Nicotiana_NbD026969.1_191_429:0.1348750658,Nicotiana_NbD008583.1_149_366:0.2059234694)90.3/90:0.0767084504,Solanum_Solyc07g009180.1.1_161_395:0.2160205022)98.9/100:0.1464590483)83.8/79:0.0969462396)93.9/95:0.1267976831,Nicotiana_NbD042569.1_160_407:0.3430402221)80/74:0.0861006051,(((Solanum_Solyc10g008230.1.1_146_381:0.0281738691,Solanum_Solyc10g008240.2.1_146_381:0.0297887092)100/100:0.4174496645,Mimulus_Migut.E00499.1.p_2_261:0.3753482120)73.6/63:0.0726478866,Solanum_Solyc11g069020.1.1_167_393:0.4978325433)73.2/77:0.0850599564)92.6/63:0.0968506709)82.2/26:0.0383071818)46.9/27:0.0379156601,Prunus_Prupe.1G195000.1.p_375_597:0.9391782832)8.3/19:0.0391259126,(((((((((((((((((Mimulus_Migut.D01966.1.p_169_407:0.0167793533,Mimulus_Migut.D01976.1.p_169_338:0.0474180770)99.7/100:0.1205808683,((Mimulus_Migut.D02002.1.p_170_405:0.1187714438,Mimulus_Migut.B01140.1.p_173_408:0.1885169630)75.2/87:0.0627769507,Mimulus_Migut.D01972.1.p_260_421:0.2232021103)88.8/76:0.0614211352)5.8/37:0.0300948277,(((((Mimulus_Migut.D01974.1.p_171_410:0.0849510998,Mimulus_Migut.D01968.1.p_171_410:0.0446372253)85.5/34:0.0101408879,((Mimulus_Migut.D01978.1.p_173_411:0.0000020643,Mimulus_Migut.D01969.1.p_136_374:0.0047614400)99.2/100:0.0594768282,Mimulus_Migut.D01971.1.p_2_227:0.0204476745)85.8/68:0.0162771925)74/28:0.0122856352,Mimulus_Migut.D01980.1.p_172_410:0.0541309462)99.8/100:0.1032233688,(Mimulus_Migut.D01997.1.p_171_409:0.1192546350,((Mimulus_Migut.D01970.1.p_171_408:0.0040506005,Mimulus_Migut.D01979.1.p_14_170:0.0152649205)0/65:0.0003685158,(Mimulus_Migut.D01918.1.p_103_345:0.0590045319,Mimulus_Migut.B01139.1.p_161_400:0.0248487513)75.5/65:0.0052243379)100/100:0.2297626315)90.5/87:0.0532101616)0/49:0.0105607728,Mimulus_Migut.D01948.1.p_138_367:0.3118331227)84.5/40:0.0205279391)25.3/37:0.0178501757,Mimulus_Migut.D01998.1.p_178_409:0.1920051264)63.4/27:0.0094304993,(Mimulus_Migut.C00201.1.p_199_438:0.1706834063,(Mimulus_Migut.D02000.1.p_171_411:0.1442667580,Mimulus_Migut.E01135.1.p_168_401:0.2567134153)93.7/89:0.0623311835)89.7/76:0.0374684638)82.1/36:0.0165412869,Mimulus_Migut.D01945.1.p_177_399:0.2380727025)92.5/87:0.0444589707,(Mimulus_Migut.D01949.1.p_167_406:0.2790972175,Mimulus_Migut.D01679.1.p_173_411:0.2169670098)59.6/76:0.0378861844)97.5/97:0.0724335385,(((Mimulus_Migut.D01719.1.p_184_390:0.0096754586,Mimulus_Migut.D01725.1.p_184_390:0.0168810505)100/100:0.2596110727,Mimulus_Migut.D01944.1.p_186_410:0.1586101179)94.1/98:0.1085159627,Mimulus_Migut.D01729.1.p_185_410:0.2686049171)22.5/45:0.0356586892)91.1/91:0.0484215460,(Mimulus_Migut.D02044.1.p_22_235:0.4649474538,Mimulus_Migut.D01483.1.p_167_349:0.4218924410)53.5/58:0.0377196133)34.4/35:0.0209081051,((Mimulus_Migut.D01696.1.p_175_416:0.4204739876,Mimulus_Migut.D01634.1.p_12_242:0.2174096754)55.7/61:0.0498319917,(Mimulus_Migut.C00161.1.p_183_422:0.3955570323,((Mimulus_Migut.L00542.1.p_191_426:0.0129922927,Mimulus_Migut.L00361.1.p_2_153:0.0000026381)98.2/100:0.0960797893,Mimulus_Migut.D02024.1.p_145_351:0.0792313449)100/100:0.3345306824)92.6/84:0.1112021646)83.7/72:0.0533839371)93.8/75:0.0647984891,(((Mimulus_Migut.D01956.1.p_140_354:0.5100580195,(Mimulus_Migut.D01955.1.p_49_283:0.2687254756,Mimulus_Migut.D01707.1.p_160_398:0.2750128723)99.2/100:0.2419709151)97.6/95:0.2016151724,Mimulus_Migut.D01724.1.p_161_381:0.2850004291)77.1/37:0.0297117011,Mimulus_Migut.D01954.1.p_186_416:0.2983881492)11.2/16:0.0335745269)72/19:0.0164804640,(Mimulus_Migut.D01717.1.p_184_418:0.2713556437,Mimulus_Migut.D01726.1.p_149_340:0.4912169764)86.9/62:0.0613512828)99/72:0.1361654755,(((Mimulus_Migut.D01708.1.p_153_372:0.2360905194,Mimulus_Migut.D01684.1.p_8_221:0.2074472476)39.2/66:0.0517334332,Mimulus_Migut.D01728.1.p_124_325:0.1814421553)52.7/64:0.0418213680,Mimulus_Migut.D01952.1.p_186_408:0.2296155646)97.3/99:0.1494949140)62.4/70:0.0492599987,(Mimulus_Migut.D01950.1.p_215_440:0.0000029564,Mimulus_Migut.C00694.1.p_178_381:0.0715663786)100/100:0.4312084592)71.6/68:0.0611616998,(Mimulus_Migut.D02006.1.p_167_392:0.3936326863,(Mimulus_Migut.D01851.1.p_28_259:0.0794229206,(Mimulus_Migut.D01848.1.p_95_327:0.1143512433,(Mimulus_Migut.D01845.1.p_136_351:0.2670871936,Mimulus_Migut.D01846.1.p_9_206:0.2642285668)88.5/81:0.0628723779)87.4/79:0.0541134630)100/100:0.4143391655)63.4/72:0.0897825100)98.6/98:0.1835185687,(Mimulus_Migut.O00189.1.p_140_378:0.4814141932,((Mimulus_Migut.D02029.1.p_149_384:0.2513567219,((Mimulus_Migut.O00142.1.p_9_246:0.2615024941,(Mimulus_Migut.O00188.1.p_180_399:0.0687382428,Mimulus_Migut.J01164.1.p_148_347:0.0178800348)99.3/100:0.1436817325)99.6/99:0.2215343653,(Mimulus_Migut.O00191.1.p_177_385:0.4547457986,Mimulus_Migut.O00091.1.p_127_357:0.8233588026)0/41:0.1135702777)77.8/42:0.0576120330)62/42:0.1121588112,(Mimulus_Migut.I00228.1.p_20_223:0.4047913097,(((Mimulus_Migut.A00424.1.p_19_235:0.0425925655,(Mimulus_Migut.A00420.1.p_155_374:0.0732316726,Mimulus_Migut.A00418.1.p_156_375:0.0424943371)29.5/59:0.0236923161)98.4/96:0.0872538367,Mimulus_Migut.A00421.1.p_204_425:0.0632696684)75.4/89:0.1151820807,((((((((Mimulus_Migut.A00952.1.p_145_383:0.0870954264,Mimulus_Migut.A00949.1.p_145_379:0.0616861190)92.6/82:0.0275894952,(Mimulus_Migut.N00544.1.p_140_374:0.0706710189,Mimulus_Migut.A00987.1.p_111_346:0.0588493295)34.3/38:0.0173212600)11.5/26:0.0030105272,Mimulus_Migut.A00951.1.p_139_375:0.1191598687)60.6/69:0.0316415345,(Mimulus_Migut.H01097.1.p_100_338:0.1279497766,Mimulus_Migut.A00943.1.p_131_365:0.0489623582)5.4/49:0.0162118283)99.3/100:0.1375077973,Mimulus_Migut.H01210.1.p_77_317:0.2632451873)95.2/81:0.0762059210,(Mimulus_Migut.A01104.1.p_159_385:0.1613436188,Mimulus_Migut.A01123.1.p_175_383:0.3024806511)52.6/57:0.0377789906)80.6/62:0.0276646339,Mimulus_Migut.A01132.1.p_88_295:0.1844544682)18.6/54:0.0366545363,Mimulus_Migut.A01105.1.p_162_364:0.3103413050)85.4/79:0.0766287829)100/100:0.5945106291)54.5/41:0.0648521139)93.2/92:0.1183996958)98.7/100:0.2136339026)82/92:0.1695674652,Mimulus_Migut.G00482.1.p_165_383:0.9036922959)92.7/78:0.1261158498)91.5/80:0.0817299644)89.6/68:0.0762880403,((((((Nicotiana_NbD008269.1_156_387:0.1814886824,(((Nicotiana_NbD016244.1_158_401:0.0089676003,Nicotiana_NbD030533.1_158_401:0.0094562146)99.6/100:0.0653300059,Solanum_Solyc10g047320.1.1_162_399:0.0500036412)93.6/99:0.0484063475,Solanum_Solyc01g090430.2.1_163_401:0.2422543372)29.4/53:0.0276548424)85.1/81:0.0476665611,Nicotiana_NbD044904.1_162_395:0.1571715175)0/43:0.0328234262,(Solanum_Solyc03g005660.2.1_161_386:0.3267894027,Nicotiana_NbD022579.1_160_385:0.2677391890)98.1/100:0.1417336130)97.3/97:0.1666368005,((Nicotiana_NbD046500.1_163_388:0.2127520565,((Solanum_Solyc04g015210.2.1_174_417:0.1020855547,Solanum_Solyc04g015240.1.1_1_152:0.1640685886)99.7/100:0.4131341841,Nicotiana_NbD037153.1_1_213:0.4225604691)94.5/94:0.1420345723)83.5/76:0.0697961212,(((Nicotiana_NbD017005.1_162_397:0.0043637483,Nicotiana_NbD017006.1_163_398:0.0143463642)98.9/100:0.1761902535,(Solanum_Solyc04g007060.2.1_162_388:0.2983171641,(Solanum_Solyc04g007070.2.1_160_395:0.2030347451,Solanum_Solyc04g007030.2.1_152_372:0.4696838774)49/74:0.0179883187)92.3/92:0.1110262550)95.6/97:0.1524626085,Solanum_Solyc04g007050.2.1_164_397:0.7262298285)38.1/66:0.0786656379)100/100:0.3699872126)98.6/99:0.1872164707,((Mimulus_Migut.E00320.1.p_160_398:0.3342337354,(((((Mimulus_Migut.D01771.1.p_157_399:0.0416046459,Mimulus_Migut.D01769.1.p_1_219:0.0514255369)99.9/100:0.1640144407,Mimulus_Migut.O00208.1.p_158_402:0.1411823610)84.4/80:0.0461937909,Mimulus_Migut.D01544.1.p_156_405:0.2714844377)98.9/99:0.1630114798,(Mimulus_Migut.D01309.1.p_163_403:0.1247470174,Mimulus_Migut.D01308.1.p_334_564:0.1987386910)99.5/100:0.2345521236)0/33:0.0455132800,(Mimulus_Migut.D02047.1.p_120_360:0.2850025223,(Mimulus_Migut.D02028.1.p_113_318:0.2855648553,(Mimulus_Migut.D01716.1.p_190_421:0.3191325246,(Mimulus_Migut.D02027.1.p_174_416:0.0119346453,Mimulus_Migut.D02009.1.p_35_280:0.0969620907)95.1/98:0.1059642144)96.8/98:0.1013882100)81.7/73:0.0738968477)100/100:0.3842363060)99.9/100:0.3157155416)71.7/76:0.1037240594,Beta_KMT11659_165_402:0.6917519596)60.5/47:0.0502572594)82/79:0.0878175065,Daucus_DCAR_023561_160_381:0.3328606107)98.7/100:0.1818853751)72.9/79:0.1021986345,((Beta_KMT17951_162_382:0.1093427223,Beta_KMT17949_162_396:0.2106424620)12.5/39:0.0392367068,(Amaranthus_AHYPO_008190-RA_165_383:0.0016108098,Amaranthus_AHYPO_008191-RA_154_316:0.0767108166)96.4/100:0.1363700652)100/100:0.6444511683)97.5/89:0.1598184740)77.9/66:0.0247606113,((((((Beta_KMT16749_170_419:0.0981927161,(Amaranthus_AHYPO_001627-RA_142_311:0.0922183572,Amaranthus_AHYPO_022353-RA_139_307:0.0591945634)99.2/100:0.1126870081)91.4/94:0.0548618001,Amaranthus_AHYPO_001626-RA_176_427:0.2134121205)94.6/97:0.0669606623,Beta_KMT16749_945_1197:0.4035646990)16.2/33:0.0142551972,Beta_KMT16747_170_427:0.1627145504)39.2/45:0.0241818996,((Beta_KMT16751_175_429:0.0852890885,Amaranthus_AHYPO_019197-RA_173_427:0.1546714467)76.8/90:0.0163125344,Beta_KMT06540_174_428:0.1045663607)98.3/100:0.0974973479)99.8/100:0.3479086265,(Amaranthus_AHYPO_001627-RA_674_845:0.1048761351,Amaranthus_AHYPO_022353-RA_595_766:0.1045060961)100/100:0.5182610619)99.6/99:0.3931075119)84.3/47:0.0445166100,((Eucalyptus_Eucgr.B03805.1.p_69_287:1.0776483442,((((Eucalyptus_Eucgr.L00715.1.p_164_382:0.0849068777,Eucalyptus_Eucgr.F02465.1.p_159_382:0.1012654947)99.7/100:0.2763837112,Eucalyptus_Eucgr.F02460.1.p_119_334:0.3211618478)99.4/100:0.3294533272,(((Eucalyptus_Eucgr.L00229.1.p_22_186:0.1236522544,(Eucalyptus_Eucgr.L00229.1.p_190_388:0.0237393768,Eucalyptus_Eucgr.L00232.1.p_55_252:0.0312435403)99.8/100:0.2533069416)99.9/100:0.4560299595,(Eucalyptus_Eucgr.J02767.1.p_14_224:0.4603570843,Eucalyptus_Eucgr.H02290.1.p_55_273:0.4485149951)90.2/87:0.1582255652)18.1/45:0.0578474359,((Eucalyptus_Eucgr.J02782.1.p_104_356:0.0202155487,Eucalyptus_Eucgr.J02792.1.p_3_214:0.0309530331)70.9/64:0.0053773375,Eucalyptus_Eucgr.J02762.1.p_10_262:0.0252007573)100/100:0.5692243077)98.7/100:0.2877935894)91.3/96:0.2469037466,((Eucalyptus_Eucgr.J02423.1.p_183_388:0.2397592200,Eucalyptus_Eucgr.J02344.1.p_126_330:0.3772970840)64.3/87:0.0522640493,Eucalyptus_Eucgr.J02404.1.p_2_162:0.2046534436)100/100:1.1586194730)25.4/60:0.0997452095)63.5/55:0.0595847425,Solanum_Solyc12g094660.1.1_241_485:1.2626115874)36.5/24:0.0416276424)84.1/24:0.0419843210,(Beta_KMT16304_234_440:1.0045050160,(((Cinnamomum_Cm12955_135_343:0.0570344582,Persea_Pa15594_20_187:0.1050854200)94.2/99:0.2476774235,((Cinnamomum_Cm12995_135_352:0.1498730489,Persea_Pa14289_139_365:0.0973049586)86.3/93:0.0708572211,Persea_Pa13403_137_364:0.1308735160)99.6/100:0.4990707509)98.1/100:0.6776981186,(((((Amborella_ERN19040_440_653:0.1695960578,Euryale_Ef21663_475_658:0.2314932081)0/50:0.0405426558,(((Oryza_LOC_Os09g30380.1_459_647:0.1066483468,Oryza_LOC_Os08g38970.1_453_648:0.0684346417)90.4/87:0.0754251730,(Musa_GSMUA_Achr9P19800_001_448_635:0.1380979782,Ananas_Aco000835.1_458_609:0.0865258066)25.8/46:0.0223479930)83.5/78:0.0539713545,(Phaseolus_Phvul.005G005000.1.p_434_586:0.1357860253,Arabidopsis_AT5G56220.1_434_592:0.1659094358)86.7/80:0.0493461459)38.7/62:0.0456100191)99.4/100:0.2750586737,Marchantia_Mapoly0134s0035.1.p_681_869:0.3796561868)40.4/59:0.0514100294,((Ananas_Aco008893.1_469_657:0.1808942393,(((Brachypodium_Bradi2g50590.4.p_473_640:0.0192356022,Hordeum_HORVU3Hr1G073690.2_475_648:0.0201008759)97.7/100:0.0554845933,(Panicum_Pahal.C02140.1_473_674:0.0382434402,Zea_Zm00001d053244_P001_473_664:0.0100315214)87.5/90:0.0230725735)49/62:0.0118888958,Oryza_LOC_Os01g55530.1_473_652:0.0086966744)97.3/99:0.0852165369)61.3/75:0.0597986145,((((((Nicotiana_NbD047748.1_465_652:0.0067441303,Nicotiana_NbD031432.1_465_652:0.0000020643)57.3/95:0.0050142144,Solanum_Solyc08g081260.1.1_465_644:0.0374659164)99.4/100:0.0936514946,Mimulus_Migut.E01078.1.p_391_573:0.0879435583)40.2/28:0.0158648877,Daucus_DCAR_008370_438_613:0.1003524065)23.6/34:0.0346271934,(Eucalyptus_Eucgr.D01831.1.p_466_652:0.1238653349,(Linum_Lus10024639_40_224:0.0068674836,Linum_Lus10032275_445_629:0.0000020643)98.2/100:0.0950842308)37.4/63:0.0310785782)57.4/79:0.0409077021,(Persea_Pa2964_367_538:0.0083046772,Cinnamomum_Cm13609_365_527:0.0000020643)100/100:0.3822180254)90/95:0.0734716600)97.1/100:0.1808098796)81.8/89:0.1690493287,((Panicum_Pahal.H01408.1_289_479:0.2129358367,Zea_Zm00001d052949_P001_295_487:0.1423651631)89.6/95:0.1217911933,Oryza_LOC_Os11g36760.1_310_529:0.3000287399)93.3/100:0.3709521905)100/100:1.8148307620)94.5/81:0.4247513163)69.6/34:0.1060530642)78.1/31:0.0323171384,((((((((((((((((((Cinnamomum_Cm2182_176_417:0.0368103839,Cinnamomum_Cm2180_174_418:0.0411136901)73.9/80:0.0072960292,((Cinnamomum_Cm2122_136_378:0.0046970940,Cinnamomum_Cm2132_176_418:0.0086381577)99.7/100:0.0585188013,Cinnamomum_Cm2134_173_417:0.0407064334)65.3/64:0.0109827685)75.8/67:0.0165121660,((Cinnamomum_Cm2121_177_423:0.0265956077,Cinnamomum_Cm2126_179_425:0.0042865124)99.8/100:0.0543056721,Cinnamomum_Cm2184_179_419:0.0556456376)76.1/29:0.0067749043)14/19:0.0063859489,(Cinnamomum_Cm2181_176_418:0.0454223736,Cinnamomum_Cm2188_176_417:0.0315570860)90.6/64:0.0145023139)87.5/52:0.0133900999,(Cinnamomum_Cm2187_172_418:0.0043223902,Cinnamomum_Cm2185_172_417:0.0000020643)99.9/100:0.0577330737)45.8/31:0.0131511199,(((Cinnamomum_Cm2120_172_416:0.0314961219,(Cinnamomum_Cm2133_172_430:0.0190114321,Cinnamomum_Cm2131_26_245:0.0514008372)98.6/100:0.0538014032)88.4/91:0.0219255227,Cinnamomum_Cm2128_180_420:0.0749096633)88.3/68:0.0193208574,Cinnamomum_Cm2123_133_377:0.0562594530)0/37:0.0000029707)99.8/100:0.1733272786,(((Cinnamomum_Cm13103_170_418:0.1557499111,Cinnamomum_Cm13102_172_416:0.1788014961)38.9/59:0.0256587879,((Cinnamomum_Cm13105_168_416:0.0177054725,Cinnamomum_Cm13104_168_416:0.0264377771)86.7/84:0.0092815000,(Cinnamomum_Cm13106_168_416:0.0544961674,Cinnamomum_Cm13107_169_416:0.0444625465)73.1/57:0.0036358278)100/100:0.2200212928)58.8/69:0.0334984303,((((Cinnamomum_Cm16087_182_428:0.0272016391,Cinnamomum_Cm16085_184_430:0.0129457075)97.4/99:0.0313017886,((Cinnamomum_Cm16079_43_289:0.0159820679,Cinnamomum_Cm16083_183_428:0.0281073580)40.9/59:0.0052944074,Cinnamomum_Cm16088_184_403:0.0260316292)88.5/98:0.0174187003)91.9/97:0.0287260034,Cinnamomum_Cm16081_176_423:0.0784256088)99.7/100:0.1050582935,Cinnamomum_Cm14164_152_396:0.1193383710)97.1/98:0.0918410812)20.4/64:0.0579834941)97.9/97:0.1424293852,(Cinnamomum_Cm13280_171_422:0.0504830239,(Persea_Pa9696_167_421:0.0134698736,Cinnamomum_Cm13286_167_421:0.0224028533)93.2/97:0.0511906318)100/100:0.2395037150)97.4/97:0.1230261141,((((Cinnamomum_Cm13023_168_412:0.0555768635,Cinnamomum_Cm13027_85_323:0.1377892185)41.2/59:0.0079938729,Cinnamomum_Cm13025_170_412:0.0483103475)99.9/100:0.1116276102,(Cinnamomum_Cm13030_198_438:0.0688761135,Cinnamomum_Cm13028_171_412:0.0255842360)99.8/100:0.1045824810)69.7/75:0.0429011130,Cinnamomum_Cm13026_168_422:0.1139859231)99.9/100:0.1783282978)94.1/89:0.0937893249,(Persea_Pa1224_165_413:0.0443891868,Cinnamomum_Cm13048_166_414:0.0239784053)100/100:0.4175041957)72.6/39:0.0303742810,(((((Arabidopsis_AT3G07040.1_177_425:0.4850858456,(Prunus_Prupe.8G010700.1.p_172_419:0.0760050561,Prunus_Prupe.8G010600.1.p_172_419:0.1558480538)98.9/99:0.1236004389)19/59:0.0554344986,(((Prunus_Prupe.8G010200.1.p_172_418:0.0154507847,Prunus_Prupe.8G010000.1.p_171_418:0.0567916300)100/100:0.1421466246,((Prunus_Prupe.6G199100.1.p_185_433:0.1005235558,(((((((Prunus_Prupe.6G199800.1.p_172_421:0.0395413070,(Prunus_Prupe.6G199700.1.p_172_420:0.0086444204,Prunus_Prupe.6G200200.1.p_172_420:0.0042777882)98.3/100:0.0265057929)39.4/48:0.0043235753,Prunus_Prupe.6G200400.1.p_92_341:0.0347951022)71.2/62:0.0048159030,Prunus_Prupe.6G194900.1.p_172_419:0.0261304839)96.9/99:0.0250647598,((Prunus_Prupe.6G199400.1.p_166_398:0.0093820197,Prunus_Prupe.6G199500.1.p_149_386:0.0521412812)73.8/69:0.0040183929,Prunus_Prupe.6G200900.1.p_174_421:0.0388589836)84.8/83:0.0112915730)88.4/94:0.0174252866,Prunus_Prupe.6G201100.1.p_172_421:0.1262313416)89.6/87:0.0283698359,Prunus_Prupe.6G199300.1.p_88_297:0.1414583129)22.8/49:0.0054261981,(Prunus_Prupe.6G146400.1.p_165_395:0.0506013212,Prunus_Prupe.6G146200.1.p_172_406:0.0613964938)96/100:0.0379899757)96.4/97:0.0515102925)98.6/100:0.0833217640,Prunus_Prupe.8G007600.1.p_169_419:0.2632797046)89.1/94:0.0302494252)85.3/77:0.0207935222,((((Prunus_Prupe.8G008700.1.p_172_418:0.0096720270,Prunus_Prupe.8G009000.1.p_172_417:0.0165774620)100/100:0.0849004104,Prunus_Prupe.8G009400.1.p_171_418:0.0198176342)45.8/68:0.0245022263,Prunus_Prupe.8G009600.1.p_172_420:0.0345516422)100/100:0.1566155482,((Prunus_Prupe.8G008900.1.p_160_411:0.0178727142,Prunus_Prupe.8G008500.1.p_205_417:0.0155778650)83.3/93:0.0115544723,Prunus_Prupe.8G009500.1.p_204_435:0.0459301124)99.9/100:0.1223521908)3.2/38:0.0161541465)100/100:0.1976261529)34.7/58:0.0544503141,((Linum_Lus10041243_172_414:0.2563597628,Linum_Lus10019530_174_416:0.2264346129)84.9/79:0.0649237643,((Linum_Lus10018937_175_430:0.0094749440,Linum_Lus10028639_175_430:0.0215280583)99.9/100:0.1410612493,((Linum_Lus10002945_176_427:0.0749525907,Linum_Lus10020016_171_422:0.0628678366)82.9/87:0.0650295788,Linum_Lus10014712_167_398:0.3715478264)22.6/51:0.0395473892)99.1/99:0.1423980678)100/100:0.2614553987)62.5/71:0.0520703398,Solanum_Solyc08g005440.2.1_175_425:0.5227553091)96.6/94:0.1208506216,((Populus_Potri.002G216800.1_170_419:0.1515880915,Linum_Lus10014922_177_431:0.2282161880)92.2/90:0.0836726315,Daucus_DCAR_019675_171_422:0.2347979557)100/100:0.1960646189)27.4/52:0.0315905472)98.7/97:0.1368821802,(((((((Ananas_Aco025109.1_186_431:0.0045290856,Ananas_Aco031824.1_182_427:0.0000020643)73.7/97:0.0045198149,Ananas_Aco016953.1_182_427:0.0135999152)99.9/100:0.1963478337,((((((((Ananas_Aco025109.1_1106_1353:0.0558440776,(Ananas_Aco016958.1_735_985:0.0327184540,Ananas_Aco016962.1_180_407:0.0324653765)93.6/90:0.0225908223)0/24:0.0000026663,Ananas_Aco025108.1_220_467:0.1165781031)82.3/23:0.0077483065,(Ananas_Aco031191.1_183_430:0.0695582158,Ananas_Aco030471.1_198_445:0.0500498185)0/21:0.0015599546)47/51:0.0088202741,(((Ananas_Aco022007.1_179_430:0.0939291129,Ananas_Aco025104.1_185_448:0.0849376497)86.5/25:0.0155062551,Ananas_Aco022010.1_183_448:0.0954375115)0/14:0.0000028237,(Ananas_Aco016950.1_218_465:0.0371673228,(Ananas_Aco016952.1_184_431:0.0412064945,Ananas_Aco022389.1_235_482:0.0413456003)83.3/46:0.0088889014)74.3/15:0.0044070047)86.2/56:0.0099558111)92.7/88:0.0167856686,Ananas_Aco028561.1_183_430:0.0551144277)83.3/82:0.0086360371,Ananas_Aco016960.1_183_430:0.0222678270)80.3/85:0.0104569986,Ananas_Aco031870.1_184_430:0.0310350898)99.7/100:0.1400941386,(((((((Oryza_ChrUn.fgenesh.mRNA.29_176_414:0.2113990973,(Panicum_Pahal.H00998.1_191_403:0.1595025199,Panicum_Pahal.H01000.1_175_401:0.2302920936)99.9/100:0.1810528007)65.4/52:0.0220988546,((Brachypodium_Bradi2g39847.1.p_174_412:0.0548574616,Brachypodium_Bradi2g37990.1.p_211_391:0.0839945202)95.8/100:0.0716969163,(((Hordeum_HORVU1Hr1G001490.1_172_401:0.1408169895,Hordeum_HORVU1Hr1G001630.1_174_401:0.0967079525)99.7/100:0.1086677364,Hordeum_HORVU1Hr1G005710.1_194_404:0.0847966224)79.4/90:0.0202277215,Hordeum_HORVU1Hr1G001810.1_2_204:0.1081332085)40.5/60:0.0275285731)100/100:0.2316731924)81.4/68:0.0236382183,(Oryza_LOC_Os01g36640.1_173_394:0.2172169243,(Hordeum_HORVU3Hr1G001570.1_177_398:0.0285316610,Hordeum_HORVU3Hr1G001510.1_174_398:0.0226285947)100/100:0.3177229967)95.8/96:0.0996899382)97.1/99:0.0796600937,(Oryza_LOC_Os10g07534.1_177_345:0.1861998493,(Zea_Zm00001d030016_P001_177_406:0.0796636434,Hordeum_HORVU2Hr1G038230.1_178_408:0.1436317285)15.9/36:0.0096676414)97.7/98:0.0862463548)65.8/76:0.0319474951,(Oryza_ChrUn.fgenesh.mRNA.26_179_407:0.0229419899,Oryza_ChrSy.fgenesh.mRNA.42_180_407:0.0155151227)100/100:0.2807239140)99.9/100:0.2302017170,((Oryza_LOC_Os10g07978.2_183_408:0.0982916031,(Brachypodium_Bradi3g22520.2.p_185_411:0.0819352283,Hordeum_HORVU3Hr1G003810.1_182_409:0.0301715265)71.7/75:0.0264528617)96.6/97:0.0924151969,((Oryza_LOC_Os06g22460.1_183_421:0.0814023322,Oryza_LOC_Os06g30430.1_185_381:0.1478384869)94.3/99:0.0682369091,Panicum_Pahal.C01463.1_179_408:0.3342630319)84.3/83:0.0385554219)98/99:0.1243675930)94.2/97:0.0871562885,Hordeum_HORVU5Hr1G057670.1_180_407:0.4034586016)96.9/97:0.0968250303)0/32:0.0382686953)100/100:0.3768425348,((((Brachypodium_Bradi5g17527.1.p_171_416:0.0908975440,Oryza_LOC_Os04g46300.1_174_418:0.1421102836)69.4/73:0.0386762522,Panicum_Pahal.G01819.1_172_416:0.1961281525)81/84:0.0584133652,((Panicum_Pahal.B03935.1_164_404:0.1265680243,Panicum_Pahal.B01651.1_96_328:0.0981072476)3.1/54:0.0504086800,Oryza_LOC_Os08g09430.1_202_456:0.3964784464)99.5/100:0.2275598006)99.9/100:0.3455541052,(Musa_GSMUA_Achr9P12800_001_177_424:0.2300423448,Musa_GSMUA_Achr5P04240_001_153_400:0.2869370450)98.9/100:0.2070423882)98.6/100:0.1981770385)43/22:0.0288102921,(((((Ananas_Aco023649.1_192_439:0.0262354776,Ananas_Aco017054.1_180_426:0.0354957615)99.9/100:0.2367716669,(Oryza_LOC_Os07g08890.1_181_428:0.0790862846,(Brachypodium_Bradi1g55080.1.p_182_428:0.1786323370,Panicum_Pahal.B00930.1_181_428:0.0957799359)86.9/89:0.0419868404)100/100:0.2290379502)4.8/59:0.0374455129,(((Oryza_LOC_Os12g31620.1_184_426:0.2570758071,Hordeum_HORVU1Hr1G092920.1_2_220:0.1445426094)99.8/100:0.2317795379,Zea_Zm00001d023923_P001_181_425:0.2676166791)98.7/100:0.1759180180,(((Panicum_Pahal.D00005.1_181_426:0.0896612203,Panicum_Pahal.D00006.1_136_366:0.1372057860)87.2/84:0.0287370605,(Zea_Zm00001d014650_P001_179_426:0.0235883820,Zea_Zm00001d014649_P001_172_419:0.0443016948)100/100:0.1103705634)42.2/58:0.0314615436,Zea_Zm00001d014654_P001_180_425:0.1060932439)100/100:0.3654189380)93.1/87:0.1068614889)0/30:0.0738447426,Oryza_LOC_Os09g09490.1_181_427:0.3639603010)98/99:0.1726496633,(Oryza_LOC_Os04g02860.1_246_488:0.0622312483,Oryza_LOC_Os12g14330.1_182_426:0.0961907331)100/100:0.7692106317)92.9/83:0.1154829015)30.5/14:0.0495997015,((((((((Brachypodium_Bradi1g00234.1.p_183_427:0.1459651518,(((Hordeum_HORVU7Hr1G008240.1_183_426:0.1492051955,Hordeum_HORVU7Hr1G101110.1_188_426:0.1051740871)64/57:0.0186150529,(Hordeum_HORVU7Hr1G006750.1_36_278:0.1382184320,Hordeum_HORVU2Hr1G111750.1_6_161:0.0974927252)85.1/89:0.0271180132)85.3/77:0.0210490933,Hordeum_HORVU2Hr1G002690.3_172_393:0.1798775168)86/61:0.0252812996)13.8/28:0.0168602163,Brachypodium_Bradi5g01167.1.p_184_426:0.1226206225)95.3/90:0.0699543059,(((((Oryza_LOC_Os10g21400.1_184_426:0.1060847563,Oryza_LOC_Os11g45330.1_200_405:0.1155660286)77.2/76:0.0178503813,Oryza_LOC_Os11g35580.1_223_465:0.1838973154)92.1/92:0.0483076747,Oryza_LOC_Os01g33810.1_92_334:0.1899934684)96.1/99:0.0834431956,Brachypodium_Bradi4g09247.1.p_183_426:0.1637818120)100/100:0.1945368966,Hordeum_HORVU1Hr1G002640.1_188_429:0.3096622888)90.7/55:0.0590842042)45.8/35:0.0370992946,Oryza_LOC_Os08g16070.1_187_404:0.4292119570)92/76:0.0890344196,((Panicum_Pahal.D01010.1_181_425:0.1665555874,Oryza_LOC_Os10g04674.2_185_424:0.2053030935)96.8/97:0.0996400139,Hordeum_HORVU2Hr1G010920.1_185_424:0.3234657593)92.9/86:0.1010324086)100/100:0.3129718650,(((((Panicum_Pahal.B03256.1_191_433:0.0513896900,Panicum_Pahal.B03258.1_191_431:0.1189218353)88/87:0.0444384962,Oryza_LOC_Os09g30220.1_193_435:0.1766822672)77.2/79:0.0499044353,(Zea_Zm00001d035183_P004_186_428:0.0771842107,(Zea_Zm00001d035174_P001_168_411:0.0274282904,Zea_Zm00001d035172_P001_185_412:0.0092821107)96.7/100:0.0517396024)99.6/100:0.1492551821)98.3/99:0.1660763968,((Brachypodium_Bradi4g06970.1.p_185_428:0.0436914715,Hordeum_HORVU5Hr1G079080.1_185_409:0.1483833975)95.9/99:0.0651395634,Oryza_LOC_Os08g16120.1_236_475:0.2328918011)98.8/100:0.1601870982)100/100:0.3807830486,((Ananas_Aco020415.1_186_429:0.2010712880,Ananas_Aco019502.1_192_431:0.0581434374)71.2/76:0.0499230693,Ananas_Aco020414.1_15_180:0.1418688771)87.2/87:0.0918871396)90/82:0.1383091262)62.5/50:0.0393211022,Oryza_LOC_Os02g09790.1_177_420:0.7255022296)0/25:0.0638664970,(((((Oryza_LOC_Os11g12040.1_86_324:0.0259965853,Oryza_LOC_Os11g12300.1_177_339:0.0071788807)99.5/100:0.1536963685,(Brachypodium_Bradi5g03110.1.p_178_416:0.0960073549,Brachypodium_Bradi5g03140.2.p_178_366:0.1939903875)99.9/100:0.2342199586)91.6/93:0.0607978641,((Oryza_LOC_Os04g14220.2_187_417:0.1807649315,((Oryza_LOC_Os11g12330.1_174_412:0.1734465490,(Oryza_LOC_Os11g12340.2_178_407:0.1767282721,Oryza_LOC_Os11g12000.1_178_420:0.1992156465)94.9/96:0.0632526250)79.3/81:0.0340691339,Panicum_Pahal.H01949.1_155_392:0.1402791156)99.9/100:0.1863252300)94.6/84:0.0669820887,(((Oryza_LOC_Os11g11950.1_164_403:0.2319671876,((Brachypodium_Bradi4g21890.1.p_184_406:0.0224927532,Brachypodium_Bradi4g21842.1.p_171_403:0.0657450782)100/100:0.1257780409,(Panicum_Pahal.H01959.1_65_304:0.1492300174,Zea_Zm00001d052987_P001_142_373:0.1682803399)17.5/50:0.0263511584)93.8/97:0.0607885859)80.5/53:0.0342203305,((Oryza_LOC_Os11g11960.1_96_332:0.0693363625,Oryza_LOC_Os11g11990.1_182_377:0.1316706510)97.1/100:0.0754219314,(Panicum_Pahal.H01968.1_205_441:0.0629437939,Zea_Zm00001d052988_P001_177_416:0.1179063302)97.2/99:0.0756839313)96.1/96:0.0540326019)30.7/43:0.0215633377,Oryza_LOC_Os11g12050.2_177_420:0.4798327238)90/75:0.0430711095)54.1/68:0.0397895452)92.9/90:0.1811214102,Zea_Zm00001d052581_P001_175_418:0.8088144716)82.6/86:0.1545782898,((Panicum_Pahal.H01992.1_197_405:0.0678810565,Zea_Zm00001d052997_P001_197_403:0.1445201761)99.7/100:0.3292083546,Oryza_LOC_Os11g11770.1_180_383:0.3256056896)99.8/100:0.4037002374)96.5/93:0.1794371003)98.4/96:0.1575533926)83.9/48:0.0570652171,Musa_GSMUA_Achr8P30710_001_191_436:0.7704224460)94.4/88:0.1018434561)85.1/85:0.0850629170,(Musa_GSMUA_Achr9P28020_001_178_417:0.0861558946,Musa_GSMUA_Achr9P28030_001_176_415:0.1048409652)100/100:0.6116148768)34.8/52:0.0232332721,((((((((((Vitis_GSVIVT01012168001_209_437:0.1324783443,Vitis_GSVIVT01012168001_944_1182:0.1508631714)96.6/95:0.0671123657,(Vitis_GSVIVT01012169001_161_398:0.0531110208,(Vitis_GSVIVT01012169001_1110_1349:0.0168424419,Vitis_GSVIVT01012167001_693_931:0.0483974269)88.6/83:0.0198839199)84.4/85:0.0319601423)78.1/83:0.0769585366,Vitis_GSVIVT01012165001_131_366:0.2237488071)98.5/100:0.2543534406,(Linum_Lus10038983_230_465:0.0072062431,Linum_Lus10027281_184_410:0.0378318037)100/100:0.5913690433)84.6/82:0.1207288171,(Mimulus_Migut.F01791.1.p_169_398:0.1514272832,Mimulus_Migut.F01792.1.p_159_401:0.1226153578)100/100:0.5275000816)99.9/100:0.3790543380,(((Mimulus_Migut.M01602.1.p_140_358:0.1803660166,(Mimulus_Migut.M01605.1.p_172_403:0.1364381834,Mimulus_Migut.M01606.1.p_132_330:0.0638216109)93.4/99:0.1056672855)100/100:0.4611168112,(Prunus_Prupe.4G149700.1.p_181_436:0.2480686335,(Prunus_Prupe.4G149900.1.p_126_355:0.0970958204,Prunus_Prupe.4G149800.1.p_159_419:0.2085404140)99.4/100:0.2709913962)99.9/100:0.3805936673)4.4/45:0.0786029986,Eucalyptus_Eucgr.F02012.1.p_169_416:0.6322945396)99.1/100:0.3148134706)43.3/64:0.0501612664,((((Populus_Potri.005G009900.1_172_419:0.0000028688,(Populus_Potri.005G008000.1_172_419:0.0088761890,Populus_Potri.005G009100.1_187_425:0.0092463798)0/48:0.0000020803)74/91:0.0042688469,Populus_Potri.T133200.1_172_419:0.0225862391)73.7/74:0.0055199746,Populus_Potri.018G013500.1_170_417:0.0487802483)10.7/39:0.0049367756,Populus_Potri.T093200.1_157_383:0.0049087512)100/100:0.4737707849)85.1/39:0.0704815684,((Ananas_Aco000998.1_1263_1478:0.9074255394,Oryza_LOC_Os08g32890.1_181_398:1.0202886459)97.3/80:0.4780504066,(((((((Phaseolus_Phvul.002G133400.1.p_166_413:0.3686172797,((Prunus_Prupe.5G025000.1.p_168_415:0.0175896679,Prunus_Prupe.5G025200.1.p_168_415:0.0531411598)46/57:0.0042035688,Prunus_Prupe.5G025100.1.p_168_415:0.0045496784)100/100:0.3127092930)91.6/97:0.0746002761,((((Populus_Potri.001G134500.1_169_418:0.0043215339,Populus_Potri.T129800.1_169_418:0.0000020691)100/100:0.1825512078,(Prunus_Prupe.5G025600.1.p_175_423:0.1547526143,(Prunus_Prupe.5G025400.1.p_172_420:0.1018463529,Prunus_Prupe.5G025500.1.p_172_420:0.1266199832)95.6/96:0.0719043005)83/84:0.0550458058)62.2/47:0.0319132843,(((((Eucalyptus_Eucgr.D02431.1.p_172_422:0.0759701259,Eucalyptus_Eucgr.D02634.1.p_151_402:0.0929407840)99.8/100:0.1703627592,Eucalyptus_Eucgr.D02635.1.p_171_423:0.3847276945)79.6/67:0.0586759096,(Eucalyptus_Eucgr.D02633.1.p_169_420:0.0967468961,Eucalyptus_Eucgr.D02632.1.p_169_420:0.0730610172)99.2/100:0.0985998877)70.7/49:0.0148364249,(Eucalyptus_Eucgr.D02629.1.p_174_422:0.0204944866,Eucalyptus_Eucgr.D02631.1.p_171_422:0.0139695513)100/100:0.2080752932)98.8/100:0.1044361484,(((Eucalyptus_Eucgr.E01298.1.p_171_420:0.1070849306,(Eucalyptus_Eucgr.E01291.1.p_171_420:0.0739859838,Eucalyptus_Eucgr.E01294.1.p_159_408:0.0779740815)89.7/87:0.0300506428)81.8/83:0.0164386503,(Eucalyptus_Eucgr.E01292.1.p_171_419:0.0423697477,((Eucalyptus_Eucgr.E01295.1.p_171_420:0.0458252593,Eucalyptus_Eucgr.E01293.1.p_171_420:0.1475218083)21.5/66:0.0215798100,Eucalyptus_Eucgr.E01296.1.p_171_420:0.0493241936)0/85:0.0017769058)84.8/89:0.0159171736)98.1/100:0.0763039081,(((Eucalyptus_Eucgr.E01306.1.p_173_419:0.0759234014,Eucalyptus_Eucgr.E01301.1.p_173_419:0.0765145961)26.8/58:0.0139427199,Eucalyptus_Eucgr.E01302.1.p_173_419:0.0391623506)100/100:0.1869937203,(Eucalyptus_Eucgr.E01297.1.p_141_390:0.0880298758,Eucalyptus_Eucgr.E01289.1.p_171_419:0.1807168442)98.6/99:0.0857524646)97.7/100:0.0712539931)77.7/77:0.0393637314)99.9/100:0.1188481676)44.1/37:0.0160777071,(Prunus_Prupe.5G025300.1.p_172_420:0.2385367069,Phaseolus_Phvul.002G133600.1.p_168_415:0.2529514395)97.3/64:0.1023364339)88.7/79:0.0582306146)92.7/93:0.0777687638,(((Populus_Potri.003G099100.1_169_419:0.0479737939,((Populus_Potri.001G134700.1_169_419:0.0000020643,Populus_Potri.T129700.1_150_400:0.0175367338)74.5/75:0.0042879919,Populus_Potri.001G134300.1_166_379:0.0100500343)94.4/99:0.0232151019)91.3/99:0.0444101805,Populus_Potri.003G099000.1_169_419:0.0912971647)93.2/90:0.0619696502,(Populus_Potri.001G134400.1_167_415:0.0142886807,Populus_Potri.T130200.1_167_412:0.0819576647)100/100:0.1861901366)100/100:0.1977065662)69.6/81:0.0753954034,Eucalyptus_Eucgr.A02202.1.p_152_401:0.4246805604)91.7/89:0.0613794430,((Solanum_Solyc01g086810.2.1_182_431:0.2125419307,Mimulus_Migut.B01344.1.p_182_431:0.2344628530)98.7/100:0.1316153251,(Mimulus_Migut.M01789.1.p_171_414:0.3809854342,(Solanum_Solyc11g010160.1.1_174_416:0.1549112783,(Nicotiana_NbD011693.1_171_419:0.2256835551,Nicotiana_NbD033756.1_132_380:0.1381824149)90.3/92:0.0900982922)100/100:0.6765987742)90.3/95:0.1044837495)89.1/80:0.0639749014)94.2/85:0.1130390751,(((Eucalyptus_Eucgr.H04240.1.p_172_414:0.0358049257,Eucalyptus_Eucgr.H04242.1.p_158_400:0.0359066603)99.7/100:0.0797719485,Eucalyptus_Eucgr.E02372.1.p_171_412:0.0988589205)89.3/86:0.0417858144,(Eucalyptus_Eucgr.H04290.1.p_170_412:0.1966338005,((Eucalyptus_Eucgr.H04288.1.p_172_417:0.0937316184,Eucalyptus_Eucgr.H04287.1.p_154_398:0.0642938073)99.1/100:0.0757544838,Eucalyptus_Eucgr.H04248.1.p_208_438:0.1613435753)93.1/92:0.0550474097)55.4/58:0.0030105827)100/100:0.2398952481)99.2/99:0.1981535956,((Ananas_Aco000886.1_168_424:0.3741041336,(Oryza_LOC_Os06g05359.1_170_417:0.4504186577,((Oryza_LOC_Os06g03500.1_180_419:0.5019943528,Panicum_Pahal.D01195.1_109_340:0.6252381164)40/36:0.2320955078,((((Oryza_LOC_Os06g17900.1_103_344:0.0000026304,Oryza_LOC_Os06g17920.1_96_337:0.0047132310)99.4/100:0.1210850863,Oryza_LOC_Os06g17930.1_223_423:0.0967620861)99.7/100:0.1807393216,(Oryza_LOC_Os06g17880.1_184_424:0.1241137733,Panicum_Pahal.D01187.1_13_174:0.1322221035)96.5/99:0.1055867254)37.6/44:0.0207123093,(((Brachypodium_Bradi1g50420.2.p_186_412:0.0111191518,Brachypodium_Bradi1g50407.3.p_186_438:0.0214579607)99.9/100:0.2483922398,Hordeum_HORVU7Hr1G006400.1_186_421:0.2734569139)82/71:0.0643763777,Hordeum_HORVU7Hr1G006980.1_3_153:0.3168230324)46/64:0.0847743776)96.4/91:0.1769519680)82.9/32:0.1290373128)99.8/100:0.4036579751)12/42:0.1137201985,((Panicum_Pahal.E03385.1_183_460:0.4321460373,Hordeum_HORVU2Hr1G007800.2_192_438:0.4285717079)91.9/91:0.1555859011,((Oryza_LOC_Os01g16370.1_3_247:0.1808784025,Panicum_Pahal.E03381.1_133_373:0.1905906713)89.2/93:0.0879231940,(Oryza_LOC_Os01g16400.1_211_459:0.1265343241,Oryza_LOC_Os01g16390.1_295_451:0.0994700824)99.5/100:0.2290739078)39/66:0.0531598463)100/100:0.3527081826)97/98:0.1576097243)53.3/40:0.0458184929)67.9/11:0.0362733981)67.7/11:0.0232025165,((Persea_Pa3279_62_308:0.6121819397,((Cinnamomum_Cm10228_20_245:0.0279348427,Cinnamomum_Cm10227_20_246:0.0423290203)98.4/100:0.2306273034,Cinnamomum_Cm9412_186_434:0.4616647183)99.8/100:0.4013114318)77.8/86:0.1569331316,Nymphaea_GWHPAAYW029919_950_1118:1.3999545000)90.2/78:0.2543731259)85.7/23:0.0339654817,((((((Ananas_Aco000998.1_174_415:0.6506189380,((Amaranthus_AHYPO_004273-RA_181_442:0.0534153720,Amaranthus_AHYPO_004275-RA_185_439:0.1443498942)100/100:0.5398151093,Beta_KMT12634_167_427:0.5921405550)92.3/90:0.2009812047)38/44:0.0229300872,Phaseolus_Phvul.006G056500.1.p_3_198:1.1393492432)51.2/59:0.0436597173,(Beta_KMT06939_207_457:0.0205830357,Beta_KMT06938_191_440:0.0879457553)100/100:0.8759359983)0/9:0.0492595643,Musa_GSMUA_Achr8P25780_001_163_413:0.4570434211)15/6:0.0237606902,((Beta_KMT13595_208_447:0.3389480015,(Beta_KMT13621_219_445:0.0520408061,(Beta_KMT13599_109_335:0.0375220845,Beta_KMT13600_216_443:0.0229475773)95.2/99:0.0463676570)98.8/100:0.1701493573)99.4/99:0.2614695075,Amaranthus_AHYPO_011507-RA_174_416:0.3878039298)98/52:0.1836219989)96.9/41:0.1369410794,(((((Phaseolus_Phvul.005G014200.1.p_179_427:0.0459488152,Phaseolus_Phvul.005G014701.1.p_177_428:0.0296311796)100/100:0.5257843018,Prunus_Prupe.2G283300.1.p_174_425:0.2376488151)0/27:0.0696062101,((Phaseolus_Phvul.006G051500.1.p_183_427:0.1575017309,((Phaseolus_Phvul.006G052500.1.p_170_410:0.0558767337,Phaseolus_Phvul.006G052600.1.p_150_391:0.1258639671)98/100:0.0985981864,(Phaseolus_Phvul.006G052300.1.p_184_422:0.0475022752,Phaseolus_Phvul.006G052400.1.p_163_406:0.2363093053)36.3/55:0.0338912535)98.8/100:0.1489470233)99.9/100:0.3989209381,Vitis_GSVIVT01028632001_105_269:0.3671968839)92/61:0.1157950441)68.6/22:0.0230628504,((Populus_Potri.T143000.1_173_424:0.0309678947,Populus_Potri.011G165700.1_171_422:0.0000026046)99.8/100:0.1639687817,(Populus_Potri.005G035400.1_22_271:0.0797332789,(Populus_Potri.005G035700.1_163_411:0.0503243473,Populus_Potri.005G034900.1_174_426:0.0421690099)99.6/100:0.1137213266)98.4/100:0.1146466672)100/100:0.2955225434)78.9/34:0.0237828384,(Beta_KMT06746_251_505:0.4839040967,((Prunus_Prupe.8G132500.1.p_194_426:0.0437928941,Prunus_Prupe.8G132300.1.p_124_355:0.0904086641)84.5/85:0.0380141701,Prunus_Prupe.8G132100.1.p_176_422:0.1729169998)100/100:0.3032746671)91.5/58:0.0967944965)89.3/43:0.0595144707)83.2/30:0.0445812662)96.8/51:0.0782967425)83/46:0.0589590413,Oryza_LOC_Os04g21890.1_189_427:0.8184179115)78.5/53:0.0381304633,((((((Amborella_ERN19246_169_413:0.0168688493,Amborella_ERM98723_169_413:0.0145229313)100/100:0.2565577616,(Amborella_ERN01670_53_277:0.0886631433,Amborella_ERN01631_39_234:0.0948416781)95.2/100:0.0774155911)97.7/90:0.1174037069,Amborella_ERN19242_173_425:0.1833046014)13.2/53:0.0422818081,Amborella_ERN19860_148_333:0.3496622435)94.7/96:0.1578904891,Amborella_ERN19243_7_213:0.4343406075)99.9/100:0.3449109979,(((Amborella_ERN19078_56_263:0.3750758478,Amborella_ERN18304_16_187:0.8107642918)84.3/88:0.2178610113,Amborella_ERN19158_179_341:0.9307068380)86.4/83:0.1637373332,((((Persea_Pa11615_192_419:0.3050252941,Persea_Pa18733_186_408:0.2677246552)85.4/84:0.0532091747,(Persea_Pa18068_183_411:0.0459575444,Cinnamomum_Cm13007_254_482:0.0187204993)100/100:0.2141473719)79.9/68:0.0369400890,((Cinnamomum_Cm13010_187_425:0.1014033968,Cinnamomum_Cm13008_181_394:0.0870114443)45.6/70:0.0357035264,Persea_Pa17399_189_428:0.0558839954)99.8/100:0.2574560344)100/100:0.7034458095,Amaranthus_AHYPO_003378-RA_199_443:1.2583443819)66.4/72:0.1382994004)0/45:0.0000025659)92.3/72:0.1103447635)93.5/66:0.0577446849,(((((((Nymphaea_GWHPAAYW015509_183_447:0.0496781598,Nymphaea_GWHPAAYW015509_1119_1383:0.0694487146)100/100:0.6260063263,Nymphaea_GWHPAAYW015514_172_425:0.7972176142)69.9/52:0.1144957271,Euryale_Ef9189_169_350:0.7516502628)8/34:0.0529973233,(((Nymphaea_GWHPAAYW028357_165_413:0.1650023605,Euryale_Ef32614_161_352:0.2160104133)57.1/59:0.0505202934,Euryale_Ef20365_1_160:0.2093898314)99.1/100:0.6161174039,Mimulus_Migut.G00479.1.p_154_317:1.4584978810)82/67:0.1687155799)93.7/92:0.1225554910,((Euryale_Ef13195_171_435:0.0640551658,Euryale_Ef14385_171_397:0.1009181424)99/100:0.2316532535,((Nymphaea_GWHPAAYW026252_171_439:0.0706809664,Nymphaea_GWHPAAYW026264_172_439:0.0778381549)75.6/79:0.0169367545,Nymphaea_GWHPAAYW026261_171_433:0.0448573358)99.6/100:0.2256914147)100/100:0.4541314748)87.4/63:0.0768989498,(((((Amborella_ERM99585_170_410:0.1562567121,Amborella_ERM99606_175_425:0.3320306184)75.8/79:0.0300930625,Amborella_ERN19153_22_264:0.2739953743)94/98:0.0982239611,(Amborella_ERN06525_167_410:0.3531565322,Amborella_ERN02691_78_299:0.5565738307)85.8/79:0.0814725937)99.9/100:0.2186224193,((Amborella_ERN19127_104_351:0.2438886601,Amborella_ERM96739_158_407:0.1632405542)31.2/57:0.0644408444,(((Amborella_ERN18446_152_398:0.3701491327,Amborella_ERN18448_161_404:0.8362943391)43.4/40:0.0476941757,Amborella_ERM96999_19_182:0.2651613725)80.7/50:0.0511698729,Amborella_ERM99518_161_404:0.2950631787)81.1/72:0.0433694771)99.9/100:0.2596842441)96.3/99:0.1445651077,Amborella_ERN19084_176_406:0.6845316534)83.6/33:0.0418189077)82.6/27:0.0311274952,((Musa_GSMUA_Achr6P29800_001_161_388:0.4893472167,(Brachypodium_Bradi4g14697.1.p_115_338:0.2238773468,Panicum_Pahal.E01433.1_119_297:0.7984538844)92.6/99:0.1694744771)95.9/100:0.2930648697,(Daucus_DCAR_007540_173_400:0.4128545502,Populus_Potri.017G106500.1_175_415:0.5143589862)100/99:0.9265331377)91.6/71:0.1370365498)88/52:0.0419233828)88.4/79:0.0766950449,Beta_KMT01082_110_357:1.1651915617)87.1/33:0.0650506186)81/34:0.0862931013,(((((((((((((((Panicum_Pahal.A01100.1_1110_1356:0.8347675823,(((((Oryza_LOC_Os12g33160.1_166_410:0.0044771095,Oryza_LOC_Os12g36720.1_166_409:0.0044787548)0/99:0.0000023151,Oryza_LOC_Os12g36730.1_124_327:0.0104487457)96.7/100:0.0535893580,Oryza_LOC_Os12g36690.1_168_410:0.0728062562)99/100:0.1246209320,((Panicum_Pahal.B01295.1_176_418:0.0112098388,Panicum_Pahal.B01290.1_177_417:0.0209535633)93.9/100:0.0593069030,Panicum_Pahal.B01294.1_174_389:0.0994534745)99.6/100:0.1530481613)100/100:0.3175494556,(((((((Brachypodium_Bradi2g60434.3.p_410_659:0.1036418185,Hordeum_HORVU3Hr1G104770.2_174_421:0.1734218982)66.5/70:0.0251992277,Brachypodium_Bradi2g60418.2.p_174_419:0.0748010671)99.8/100:0.1180337971,(((Oryza_LOC_Os10g03570.1_179_425:0.1746923323,Oryza_LOC_Os01g41890.1_188_423:0.2968470602)92.2/89:0.0528546317,(((Brachypodium_Bradi2g39091.1.p_176_422:0.1253875260,(Brachypodium_Bradi2g38982.1.p_198_431:0.0000020669,Brachypodium_Bradi2g39074.2.p_198_431:0.0145129767)100/100:0.1358092600)67.7/58:0.0274006774,Brachypodium_Bradi2g39067.1.p_158_405:0.2248586933)10.6/41:0.0229570057,Hordeum_HORVU7Hr1G121050.1_18_182:0.2663304984)93.8/92:0.0600470273)85.6/79:0.0309797649,(Brachypodium_Bradi4g01687.3.p_179_425:0.1450170765,(Brachypodium_Bradi3g60981.2.p_288_439:0.1430106805,Hordeum_HORVU7Hr1G023750.1_178_406:0.4039078580)21.6/46:0.0266984436)98.4/97:0.1254567142)44.9/60:0.0315321013)91.5/87:0.0375828266,(((Brachypodium_Bradi2g39393.1.p_198_424:0.0073735550,Brachypodium_Bradi2g39247.1.p_199_425:0.0396145488)100/100:0.1547483863,(Hordeum_HORVU1Hr1G004140.1_74_299:0.1086374736,Hordeum_HORVU1Hr1G004080.1_194_424:0.1538780822)95.5/99:0.0800298951)99.2/100:0.1453538005,Brachypodium_Bradi3g03465.1.p_168_415:0.3759340540)91.4/56:0.0660955934)32.7/29:0.0160422858,(Oryza_LOC_Os11g43700.1_238_483:0.1678557775,Panicum_Pahal.H00995.1_170_410:0.4169976743)98.3/99:0.1445822228)100/100:0.1930848345,(((Oryza_LOC_Os11g27440.1_172_409:0.4870383200,(((((((((((Oryza_LOC_Os11g37880.1_171_412:0.0909708857,Oryza_LOC_Os11g37850.1_189_418:0.1687314000)72.9/55:0.0308036695,Oryza_LOC_Os11g37860.1_189_413:0.2741507756)39/45:0.0254701891,Oryza_LOC_Os07g19320.1_168_405:0.2033598951)78/52:0.0157726222,((Oryza_LOC_Os11g37759.1_173_417:0.0553943109,Oryza_LOC_Os11g37740.1_167_410:0.0783763773)86.3/84:0.0199042887,Oryza_LOC_Os11g37774.1_201_443:0.0712329968)99.8/100:0.1346273403)47.6/64:0.0222728324,Oryza_LOC_Os11g37870.1_170_413:0.1810621275)89.4/79:0.0355788232,Oryza_LOC_Os11g37780.1_159_412:0.1617698120)99.7/99:0.1770064818,Zea_Zm00001d004772_P001_174_413:0.3516959950)92.5/82:0.0709479672,(Brachypodium_Bradi5g27069.1.p_169_400:0.8190534948,(((Oryza_LOC_Os08g07330.2_175_417:0.0760089880,Oryza_LOC_Os08g07340.1_121_362:0.1059644910)99.6/100:0.1142935628,Panicum_Pahal.H00632.1_208_427:0.1913752124)51.7/60:0.0215499545,(((Panicum_Pahal.C01256.1_191_415:0.0238351300,(Panicum_Pahal.C01416.1_191_415:0.0105200991,Panicum_Pahal.C01429.1_116_340:0.0141188078)94.9/96:0.0268121495)74.4/73:0.0104028602,((((Panicum_Pahal.C01252.1_177_418:0.0122115143,(Panicum_Pahal.C01421.1_287_510:0.0000026573,Panicum_Pahal.C01257.1_195_347:0.0213655436)89.6/98:0.0242213909)80.4/53:0.0088819268,Panicum_Pahal.C01379.1_180_402:0.0417459758)18.8/31:0.0055973248,(Panicum_Pahal.C01266.1_193_415:0.0051106926,Panicum_Pahal.C01385.1_193_415:0.0048317888)97.1/99:0.0263849192)95/97:0.0316337170,Panicum_Pahal.C01381.1_196_418:0.0411433325)81.5/79:0.0274360772)99.2/99:0.0855295757,Oryza_LOC_Os05g15040.1_117_367:0.0958654896)98.7/99:0.1110609484)97.8/100:0.1353249543)77.1/66:0.0381459552)0/39:0.0165662902,(Oryza_LOC_Os06g33360.1_197_419:0.5219457253,Zea_Zm00001d037650_P002_912_1130:0.8303978804)85.2/79:0.0791500369)89.6/67:0.0402425014,(((Brachypodium_Bradi4g12737.4.p_71_283:0.5602894318,(((Brachypodium_Bradi4g44603.1.p_192_418:0.0330901993,((Brachypodium_Bradi4g44227.5.p_192_419:0.0171344521,Brachypodium_Bradi4g44217.4.p_192_419:0.0289793490)80.5/77:0.0125144864,Brachypodium_Bradi4g44642.1.p_100_326:0.0471963139)87.4/92:0.0195561605)98.4/99:0.0657220510,(Brachypodium_Bradi4g44550.6.p_189_416:0.0000021966,Brachypodium_Bradi4g44575.2.p_191_416:0.0295386437)95.5/100:0.0480450309)96.7/100:0.0813482554,(Hordeum_HORVU7Hr1G100250.10_195_419:0.0670486929,Hordeum_HORVU7Hr1G100280.2_195_436:0.2359156282)99.9/100:0.1716295610)98.4/100:0.1421780278)0/29:0.0027212020,Brachypodium_Bradi2g03588.1.p_191_428:0.3587855242)71.2/66:0.0435092853,Brachypodium_Bradi4g09587.5.p_190_413:0.5014631760)98.8/96:0.1173494620)63/35:0.0096336652,(((Panicum_Pahal.H01576.1_183_421:0.2183370700,(Panicum_Pahal.H00118.1_151_350:0.3713389687,((Zea_Zm00001d024973_P001_174_418:0.5796614507,(Zea_Zm00001d024924_P001_199_422:0.0645015255,Zea_Zm00001d004526_P001_214_438:0.0400024614)100/100:0.3433365298)86/83:0.0870649961,Zea_Zm00001d007851_P001_87_310:0.2846411983)79.1/87:0.0657391771)9/25:0.0288912568)89.6/44:0.0352472948,(Panicum_Pahal.C04546.1_196_417:0.2962052640,Brachypodium_Bradi4g12666.1.p_214_422:0.6689486988)66.1/52:0.0620674595)48.3/25:0.0219367209,(Zea_Zm00001d023267_P001_200_401:0.0970744539,Zea_Zm00001d023303_P002_200_400:0.0690574174)100/100:0.4744151051)92.9/70:0.0605342978)95/79:0.0799597676)83.1/68:0.0396431528,(Panicum_Pahal.H00128.1_188_414:0.3042252572,((Panicum_Pahal.H00132.1_173_413:0.1465409821,Panicum_Pahal.C04844.1_120_320:0.3507702330)92.3/94:0.0862010850,Zea_Zm00001d037650_P002_138_381:0.4748329155)86.4/79:0.0721836904)98.4/93:0.1191865820)14/21:0.0144954960,(((((Panicum_Pahal.H00375.1_159_404:0.0121658941,(Panicum_Pahal.H00369.1_173_418:0.0245318836,Panicum_Pahal.H00405.1_46_198:0.0815513826)39.1/58:0.0082129146)91.4/79:0.0180914448,Panicum_Pahal.H00377.1_173_418:0.0114301481)68.5/48:0.0043098098,Panicum_Pahal.H00403.1_172_418:0.0366520379)96.5/94:0.0939919449,Oryza_LOC_Os02g18510.1_175_368:0.1554328732)78.1/76:0.0851523794,Panicum_Pahal.H00406.1_173_412:0.2453077815)99.7/100:0.1600234821)90.6/59:0.0554792637)91.3/73:0.0638604316,((Oryza_LOC_Os11g34920.1_171_416:0.2778022369,(((Panicum_Pahal.H02323.1_176_423:0.0865366561,(Zea_Zm00001d007457_P001_143_385:0.0000026005,Zea_Zm00001d007456_P005_7_238:0.0000020643)100/100:0.2006886568)99.6/100:0.1683228751,(Panicum_Pahal.H02325.1_177_421:0.3980068928,Panicum_Pahal.H02326.1_92_337:0.3193167404)69.1/63:0.0214301280)73.7/62:0.0258239257,(Oryza_LOC_Os11g34880.1_11_230:0.2313679626,((Brachypodium_Bradi4g16492.3.p_175_416:0.1074885882,Hordeum_HORVU5Hr1G068380.1_179_414:0.1030861373)97.9/98:0.0968770445,Hordeum_HORVU2Hr1G040600.1_182_433:0.2570053113)91.5/90:0.0555518039)73.8/59:0.0166565328)91.7/69:0.0520539574)97.1/98:0.0869205718,((Brachypodium_Bradi4g10641.1.p_224_462:0.0189925304,Brachypodium_Bradi4g10675.1.p_238_389:0.0760418432)99.7/100:0.2597095780,Oryza_LOC_Os01g24820.1_160_391:0.4209150655)95.8/95:0.1044660048)91.9/85:0.0580439986)90.3/84:0.0469192165)87.2/78:0.0610634622)35.5/45:0.0438439504,(((Oryza_LOC_Os02g19890.1_174_416:0.3162737060,(Panicum_Pahal.E02933.1_174_414:0.1763686759,Zea_Zm00001d049770_P001_204_434:0.5988754282)72.6/67:0.0830338626)92.3/79:0.0758238617,(((Oryza_LOC_Os11g32170.1_177_427:0.0259308203,Oryza_LOC_Os11g32210.1_206_408:0.0061813893)100/100:0.3403068297,Hordeum_HORVU2Hr1G122810.1_205_458:0.3102924762)78.7/90:0.0718123174,Brachypodium_Bradi4g12678.2.p_360_568:1.2152154651)58.1/42:0.0848579362)88.9/36:0.0630248905,(Brachypodium_Bradi4g09577.1.p_160_373:0.6241901600,(Oryza_LOC_Os11g46070.1_186_385:0.5895101971,Hordeum_HORVU5Hr1G096620.2_154_398:0.5833160095)90.1/69:0.1791680211)81/29:0.1292943688)47.8/22:0.0508709327)99.3/68:0.1160564489,((((((Panicum_Pahal.C03866.1_173_396:0.2278772583,(((Oryza_LOC_Os12g17410.1_137_354:0.0468754807,Oryza_LOC_Os12g17480.1_173_390:0.0362032758)98.4/100:0.1150800136,Panicum_Pahal.C04464.1_148_309:0.2067872395)86.7/87:0.0627512790,Oryza_LOC_Os12g17090.1_173_397:0.4246173181)47.6/64:0.0367666328)85.7/80:0.0480843227,Oryza_LOC_Os12g17490.1_172_409:0.2153917318)98.5/100:0.1302319632,(Brachypodium_Bradi4g20527.4.p_194_420:0.0984217066,Oryza_LOC_Os11g16470.2_199_420:0.1753929250)99.5/100:0.1596299217)86.9/79:0.0533322262,Oryza_LOC_Os11g16530.2_2_188:0.2731464078)90.2/95:0.0672278564,Oryza_LOC_Os08g29854.1_187_395:0.5113629401)63.2/47:0.0401155113,(((((Oryza_LOC_Os11g13430.1_182_426:0.0532577522,Oryza_LOC_Os11g13440.1_182_425:0.0882791397)60.4/75:0.0452322194,Zea_Zm00001d007056_P001_179_436:0.3021949632)90/88:0.0847676612,Oryza_LOC_Os11g13510.1_198_425:0.1266329887)95.9/91:0.1215124854,Oryza_LOC_Os11g13410.1_196_440:0.3593248569)100/100:0.2165736429,(Oryza_LOC_Os08g29809.1_190_400:0.5721464971,(((((Brachypodium_Bradi4g02825.2.p_244_476:0.1374298470,((Oryza_LOC_Os08g07950.1_80_316:0.5132553574,(Oryza_LOC_Os08g07774.1_9_172:0.0203267361,Oryza_LOC_Os08g07890.1_207_367:0.0957303639)97.1/100:0.1443111697)87.4/82:0.1129938072,Panicum_Pahal.F01166.1_205_365:0.2133461943)92/72:0.0986376229)0/24:0.0448009951,Brachypodium_Bradi3g15594.2.p_180_416:0.1663267446)59/27:0.0486314941,(Brachypodium_Bradi3g15592.1.p_180_404:0.1928683186,Oryza_LOC_Os12g30080.1_200_391:0.3754951150)0/31:0.0767184703)73.5/35:0.0409798175,(((Panicum_Pahal.F01172.1_183_408:0.0150695142,(Panicum_Pahal.F01175.1_174_408:0.0099833745,Panicum_Pahal.F01176.1_185_408:0.0000020643)93.3/88:0.0099464249)0/3:0.0000021718,Panicum_Pahal.F01170.1_181_408:0.0098410204)90/92:0.0248995314,Panicum_Pahal.F01165.1_183_408:0.0162667625)100/100:0.3090265386)95.6/93:0.0999937152,Brachypodium_Bradi4g41708.1.p_158_351:0.3271622959)98.1/100:0.1694098017)57.9/59:0.0406165452)87.1/73:0.0554022482)85.6/46:0.0231433669)95/71:0.0492583798,((((((((Brachypodium_Bradi4g04655.5.p_177_421:0.1035631348,Brachypodium_Bradi4g04657.2.p_234_461:0.0966931257)18/44:0.0069869910,Hordeum_HORVU5Hr1G022730.1_177_420:0.0719669034)94.9/98:0.0489829365,((Panicum_Pahal.I04559.1_178_420:0.0645977248,Zea_Zm00001d041584_P001_187_413:0.2431386684)96.2/91:0.0693676747,Oryza_LOC_Os12g37740.1_203_448:0.0861998373)32.2/64:0.0227605818)99.9/100:0.1167961883,(Panicum_Pahal.I04558.1_185_430:0.0994228695,((Brachypodium_Bradi4g04662.3.p_183_427:0.1195545818,Oryza_LOC_Os12g37760.1_172_417:0.1367303117)54/67:0.0159254565,Oryza_LOC_Os12g37770.1_245_473:0.1326777894)93.3/95:0.0414619900)99.8/100:0.1053980818)89.7/87:0.0376089768,(((Panicum_Pahal.H00361.1_183_418:0.1109287889,Zea_Zm00001d017954_P001_179_418:0.0922748006)92.2/99:0.0732034200,Brachypodium_Bradi4g12877.1.p_203_436:0.1877851032)98.7/100:0.1385122317,Hordeum_HORVU3Hr1G112930.1_179_420:0.4481896927)97.1/94:0.1288760802)11.7/32:0.0175455304,(((((Panicum_Pahal.B01060.1_174_390:0.2682977491,Zea_Zm00001d040743_P001_174_414:0.2982403858)94.8/95:0.1428308376,(Panicum_Pahal.H00652.1_140_359:0.0103738270,Panicum_Pahal.H00657.1_146_384:0.0279604689)100/100:0.4077939576)50.2/71:0.0357218578,Oryza_LOC_Os01g23380.1_190_430:0.6597828343)97.2/100:0.1846975005,(Brachypodium_Bradi2g12497.1.p_189_422:0.1102195753,Hordeum_HORVU7Hr1G110630.1_244_472:0.1427382170)99.9/100:0.2509781173)100/100:0.3858919999,(((Oryza_LOC_Os11g17330.1_191_421:0.2417252991,Brachypodium_Bradi2g57534.1.p_188_432:0.1678923434)22.5/45:0.0214778160,Oryza_LOC_Os11g15500.1_175_425:0.2461440715)83.9/84:0.0401137486,Oryza_LOC_Os11g15190.1_171_413:0.2442749736)98.6/100:0.1464947540)81.2/24:0.0677216387)30.3/16:0.0151911837,(((((Oryza_LOC_Os07g27370.1_109_351:0.3144699292,((Oryza_LOC_Os06g06860.1_1_222:0.0469056997,Oryza_LOC_Os06g06850.1_194_417:0.0655166425)100/100:0.5412786427,Oryza_LOC_Os11g14380.1_168_408:0.2487030126)80.2/82:0.0457936036)91.8/90:0.1029592368,Zea_Zm00001d018786_P001_168_409:0.3954801442)89.1/87:0.0766040817,((((((Brachypodium_Bradi2g39648.1.p_176_416:0.0582917013,Brachypodium_Bradi2g39622.1.p_207_363:0.0582658649)91.6/94:0.0684419798,(Brachypodium_Bradi2g39537.1.p_176_416:0.0896559960,Brachypodium_Bradi2g39576.1.p_174_371:0.1455693283)98.5/100:0.1003702564)95/96:0.0581710011,Brachypodium_Bradi5g03989.1.p_177_417:0.1496771563)91.7/92:0.0384023748,Brachypodium_Bradi1g55672.1.p_195_422:0.1618154959)82.7/91:0.0307566341,Brachypodium_Bradi5g02786.1.p_171_396:0.2551268860)96.1/99:0.1075103262,Zea_Zm00001d007323_P001_196_422:0.3035273821)98.5/100:0.1426434044)18.3/62:0.0302300290,((((((Panicum_Pahal.C02772.1_201_437:0.3082056698,(Brachypodium_Bradi3g14033.3.p_164_392:0.2811766218,(((Brachypodium_Bradi4g02552.1.p_180_426:0.0803750894,Brachypodium_Bradi4g02528.1.p_222_379:0.0427337971)11.3/39:0.0175705504,((Brachypodium_Bradi4g02535.2.p_162_374:0.0615850083,Brachypodium_Bradi4g02544.2.p_175_370:0.0349420231)91.4/100:0.0265005225,Brachypodium_Bradi4g02625.1.p_198_424:0.0717265730)93.2/95:0.0393416362)93.7/98:0.0723229690,(Hordeum_HORVU5Hr1G007040.1_187_409:0.0591945951,Hordeum_HORVU5Hr1G006960.1_184_412:0.0427584851)100/100:0.3010754298)98.1/98:0.1119109017)80.8/78:0.0593745196)75.1/70:0.0244960600,((((Brachypodium_Bradi4g03005.1.p_190_417:0.1335845860,(Hordeum_HORVU6Hr1G092540.1_173_416:0.2167040779,Hordeum_HORVU0Hr1G015160.1_58_276:0.5855289644)81.3/80:0.0283286030)79.1/71:0.0316256636,Hordeum_HORVU6Hr1G094200.2_194_421:0.1714670534)81/75:0.0351308137,Brachypodium_Bradi3g15277.3.p_1_215:0.1508143082)73.7/58:0.0142412290,Hordeum_HORVU6Hr1G084930.1_179_422:0.2952071243)88.4/85:0.0611674268)58.7/47:0.0180456311,((Oryza_LOC_Os08g28570.1_146_373:0.0621621296,Oryza_LOC_Os08g28540.1_174_418:0.0951122821)99.9/100:0.1182410620,Brachypodium_Bradi3g34722.1.p_174_421:0.1520776431)85.4/63:0.0251355762)84.4/55:0.0269913384,Hordeum_HORVU6Hr1G075320.1_211_450:0.2202645075)100/100:0.1818455093,(Brachypodium_Bradi3g34723.1.p_25_265:0.2463853741,Brachypodium_Bradi3g34697.9.p_174_397:0.3670796170)84.9/70:0.0679391413)17.2/53:0.0274013688,Oryza_LOC_Os08g28460.1_7_189:0.3775757063)96.3/87:0.0863449275)70.8/82:0.0690177275,(Panicum_Pahal.J00026.1_200_424:0.0000022437,Panicum_Pahal.B00921.1_200_424:0.0048154522)100/100:0.5564862645)62.2/43:0.0302525143)83.5/19:0.0554496279,((((Panicum_Pahal.F02687.1_169_429:0.1383052235,Panicum_Pahal.F02684.1_172_424:0.2060744912)93.1/97:0.0936246306,Oryza_LOC_Os08g31780.1_173_427:0.2567984486)91.8/96:0.0828609884,Oryza_LOC_Os08g31800.1_187_435:0.3263181777)99.7/100:0.1737844163,((((Panicum_Pahal.H01372.1_200_429:0.2853521552,Oryza_LOC_Os01g21240.1_72_316:0.4384876254)91.6/99:0.0721126547,((Brachypodium_Bradi2g11931.1.p_168_387:0.2174328474,(Brachypodium_Bradi3g42037.5.p_6_232:0.2143205152,Hordeum_HORVU3Hr1G010310.10_170_390:0.2750150358)65.2/73:0.0612365559)62.7/61:0.0323033486,Hordeum_HORVU3Hr1G004100.1_97_325:0.2467271678)93.8/99:0.0697942084)96.7/97:0.0839619555,((Brachypodium_Bradi1g44542.1.p_199_427:0.1537248786,Zea_Zm00001d052483_P001_183_423:0.2378790333)98.1/99:0.1152865164,(Panicum_Pahal.C03791.1_187_415:0.2990627351,Oryza_LOC_Os12g28100.1_176_414:0.3456993367)88.7/84:0.0712793109)81.8/65:0.0235832355)76.5/58:0.0541453782,Oryza_LOC_Os12g28070.1_190_417:0.5937425967)96.8/99:0.1512688489)89.4/38:0.0644198531)68.6/20:0.0352289367)90.8/34:0.0456282095,(((((Oryza_LOC_Os02g17304.1_173_413:0.2801538309,(((((Panicum_Pahal.H01920.1_174_412:0.0044015955,Panicum_Pahal.H01923.1_174_412:0.0000024479)98.2/99:0.0177133129,Panicum_Pahal.H01944.1_177_415:0.0000020069)83.8/68:0.0043756535,Panicum_Pahal.H01947.1_177_415:0.0000020645)0/64:0.0000024338,Panicum_Pahal.H01946.1_174_412:0.0087910853)98.4/100:0.1396266280,Panicum_Pahal.H01921.1_181_346:0.1654101976)97.1/97:0.1186722962)60.3/93:0.1269333435,(Oryza_LOC_Os11g46200.1_285_484:0.6521839073,(Zea_Zm00001d024990_P001_168_394:0.3377720494,Zea_Zm00001d024990_P001_903_1102:0.3236737239)97.3/100:0.3220870859)100/99:0.9612704779)34.2/55:0.0690318053,(((Panicum_Pahal.C00209.1_169_411:0.1810765452,Hordeum_HORVU7Hr1G006150.5_317_539:0.1650480254)88.6/83:0.0731061265,Hordeum_HORVU1Hr1G089890.4_5_159:0.1443450124)99.9/100:0.2961323797,Oryza_LOC_Os03g46550.1_175_414:0.4254180769)82.7/62:0.0630720101)90.7/85:0.0756796166,Panicum_Pahal.H02318.1_179_415:0.3985109821)86.9/72:0.0547296300,((((((Brachypodium_Bradi2g37172.3.p_67_310:0.0952743471,Brachypodium_Bradi2g37166.1.p_176_428:0.0999139778)0/41:0.0111478619,Hordeum_HORVU1Hr1G005470.8_208_400:0.1398456875)94.5/94:0.0471226460,Brachypodium_Bradi2g39207.1.p_178_423:0.1047556297)64.4/68:0.0243878112,((((Brachypodium_Bradi1g01407.2.p_186_429:0.1183874447,Brachypodium_Bradi1g01257.1.p_177_420:0.1479392056)33.8/59:0.0290131440,Hordeum_HORVU5Hr1G123480.1_178_424:0.1646026312)2.3/29:0.0241967840,Brachypodium_Bradi1g01387.4.p_193_423:0.2302548831)72.7/43:0.0101516890,((Panicum_Pahal.E00583.1_177_422:0.0079340658,Panicum_Pahal.E00598.1_187_422:0.0063945551)97/100:0.0703647196,Hordeum_HORVU6Hr1G090470.6_215_402:0.1060032362)98.7/100:0.0981607973)89/82:0.0326109885)91/82:0.0332772516,(Brachypodium_Bradi1g51687.1.p_176_420:0.2208395811,Oryza_LOC_Os10g04110.1_176_395:0.2660602273)73.9/67:0.0180166093)99.9/100:0.2039281529,Oryza_LOC_Os08g28600.1_174_423:0.3544839522)93.3/90:0.0728214306)85.5/67:0.0310212594)85.8/30:0.0415323638,(((((((((((Oryza_LOC_Os08g10440.1_178_419:0.0650148987,Oryza_LOC_Os08g10430.1_2_225:0.0628732728)89.5/90:0.0496701770,Oryza_LOC_Os08g01580.1_184_417:0.3196470228)91.7/92:0.0621461235,(Oryza_LOC_Os08g10260.1_172_414:0.1300463602,Panicum_Pahal.F01343.1_135_379:0.6271649708)99.2/99:0.1817993105)52/60:0.0512902657,((((((Brachypodium_Bradi3g03597.1.p_175_411:0.0188863622,Brachypodium_Bradi3g03874.2.p_428_661:0.0180685918)93/96:0.0338512242,(Brachypodium_Bradi3g03587.1.p_177_412:0.0109851901,Brachypodium_Bradi3g03878.1.p_141_366:0.0101170699)89/98:0.0265115182)100/99:0.1720532740,(Brachypodium_Bradi3g03882.1.p_176_413:0.1098263613,Hordeum_HORVU6Hr1G021850.1_172_411:0.2813740526)24.4/47:0.0171765196)90.6/85:0.0523802567,Hordeum_HORVU1Hr1G094320.1_173_412:0.3058822560)77.6/67:0.0307521078,Hordeum_HORVU6Hr1G084840.1_206_442:0.2734031412)41.3/56:0.0301965352,Brachypodium_Bradi3g55006.2.p_54_290:0.3782994626)84.2/74:0.0414197533)99.1/99:0.1150184331,Oryza_LOC_Os12g13550.1_178_412:0.3463904897)85.5/78:0.0560358472,Oryza_LOC_Os07g26430.1_673_893:0.5541184701)0/23:0.0066525428,(Brachypodium_Bradi4g40583.3.p_176_409:0.1695994291,Oryza_LOC_Os12g09240.1_171_407:0.2262155152)100/100:0.2081142100)77.5/65:0.0368975970,(((Brachypodium_Bradi3g00757.1.p_167_410:0.1873803255,Hordeum_HORVU7Hr1G046370.1_1_153:0.1842765052)82.4/81:0.0416060641,Hordeum_HORVU6Hr1G011750.1_168_406:0.1891262363)91/93:0.0511164947,Hordeum_HORVU6Hr1G090890.1_170_411:0.1791792092)100/100:0.1879003089)86/37:0.0289709611,(((((Oryza_LOC_Os11g11920.1_156_396:0.3031098366,(Panicum_Pahal.H01961.1_161_401:0.2027670599,Panicum_Pahal.H00862.1_31_235:0.2245649403)99/100:0.1730587776)95/96:0.1031474418,Oryza_LOC_Os11g11810.1_180_395:0.3704742289)98.7/100:0.1547812854,((((((((Oryza_LOC_Os05g40150.1_183_423:0.1145766484,Oryza_LOC_Os11g45750.2_274_516:0.1475007932)78.8/76:0.0456399800,Oryza_LOC_Os11g45970.1_216_458:0.3023144864)63.3/72:0.0497646360,Panicum_Pahal.C04627.1_229_458:0.2137469630)94.3/99:0.0576773686,Brachypodium_Bradi4g09886.2.p_204_446:0.2843330210)99.1/100:0.1110596761,Oryza_LOC_Os12g18360.1_214_463:0.4353255590)43.4/49:0.0302830679,((((Brachypodium_Bradi4g13987.1.p_167_408:0.1936663700,Hordeum_HORVU1Hr1G004040.1_180_422:0.1885610808)91.7/92:0.0650120765,Brachypodium_Bradi4g10450.1.p_202_443:0.3649042807)78.5/79:0.0660669072,Oryza_LOC_Os11g38000.1_129_339:0.9707518822)82.2/96:0.1573321655,(Panicum_Pahal.C03320.1_176_418:0.1897883515,Panicum_Pahal.H01377.1_162_403:0.1907224822)99.5/100:0.1535151713)85.9/71:0.0501916503)87.6/75:0.0421428437,(((Brachypodium_Bradi4g09788.2.p_228_462:0.0587441491,Brachypodium_Bradi1g78926.1.p_270_500:0.0314290683)99.4/100:0.1897605944,Brachypodium_Bradi3g34961.1.p_201_424:0.3459251795)94.4/89:0.1325908975,Hordeum_HORVU7Hr1G002930.1_7_157:0.2093998225)98.9/100:0.1968348965)48.5/46:0.0297507434,(Oryza_LOC_Os11g11580.1_149_391:0.3343323441,Brachypodium_Bradi4g24914.1.p_182_424:0.3339755857)97.9/99:0.1328460426)87.4/57:0.0483181993)46.6/43:0.0423535673,((Brachypodium_Bradi4g12895.1.p_201_433:0.1101841581,Brachypodium_Bradi2g09434.1.p_601_844:0.0987199379)97.6/97:0.1082793887,(Oryza_LOC_Os10g22484.1_186_428:0.2734902505,((Brachypodium_Bradi1g51961.5.p_490_733:0.1798020235,(Hordeum_HORVU7Hr1G000320.1_220_462:0.0159077110,Hordeum_HORVU7Hr1G000040.10_1_205:0.0148468601)100/100:0.2403933116)96.4/93:0.0870681358,Hordeum_HORVU7Hr1G000690.1_189_429:0.2715417297)77.7/80:0.0542580279)9.9/59:0.0529121273)100/100:0.2476121110)99.9/100:0.1635414805,Panicum_Pahal.H00814.1_195_418:0.3997627205)27.4/26:0.0304887338)72.1/36:0.0154044429,Panicum_Pahal.A01742.1_185_426:0.4975368809)91.8/90:0.0788050783,(((Panicum_Pahal.C04825.1_238_469:0.0095343699,Panicum_Pahal.J00022.1_115_322:0.0000020643)0/55:0.0000023163,((Panicum_Pahal.C04850.1_191_422:0.0000020643,Panicum_Pahal.J00023.1_191_422:0.0047538352)0/56:0.0000014031,Panicum_Pahal.J00024.1_18_170:0.0369108958)97.7/53:0.0047468694)94.5/90:0.1315939956,Hordeum_HORVU3Hr1G005090.1_62_217:0.3111392997)99.4/100:0.1902787124)96.5/90:0.0919610850)68.9/31:0.0110681864,Oryza_LOC_Os02g35210.1_180_401:0.4322900573)71.2/39:0.0500560973,((Brachypodium_Bradi4g07017.1.p_202_420:0.4823820897,Oryza_LOC_Os12g31160.1_167_399:0.4753350066)66.7/63:0.0612964787,(Brachypodium_Bradi4g01117.3.p_235_476:0.5687773225,(Brachypodium_Bradi3g58937.5.p_158_375:0.0121847824,Hordeum_HORVU3Hr1G001250.1_182_396:0.0604801034)100/100:0.5402036389)92.2/95:0.1567773191)98.9/99:0.2171190907)95.9/83:0.0969835376,((((((Panicum_Pahal.J00109.1_182_444:0.0461994250,Panicum_Pahal.J00107.1_181_444:0.0478048982)91.6/88:0.0326416543,Oryza_LOC_Os06g06400.1_181_444:0.1236289792)73.6/66:0.0140265366,((Brachypodium_Bradi1g48747.1.p_190_456:0.1297395380,Oryza_LOC_Os06g06390.1_16_175:0.0591452503)94.8/90:0.0683038405,Oryza_LOC_Os06g06380.1_181_446:0.1100348550)77.7/67:0.0167115289)100/100:0.2978264947,Ananas_Aco006962.1_18_256:0.4030498800)89.3/91:0.0822740976,(Oryza_LOC_Os07g40810.1_191_452:0.1929789253,(Brachypodium_Bradi1g22500.2.p_185_438:0.0894394471,Hordeum_HORVU2Hr1G033910.1_187_439:0.1540350699)98.4/100:0.1403466579)99.9/100:0.2934896927)96.4/94:0.1139756244,((((((Brachypodium_Bradi1g01250.4.p_317_483:0.2691958079,Hordeum_HORVU3Hr1G002150.1_199_445:0.2061897260)88/90:0.0836138124,(Oryza_LOC_Os11g46210.1_319_502:0.3735483926,Hordeum_HORVU4Hr1G051540.1_12_167:0.2981798923)87.1/90:0.0823952757)82.8/79:0.0570184247,(Oryza_LOC_Os10g04180.1_194_484:0.2468186464,Zea_Zm00001d024979_P001_199_365:0.2842536650)98.6/100:0.2781742722)97.7/99:0.1762318618,(((Panicum_Pahal.A01099.1_295_468:0.2650489791,Brachypodium_Bradi4g12684.1.p_181_464:0.1703409210)99.8/100:0.2658170897,(Brachypodium_Bradi4g09597.1.p_200_463:0.1895034717,Zea_Zm00001d037648_P001_187_472:0.2471288460)44.5/58:0.0418393841)57.7/61:0.0416867644,Zea_Zm00001d024978_P001_143_329:0.3393179613)97.7/100:0.1876889222)14.4/47:0.0611187510,(((Panicum_Pahal.B02566.1_288_454:0.3863663750,(Hordeum_HORVU2Hr1G006480.1_189_444:0.2128201263,Hordeum_HORVU5Hr1G062610.1_301_476:0.3972081468)44.9/46:0.0787063501)64.8/49:0.0440891614,Oryza_LOC_Os11g46080.1_222_412:0.5312306988)55/45:0.0438311833,Panicum_Pahal.B00945.1_186_383:0.4697526956)99/100:0.2852053950)99.8/100:0.2974696665,((((Brachypodium_Bradi4g15067.1.p_201_439:0.5488647537,(Panicum_Pahal.H00465.1_195_407:0.0328023655,Panicum_Pahal.H00653.1_195_408:0.0193188853)90.8/95:0.0731912914)84.4/87:0.0875543234,(Oryza_LOC_Os11g39320.1_246_498:0.0412821232,Oryza_LOC_Os11g39160.1_197_437:0.0466543198)100/100:0.3147566710)84.3/81:0.0477675720,(Panicum_Pahal.H00640.1_182_433:0.0000027649,Panicum_Pahal.H00462.1_165_344:0.0524769085)100/100:0.2199415424)100/100:0.3046314687,((Panicum_Pahal.H00651.1_125_369:0.0039801191,Panicum_Pahal.H00656.1_142_386:0.0054722308)98.9/100:0.1624720902,Panicum_Pahal.H00649.1_192_382:0.2039725828)99.5/100:0.3028953834)93.3/95:0.1526625042)99.7/100:0.2456620940)17.5/28:0.0199800047)85.7/58:0.0445936180,(((Panicum_Pahal.B00443.1_190_437:0.2091636154,Oryza_LOC_Os10g41900.1_14_174:0.2957904826)88.4/90:0.0641623468,((Oryza_LOC_Os02g19750.1_167_431:0.3593553233,Hordeum_HORVU5Hr1G007730.1_6_225:0.3481748357)0/35:0.0224747184,Brachypodium_Bradi4g06611.2.p_153_399:0.2178794854)86.4/81:0.0493981614)70.4/75:0.1116982130,Oryza_LOC_Os07g09900.1_29_191:0.4850383011)98/94:0.2878363588)44.1/54:0.0747263109,(Brachypodium_Bradi4g15060.2.p_201_428:1.0184399165,((((Oryza_LOC_Os11g39310.1_97_317:0.0580613769,Oryza_LOC_Os11g39330.1_164_382:0.1149488888)86.6/92:0.0376518648,Oryza_LOC_Os11g39190.1_174_415:0.0531951246)99.3/100:0.2907209691,Zea_Zm00001d007603_P001_210_467:0.4718289433)88.2/90:0.1676900992,(Panicum_Pahal.H00650.1_92_297:0.0354748463,Panicum_Pahal.H00655.1_47_270:0.0786991707)100/100:0.6334956864)95.3/95:0.3418567956)99.5/97:0.5796890492)54.7/75:0.0793005111,((((((Brachypodium_Bradi4g01113.3.p_116_317:0.6179023392,Brachypodium_Bradi4g12735.1.p_401_603:0.4696292608)87.9/77:0.1587918799,(Oryza_LOC_Os08g14830.1_180_424:0.7129541723,((Brachypodium_Bradi3g58951.2.p_176_380:0.6075423718,Zea_Zm00001d048639_P001_138_341:0.6403361422)23/47:0.0737688424,Oryza_LOC_Os12g31200.1_160_378:0.6425322664)6.9/7:0.0184562575)49.6/16:0.0542086034)90.3/77:0.1128213760,Hordeum_HORVU7Hr1G116000.1_163_400:0.5782598567)40.6/52:0.0765170713,Brachypodium_Bradi4g07027.1.p_174_404:0.7580367509)33.9/37:0.0661312403,Hordeum_HORVU3Hr1G010990.1_162_364:0.9230278746)17/56:0.0346781390,(((Brachypodium_Bradi4g22017.1.p_192_428:0.3587817110,((Panicum_Pahal.H01960.1_161_363:0.1877282096,Oryza_LOC_Os11g11940.1_170_389:0.3485453306)75.5/69:0.0605802138,(Hordeum_HORVU4Hr1G016010.1_176_402:0.1765469696,Hordeum_HORVU5Hr1G118870.1_167_376:0.3161942837)99.4/100:0.2090831350)62.2/69:0.0437215165)98.6/100:0.2155549551,((((Brachypodium_Bradi4g12893.1.p_190_416:0.1600498500,Brachypodium_Bradi2g09427.1.p_205_423:0.0383945189)95.5/97:0.0994881754,Brachypodium_Bradi1g51954.2.p_98_330:0.3683823448)96.1/97:0.1328139220,Oryza_LOC_Os11g27430.1_169_413:0.3137847463)94.7/99:0.1558361919,((Brachypodium_Bradi3g34967.1.p_144_368:0.5013125242,Hordeum_HORVU7Hr1G002960.1_186_518:0.3513066320)92.3/95:0.3436234364,Zea_Zm00001d048635_P001_179_390:1.2824097482)82.4/85:0.2992674855)89.2/79:0.1206322763)96.3/86:0.1518858521,((Oryza_LOC_Os11g11550.1_189_398:0.4569609578,(Brachypodium_Bradi4g24887.1.p_173_390:0.0978607573,Hordeum_HORVU7Hr1G120050.1_170_361:0.1574206958)99.3/100:0.2506165878)95.8/95:0.1748651344,(((Brachypodium_Bradi4g36976.1.p_175_421:0.1536484555,((Oryza_LOC_Os05g40160.1_192_433:0.0969963755,Oryza_LOC_Os11g45790.1_178_380:0.2069558181)95.2/93:0.0726352632,Panicum_Pahal.C04628.1_176_409:0.2252284964)71.8/71:0.0370350597)97.9/99:0.1556933266,(Oryza_LOC_Os08g30660.1_169_368:0.5493685338,((Panicum_Pahal.H01379.1_208_388:0.0364325814,Panicum_Pahal.C03321.1_233_428:0.1113854795)99.7/100:0.2641766988,((Brachypodium_Bradi4g10453.1.p_168_389:0.0786108059,Brachypodium_Bradi4g10672.1.p_143_341:0.2019204064)100/100:0.8291082288,(Brachypodium_Bradi4g13978.1.p_196_441:0.3516112379,Hordeum_HORVU1Hr1G004030.1_236_436:0.0996558311)98.2/100:0.3025620777)72.4/74:0.0935252743)86.1/82:0.0865015945)80.2/70:0.0761187461)60.6/66:0.0790717350,Oryza_LOC_Os12g18374.1_183_396:0.4250776193)94.6/96:0.1281025547)92/91:0.1100167768)93.3/80:0.0962785610)99.6/95:0.2859202626)96.5/92:0.1505738388,((Panicum_Pahal.F02141.1_198_441:0.3012332226,Oryza_LOC_Os08g13800.1_191_392:0.3695827525)100/100:0.7464796561,((Oryza_LOC_Os11g43420.1_197_428:1.1443461593,Hordeum_HORVU5Hr1G091790.1_229_443:1.4206339715)32.3/68:0.2325757139,Oryza_LOC_Os11g43410.1_187_338:0.7452071592)86.9/92:0.3319778322)83.2/82:0.1519434448)88.4/70:0.0794678732,Mimulus_Migut.G00551.1.p_141_385:1.2341790929)0/27:0.0000028269,((((((((((Panicum_Pahal.F00534.1_175_336:0.0803703078,Panicum_Pahal.F00537.1_175_339:0.0913560389)99.7/100:0.2224620637,(Brachypodium_Bradi2g39560.1.p_176_334:0.2053479449,(Hordeum_HORVU6Hr1G093690.1_53_207:0.1945054887,Hordeum_HORVU6Hr1G093620.1_187_362:0.1591784051)100/100:0.3509433829)55.6/70:0.0585121291)95.9/93:0.1426454549,(Panicum_Pahal.I00567.1_172_349:0.2872314560,(Oryza_LOC_Os12g37290.1_207_391:0.3785957079,(Hordeum_HORVU5Hr1G019310.2_182_356:0.3255376188,Hordeum_HORVU1Hr1G003010.1_173_361:0.4139814227)85.9/75:0.0805370682)68.2/64:0.0662439529)97.4/94:0.1717607273)82.9/63:0.0664385379,((Oryza_LOC_Os08g42710.1_187_353:0.2083595506,Oryza_LOC_Os08g42700.1_210_365:0.1204866359)99.9/100:0.5661799572,Hordeum_HORVU7Hr1G021680.1_133_322:0.3220440634)67.6/53:0.0410140113)91.8/73:0.0931546072,(((((Brachypodium_Bradi4g21950.6.p_182_377:0.2709014744,Brachypodium_Bradi4g23880.1.p_180_357:0.2197138771)73.8/60:0.0182494513,((Brachypodium_Bradi3g07775.1.p_180_357:0.1826165361,(((Brachypodium_Bradi1g29352.2.p_205_357:0.3176087380,Brachypodium_Bradi1g29381.2.p_176_343:0.3090385340)32.9/64:0.0480610497,(Hordeum_HORVU0Hr1G018710.1_187_351:0.0000023033,Hordeum_HORVU0Hr1G037720.1_75_240:0.0000020643)100/100:0.2484717148)89.6/92:0.0654834499,Hordeum_HORVU7Hr1G118470.1_192_358:0.2531991993)92.1/98:0.0681001906)95.1/93:0.0938889272,((Panicum_Pahal.H00474.1_204_355:0.5621520071,Hordeum_HORVU4Hr1G015880.1_209_374:0.2038376211)50/34:0.0599184448,(Hordeum_HORVU7Hr1G119800.2_190_368:0.3476866919,Hordeum_HORVU2Hr1G037710.1_190_382:0.3888220418)79.3/75:0.0627898529)67.3/38:0.0136304346)82.8/57:0.0286853242)96.4/92:0.0863001919,(Oryza_LOC_Os11g39550.1_165_324:0.0000028013,Oryza_LOC_Os11g39600.1_164_323:0.0000020508)100/100:0.6237151170)0/20:0.0000027030,(Brachypodium_Bradi4g39317.6.p_182_369:0.3544754537,(Brachypodium_Bradi5g01546.1.p_190_366:0.4602646553,(Zea_Zm00001d052992_P001_82_269:0.1836470156,Zea_Zm00001d052996_P001_182_338:0.3541305341)88.5/87:0.0673733977)84.2/73:0.0520144903)76.6/56:0.0278599230)85.6/33:0.0515024967,(Oryza_LOC_Os04g12830.1_191_369:0.3737988410,Oryza_LOC_Os06g37840.1_187_368:0.4519302040)88.9/91:0.1052729106)99.9/99:0.2632582743)56.7/48:0.0501082917,((((Brachypodium_Bradi2g38828.1.p_177_365:0.1131270979,Brachypodium_Bradi2g38839.1.p_57_240:0.1020876005)92/97:0.1152624025,(((((Brachypodium_Bradi2g38810.2.p_177_366:0.0470790461,Brachypodium_Bradi2g38800.3.p_179_364:0.0965343521)97/71:0.0780340734,Brachypodium_Bradi2g38906.1.p_165_351:0.0822254941)88.2/20:0.0394917390,Hordeum_HORVU5Hr1G060970.1_177_381:0.1259770674)18.3/8:0.0156571086,Hordeum_HORVU5Hr1G005650.5_173_368:0.0987915764)89.7/62:0.0638419507,Zea_Zm00001d023553_P001_165_326:0.3484737555)81.9/33:0.0619744795)84.5/73:0.0868069658,Brachypodium_Bradi4g25041.1.p_189_376:0.5079588159)86.6/92:0.1497308763,Panicum_Pahal.F01606.1_174_362:0.3818194163)88/72:0.0942162950)99.8/100:0.6852051486,(Panicum_Pahal.C00966.1_368_619:0.0000025665,Panicum_Pahal.C00963.1_368_623:0.0274678617)100/100:0.9058691802)78.2/46:0.1427565261,((Oryza_LOC_Os08g42710.1_401_565:0.7620576422,(Oryza_LOC_Os02g27540.1_26_250:0.0760652743,Oryza_LOC_Os02g27680.1_29_190:0.0602008689)99.3/100:0.5078901990)90.8/97:0.2698782698,((((((((((((Brachypodium_Bradi4g21950.6.p_455_685:0.2722078027,Brachypodium_Bradi4g23880.1.p_416_606:0.2480968192)31.9/34:0.0188126919,(Brachypodium_Bradi1g29370.3.p_194_415:0.3833196932,Hordeum_HORVU0Hr1G018710.1_395_600:0.2869514058)84.5/35:0.0593272450)81.6/29:0.0188926780,(((Hordeum_HORVU7Hr1G119800.2_418_594:0.2890349774,Hordeum_HORVU7Hr1G119800.2_650_894:0.0824727513)98.9/100:0.2186493805,Hordeum_HORVU2Hr1G037710.1_429_651:0.3541185251)99.3/100:0.1628384297,Hordeum_HORVU4Hr1G015880.1_429_676:0.2057307443)95.9/86:0.0793066383)53.7/33:0.0291866668,(Zea_Zm00001d052992_P001_321_538:0.1620979646,Zea_Zm00001d052996_P001_421_572:0.2314627779)90.3/78:0.0447446818)73.7/23:0.0189781704,(Brachypodium_Bradi3g07775.1.p_415_662:0.3706508823,(Brachypodium_Bradi1g29352.2.p_557_738:0.0418713455,Brachypodium_Bradi1g29381.2.p_387_592:0.0556791396)100/100:0.4532046933)22.4/23:0.0331268726)81.4/60:0.0487603349,((Panicum_Pahal.H01991.1_372_578:0.2913801055,Panicum_Pahal.H01971.1_178_340:0.1743770507)25.8/58:0.0965958741,Panicum_Pahal.H01986.1_358_548:0.5881281314)97.9/99:0.1917560223)98.8/99:0.1875589724,((((Brachypodium_Bradi1g29267.2.p_601_753:0.0176182548,(Brachypodium_Bradi4g02490.2.p_622_776:0.2266283244,Brachypodium_Bradi4g02500.3.p_269_419:0.1594732731)98.3/100:0.1795706608)99.6/100:0.3410990170,Brachypodium_Bradi3g60250.3.p_394_600:0.5243578092)91.4/92:0.1606966310,(((Brachypodium_Bradi1g29267.2.p_807_1001:0.1327169566,(Brachypodium_Bradi4g02490.2.p_819_1013:0.1908634610,Brachypodium_Bradi4g02500.3.p_477_678:0.1968481314)12.6/52:0.0431700951)100/100:0.3233980156,Brachypodium_Bradi4g02520.3.p_635_853:0.3518164558)86.9/74:0.0967151692,(Brachypodium_Bradi1g01551.1.p_370_539:0.5904021385,Brachypodium_Bradi1g29360.3.p_20_186:0.4043072231)16.2/34:0.0265984206)85.4/66:0.0866078634)83.5/72:0.0676555384,((Panicum_Pahal.J00598.1_561_758:0.1865202237,Panicum_Pahal.J00596.1_347_567:0.3762668870)99.3/100:0.2907999301,Hordeum_HORVU7Hr1G119570.8_860_1037:0.3363308738)94/89:0.1511767624)99/96:0.2226489496)76.4/49:0.0587288956,(Brachypodium_Bradi4g39317.6.p_419_649:0.3712987987,(Oryza_LOC_Os11g39550.1_486_644:0.0000020643,Oryza_LOC_Os11g39590.1_86_245:0.0000020643)100/100:0.3433792618)38.8/57:0.0556739926)58.2/36:0.0382040598,(Panicum_Pahal.H00474.1_398_585:0.3760080663,(Oryza_LOC_Os08g14850.1_435_670:0.3555547317,Panicum_Pahal.H00478.1_64_238:0.2053513434)97.6/100:0.2760044945)99.3/99:0.3705858323)28.7/65:0.1082221852,Brachypodium_Bradi5g01546.1.p_389_616:0.6607886977)24.6/53:0.0726990757,Oryza_LOC_Os04g12830.1_411_573:0.5948458240)79.3/63:0.0776369793,Oryza_LOC_Os06g37820.1_75_231:0.6411875505)99.7/100:0.4880280795)92.1/51:0.2041261057)36.6/62:0.0713756302,(((((((Panicum_Pahal.F00534.1_406_661:0.0024555162,(Panicum_Pahal.F00537.1_406_661:0.0000026039,Panicum_Pahal.J01139.1_58_314:0.0000020583)85.2/96:0.0114634226)100/100:0.2406029268,((Brachypodium_Bradi2g39517.4.p_402_664:0.1248266951,Brachypodium_Bradi2g39547.1.p_13_274:0.1101166018)70.4/78:0.0608202530,Hordeum_HORVU1Hr1G002850.1_408_590:0.2507929185)94.9/98:0.0787782260)85.9/73:0.0286389655,((((Oryza_LOC_Os08g42670.2_409_640:0.3118567528,Hordeum_HORVU3Hr1G113790.1_381_560:0.3952751293)92.6/87:0.1231345449,(Panicum_Pahal.I00567.1_398_639:0.1890272069,((Oryza_LOC_Os12g37290.1_398_557:0.5078738254,Hordeum_HORVU7Hr1G055680.3_117_299:0.2914254664)84.8/81:0.0671661182,Hordeum_HORVU5Hr1G019310.2_399_653:0.2244295632)79.9/64:0.0385417872)90.6/85:0.0572862455)85.3/42:0.0521804505,Hordeum_HORVU7Hr1G021680.1_389_637:0.3997668712)68.3/31:0.0222645472,Panicum_Pahal.J02072.1_30_233:0.2814865863)68.3/27:0.0168040269)90.9/47:0.0673739144,(Hordeum_HORVU6Hr1G093690.1_288_556:0.2099549320,Hordeum_HORVU6Hr1G093640.1_221_470:0.3313242948)99.7/100:0.2242271453)86.1/85:0.0817940228,((((Brachypodium_Bradi2g38828.1.p_444_684:0.0498897824,Brachypodium_Bradi2g38839.1.p_283_446:0.0272396123)99.5/100:0.1267867834,(((Brachypodium_Bradi2g38810.2.p_474_716:0.0795814371,Brachypodium_Bradi2g38800.3.p_378_620:0.1244947873)89.1/91:0.0327008220,Hordeum_HORVU5Hr1G005650.5_474_716:0.1898210876)54.2/64:0.0145450989,Brachypodium_Bradi2g38928.2.p_391_614:0.2137892569)94.6/98:0.0834406748)84.8/85:0.0482314027,Brachypodium_Bradi4g25041.1.p_446_690:0.2097784849)89/96:0.0602924339,(Panicum_Pahal.F01606.1_417_675:0.2677705374,Zea_Zm00001d023553_P001_363_601:0.4428302226)63.2/43:0.0610152062)99.9/97:0.3462858357)93.8/92:0.1726733430,(Oryza_LOC_Os08g42710.1_662_943:0.2126556237,Oryza_LOC_Os08g42700.1_437_695:0.1339616623)100/100:0.3815102043)99.2/100:0.3723411632,(((((Panicum_Pahal.B03500.1_256_454:0.1107395217,Panicum_Pahal.B03499.1_189_417:0.1032993162)83.6/78:0.0496135722,Zea_Zm00001d021176_P001_176_418:0.3446191489)94.4/76:0.0947127468,(Oryza_LOC_Os12g09710.1_192_435:0.2862862400,Brachypodium_Bradi4g17365.1.p_200_422:0.1149404455)86/79:0.0401499844)33/56:0.0576135661,Oryza_LOC_Os09g34160.1_205_425:0.1447388419)77/77:0.1474715860,(Oryza_LOC_Os09g34150.1_197_423:0.3092033907,Brachypodium_Bradi4g40727.1.p_196_351:0.4896251326)90/89:0.1739615067)100/100:0.4952057552)95.7/94:0.3276782467)90.9/95:0.1896161501,((Amaranthus_AHYPO_018264-RA_255_497:0.0335656103,Amaranthus_AHYPO_021421-RA_26_179:0.1127353715)90.8/97:0.1702566051,Amaranthus_AHYPO_021420-RA_157_356:0.2077929093)100/100:1.0597279720)83.7/61:0.0922999915)89.3/61:0.0655496377)28.4/17:0.0147307100,(((Musa_GSMUA_Achr3P10770_001_134_294:1.0643671761,Nicotiana_NbD004980.1_271_483:1.4113612409)57.8/54:0.0731608054,((Beta_KMS99495_144_353:0.8429087615,(Sphagnum_Sphfalx0300s0006.1.p_159_394:0.1625329358,Sphagnum_Sphfalx0357s0002.1.p_158_321:0.0334731180)100/100:2.0213148780)81.9/76:0.3285228198,(((Oryza_LOC_Os08g19694.1_179_421:0.6667327851,Hordeum_HORVU7Hr1G122430.1_185_399:1.0961852490)97.6/99:0.4645747227,((((Brachypodium_Bradi3g05480.1.p_172_409:0.4277356173,Brachypodium_Bradi3g05470.2.p_173_416:0.4085818806)98/98:0.2936136689,Zea_Zm00001d049121_P001_147_384:0.6678653909)74/72:0.1099046218,((Oryza_LOC_Os03g26260.1_105_342:0.3467332657,Zea_Zm00001d023273_P001_192_405:0.3016161643)81.3/79:0.0755147549,Oryza_LOC_Os07g31800.1_201_411:0.3541021187)97.9/100:0.2841112214)25.7/51:0.0905468570,Zea_Zm00001d021565_P001_177_406:0.5648578438)78.2/83:0.2126488283)94.8/100:0.3909793495,(Brachypodium_Bradi1g34430.2.p_181_424:0.7434174009,Oryza_LOC_Os06g48990.2_173_343:0.5862031294)100/100:1.1221681940)59.7/74:0.2173276626)20/29:0.0219294568)76.3/48:0.0284920623,Oryza_LOC_Os08g32880.1_167_397:0.8083608105)89.8/57:0.0803993520)73.1/40:0.1027215391,Nicotiana_NbD043218.1_11_189:1.4055353948)84.9/44:0.1239501678)36.8/40:0.0315147485,((((((Beta_KMT15745_161_374:0.5131300682,((Beta_KMT15278_166_391:0.1906009726,Amaranthus_AHYPO_021431-RA_165_387:0.1792100679)98.6/100:0.2846799239,(Beta_KMT14880_191_387:0.3418610596,Amaranthus_AHYPO_021429-RA_163_377:0.5483714283)98.9/100:0.3425045683)95.7/98:0.2177203207)94.6/95:0.2559799206,((Beta_KMT15276_176_391:0.5189085138,(Amaranthus_AHYPO_000279-RA_174_387:0.2549676646,Beta_KMT07503_178_380:0.3481275659)94.8/94:0.2022436391)86.8/72:0.1520087045,(Amaranthus_AHYPO_006185-RA_168_365:0.1483154582,Amaranthus_AHYPO_006180-RA_165_365:0.2757607906)99.8/100:0.5529548073)99.7/98:0.5251174738)5.4/18:0.0989755157,Amaranthus_AHYPO_006177-RA_218_409:0.8529162781)81/35:0.1287347746,((Beta_KMT14883_165_359:0.6536869043,Marchantia_Mapoly0188s0001.1.p_286_494:1.6168654907)92.1/99:0.6699394468,(Oryza_LOC_Os11g39730.1_206_446:1.6454559204,Beta_KMT15251_162_356:0.9894242364)93.2/98:0.6358558377)37.4/66:0.2328061607)82.4/89:0.3275614433,Oryza_LOC_Os11g42070.1_205_419:1.2133448155)86.6/55:0.2438979125,Brachypodium_Bradi5g01924.1.p_214_431:1.4031562287)47.7/16:0.0599818578)47.3/27:0.0673380830,((((((Arabidopsis_AT3G50950.2_164_410:0.3331197817,(Solanum_Solyc02g084890.1.1_163_405:0.0507216814,Nicotiana_NbD051089.1_160_402:0.0634133391)99.3/100:0.1162840014)78.1/59:0.0308025081,(((Prunus_Prupe.7G160100.1.p_167_407:0.0629272948,Prunus_Prupe.6G150700.1.p_3_162:0.0658431690)98.9/100:0.1295251310,Beta_KMT02680_158_400:0.2737760621)25.1/35:0.0242664606,Populus_Potri.005G119800.1_165_406:0.2325035353)82.4/63:0.0462661863)99.6/100:0.1424018971,((Persea_Pa20344_168_411:0.0223863425,Cinnamomum_Cm12198_165_408:0.0110471439)98.8/100:0.1616181099,Ceratophyllum_Cd118_161_379:0.6048461243)46.9/56:0.0212656841)93.8/86:0.1192968708,((Solanum_Solyc07g053010.1.1_165_409:0.2488470219,Solanum_Solyc07g053020.1.1_163_404:0.4126119912)83.9/78:0.1273952636,((Prunus_Prupe.4G009300.1.p_162_404:0.3259920850,Populus_Potri.006G014400.1_162_408:0.3814702260)35.6/60:0.0614041039,Populus_Potri.016G092600.1_161_405:0.3763386232)99.5/100:0.2812869917)91.7/93:0.1273698197)98.6/98:0.2228138166,(((Cinnamomum_Cm13848_166_412:0.0557147136,((Cinnamomum_Cm13840_166_413:0.0135338928,Cinnamomum_Cm13834_116_363:0.0044841948)86.7/72:0.0088762952,Cinnamomum_Cm13839_166_412:0.0046316791)74.2/73:0.0204322157)99.8/100:0.2210430456,((Cinnamomum_Cm13851_172_415:0.0451593086,Cinnamomum_Cm13836_109_262:0.1232128629)58.2/47:0.0091954050,(((Cinnamomum_Cm13850_176_416:0.0091938185,Cinnamomum_Cm13852_172_416:0.0140229423)87.3/89:0.0143308272,Cinnamomum_Cm13841_175_414:0.0729390687)85.9/56:0.0108700812,Cinnamomum_Cm13855_174_415:0.0224319475)75.9/53:0.0130148382)99.1/100:0.1812383790)74.5/86:0.1711801756,Vitis_GSVIVT01014470001_10_168:0.3834513206)99.1/100:0.3597580365)97.2/100:0.2551634334,(((Cinnamomum_Cm16283_154_402:0.0520537217,Persea_Pa11713_163_420:0.0479575879)99.2/100:0.3302946871,(Ananas_Aco014421.1_155_399:0.2867479135,((Oryza_LOC_Os07g01530.1_200_433:0.2673282890,Panicum_Pahal.B00037.1_172_441:0.1698050444)72.9/69:0.0436987077,(Brachypodium_Bradi1g59465.1.p_194_444:0.1302223641,Hordeum_HORVU2Hr1G064140.11_194_420:0.1424898880)35.7/58:0.0898875687)99.6/99:0.3280618860)97.1/98:0.2571688083)99.9/100:0.4672161131,((((Populus_Potri.013G056000.1_42_193:0.3398737556,Populus_Potri.013G056000.1_235_406:0.3642812364)99.9/100:0.7343987152,((Prunus_Prupe.3G175900.1.p_181_424:0.0718143410,(Prunus_Prupe.3G175800.1.p_166_432:0.0402931405,Prunus_Prupe.3G176200.1.p_162_422:0.0718580107)90.3/94:0.0679212567)100/100:0.7482361538,Mimulus_Migut.B01263.1.p_66_269:0.8705185834)74.9/33:0.2200912965)76.3/22:0.1012910821,Vitis_GSVIVT01015841001_157_370:1.1728066164)71/12:0.1299070357,(((Musa_GSMUA_Achr1P08716_001_150_387:0.3506440269,(Oryza_LOC_Os01g58510.1_166_379:0.0532496790,Brachypodium_Bradi2g52430.1.p_162_375:0.2049513134)99.9/100:0.3098688840)96.8/99:0.2440679683,(((((Eucalyptus_Eucgr.E00387.1.p_144_339:0.1478276973,Eucalyptus_Eucgr.E00391.1.p_9_215:0.1258526449)86.7/99:0.1922566521,(Musa_GSMUA_Achr8P03665_001_177_382:0.4162093253,Musa_GSMUA_Achr9P02730_001_164_390:0.8124997082)100/100:1.5024424410)84.8/60:0.1506770954,((Arabidopsis_AT5G45440.1_60_310:0.1242002765,Arabidopsis_AT5G45490.1_71_320:0.0716206106)100/100:0.4970426565,Arabidopsis_AT4G19060.1_102_291:0.1016819370)100/100:0.5371513559)50.2/36:0.0789773847,(Populus_Potri.011G040800.1_146_373:0.3864304204,((Prunus_Prupe.7G078500.1.p_151_378:0.0764413121,Prunus_Prupe.7G078700.1.p_154_382:0.1823543037)99/100:0.2166566996,(Eucalyptus_Eucgr.L03044.1.p_169_410:0.4374172586,Eucalyptus_Eucgr.D00768.1.p_216_407:0.3383411135)98.7/98:0.2389787636)86.6/66:0.0575644001)84.3/55:0.0696222622)63.1/37:0.1108196971,Daucus_DCAR_020607_408_622:0.5283759652)92.1/59:0.1551448271)66.4/47:0.0785919898,Phaseolus_Phvul.006G041000.1.p_136_360:1.3508841545)16.5/11:0.0731150654)46/39:0.1360338907)95.6/69:0.2765641600)38.5/31:0.1351427449)52.5/8:0.0456866691,(Beta_KMT10736_185_410:0.9937840736,(((((Nicotiana_NbD022578.1_178_382:0.2302518309,Solanum_Solyc03g005650.1.1_133_355:0.4548817066)36.3/59:0.0546852089,Nicotiana_NbD022135.1_179_417:0.2997911874)100/100:1.0923485400,(Nicotiana_NbD008268.1_414_566:0.5257845446,Solanum_Solyc03g005670.2.1_155_347:0.6871866861)89.8/93:0.2798591596)58.6/66:0.1198184925,(Amaranthus_AHYPO_003467-RA_118_331:0.9305112939,((Amaranthus_AHYPO_018918-RA_140_368:0.8160813697,(((Amaranthus_AHYPO_018917-RA_111_306:0.1235411472,Amaranthus_AHYPO_018914-RA_90_307:0.1377226575)70/64:0.0145961561,Amaranthus_AHYPO_021839-RA_270_471:0.1007438927)95.7/99:0.2220911383,Amaranthus_AHYPO_015989-RA_188_392:0.3987471259)99.2/100:0.5747814370)67.1/87:0.3094282132,Oryza_LOC_Os11g29110.1_315_483:2.9992781670)78.8/91:0.2639401668)92/93:0.2296794683)93.1/82:0.1428492593,((((((Sphagnum_Sphfalx0012s0264.1.p_118_365:0.0050525355,Sphagnum_Sphfalx0019s0083.1.p_350_596:0.0155474557)95.3/99:0.0661683157,Sphagnum_Sphfalx0038s0037.1.p_351_598:0.1181065323)99.3/99:0.2309272443,(Sphagnum_Sphfalx0032s0147.1.p_344_593:0.0317207333,Sphagnum_Sphfalx0032s0146.1.p_342_571:0.0427811999)100/100:0.4211275017)88.7/93:0.2545022887,(((Sphagnum_Sphfalx0264s0001.1.p_126_376:0.1252508304,Sphagnum_Sphfalx0264s0012.1.p_365_614:0.1034245550)17.4/27:0.0163599050,(Sphagnum_Sphfalx0033s0031.1.p_363_610:0.0478051156,(Sphagnum_Sphfalx0264s0013.1.p_365_613:0.0645405882,Sphagnum_Sphfalx0264s0008.1.p_90_337:0.0923237526)91.4/94:0.0324058507)98.1/95:0.0781768775)76.3/25:0.0286622722,Sphagnum_Sphfalx0049s0086.1.p_366_614:0.0915268605)70.7/84:0.3381392115)99.9/99:0.8978021966,Eucalyptus_Eucgr.E01281.1.p_170_370:0.8534635482)69/70:0.2678750157,((Marchantia_Mapoly0109s0046.1.p_261_511:1.0737406646,(Oryza_LOC_Os04g26350.1_12_171:0.0263021571,Oryza_LOC_Os04g12460.1_12_170:0.0000023527)100/100:0.9868440786)33.1/44:0.1089086184,Nicotiana_NbD018956.1_708_876:0.8099465776)65.8/47:0.1419193112)0/38:0.0028353433)69.8/61:0.0771743081)78.4/17:0.0654255871)94.6/43:0.1078864720,(((((((((Daucus_DCAR_025161_172_390:0.0342781717,(Daucus_DCAR_025158_171_390:0.0192769464,Daucus_DCAR_025176_96_299:0.0597840866)83.5/60:0.0104506561)71.3/45:0.0055875353,Daucus_DCAR_025154_184_390:0.0571462499)40.5/66:0.0159787049,Daucus_DCAR_025160_170_390:0.0277425860)100/100:0.1718707415,((Daucus_DCAR_031533_170_408:0.1466474638,Daucus_DCAR_031525_46_232:0.1393283575)0/21:0.0000023109,(Daucus_DCAR_025118_133_352:0.1165798250,Daucus_DCAR_025157_121_341:0.2006413011)36.8/38:0.0162383474)87.4/59:0.0190043246)24/37:0.0109739437,(((Daucus_DCAR_031532_171_390:0.1842500564,(Daucus_DCAR_024486_168_387:0.3271891176,(Daucus_DCAR_025134_133_371:0.0732511402,((Daucus_DCAR_025137_169_407:0.0275094458,Daucus_DCAR_025136_170_380:0.1777423681)45.4/64:0.0148894184,Daucus_DCAR_025076_177_415:0.0342691552)95.1/98:0.0507065046)99.3/100:0.1343287321)95.8/96:0.0678485568)3.3/45:0.0237699972,Daucus_DCAR_031534_171_390:0.2766308575)97.1/91:0.0606555090,((((Daucus_DCAR_008803_184_388:0.0842947657,(Daucus_DCAR_008835_180_390:0.0338648737,Daucus_DCAR_008833_129_338:0.0430058384)91.2/87:0.0209189435)88/90:0.0234893488,Daucus_DCAR_008837_184_389:0.0780169498)88.4/88:0.0280933606,Daucus_DCAR_008832_174_374:0.1202280496)99.7/100:0.1077799209,Daucus_DCAR_005785_170_390:0.1374209400)0/64:0.0000024663)84.8/76:0.0208419161)91.7/70:0.0329601126,Daucus_DCAR_025162_141_362:0.1285280208)87.9/91:0.0731576943,Daucus_DCAR_025119_169_390:0.1650516674)100/100:0.5400035450,((((Beta_KMT18647_216_459:0.0724354043,Amaranthus_AHYPO_003034-RA_221_377:0.1367375670)100/100:0.4205094564,((Beta_KMT00210_204_431:0.2576358548,(Beta_KMT00233_191_383:0.0653943381,Beta_KMT00232_207_384:0.0318223825)99.2/100:0.1637129419)0/39:0.0365420147,Beta_KMT00211_211_440:0.3947449046)99.5/100:0.2283608455)85.6/68:0.0747672646,(Amaranthus_AHYPO_020904-RA_176_395:0.3451571444,Amaranthus_AHYPO_004908-RA_218_398:0.2313771968)100/100:0.4830038189)0/35:0.0189607555,(((Amaranthus_AHYPO_009091-RA_161_376:0.0679939604,Amaranthus_AHYPO_009094-RA_198_387:0.1323409263)98.4/100:0.3938412061,Beta_KMT16433_165_352:0.2141019409)83.8/92:0.3057201229,Amaranthus_AHYPO_014948-RA_114_269:1.8113723472)98.5/100:0.7515377376)67.9/69:0.0737935459)90.9/81:0.1180610938,(((((((((((Ananas_Aco013962.1_171_386:0.0241132313,Ananas_Aco013967.1_166_385:0.0000020643)88.3/93:0.0163678908,Ananas_Aco031472.1_223_440:0.1042576799)51.4/69:0.0182427110,((Ananas_Aco013962.1_913_1168:0.0596382112,Ananas_Aco013970.1_210_429:0.0318606871)90.9/85:0.0280786262,Ananas_Aco013963.1_179_394:0.0497720375)89.2/84:0.0240881874)99.1/100:0.2058321722,Oryza_LOC_Os09g11020.1_312_509:0.6463776238)78.2/74:0.1009390683,((((Brachypodium_Bradi2g03191.1.p_179_373:0.0712786656,Hordeum_HORVU3Hr1G013270.1_186_385:0.0521972123)43.4/55:0.0113791951,Hordeum_HORVU3Hr1G013250.1_170_385:0.0890872524)94.9/99:0.0676745130,(Oryza_LOC_Os01g05600.1_182_385:0.0396031665,Oryza_LOC_Os01g05620.1_185_386:0.0203621421)96.5/99:0.0869391164)94.2/97:0.1357852012,(Brachypodium_Bradi2g03200.2.p_151_358:0.0326946713,Brachypodium_Bradi2g03260.1.p_173_379:0.0093994411)99.9/100:0.2991806034)100/100:0.4566515933)50.9/40:0.0367734560,(((((((((Oryza_LOC_Os11g44990.1_192_393:0.0079188665,(Oryza_LOC_Os11g45050.1_192_391:0.0000020645,Oryza_LOC_Os11g45180.1_192_391:0.0050771903)93.4/100:0.0388141400)83.8/87:0.0667775903,Oryza_LOC_Os11g44960.1_195_393:0.1098358297)100/100:0.1715407316,Oryza_LOC_Os11g40780.1_213_413:0.2329169053)76.8/55:0.0232501168,((Oryza_LOC_Os11g45130.1_181_390:0.3268186558,(((((Panicum_Pahal.J00715.1_179_392:0.0000020643,((Panicum_Pahal.H00205.1_58_271:0.0097684436,Panicum_Pahal.H00221.1_180_392:0.0146442255)87.9/79:0.0096665192,((Panicum_Pahal.H01809.1_180_392:0.0144018054,Panicum_Pahal.H01810.1_50_247:0.1212101414)75.1/63:0.0049392900,Panicum_Pahal.H00195.1_180_393:0.0096132691)78.7/59:0.0048203699)0/68:0.0000025046)0/88:0.0000027436,Panicum_Pahal.H00356.1_180_392:0.0000020643)0/87:0.0000020644,Panicum_Pahal.H01793.1_180_392:0.0097254516)0/18:0.0000021640,Panicum_Pahal.H01811.1_10_222:0.0292523963)0/15:0.0000022508,Panicum_Pahal.H00194.1_221_433:0.0048234544)100/100:0.2230889993)43.1/45:0.0134010269,(Oryza_LOC_Os11g44970.1_133_344:0.0097009975,Oryza_LOC_Os11g45160.1_182_393:0.0049500164)100/100:0.1749045437)65.5/47:0.0201533009)35.6/52:0.0278246343,(Oryza_LOC_Os11g45090.1_185_392:0.0697312880,(Oryza_LOC_Os11g45190.1_182_392:0.0050569869,Oryza_LOC_Os11g45060.1_182_392:0.0048442564)98.8/100:0.0970945373)100/100:0.1856585271)93.9/96:0.0600841826,((((Brachypodium_Bradi4g10030.2.p_189_395:0.0305839676,Brachypodium_Bradi4g10171.3.p_190_415:0.0046911942)69.8/97:0.0355095938,((Brachypodium_Bradi4g10060.1.p_187_414:0.0465213894,Brachypodium_Bradi4g10207.2.p_183_414:0.0244713477)74.6/75:0.0146828825,Brachypodium_Bradi4g10147.1.p_188_414:0.0187965346)0/57:0.0000028517)100/100:0.2090511882,(Brachypodium_Bradi4g10180.3.p_186_413:0.0287718147,Brachypodium_Bradi4g10197.1.p_2_174:0.0016783621)99.3/100:0.1000898652)85.9/83:0.0372526557,(((Brachypodium_Bradi0014s00100.1.p_187_401:0.0098006868,Brachypodium_Bradi2g03020.1.p_175_384:0.0286047150)96.2/100:0.0436908659,Brachypodium_Bradi2g03040.1.p_230_420:0.0810852720)98.8/100:0.0771048568,(((Hordeum_HORVU3Hr1G012650.1_182_396:0.0518241240,Hordeum_HORVU3Hr1G012800.1_23_234:0.0438768213)0/30:0.0053105501,Hordeum_HORVU3Hr1G012610.1_79_298:0.0617397229)94.1/97:0.0450989536,Hordeum_HORVU3Hr1G012660.1_188_395:0.1067174878)37.2/61:0.0138802518)97.9/99:0.0870568176)99.4/99:0.1050238973)76.5/62:0.0274998598,((((Brachypodium_Bradi4g10220.2.p_185_390:0.0051850737,Brachypodium_Bradi4g10017.2.p_53_257:0.0201597962)100/100:0.2088122736,(Brachypodium_Bradi4g10045.2.p_187_393:0.1429557686,((Brachypodium_Bradi4g10051.1.p_183_392:0.0346955505,Brachypodium_Bradi4g10040.1.p_187_392:0.0433060259)94/99:0.0449564182,Brachypodium_Bradi4g10190.1.p_187_393:0.0887689749)97.4/99:0.0676897890)93.6/98:0.0486451772)23.9/48:0.0150363451,Panicum_Pahal.H00203.1_186_389:0.3101258493)41.6/59:0.0233582939,Oryza_LOC_Os08g15880.1_152_356:0.2715127504)85.9/68:0.0287023473)82.2/87:0.0503422140,Oryza_LOC_Os11g13940.1_258_472:0.2465445786)100/100:0.3839746562,(Musa_GSMUA_Achr2P11320_001_178_396:0.2847110861,(Musa_GSMUA_Achr1P14020_001_179_393:0.0483913826,Musa_GSMUA_Achr1P14030_001_179_394:0.0747178651)100/100:0.2750577531)95.5/96:0.1329687568)9.2/29:0.0254588021)98.7/92:0.1577924532,((((Musa_GSMUA_Achr1P12540_001_180_416:0.0293365744,Musa_GSMUA_Achr1P12550_001_166_380:0.0365740644)84.3/83:0.0202768299,Musa_GSMUA_Achr1P12560_001_156_392:0.0644292034)100/100:0.2458061223,(Musa_GSMUA_Achr9P20610_001_181_420:0.3575429057,((Musa_GSMUA_Achr11P07440_001_178_423:0.1945833126,((((Musa_GSMUA_Achr10P07140_001_180_424:0.0094218655,Musa_GSMUA_Achr10P07080_001_180_424:0.0314285163)22.3/48:0.0084649802,Musa_GSMUA_Achr10P07120_001_171_415:0.0461017461)86.3/96:0.0190841022,Musa_GSMUA_Achr10P07150_001_178_422:0.0252020969)88.9/90:0.0634072106,(Musa_GSMUA_Achr10P07050_001_181_403:0.0052908263,Musa_GSMUA_Achr10P07100_001_175_399:0.0352534346)100/100:0.1818233303)99.6/100:0.1689780925)98.1/100:0.1308555571,Musa_GSMUA_Achr2P03610_001_159_397:0.3289592820)59.9/66:0.0399872614)73.8/60:0.0171958775)96.7/96:0.1347258926,(((Panicum_Pahal.D00252.1_179_392:0.0982670644,(Brachypodium_Bradi1g29560.2.p_198_413:0.0660798375,Hordeum_HORVU7Hr1G120540.1_158_372:0.1086025120)96.3/99:0.0493223629)91.5/94:0.0525531302,Oryza_LOC_Os02g25900.1_181_397:0.1216993455)99.9/100:0.2530754776,Ananas_Aco009223.1_187_399:0.2159519940)99.9/100:0.2552796088)92.3/87:0.1445928279)96.2/82:0.1314022629,(Brachypodium_Bradi3g28592.1.p_174_392:0.2446393925,((Panicum_Pahal.I03057.1_192_403:0.0481782939,Zea_Zm00001d032724_P001_189_405:0.2446323068)98.8/100:0.1191491109,Oryza_LOC_Os10g33440.2_179_400:0.2875936896)62.8/59:0.0287879967)100/100:0.6467702761)14.1/4:0.0266330350,(((((Panicum_Pahal.A01100.1_199_407:0.4174563862,(((Panicum_Pahal.I02196.1_205_406:0.3574095255,Panicum_Pahal.I02198.1_216_435:0.1949429587)17.4/27:0.0243097104,(Oryza_LOC_Os05g12770.1_199_352:0.3071149598,Oryza_LOC_Os03g48370.1_160_374:0.1167382568)82.6/65:0.0628914912)50.5/38:0.0581497222,Oryza_LOC_Os03g48320.1_217_422:0.3286243091)84.3/76:0.0608182028)98/99:0.1690089489,(((((((Brachypodium_Bradi2g34986.2.p_196_424:0.0539604370,Brachypodium_Bradi4g09312.1.p_197_424:0.0904905257)86.3/81:0.0354103228,(Brachypodium_Bradi4g09530.2.p_181_419:0.0676847233,Brachypodium_Bradi4g17141.1.p_184_405:0.1585319064)78.9/78:0.0206797249)99.9/100:0.1496227246,((Brachypodium_Bradi4g09631.1.p_258_477:0.0299543202,Brachypodium_Bradi4g09648.2.p_7_225:0.0048526063)100/100:0.1906037001,(Oryza_LOC_Os12g09739.1_195_399:0.5378664167,Hordeum_HORVU6Hr1G010000.1_188_390:0.1948420235)64.1/66:0.0369307227)94.9/89:0.0795738342)93.1/87:0.0685803559,(((Panicum_Pahal.H00845.1_190_424:0.1901687014,Panicum_Pahal.H00842.1_138_298:0.2425866386)92.5/94:0.0928807355,Zea_Zm00001d024396_P001_201_406:0.2406225756)37.3/78:0.0132855920,Hordeum_HORVU4Hr1G079510.7_188_358:0.1773412457)98.7/97:0.1172259878)96.1/96:0.0922917784,(((Oryza_LOC_Os05g16200.1_187_407:0.0836208841,Oryza_LOC_Os05g16180.1_163_320:0.1548940411)90.7/89:0.0625382041,Oryza_LOC_Os11g47780.1_185_409:0.1543308466)99.5/100:0.1695478189,((Brachypodium_Bradi4g38671.1.p_196_381:0.1171651833,Hordeum_HORVU1Hr1G083510.1_239_446:0.0797340450)63.5/70:0.0262590920,Hordeum_HORVU4Hr1G000310.6_192_400:0.1875559354)99.9/100:0.2051796706)95.5/90:0.0879516814)87.5/66:0.0748917753,(Oryza_LOC_Os09g13820.1_200_408:0.3485214012,Oryza_LOC_Os11g28950.1_192_343:0.4026781585)0/23:0.0422111892)52/27:0.0438058324,Hordeum_HORVU2Hr1G127490.1_208_420:0.5903573288)67.7/71:0.0483845851)96.3/97:0.1881869358,Zea_Zm00001d006755_P001_186_409:0.4222787146)96.7/99:0.1655922829,((((Musa_GSMUA_AchrUn_randomP22880_001_145_365:0.0487884742,Musa_GSMUA_Achr3P27810_001_6_207:0.0373130350)72.8/61:0.0077753718,Musa_GSMUA_Achr3P28030_001_173_392:0.0268760913)73.7/59:0.0112059156,(Musa_GSMUA_Achr3P27790_001_12_231:0.0081224842,Musa_GSMUA_Achr3P27817_001_7_211:0.1122584197)91.1/95:0.0426409235)98.9/99:0.1427637601,Musa_GSMUA_Achr9P23050_001_172_390:0.2040100452)98.4/100:0.1517216938)96.1/95:0.1296516501,(Ananas_Aco007757.1_181_398:0.4385254127,(Oryza_LOC_Os09g14410.1_179_398:0.4877849330,((Oryza_LOC_Os07g29810.1_171_387:0.1201065634,Brachypodium_Bradi1g27770.1.p_163_382:0.1926991264)93.1/97:0.0818420613,Zea_Zm00001d021491_P001_166_381:0.1628555296)98/100:0.2338248695)100/100:0.4791377567)82/15:0.1268557109)42.3/9:0.0323650949)96.4/88:0.1863029635,((((Oryza_LOC_Os07g29820.1_166_390:0.1084594424,Brachypodium_Bradi1g27757.4.p_164_371:0.1700149764)14.5/54:0.0351758472,(Panicum_Pahal.B03929.1_164_354:0.0828780575,Zea_Zm00001d021492_P002_198_386:0.1788848085)90.3/96:0.0749483395)89.1/93:0.1153120300,(Oryza_LOC_Os09g14450.1_165_394:0.2842342017,Hordeum_HORVU0Hr1G039660.1_2_170:0.3262862461)100/100:0.3217498126)95.1/98:0.2730814095,Zea_Zm00001d035129_P001_168_416:0.6129740852)99.5/100:0.4845903214)97.2/99:0.2321050640,((((((Euryale_Ef12177_181_428:0.2042621070,Nymphaea_GWHPAAYW027748_164_412:0.2062117233)71.2/56:0.0315227340,(Euryale_Ef28417_177_382:0.3381323406,Euryale_Ef7417_155_335:0.2045261297)86.7/77:0.0488486022)92.8/86:0.0871174371,Euryale_Ef3847_103_259:0.3472420321)84.9/78:0.0758178340,Nymphaea_GWHPAAYW027744_182_425:0.2386420620)98/100:0.1903574282,(((Euryale_Ef817_179_421:0.0585956316,Nymphaea_GWHPAAYW001395_227_467:0.0598461684)96.4/99:0.1465752090,Euryale_Ef27050_184_340:0.4003238978)38.1/68:0.1060400264,Euryale_Ef30162_93_315:0.5800347976)82.5/76:0.1100136467)98.5/100:0.2496138510,((((((((Nymphaea_GWHPAAYW000451_191_440:0.1641006143,Nymphaea_GWHPAAYW000456_197_433:0.0555742286)43.5/63:0.0202635142,Nymphaea_GWHPAAYW000434_123_363:0.0921542474)84.6/77:0.0284832780,Nymphaea_GWHPAAYW000340_201_436:0.1877340608)99.6/100:0.1674210761,(Euryale_Ef16789_206_438:0.4009941547,(((Nymphaea_GWHPAAYW000309_212_446:0.1039348188,(Nymphaea_GWHPAAYW000453_213_416:0.0716787193,(Nymphaea_GWHPAAYW000427_211_416:0.0539009879,Nymphaea_GWHPAAYW000455_213_416:0.0975574850)90.5/98:0.0245282177)39/62:0.0180444530)90.8/96:0.0316821642,Nymphaea_GWHPAAYW000310_205_409:0.2383695325)71.7/79:0.0090402213,((Nymphaea_GWHPAAYW000306_212_417:0.0694871384,Nymphaea_GWHPAAYW000327_139_304:0.0670452700)91.6/96:0.0275525383,((((((((Nymphaea_GWHPAAYW028827_62_263:0.0055150787,Nymphaea_GWHPAAYW028810_239_440:0.0000022263)77.4/76:0.0055109570,Nymphaea_GWHPAAYW028940_220_421:0.0110292390)88.7/92:0.0110371460,(Nymphaea_GWHPAAYW028881_255_455:0.0055203708,Nymphaea_GWHPAAYW028804_62_236:0.0128062688)0/49:0.0000020659)84.9/65:0.0054751519,Nymphaea_GWHPAAYW017189_444_624:0.0307737453)0/33:0.0000023211,(Nymphaea_GWHPAAYW024646_56_257:0.0000026583,Nymphaea_GWHPAAYW026390_205_394:0.0169349096)75.4/42:0.0054539103)76.6/25:0.0066329720,Nymphaea_GWHPAAYW010784_2_167:0.0269183684)84.7/34:0.0169940735,Nymphaea_GWHPAAYW007456_69_240:0.0443354258)99.8/100:0.1119538994,(Nymphaea_GWHPAAYW007498_134_324:0.2121190857,Nymphaea_GWHPAAYW010010_3_159:0.1495751004)0/53:0.0027222472)85/68:0.0212376815)97.9/97:0.0745792606)97/100:0.1201951211)87.5/85:0.0784945302)92/90:0.0865991609,(((Nymphaea_GWHPAAYW000018_65_270:0.1848536974,(((Nymphaea_GWHPAAYW024535_60_267:0.0000020643,Nymphaea_GWHPAAYW024537_177_384:0.0000020643)74.9/98:0.0053365950,Nymphaea_GWHPAAYW025334_101_260:0.0206131852)92.8/96:0.0273139454,Nymphaea_GWHPAAYW008423_321_483:0.0204780419)98.1/100:0.0985494663)56.6/58:0.0304714117,(Nymphaea_GWHPAAYW031055_228_397:0.0296392275,Nymphaea_GWHPAAYW011093_223_379:0.0406670795)98.2/100:0.0850960406)93.1/88:0.0509412314,((Nymphaea_GWHPAAYW000051_59_271:0.0922516146,Nymphaea_GWHPAAYW000020_207_413:0.1662271370)89.6/62:0.0407075105,((((((Nymphaea_GWHPAAYW028672_62_268:0.0478713891,Nymphaea_GWHPAAYW028734_147_354:0.0617363371)89.2/99:0.0221280282,(((Nymphaea_GWHPAAYW025049_14_220:0.0054251934,Nymphaea_GWHPAAYW017070_28_235:0.0000028356)92.3/98:0.0164376562,(Nymphaea_GWHPAAYW028834_125_329:0.0167461830,Nymphaea_GWHPAAYW017021_231_431:0.0070999875)93.4/100:0.0208163959)97.4/100:0.0360574884,((Nymphaea_GWHPAAYW022409_260_450:0.0118448538,Nymphaea_GWHPAAYW016991_68_226:0.0414911448)0/60:0.0000027221,Nymphaea_GWHPAAYW016993_151_327:0.0196336359)98.3/100:0.0492112612)81.7/80:0.0160735524)83.6/91:0.0136241271,Nymphaea_GWHPAAYW024654_177_378:0.0526154472)74.8/62:0.0055174991,Nymphaea_GWHPAAYW028679_147_353:0.0859616988)73/61:0.0054119503,Nymphaea_GWHPAAYW022417_16_222:0.0554745540)88.9/97:0.0177229167,Nymphaea_GWHPAAYW016981_72_266:0.0429881971)99.6/100:0.0974318243)74.1/49:0.0230427714)98/99:0.1323131694)99/99:0.2074680583,(((Nymphaea_GWHPAAYW000399_197_427:0.0961141414,(Euryale_Ef26556_192_405:0.0047429932,Euryale_Ef3553_191_351:0.0592260136)85.3/100:0.0424502974)100/100:0.3534331413,((Euryale_Ef9237_171_402:0.1295434294,Nymphaea_GWHPAAYW000375_173_404:0.0776920356)99.8/100:0.1811296758,(Nymphaea_GWHPAAYW000392_195_398:0.0426734574,Nymphaea_GWHPAAYW000391_188_416:0.1098616054)99.9/100:0.2564767600)71.5/71:0.0706829974)98.2/99:0.2048513255,((Euryale_Ef25801_206_443:0.0626749113,(Euryale_Ef10699_209_444:0.0166603052,Euryale_Ef9509_176_394:0.0649029050)95.7/98:0.0558099391)96.5/100:0.1299038033,(Euryale_Ef11889_189_417:0.1042071777,(((Euryale_Ef26597_208_415:0.0568490870,Euryale_Ef25408_158_323:0.0164459108)97.7/99:0.0603013289,Euryale_Ef27786_119_326:0.0557481132)94/95:0.0463303003,Euryale_Ef28975_208_415:0.0512190886)100/100:0.1711401002)96.5/99:0.1197796744)100/100:0.4629479305)30.8/55:0.0684772403)55.2/61:0.1222753112,Nymphaea_GWHPAAYW000338_216_420:0.4219468142)92.2/88:0.1250441816,Nymphaea_GWHPAAYW011990_170_362:0.6159283861)89.1/89:0.1660847780)99.2/100:0.2454896760)94.1/98:0.1670068993)89.6/80:0.0944897991)60.1/41:0.0576602680,(Oryza_LOC_Os07g17230.1_575_764:0.2585178833,Panicum_Pahal.B01430.1_466_650:0.2194063766)100/100:1.0064218040)79/45:0.0708720985,(((Brachypodium_Bradi1g56695.1.p_157_377:0.1013836064,Oryza_LOC_Os04g41370.1_156_377:0.1475416121)99.2/100:0.5969843073,(Oryza_LOC_Os11g42090.1_188_403:0.7490663936,Brachypodium_Bradi4g11920.3.p_157_360:0.4644300161)100/100:1.0089782540)93/82:0.3482330350,(((((((Brachypodium_Bradi4g07902.2.p_152_345:0.0489836475,Brachypodium_Bradi4g07906.1.p_208_402:0.0992070939)90/93:0.0741283214,(Hordeum_HORVU7Hr1G021830.10_13_232:0.0097996404,Hordeum_HORVU7Hr1G021940.1_184_402:0.0118646797)100/100:0.2141948807)99.2/99:0.1380953729,Brachypodium_Bradi4g07911.1.p_186_405:0.1419870534)75.2/56:0.0304356816,(Oryza_LOC_Os12g25170.1_182_390:0.2210637881,(Panicum_Pahal.C03855.1_194_403:0.2064297821,(Zea_Zm00001d041684_P001_180_391:0.0165334423,Zea_Zm00001d041678_P001_158_363:0.0205249927)100/100:0.2683726578)91.5/92:0.0823993386)70.5/63:0.0479170136)90.7/67:0.1107750038,(Oryza_LOC_Os02g10580.1_201_385:0.1517597628,Oryza_LOC_Os02g10550.1_188_371:0.1182726038)100/100:0.6834601294)0/30:0.0504423644,Panicum_Pahal.C03864.1_183_398:0.3411703951)97.6/98:0.2973035551,((((((((((((Panicum_Pahal.C02194.1_199_411:0.0463051749,Panicum_Pahal.C02193.1_212_401:0.0910172736)98.7/99:0.1095114851,Panicum_Pahal.C02192.1_277_465:0.1724400128)79.3/74:0.0326971209,Panicum_Pahal.I00956.1_201_412:0.1965995108)98/99:0.1441398291,Oryza_LOC_Os05g45690.1_208_384:0.4908304036)80.3/76:0.1071902377,(Brachypodium_Bradi2g18840.1.p_195_380:0.2171538647,Hordeum_HORVU1Hr1G080960.1_197_393:0.2290691737)89/93:0.0669619627)92.6/66:0.0838338789,(Panicum_Pahal.B00185.1_170_345:0.4307815650,((((Panicum_Pahal.B00184.1_189_364:0.0099576121,Panicum_Pahal.J00355.1_181_337:0.0065605980)99.9/100:0.1638118926,Panicum_Pahal.B00186.1_206_370:0.1054165807)99.7/100:0.1732959131,(Brachypodium_Bradi1g58950.1.p_197_383:0.4045486999,(Panicum_Pahal.B00182.1_172_354:0.2775658763,(((Panicum_Pahal.B00180.1_190_360:0.2022441595,(((Zea_Zm00001d018687_P002_137_297:0.1497292380,Zea_Zm00001d019361_P001_188_349:0.1960013474)7.9/42:0.0147196949,Zea_Zm00001d018687_P002_1159_1325:0.2038509163)95.6/97:0.0690257969,Zea_Zm00001d047952_P001_194_346:0.2940322683)77.2/41:0.0231212242)61/44:0.0270117368,(Panicum_Pahal.F00939.1_190_351:0.1559130465,Panicum_Pahal.B00954.1_173_352:0.1980548393)95.1/95:0.0600765694)73.4/36:0.0095932922,Panicum_Pahal.B00183.1_188_350:0.2978690963)0/43:0.0103980105)94.9/95:0.0618025774)77.1/63:0.0152276161)85.9/81:0.0321350205,Panicum_Pahal.B00175.1_194_352:0.1966355779)98/100:0.1556607003)94.8/91:0.0939660287)77.2/22:0.0509068663,((Oryza_LOC_Os07g02620.1_185_354:0.2866133917,(Oryza_LOC_Os07g02560.1_175_399:0.3640069375,((Oryza_LOC_Os07g02570.1_171_353:0.1198009468,(Oryza_LOC_Os07g02630.1_172_380:0.0777308182,Oryza_LOC_Os07g02660.1_206_378:0.1362821718)26.1/44:0.0253731648)83.2/76:0.0350026741,Brachypodium_Bradi1g58980.1.p_196_387:0.2465963906)95.7/98:0.1046802898)86/79:0.0700435951)76.7/68:0.0321921158,((Panicum_Pahal.J01969.1_174_386:0.1800525158,Panicum_Pahal.J01970.1_171_387:0.3594619602)98.3/100:0.2200996356,Brachypodium_Bradi2g27750.1.p_189_380:0.4976426139)91.5/90:0.1592465245)26.2/16:0.0468509270)81.7/47:0.0369228789,(Hordeum_HORVU3Hr1G068410.2_221_432:0.4121662598,(Hordeum_HORVU2Hr1G001410.7_56_246:0.1858233519,Hordeum_HORVU2Hr1G091410.1_216_396:0.2137842127)99.8/100:0.3510300158)93.3/71:0.1464474117)34.2/31:0.0218224424,Brachypodium_Bradi2g48487.1.p_203_397:0.4207091404)84.4/56:0.0560092014,(Panicum_Pahal.E01835.1_182_396:0.3648692752,(Panicum_Pahal.E01839.1_206_402:0.1293762794,Zea_Zm00001d011736_P001_192_400:0.1361089714)100/100:0.2681178585)89.9/94:0.0692448120)98.5/100:0.2304119500,(Brachypodium_Bradi4g16340.1.p_181_394:0.2148322801,Oryza_LOC_Os11g28470.1_187_385:0.2623757591)100/100:0.5769276182)59.5/58:0.0868253021,(Oryza_LOC_Os02g39884.1_186_417:0.7645209728,Panicum_Pahal.D00012.1_206_402:0.7139345937)52.2/63:0.1359552438)84.2/84:0.1186213234)100/100:0.6826521608)18.4/20:0.0853092513)85.5/28:0.0713883628,((((Amaranthus_AHYPO_002839-RA_173_425:0.3711735395,((Beta_KMT15956_193_398:0.2455100998,Amaranthus_AHYPO_002838-RA_176_425:0.3064700828)80.1/63:0.0431448646,Amaranthus_AHYPO_000131-RA_109_294:0.4701767422)26.4/40:0.0128962595)92.2/84:0.1170023795,Beta_KMT15953_176_416:0.4424051872)99.6/100:0.4293480030,Amaranthus_AHYPO_006265-RA_8_240:0.9877916823)48.3/56:0.0879394109,Amaranthus_AHYPO_016792-RA_178_385:0.8467319187)85.7/26:0.0608750961)3.5/3:0.0060288809,(((((((Panicum_Pahal.C00259.1_175_394:0.0000029014,(Panicum_Pahal.J00571.1_203_373:0.0000022424,Panicum_Pahal.C00039.1_199_363:0.0237498750)79.7/76:0.0123950187)100/100:0.1842054390,Panicum_Pahal.F00744.1_170_391:0.2144759951)91.3/88:0.0701559284,Zea_Zm00001d052393_P001_360_579:0.3087836274)75/76:0.0639325477,Oryza_LOC_Os01g35254.1_750_969:0.2430994137)91/90:0.1094031650,((Panicum_Pahal.H01029.1_60_284:0.2129789929,Oryza_LOC_Os05g23990.1_65_282:0.3461837801)96.7/98:0.1412563375,Oryza_LOC_Os12g03080.1_2_185:0.2901273099)98.1/99:0.1653178841)100/100:0.4784435146,Cinnamomum_Cm3941_203_407:0.8130732939)47.5/55:0.1189314113,(((Beta_KMT20721_187_427:0.8170865338,Vitis_GSVIVT01019351001_3_155:0.4159471118)67.2/38:0.0711467560,Daucus_DCAR_015729_166_317:0.7548153934)89.4/96:0.2263343940,((Ananas_Aco014998.1_363_586:1.1265477855,Beta_KMS95131_22_257:0.6825424172)2.8/34:0.0731123798,(Mimulus_Migut.G01221.1.p_4_215:0.2183168541,Mimulus_Migut.G01040.1.p_42_230:0.2433574794)100/100:1.2755107180)94.4/73:0.2756474869)34/23:0.0734474989)83.6/16:0.0997693758)76.4/28:0.0201427980,((Ananas_Aco018940.1_191_411:0.1037815307,Ananas_Aco018936.1_179_410:0.1516483143)97.3/99:0.2114071118,Ananas_Aco018937.1_163_376:0.1640370375)100/100:0.8937554341)80.6/40:0.0271771767,(((((((((((Prunus_Prupe.1G163600.1.p_175_421:0.0419572891,Prunus_Prupe.1G164000.1.p_173_418:0.0495205374)97.1/98:0.0603341560,Prunus_Prupe.1G159600.1.p_179_419:0.2327947071)84.7/79:0.0349897404,Prunus_Prupe.1G163700.1.p_179_422:0.1597689375)96/94:0.0719044100,Prunus_Prupe.1G163800.1.p_173_419:0.1356867177)99.3/100:0.1217387818,((((Prunus_Prupe.1G235500.1.p_178_422:0.0600811222,Prunus_Prupe.1G010700.1.p_183_425:0.0873559283)85.8/96:0.0269250401,Prunus_Prupe.1G011000.1.p_142_360:0.1406412661)99.8/100:0.1768954410,((Prunus_Prupe.6G243400.1.p_176_424:0.2034986274,Prunus_Prupe.6G243700.1.p_195_418:0.1884811147)13/43:0.0300739830,(((Prunus_Prupe.2G111800.1.p_193_421:0.0000029590,Prunus_Prupe.2G111700.1.p_193_390:0.0164457436)99.2/100:0.1335553076,Prunus_Prupe.6G243600.1.p_178_328:0.1114278204)58.8/81:0.0693436472,Prunus_Prupe.6G243800.1.p_234_388:0.1711339268)50.3/65:0.0547536936)99.9/100:0.1962497468)75.8/67:0.0505687875,Prunus_Prupe.2G067500.1.p_174_368:0.2062915880)78.4/72:0.0438837103)100/100:0.2335750474,(((Populus_Potri.018G135800.1_162_383:0.0956657185,((((((((((((Populus_Potri.014G009300.1_172_394:0.0192979707,Populus_Potri.014G007900.1_162_385:0.0045502342)92.2/97:0.0201224565,((Populus_Potri.014G005400.1_172_394:0.0160746168,Populus_Potri.014G009400.1_171_358:0.0816446330)100/100:0.1302999201,Populus_Potri.014G003200.1_173_394:0.0459162770)39.9/60:0.0156097976)99/95:0.0530282472,((((Populus_Potri.003G015500.1_171_411:0.0044539616,Populus_Potri.003G017200.1_171_411:0.0138982874)95.4/100:0.0315014090,Populus_Potri.014G007600.1_171_391:0.0188276859)79/77:0.0313443717,(Populus_Potri.014G010600.1_171_391:0.0104340625,Populus_Potri.004G170700.1_168_388:0.0259505078)98.9/99:0.0627520350)98.8/100:0.0601918395,Populus_Potri.014G002000.1_163_406:0.1630421956)12.8/52:0.0118732156)92.2/91:0.0299123385,(Populus_Potri.014G011400.1_173_416:0.0393182261,Populus_Potri.014G011600.1_181_375:0.0750635626)95.1/100:0.0426580003)100/92:0.0720152594,(Populus_Potri.014G002200.1_171_413:0.0980450270,Populus_Potri.014G003600.1_171_394:0.0301575239)70.2/60:0.0076552127)88.3/71:0.0183299279,Populus_Potri.014G010700.1_479_697:0.0862640935)58.1/50:0.0137233430,(Populus_Potri.004G170300.1_170_394:0.0362105379,Populus_Potri.014G001900.1_173_394:0.0119765781)81.9/70:0.0143271561)72.5/46:0.0050008304,Populus_Potri.014G002300.1_106_260:0.0373088360)94.5/79:0.0244120708,(Populus_Potri.004G170400.1_161_384:0.0307247746,((Populus_Potri.014G002900.1_175_392:0.0096829169,Populus_Potri.014G010900.1_175_374:0.0053308399)71.9/83:0.0060802220,Populus_Potri.004G170100.1_1_196:0.0216271328)99.1/100:0.0447855950)88.1/78:0.0150971902)86.1/79:0.0214459107,(Populus_Potri.004G169800.1_178_393:0.1110097740,Populus_Potri.003G026900.1_176_411:0.0541630821)13.3/58:0.0291794876)98.7/100:0.1022540369,Populus_Potri.005G010500.1_170_378:0.2666871184)70.7/64:0.0427738168,Populus_Potri.014G009600.1_163_387:0.1712489215)83.3/78:0.0338730935)99.3/100:0.2271707424,((Populus_Potri.004G197800.1_89_333:0.1421326896,Populus_Potri.004G202700.1_170_392:0.1680195106)93.7/98:0.0617831527,(Populus_Potri.004G198700.1_168_389:0.0180888802,Populus_Potri.004G197900.1_132_375:0.0320609915)99.6/100:0.1349022022)99.6/100:0.2157090370)98.6/100:0.2443572083,Populus_Potri.T092500.1_170_393:0.4137837314)94.9/92:0.1625852522)26.7/44:0.0491287213,((((Mimulus_Migut.G01177.1.p_177_417:0.0193934764,(Mimulus_Migut.G01322.1.p_178_418:0.0043326375,Mimulus_Migut.G01002.1.p_178_418:0.0088713695)97.1/100:0.0394573471)100/100:0.2198233841,((Mimulus_Migut.C00466.1.p_174_415:0.1594433411,((Mimulus_Migut.G00747.1.p_168_406:0.0840912162,Mimulus_Migut.G00855.1.p_173_412:0.1606123478)97.9/99:0.0667097683,(Mimulus_Migut.G00955.1.p_192_415:0.1115855004,Mimulus_Migut.G00856.1.p_176_412:0.1904159641)85.2/77:0.0208395157)26.8/32:0.0043568909)79.9/54:0.0125638374,Mimulus_Migut.G01159.1.p_173_393:0.1487410529)78.6/33:0.0121470299)17/33:0.0154602187,(Mimulus_Migut.G01053.1.p_130_369:0.0396428158,Mimulus_Migut.G01198.1.p_168_407:0.0698921957)100/100:0.1330351442)83.5/79:0.0419126425,((((Mimulus_Migut.G00841.1.p_155_394:0.0095674667,Mimulus_Migut.G00839.1.p_170_410:0.0172468606)77.2/83:0.0149407432,Mimulus_Migut.G00847.1.p_178_415:0.0298077397)32.7/64:0.0106323725,(Mimulus_Migut.G01086.1.p_170_408:0.0229275711,Mimulus_Migut.G00844.1.p_158_394:0.0272503997)96.4/100:0.0291092142)96.7/99:0.0439830545,Mimulus_Migut.M00574.1.p_179_417:0.1154376224)92.9/97:0.0560971362)100/100:0.5010284826)88.6/85:0.1120744925,Solanum_Solyc02g030290.1.1_94_310:0.6085201690)15.4/49:0.0362142623,Solanum_Solyc10g085460.1.1_167_404:0.9875317681)83.9/79:0.0862608434,((((((((Oryza_LOC_Os03g63200.1_175_413:0.0728700944,(Oryza_LOC_Os03g63240.1_183_416:0.1289065258,Oryza_LOC_Os03g63150.2_183_426:0.0798481080)93.4/99:0.0451881635)98.5/100:0.0978343161,((((((((Panicum_Pahal.B00880.1_184_418:0.0000020643,Panicum_Pahal.B00872.1_184_364:0.0126945163)97/100:0.0243672306,Panicum_Pahal.B00925.1_184_418:0.0445473571)0/72:0.0046625280,Panicum_Pahal.B00864.1_178_343:0.0067236976)0/54:0.0000021345,Panicum_Pahal.B00867.1_180_412:0.0145919915)95.4/100:0.0266451792,Panicum_Pahal.B01116.1_184_417:0.0180854747)99.2/99:0.0605884143,Panicum_Pahal.B00876.1_183_417:0.0230226651)96/95:0.0767730545,(((Panicum_Pahal.B00882.1_182_416:0.0054827467,Panicum_Pahal.J00951.1_182_416:0.0329012358)91.6/90:0.0232625672,(Panicum_Pahal.B00879.1_183_381:0.0112626737,Panicum_Pahal.B00861.1_183_334:0.0000020643)0/36:0.0000027183)87.1/81:0.0092228311,Panicum_Pahal.B00884.1_184_416:0.0286469310)99/100:0.0921510388)94.2/93:0.0820760310,(Panicum_Pahal.C01561.1_183_422:0.0040993490,Panicum_Pahal.C01559.1_183_422:0.0051694085)100/100:0.1994310682)98.8/99:0.1089395516)99.9/99:0.1557531275,((((Hordeum_HORVU1Hr1G000860.1_181_417:0.1027978285,Hordeum_HORVU1Hr1G000900.2_180_397:0.0340722972)95.8/99:0.0556229185,Hordeum_HORVU1Hr1G002440.1_60_297:0.0683931349)96.9/98:0.0824017670,Hordeum_HORVU3Hr1G113800.1_181_427:0.2956727301)23.9/38:0.0188849485,(Hordeum_HORVU7Hr1G117570.5_330_489:0.1691728713,Hordeum_HORVU7Hr1G117680.1_48_216:0.3118061692)80.6/72:0.0663626898)86.8/67:0.0551574460)69.6/54:0.0296855197,(Oryza_LOC_Os01g25720.2_191_442:0.2540406919,Oryza_LOC_Os01g25630.1_185_441:0.2088399084)70.2/70:0.0706054683)99.1/98:0.1583089548,(Zea_Zm00001d007016_P001_184_400:0.1064850008,Zea_Zm00001d048613_P001_179_370:0.0801512037)100/100:0.3756102654)94.3/80:0.0946501686,(((Brachypodium_Bradi4g05870.1.p_176_408:0.2395169973,(Oryza_LOC_Os02g20210.1_156_390:0.1720280703,Oryza_LOC_Os10g04120.1_177_390:0.1651433516)87.9/90:0.0450536025)0/42:0.0063399691,(Oryza_LOC_Os10g04090.1_40_271:0.1626767631,Oryza_LOC_Os10g04060.1_178_410:0.0747309385)100/100:0.1720778025)97.6/100:0.1123026589,Panicum_Pahal.F01096.1_184_417:0.2378293117)91.3/94:0.0683875207)12.8/41:0.0513094786,(Oryza_LOC_Os01g25760.1_179_391:0.0851459642,Oryza_LOC_Os01g25810.1_181_410:0.1026384142)100/100:0.2142434274)97.5/80:0.1395305023,(Oryza_LOC_Os01g25740.1_171_404:0.1469436522,Hordeum_HORVU5Hr1G017950.1_178_389:0.0784776483)91/98:0.0781391495)100/100:0.5134460963)94.7/89:0.1210804834,((Oryza_LOC_Os03g40194.1_98_348:0.7305811595,Solanum_Solyc02g084450.2.1_173_381:1.3208193867)77.7/73:0.1236384474,Oryza_LOC_Os01g72390.1_132_314:0.8216792648)80.9/72:0.1277201230)89.1/64:0.0569475610)86.1/41:0.0457434677,(Musa_GSMUA_Achr7P12770_001_174_412:0.5051966752,(((((((Brachypodium_Bradi2g60250.1.p_59_291:0.1394795428,(Brachypodium_Bradi2g60230.4.p_207_438:0.0751617648,Brachypodium_Bradi2g60260.4.p_170_401:0.1129003567)98.7/100:0.1021453272)81.4/86:0.0638779895,Hordeum_HORVU3Hr1G100390.1_202_398:0.2835929594)93.1/94:0.0802513479,Oryza_LOC_Os01g71114.1_173_423:0.1640600433)86.7/90:0.1151387447,Panicum_Pahal.C04668.1_170_389:0.5680472466)96.9/100:0.2884883391,Oryza_LOC_Os06g43670.1_172_359:0.8771152467)77.9/55:0.0815812957,(((Oryza_LOC_Os09g15850.1_164_381:0.2650833467,(Panicum_Pahal.J01544.1_166_384:0.2343628305,Brachypodium_Bradi4g28188.1.p_162_381:0.3021938131)61.2/66:0.0452074043)80.6/78:0.1012676808,Oryza_LOC_Os09g16000.1_124_310:0.5772572758)99.2/100:0.2779654577,(((Brachypodium_Bradi4g28177.1.p_178_391:0.0924722489,Hordeum_HORVU5Hr1G056360.17_122_339:0.0568015429)85.3/88:0.0627156230,(Panicum_Pahal.B01141.1_211_427:0.0775581936,Zea_Zm00001d020112_P001_177_392:0.0751412098)65.4/82:0.0564218239)96/99:0.1996722354,Panicum_Pahal.D01092.1_166_358:0.6457557973)99.4/100:0.3851964511)96.1/100:0.2149422640)88.3/56:0.0949789669,((((((Oryza_LOC_Os08g16460.1_56_270:0.2968195096,Hordeum_HORVU6Hr1G092250.1_177_381:0.2152561616)99.7/100:0.2391731385,(((Oryza_LOC_Os11g10770.1_171_385:0.2142737987,((Panicum_Pahal.G00892.1_375_575:0.2466135269,Zea_Zm00001d007776_P001_393_619:0.2679566755)34/48:0.0293513325,((Panicum_Pahal.H02216.1_382_623:0.0092411341,(Panicum_Pahal.H02210.1_381_622:0.0092254534,Panicum_Pahal.J02027.1_366_607:0.0046097648)0/90:0.0000025000)98.4/100:0.0823129624,Panicum_Pahal.J02024.1_358_569:0.0918226408)100/100:0.1940552556)100/100:0.1356857947)83.7/67:0.0289530694,(((Panicum_Pahal.F01284.1_174_411:0.2023160231,(((Brachypodium_Bradi2g36173.1.p_56_244:0.0256447566,Brachypodium_Bradi2g36150.1.p_57_294:0.0757144228)99.2/100:0.1062729965,Hordeum_HORVU1Hr1G094210.1_54_296:0.2109782298)90/90:0.0582006560,Brachypodium_Bradi2g36179.1.p_144_343:0.3019783299)85.3/87:0.0388349535)90.9/85:0.0540108554,(Panicum_Pahal.C03079.1_167_412:0.1707153899,Panicum_Pahal.H02084.1_169_385:0.1790503989)97.3/89:0.0980089927)0/25:0.0287974204,Oryza_LOC_Os11g10550.1_171_408:0.4250601873)82.5/67:0.0356103842)84.7/66:0.0383990488,(Panicum_Pahal.E03354.1_168_411:0.3945601698,Oryza_LOC_Os11g10610.1_71_289:0.3251914699)54.2/64:0.0698069489)92.4/91:0.1019359296)88.3/91:0.0857404192,(Panicum_Pahal.B00946.1_174_372:0.9315576860,Hordeum_HORVU2Hr1G006590.1_93_293:0.5018733546)25.6/63:0.0880061974)74.9/81:0.0680333462,Panicum_Pahal.B02567.1_199_408:1.6008108776)87.3/94:0.1051121508,Panicum_Pahal.A02395.1_197_438:0.4293297090)93.7/97:0.1836454101,Zea_Zm00001d053171_P001_191_408:1.3052858289)0/61:0.0124938071)97.1/99:0.1682008789)93/90:0.1058050268)90.5/60:0.0710014556,(((((((((((((((((Eucalyptus_Eucgr.E03173.1.p_148_377:0.0380049807,Eucalyptus_Eucgr.E03194.1.p_165_382:0.0291576960)99.2/100:0.0903102943,Eucalyptus_Eucgr.E03170.1.p_165_382:0.0454937206)16.3/66:0.0407741243,Eucalyptus_Eucgr.E03203.1.p_84_305:0.2871195746)85.2/87:0.0304781155,(Eucalyptus_Eucgr.E03177.1.p_165_369:0.1889043113,Eucalyptus_Eucgr.E03191.1.p_165_378:0.0963012059)95.3/87:0.0932769607)36.5/63:0.0368410585,Eucalyptus_Eucgr.E03184.1.p_166_377:0.0870242441)100/100:0.3000493288,Eucalyptus_Eucgr.E03200.1.p_183_405:0.2479863696)100/100:0.3215780484,((((((Eucalyptus_Eucgr.B00930.1.p_143_385:0.0000029467,Eucalyptus_Eucgr.B01173.1.p_4_226:0.0300814025)83.2/93:0.0659656315,Eucalyptus_Eucgr.B01165.1.p_50_226:0.0846157563)100/100:0.2161005848,((((Eucalyptus_Eucgr.B02975.1.p_174_413:0.0093720979,Eucalyptus_Eucgr.B01252.1.p_171_413:0.0219494264)92.2/94:0.0325120391,Eucalyptus_Eucgr.B01230.1.p_174_412:0.1141679021)89.7/85:0.0492356294,Eucalyptus_Eucgr.B01234.1.p_1_190:0.0677704380)82.4/80:0.0379707438,(Eucalyptus_Eucgr.L02301.1.p_124_363:0.0577760130,(Eucalyptus_Eucgr.B02973.1.p_150_375:0.0459627074,Eucalyptus_Eucgr.B02976.1.p_139_330:0.0384339305)41/58:0.0085663358)90.2/83:0.0366355864)100/96:0.1656481884)81.7/74:0.0458617226,Eucalyptus_Eucgr.G01790.1.p_172_413:0.0957500181)20.6/30:0.0177417642,(Eucalyptus_Eucgr.B01164.1.p_173_413:0.1680896730,(Eucalyptus_Eucgr.B01179.1.p_6_223:0.1279604902,Eucalyptus_Eucgr.B01120.1.p_44_247:0.0714186690)45.5/25:0.0270589341)79.1/21:0.0143808418)65.5/33:0.0483579103,(Eucalyptus_Eucgr.B01184.1.p_174_413:0.2293953209,(Eucalyptus_Eucgr.B01256.1.p_165_402:0.1732645724,Eucalyptus_Eucgr.B01177.1.p_164_402:0.2111416188)88/84:0.0519626239)5.7/70:0.0396786287)99.8/99:0.2811054682)98.9/100:0.2178213820,((((((Prunus_Prupe.2G011500.1.p_192_414:0.0437300899,Prunus_Prupe.2G013800.1.p_237_459:0.0207357803)71/74:0.0191580006,(Prunus_Prupe.2G011000.1.p_167_407:0.0214801375,Prunus_Prupe.2G014000.1.p_167_407:0.0179467740)96.7/100:0.0378902446)91.1/98:0.0451771621,(Prunus_Prupe.2G014100.1.p_195_411:0.0324194214,Prunus_Prupe.2G011400.1.p_196_412:0.0844491575)98.6/98:0.0778019592)90/90:0.0696441201,Prunus_Prupe.2G013900.1.p_191_415:0.1441004226)100/100:0.2460937738,Phaseolus_Phvul.005G027200.1.p_185_404:0.6425316287)76.6/56:0.0580815816,(((Populus_Potri.019G074000.1_172_412:0.0000020643,Populus_Potri.019G074300.1_172_402:0.0000020643)0/57:0.0000029726,Populus_Potri.019G074100.1_172_389:0.0000020643)0/81:0.0000029234,Populus_Potri.019G074200.1_196_398:0.0000020643)100/100:0.3278846739)0/16:0.0043233281)83/45:0.0401362225,((((Eucalyptus_Eucgr.H03126.1.p_174_409:0.1236849694,Eucalyptus_Eucgr.H03115.1.p_99_333:0.1021797964)84.5/83:0.0548019466,Eucalyptus_Eucgr.H03112.1.p_148_396:0.0851724088)99.9/100:0.1733990016,(Eucalyptus_Eucgr.H02892.1.p_177_428:0.1634357981,(Eucalyptus_Eucgr.H02957.1.p_155_407:0.2601148592,Eucalyptus_Eucgr.H02950.1.p_177_433:0.1625318976)84.1/78:0.0484412592)89.7/86:0.0547304801)96.4/98:0.1207035256,((((Eucalyptus_Eucgr.I00549.1.p_170_419:0.0000027538,Eucalyptus_Eucgr.I00474.1.p_170_414:0.0323370704)68.3/72:0.0138175956,Eucalyptus_Eucgr.I00481.1.p_170_414:0.0228044779)43.2/67:0.0158677899,Eucalyptus_Eucgr.L03363.1.p_1_192:0.0278594233)99.2/95:0.1547464792,(Eucalyptus_Eucgr.H03136.1.p_169_414:0.1157916405,Eucalyptus_Eucgr.H03114.1.p_176_394:0.0974695259)99.7/100:0.1510717250)99.6/100:0.1894030407)100/100:0.2961228137)66.6/47:0.0402282344,Nicotiana_NbD033923.1_168_405:0.5247841317)30.9/42:0.0362876969,(((Linum_Lus10006794_176_428:0.6263851953,(Linum_Lus10011278_177_418:0.6489703585,(((Populus_Potri.006G275800.1_170_402:0.0415193650,Populus_Potri.006G272100.1_170_407:0.0554250064)80.5/83:0.0137767540,((Populus_Potri.006G271800.1_173_419:0.0382898225,Populus_Potri.006G274000.1_172_360:0.0845777241)43.9/57:0.0200288048,Populus_Potri.006G271600.1_171_415:0.0528496344)90.4/74:0.0322527190)93.8/98:0.1728004679,(Populus_Potri.006G274400.1_170_409:0.0397420425,Populus_Potri.006G273900.1_170_412:0.0803802279)99.2/100:0.2375886506)99.8/100:0.3524951960)83.5/86:0.1620437034)62.4/44:0.0501538327,(Linum_Lus10042117_202_415:0.1581187785,Linum_Lus10028279_181_412:0.2944851932)100/100:0.4047778332)88.7/56:0.0675629692,(Linum_Lus10022351_167_408:0.3323713519,Linum_Lus10005218_172_419:0.2966383222)99.8/100:0.2987135940)90/56:0.0556405005)97.6/86:0.1191904803,(Vitis_GSVIVT01032139001_8_250:0.1828947299,(Vitis_GSVIVT01036582001_1_215:0.2407506600,((((((Vitis_GSVIVT01020306001_168_409:0.0046688400,Vitis_GSVIVT01020322001_166_412:0.0571496611)85.4/99:0.0276364605,Vitis_GSVIVT01020343001_208_409:0.0216478156)0/69:0.0000022600,Vitis_GSVIVT01020325001_13_169:0.0153217119)43.3/72:0.0253059050,Vitis_GSVIVT01020358001_9_167:0.0488550659)99.3/100:0.1743723503,Vitis_GSVIVT01020314001_164_320:0.1811710079)84.9/83:0.0594135253,Vitis_GSVIVT01020415001_4_179:0.1857669769)99.3/100:0.1719715679)81.1/75:0.0553196705)100/100:0.2270340402)87.4/73:0.0901880637,(Amaranthus_AHYPO_020589-RA_177_425:0.5652718366,Amaranthus_AHYPO_006179-RA_77_292:0.5973412234)99.8/100:0.5577257724)0/25:0.0156977752,(((((Cinnamomum_Cm19958_130_374:0.0344044912,(Cinnamomum_Cm19960_172_416:0.0545246844,Cinnamomum_Cm19957_4_160:0.0315332270)94.3/97:0.0554744184)100/100:0.2125278992,Cinnamomum_Cm21198_172_385:0.1704450379)93.3/95:0.0841072604,((Cinnamomum_Cm19920_172_409:0.0589940182,Cinnamomum_Cm19915_175_408:0.0576074331)98.1/100:0.0907769068,Cinnamomum_Cm20126_170_407:0.1320544599)99.6/100:0.1714242133)99.8/100:0.2675371324,((((((Oryza_LOC_Os08g43010.1_171_413:0.3219916864,((((Brachypodium_Bradi3g41910.1.p_170_412:0.1129833366,Brachypodium_Bradi3g41960.1.p_175_391:0.1171668695)88.3/82:0.0289571078,(Brachypodium_Bradi3g41872.1.p_233_440:0.1049241815,Brachypodium_Bradi3g41863.1.p_170_413:0.0603451927)98.5/100:0.0798023423)77.7/60:0.0115009926,(Hordeum_HORVU7Hr1G002260.1_54_298:0.0621416920,Hordeum_HORVU7Hr1G002290.1_1_217:0.0748368284)100/100:0.1578825086)86.7/72:0.0244634465,(((Panicum_Pahal.F00572.1_180_423:0.0054854443,Panicum_Pahal.F00570.1_180_423:0.0091679340)100/100:0.1541883875,(Panicum_Pahal.F00777.1_177_418:0.2121963211,Zea_Zm00001d031711_P001_198_431:0.3050444404)82.4/71:0.0483072007)58.3/47:0.0145995224,Panicum_Pahal.F00496.1_169_413:0.1766582067)84.2/68:0.0273373858)54.1/50:0.0184908840)86.5/35:0.0317822242,Oryza_LOC_Os08g43000.1_173_401:0.2464601236)81.7/33:0.0343908619,Oryza_LOC_Os08g42930.1_113_347:0.1624118704)26.9/26:0.0363084547,Oryza_LOC_Os08g43050.1_206_440:0.1803309554)99.9/100:0.3191478431,(Oryza_LOC_Os05g31570.1_168_414:0.1440576642,Oryza_LOC_Os05g31550.1_168_388:0.1308287126)99.9/100:0.3858502480)88.4/90:0.1009921463,Musa_GSMUA_Achr9P17310_001_173_394:0.4203530842)50.4/74:0.1213569338)3.6/35:0.0535533276,Prunus_Prupe.3G082400.1.p_166_392:1.0792882351)48.7/23:0.0514531668)62.4/27:0.0318486221,(((((((((((Phaseolus_Phvul.007G254400.1.p_33_279:0.0699437644,Phaseolus_Phvul.007G254300.1.p_171_416:0.0188633172)94.8/100:0.0272941884,Phaseolus_Phvul.007G254200.1.p_171_417:0.0460543036)95.1/98:0.0430523544,Phaseolus_Phvul.007G254900.1.p_171_395:0.1054358588)95.9/100:0.0727155115,Phaseolus_Phvul.007G254700.1.p_170_419:0.1479596181)100/100:0.2426403830,(((((Phaseolus_Phvul.001G133601.1.p_172_422:0.0470222775,((Phaseolus_Phvul.001G134500.2.p_171_422:0.0262914062,Phaseolus_Phvul.001G133400.1.p_171_421:0.0464075925)69.5/46:0.0043308199,Phaseolus_Phvul.001G134300.1.p_171_422:0.0495880923)52.6/43:0.0016713604)17.9/42:0.0044917668,Phaseolus_Phvul.001G062600.1.p_145_372:0.0724565827)78.9/71:0.0077598586,Phaseolus_Phvul.001G134400.2.p_171_401:0.0235701808)91.4/95:0.0369967934,Phaseolus_Phvul.001G134000.1.p_171_427:0.1284761455)89.1/93:0.0372012474,Phaseolus_Phvul.001G134100.1.p_172_400:0.1821135227)91.8/95:0.0690186303)80.5/74:0.0424538875,((((Phaseolus_Phvul.001G132800.1.p_37_272:0.0000020643,Phaseolus_Phvul.001G132701.1.p_14_247:0.0000020643)99.9/100:0.0863218600,Phaseolus_Phvul.001G133000.1.p_193_428:0.0761847577)84.8/83:0.0227773003,Phaseolus_Phvul.001G133101.1.p_193_428:0.1110537144)91.3/97:0.0267045068,((Phaseolus_Phvul.001G133100.1.p_193_426:0.0094031563,Phaseolus_Phvul.001G132516.1.p_193_426:0.0000022488)83.6/90:0.0086564018,(Phaseolus_Phvul.001G132632.1.p_193_426:0.0237116699,Phaseolus_Phvul.001G132600.2.p_194_426:0.0000024865)91.4/94:0.0151306036)99.9/100:0.0768298347)99.5/100:0.1148691992)99.1/100:0.1586699174,(Populus_Potri.017G130900.1_171_391:0.5937721706,(Vitis_GSVIVT01000884001_87_266:0.0629210115,Vitis_GSVIVT01000882001_147_314:0.0709758838)100/100:0.3763280510)71.6/74:0.0710254375)88.6/80:0.0642535111,(((((((((Eucalyptus_Eucgr.E03804.1.p_175_391:0.0889185509,Eucalyptus_Eucgr.E03802.1.p_132_349:0.0575822568)95.5/91:0.0429988185,Eucalyptus_Eucgr.E03696.1.p_175_392:0.0696959634)78.4/73:0.0391825171,((Eucalyptus_Eucgr.E03801.1.p_175_413:0.0249649757,Eucalyptus_Eucgr.E03806.1.p_175_413:0.0499247701)49.6/76:0.0404292240,Eucalyptus_Eucgr.E03799.1.p_138_337:0.1695306026)63.7/64:0.0256480924)89.6/96:0.0393846829,(((Eucalyptus_Eucgr.K01715.1.p_174_395:0.0253852040,Eucalyptus_Eucgr.K02016.1.p_174_395:0.0150790248)73.3/93:0.0136693204,Eucalyptus_Eucgr.K02012.1.p_174_395:0.0215030425)100/100:0.6807863969,Eucalyptus_Eucgr.L02922.1.p_178_333:0.1099468116)84.4/38:0.0450938288)93.8/37:0.0404058886,((((Eucalyptus_Eucgr.K01864.1.p_173_413:0.0484556154,Eucalyptus_Eucgr.K01863.1.p_173_348:0.1056852897)84.5/76:0.0233301194,(Eucalyptus_Eucgr.E01908.1.p_171_409:0.0118663495,Eucalyptus_Eucgr.E01910.1.p_174_364:0.0000028090)100/100:0.1025208501)97.3/97:0.0564856375,((Eucalyptus_Eucgr.K01752.1.p_175_414:0.1145483449,Eucalyptus_Eucgr.K01810.1.p_139_378:0.1630535374)94.9/98:0.0678155679,Eucalyptus_Eucgr.K01808.1.p_137_323:0.2934869440)88/82:0.0355509348)49.9/60:0.0156298857,(Eucalyptus_Eucgr.K01875.1.p_173_414:0.0545365526,(Eucalyptus_Eucgr.K01877.1.p_137_378:0.0424530518,Eucalyptus_Eucgr.K01879.1.p_169_388:0.3556395807)68.6/70:0.0223808694)99.6/99:0.0813331831)87.5/75:0.0219249703)75.7/30:0.0240138674,Eucalyptus_Eucgr.L02472.1.p_122_358:0.2768264094)95.2/39:0.0748242885,Eucalyptus_Eucgr.K01754.1.p_175_414:0.0911627092)100/96:0.2946552920,(((((Eucalyptus_Eucgr.A02528.1.p_169_387:0.0274814494,Eucalyptus_Eucgr.A02522.1.p_169_389:0.0224113892)100/100:0.1604076748,Eucalyptus_Eucgr.A02533.1.p_170_419:0.1553312356)95.8/97:0.0736899061,((Eucalyptus_Eucgr.A02363.1.p_159_381:0.0488060769,Eucalyptus_Eucgr.A02366.1.p_170_374:0.0608711994)39.3/62:0.0293572037,Eucalyptus_Eucgr.A02365.1.p_152_373:0.0828992107)99.9/100:0.1324106213)87.5/85:0.0425437639,(Eucalyptus_Eucgr.A02530.1.p_153_376:0.0675042034,Eucalyptus_Eucgr.A02524.1.p_157_322:0.1602255371)99.7/100:0.1265714853)59.9/55:0.0436661374,((Eucalyptus_Eucgr.A02516.1.p_170_412:0.0865113657,Eucalyptus_Eucgr.A02513.1.p_170_390:0.0742255786)99.9/100:0.1433301718,Eucalyptus_Eucgr.A02518.1.p_171_395:0.1305659304)96.6/99:0.0956196828)100/100:0.4278319502)87.1/79:0.0702930067,(((Prunus_Prupe.5G227800.1.p_198_429:0.2841299638,Prunus_Prupe.5G111200.1.p_189_420:0.2244891981)99.9/100:0.2980371309,(Vitis_GSVIVT01008386001_134_375:0.2174171764,Vitis_GSVIVT01033292001_187_349:0.2109042759)94.5/95:0.1216650288)65.6/54:0.0337726092,((((Prunus_Prupe.7G062200.1.p_174_401:0.0048974666,Prunus_Prupe.7G062700.1.p_168_351:0.0302396697)49.6/61:0.0020508370,Prunus_Prupe.7G062600.1.p_174_399:0.0224888222)81.8/88:0.0307406056,(Prunus_Prupe.7G062500.1.p_191_397:0.0698721080,Prunus_Prupe.7G063000.1.p_169_395:0.0421338798)98.7/100:0.1007755440)99.9/100:0.2991852322,Populus_Potri.012G032400.1_170_418:0.4109200734)51.9/49:0.0251697413)85.3/66:0.0511336238)88.9/55:0.0438775883)84.6/45:0.0433947441,(((Nicotiana_NbD038642.1_170_410:0.0311113121,Solanum_Solyc04g039990.2.1_71_282:0.1003735213)97.7/100:0.1431287781,Mimulus_Migut.K00127.1.p_169_373:0.2455533262)98.4/100:0.1658986511,Daucus_DCAR_010879_148_384:0.3984609064)92.7/59:0.0931047906)89.5/49:0.0527538603,(((((Populus_Potri.T060500.1_223_427:0.0788569042,(Populus_Potri.018G017900.1_175_398:0.0050315861,Populus_Potri.T174800.1_1_195:0.0000020574)92.9/97:0.0201899473)87.4/64:0.0107989824,(((((Populus_Potri.017G144300.1_145_367:0.0425354418,Populus_Potri.017G143700.1_170_392:0.0101986002)99.1/98:0.0416383012,Populus_Potri.017G143900.1_174_377:0.0451219853)0/40:0.0000022259,Populus_Potri.017G143800.1_173_413:0.0325238071)78.2/56:0.0054343341,Populus_Potri.017G144200.1_170_392:0.0528640148)74.9/25:0.0052928786,(((Populus_Potri.T060300.1_173_395:0.0358715753,Populus_Potri.017G144100.1_23_213:0.0930708855)95.8/95:0.0374268021,(Populus_Potri.017G143500.1_174_393:0.0213368249,Populus_Potri.T060400.1_55_295:0.0461083974)70/32:0.0042787541)0/24:0.0049352105,Populus_Potri.013G030600.1_176_350:0.2077151510)0/46:0.0000024422)82.1/32:0.0052327302)0/15:0.0001624121,Populus_Potri.T060700.1_170_392:0.0311502419)42.6/14:0.0102984280,Populus_Potri.017G143600.1_122_345:0.0308424380)84.3/28:0.0198128041,Populus_Potri.017G143400.1_176_396:0.0169750870)100/100:0.4291711621)47.2/47:0.0344876679,((((Beta_KMT09467_200_424:0.1017685008,(Beta_KMT08426_180_422:0.0614939062,Beta_KMT08431_184_421:0.0522794691)98.8/99:0.1500073503)100/100:0.2982030020,Beta_KMT15154_179_420:0.3303944102)0/47:0.0808515405,Beta_KMS98457_124_352:0.3246910713)99/99:0.2251383805,((((Oryza_LOC_Os12g29290.1_224_456:0.0778607886,Oryza_LOC_Os12g29280.1_172_385:0.0867225402)100/100:0.3477771271,(Oryza_LOC_Os06g47800.1_169_406:0.2738798608,Oryza_LOC_Os08g12740.2_166_402:0.2021815995)53.7/59:0.0824968236)42.8/40:0.0238131189,Panicum_Pahal.D00428.1_193_384:0.1665542040)98.3/96:0.1740532977,Oryza_LOC_Os10g07400.2_181_419:0.4158311057)97.8/99:0.2047240225)99.8/100:0.3029843428)64.9/60:0.0495428036)87.6/35:0.0541013316,((((Cinnamomum_Cm4071_180_438:0.0712843997,((Cinnamomum_Cm4031_238_495:0.0514750441,Cinnamomum_Cm4023_241_483:0.1572920309)21/51:0.0217411806,Cinnamomum_Cm4019_243_499:0.0226920558)99.8/96:0.1125034229)20.5/54:0.0278483360,Cinnamomum_Cm3943_181_414:0.0949239785)98.3/99:0.1337342557,(Cinnamomum_Cm3954_211_437:0.0503900782,Cinnamomum_Cm3964_308_532:0.1483816050)96.9/99:0.1206590260)81/72:0.1147342885,((Cinnamomum_Cm4931_338_507:0.0198196210,Cinnamomum_Cm4930_292_454:0.0324174009)84.1/93:0.0225016271,Cinnamomum_Cm4932_166_424:0.0614826779)99.9/100:0.2670967402)99.9/95:0.2420112203)92/46:0.0547083153,(((((((((((((((Phaseolus_Phvul.002G131000.1.p_163_414:0.0407620126,(((Phaseolus_Phvul.002G131100.1.p_163_414:0.0222358958,Phaseolus_Phvul.002G131200.1.p_163_414:0.0122082966)53.8/60:0.0047597985,Phaseolus_Phvul.002G129200.1.p_163_414:0.0640494888)65.7/60:0.0045108667,Phaseolus_Phvul.002G130400.1.p_133_384:0.0353789567)72.7/63:0.0047149516)71.9/63:0.0045633360,Phaseolus_Phvul.002G130732.1.p_168_416:0.0688313151)74.9/53:0.0069527413,(Phaseolus_Phvul.002G130300.1.p_165_394:0.0421539877,Phaseolus_Phvul.002G130600.1.p_161_364:0.0462572180)75.1/61:0.0084025281)97.1/93:0.0498901837,Phaseolus_Phvul.002G129900.1.p_166_417:0.0464735944)78.6/64:0.0327776017,(Phaseolus_Phvul.002G129632.1.p_166_409:0.0191346698,(Phaseolus_Phvul.002G130500.1.p_165_408:0.0249366533,Phaseolus_Phvul.002G129700.1.p_165_408:0.0249701243)87.7/87:0.0193595190)92.9/94:0.0377525907)14.9/41:0.0305852088,(Phaseolus_Phvul.002G129500.1.p_165_413:0.0741480453,Phaseolus_Phvul.002G130100.1.p_166_415:0.0312278806)99.1/100:0.1043786121)100/100:0.3848979183,(Phaseolus_Phvul.011G154000.1.p_173_414:0.3276332566,(Phaseolus_Phvul.002G075000.1.p_171_386:0.1875275869,Phaseolus_Phvul.002G075300.1.p_174_419:0.5059239610)51.8/59:0.0319047190)96.6/98:0.1333196318)57.8/72:0.0709186898,(Solanum_Solyc08g076000.2.1_174_397:0.1232677046,(Solanum_Solyc08g075640.2.1_156_393:0.1028826859,Solanum_Solyc08g075630.2.1_156_378:0.1056060162)96.5/100:0.0870133379)100/100:0.2448698268)63.2/71:0.0404908686,((Mimulus_Migut.A00563.1.p_148_367:0.0087119286,Mimulus_Migut.A00573.1.p_177_400:0.1061123850)97.9/98:0.0683311259,((((Mimulus_Migut.A00591.1.p_131_381:0.2571437283,(Mimulus_Migut.C00346.1.p_163_380:0.1081720005,(Mimulus_Migut.A00634.1.p_165_403:0.0972066365,Mimulus_Migut.A00636.1.p_168_384:0.0750816894)74.4/71:0.0244874992)63.7/57:0.0119802761)85.6/85:0.0292115358,(((Mimulus_Migut.C00022.1.p_162_401:0.0170610056,Mimulus_Migut.A00594.1.p_161_401:0.0155578107)99.9/100:0.1163145578,(Mimulus_Migut.D01649.1.p_118_356:0.0071196103,Mimulus_Migut.D01602.1.p_6_159:0.0000023938)100/100:0.1261994401)90.8/86:0.0355675236,(Mimulus_Migut.E01267.1.p_164_380:0.0777380437,((Mimulus_Migut.A00593.1.p_161_381:0.0325270224,(Mimulus_Migut.A00574.1.p_162_402:0.0301613469,Mimulus_Migut.A00564.1.p_131_351:0.0514500027)83.4/79:0.0133730032)92.1/91:0.0279509626,Mimulus_Migut.H01203.1.p_165_382:0.0705264181)33.2/62:0.0315193491)83.2/79:0.0160560686)73.8/70:0.0251263173)91.4/89:0.0416396315,Mimulus_Migut.A00596.1.p_1_190:0.1285251601)25.6/57:0.0221257315,Mimulus_Migut.F01416.1.p_165_376:0.1467086928)89/90:0.0393224936)100/100:0.2503809635)95.2/82:0.0696582347,((((Populus_Potri.017G121500.1_170_409:0.0196224269,(Populus_Potri.017G121700.1_170_409:0.0271136340,Populus_Potri.017G121900.1_152_387:0.0381685673)69.8/68:0.0035722630)99.9/100:0.1603887216,(Populus_Potri.017G127200.1_171_387:0.0416422880,(Populus_Potri.017G127800.1_171_387:0.0689270262,(Populus_Potri.017G128000.1_171_387:0.0150691703,Populus_Potri.017G127000.1_171_380:0.0351521764)89.5/89:0.0269850696)76.3/78:0.0096050513)100/100:0.2476256277)80.4/80:0.0439806965,(((((Populus_Potri.017G138100.1_171_408:0.0379331366,(((Populus_Potri.018G080700.1_171_408:0.0614664136,(Populus_Potri.017G137700.1_168_385:0.0097885511,Populus_Potri.T116100.1_55_271:0.0969645030)73.3/73:0.0101636346)90/82:0.0167053792,Populus_Potri.017G136900.1_171_408:0.0226148013)76.8/84:0.0075282961,Populus_Potri.017G136400.1_171_409:0.0469102482)83.6/75:0.0087596915)99/100:0.0464099385,Populus_Potri.T116200.1_173_388:0.0741200200)88.9/92:0.0185841512,(Populus_Potri.T105600.1_171_408:0.0045693755,Populus_Potri.017G137900.1_171_408:0.0000020193)100/100:0.1186409963)73.7/59:0.0085098794,(((Populus_Potri.017G136700.1_171_408:0.0128651920,Populus_Potri.017G133600.1_171_387:0.0788942747)88.9/92:0.0253192326,(Populus_Potri.T105500.1_173_409:0.0402054896,Populus_Potri.017G137800.1_178_405:0.0429869982)90.7/87:0.0328243620)83.8/74:0.0145834254,(Populus_Potri.T096100.1_171_409:0.0623648879,Populus_Potri.017G133700.1_171_408:0.0592247589)87.4/77:0.0176208947)54.1/51:0.0062060406)100/100:0.1829768857,Populus_Potri.017G123500.1_2_218:0.2202699470)72.1/72:0.0413341869)99.3/100:0.1652078763,(Mimulus_Migut.L00486.1.p_174_414:0.0000022267,Mimulus_Migut.L00489.1.p_192_418:0.0446058307)100/100:0.3436237288)98/100:0.1396955502)83.9/31:0.0324342295,(((Cinnamomum_Cm3037_168_407:0.0046117520,Cinnamomum_Cm3043_168_407:0.0000020504)98.3/100:0.0768089347,(Cinnamomum_Cm3039_167_385:0.0269915401,Cinnamomum_Cm3042_168_408:0.1431551613)97/100:0.0710135039)100/100:0.1977804140,Cinnamomum_Cm4124_179_398:0.4372000427)12.8/10:0.0261410855)49.5/43:0.0138141054,Cinnamomum_Cm19035_170_408:0.5575641056)80.2/65:0.0655205127,(Musa_GSMUA_Achr11P25110_001_163_409:0.4328318651,Musa_GSMUA_Achr5P11640_001_172_410:0.4602089751)58.1/44:0.0880710137)73.4/8:0.0203994764,Solanum_Solyc01g088060.2.1_4_159:0.5813249038)0/7:0.0000027915,(((((Cinnamomum_Cm762_167_386:0.0126684097,Cinnamomum_Cm759_166_385:0.0213158106)94.1/94:0.0303555234,Cinnamomum_Cm783_183_389:0.0303478909)95.6/99:0.0624076417,Cinnamomum_Cm731_187_391:0.0359386894)100/100:0.3859769404,((Populus_Potri.011G005900.1_214_455:0.1163767941,Populus_Potri.011G005700.1_165_356:0.2167885112)100/100:0.3570591459,((((Prunus_Prupe.8G077600.1.p_187_408:0.1833147780,(Prunus_Prupe.8G077500.1.p_226_443:0.0393553737,Prunus_Prupe.8G077100.1.p_167_385:0.0582261294)97.2/100:0.0915131301)93.7/99:0.0731387196,Prunus_Prupe.8G077200.1.p_168_390:0.1141261555)95/99:0.1286437370,Populus_Potri.009G081000.1_43_235:0.3691961330)94.5/96:0.1318035033,Solanum_Solyc01g106410.1.1_172_392:0.3410216800)74.7/80:0.0871146692)87/80:0.0825215027)18.5/52:0.0243901525,(((Ananas_Aco011183.1_163_385:0.1165536725,Ananas_Aco027412.1_163_385:0.0552794737)86.2/90:0.0334528604,(Ananas_Aco031284.1_173_395:0.0459219502,Ananas_Aco027415.1_180_401:0.0148187780)82.7/85:0.0132018007)99.7/100:0.2343441249,((Panicum_Pahal.E03478.1_179_408:0.0966480190,Brachypodium_Bradi2g09480.1.p_178_397:0.1664922848)75/66:0.0359693438,Oryza_LOC_Os01g15580.1_180_413:0.1651513928)99.8/100:0.3081333424)99.4/100:0.2381127762)90.7/18:0.0498752688)92.3/30:0.0409874994)64.7/23:0.0419459211)87.6/75:0.0706729769,(Cinnamomum_Cm7965_2_213:0.3933434968,Prunus_Prupe.8G012100.1.p_182_395:0.8257674072)80.1/55:0.0969748932)72.7/28:0.0367182548,(((((((((((Vitis_GSVIVT01032210001_245_472:0.0849809308,Vitis_GSVIVT01032210001_1567_1771:0.1010464409)99.9/100:0.1848540490,(((Vitis_GSVIVT01032180001_128_348:0.0194902699,Vitis_GSVIVT01032189001_89_309:0.0236538164)99.8/100:0.1089602388,(Vitis_GSVIVT01012390001_92_307:0.1256926872,Vitis_GSVIVT01010700001_188_403:0.2958682876)54.7/65:0.0393282146)98.4/99:0.1276731219,((Vitis_GSVIVT01032171001_125_346:0.0096771788,Vitis_GSVIVT01032169001_203_424:0.0559681354)99.9/100:0.2422561477,Vitis_GSVIVT01027276001_1_164:0.4374305736)86.4/90:0.0873221494)96.6/100:0.1081802593)95.6/97:0.0962624965,(((Vitis_GSVIVT01003817001_131_352:0.1285806381,Vitis_GSVIVT01004061001_17_175:0.1426922504)99.2/100:0.1787302719,((Vitis_GSVIVT01013512001_197_431:0.0220202631,Vitis_GSVIVT01013508001_143_297:0.0228706265)89.6/98:0.0784637405,Vitis_GSVIVT01013507001_63_253:0.2362165252)100/100:0.3038819795)93.2/89:0.1214366681,((((Prunus_Prupe.2G023500.1.p_171_394:0.0283111321,Prunus_Prupe.2G023600.1.p_173_392:0.0169038907)100/100:0.2089169296,(Prunus_Prupe.2G028000.1.p_171_416:0.1577111608,Prunus_Prupe.8G117900.1.p_172_392:0.1795095871)92.7/90:0.0741565222)88.3/87:0.0692513563,(Prunus_Prupe.2G022400.1.p_169_392:0.0245013424,(Prunus_Prupe.2G022500.1.p_172_393:0.0569092766,Prunus_Prupe.2G022900.1.p_174_396:0.0282865633)44.8/70:0.0167452349)100/100:0.2151560563)100/100:0.3153440181,Populus_Potri.004G196100.1_187_427:0.2530606947)90.7/86:0.0843906902)82.1/77:0.0834603123)86.9/85:0.0476684105,(Amaranthus_AHYPO_002974-RA_175_417:0.6093885792,Beta_KMT17119_174_348:0.5282217869)89.3/81:0.1156501711)84.5/58:0.0363346578,Vitis_GSVIVT01001429001_120_339:0.3849790657)93.4/56:0.0593923013,(((((((Solanum_Solyc03g078300.1.1_167_418:0.2580939967,((((Nicotiana_NbD038069.1_230_435:0.0103144198,Nicotiana_NbD007059.1_183_402:0.0054235633)100/100:0.1630915987,Solanum_Solyc08g007630.1.1_181_401:0.1137832885)38/58:0.0303362437,(Solanum_Solyc11g069620.1.1_181_421:0.1961145778,(Solanum_Solyc11g071420.1.1_181_422:0.0821827565,Solanum_Solyc11g064770.1.1_178_342:0.1525473151)10/46:0.0108136247)97.7/99:0.0777528701)86.1/85:0.0442349955,Nicotiana_NbD025989.1_183_401:0.1578803367)99.4/100:0.1848531814)97.6/100:0.2218227062,Arabidopsis_AT3G14460.1_194_421:0.8024275849)83.5/68:0.0767274849,(Linum_Lus10024173_185_404:0.4323904969,((((((Populus_Potri.003G200200.1_94_296:0.0934822722,Populus_Potri.003G199400.1_358_573:0.0732349406)31.8/67:0.0285363585,((Populus_Potri.003G200500.1_186_402:0.0715663456,(Populus_Potri.003G198900.1_328_541:0.0628813356,Populus_Potri.003G199500.1_1_192:0.0626899727)88.9/92:0.0262734119)84.7/79:0.0396689590,Populus_Potri.003G200100.1_336_532:0.0559641223)86.5/81:0.0327716004)43/71:0.0339470350,(Populus_Potri.003G199100.1_316_531:0.0569939728,Populus_Potri.003G199600.1_194_397:0.0889799635)99.9/100:0.1197989985)100/100:0.1742698152,Populus_Potri.001G029300.1_175_393:0.2003340953)73.1/51:0.0163301682,((((((Populus_Potri.003G200800.1_180_394:0.1535485832,Populus_Potri.005G007000.1_193_400:0.2069740969)91.2/94:0.0498644993,(Populus_Potri.003G201900.1_196_426:0.2610625484,Populus_Potri.003G201800.1_180_405:0.1659959380)93.7/98:0.0768568172)99/99:0.1179282319,Populus_Potri.003G055600.1_178_412:0.3663720087)84.1/88:0.0430593034,((((((Populus_Potri.017G015200.1_176_401:0.0471952325,Populus_Potri.017G015500.1_178_375:0.0455770221)98.5/100:0.0609683774,Populus_Potri.017G015300.1_176_395:0.0100374299)97.7/99:0.0767244353,Populus_Potri.017G015600.1_177_396:0.0445060437)99.2/100:0.1040233765,(Populus_Potri.007G137100.1_179_394:0.0109736796,Populus_Potri.T098700.1_179_394:0.0142871390)99.8/100:0.1467083574)68.5/73:0.0677791659,Populus_Potri.001G033100.1_132_347:0.3539498068)95.7/100:0.2229971698,Populus_Potri.017G145000.1_154_368:1.0048129496)44.1/62:0.1237563141)82.3/48:0.0376626259,Populus_Potri.001G379700.1_181_398:0.1690366629)71.9/41:0.0289580418,Linum_Lus10007261_187_397:0.5709590106)49/45:0.0110788281)86.4/72:0.0349222742,((Linum_Lus10039509_154_374:0.1350539083,(Linum_Lus10002736_158_377:0.0055702664,Linum_Lus10016316_158_376:0.0431698496)99.9/100:0.1748585773)100/100:0.3039320677,Linum_Lus10039540_177_397:0.3673066891)0/29:0.0320137732)82.1/66:0.0316043513)93.7/97:0.0694697914)46/42:0.0335896267,((((Eucalyptus_Eucgr.H01027.1.p_170_390:0.0248802346,(((Eucalyptus_Eucgr.L01252.1.p_170_390:0.0058860689,((Eucalyptus_Eucgr.L01256.1.p_191_412:0.0000028238,Eucalyptus_Eucgr.H01029.1.p_191_412:0.0047176386)99.9/100:0.0494694039,Eucalyptus_Eucgr.H01020.1.p_151_372:0.0207774761)8.7/54:0.0088497739)88.1/91:0.0166925758,(Eucalyptus_Eucgr.H01018.1.p_151_370:0.0297274625,Eucalyptus_Eucgr.H01023.1.p_151_370:0.0245196988)99.1/100:0.0520952257)91.3/89:0.0193105745,(Eucalyptus_Eucgr.H01041.1.p_172_392:0.0324854306,(Eucalyptus_Eucgr.H01035.1.p_172_392:0.0327124392,Eucalyptus_Eucgr.H01030.1.p_151_370:0.0943720512)69.2/68:0.0143618853)75.7/64:0.0062357850)95.7/94:0.0416498920)23.7/50:0.0096510040,Eucalyptus_Eucgr.H01033.1.p_149_360:0.0181429911)100/100:0.4648998988,Phaseolus_Phvul.005G031200.1.p_181_403:0.5039129575)89.3/66:0.0877524918,((Phaseolus_Phvul.010G063100.1.p_164_409:0.0278547805,Phaseolus_Phvul.007G086300.1.p_170_410:0.0372278763)88.8/97:0.0425879533,(Phaseolus_Phvul.010G063000.1.p_164_409:0.0118109334,Phaseolus_Phvul.010G063700.2.p_9_240:0.0351926234)93.5/96:0.0494183990)100/100:0.4864956194)60.1/43:0.0247281371)80.1/67:0.0333180542,((((((Prunus_Prupe.2G053700.1.p_170_385:0.0160236123,Prunus_Prupe.2G053800.1.p_183_385:0.0309480069)100/100:0.1515800797,((Prunus_Prupe.2G054700.1.p_231_434:0.0157513368,Prunus_Prupe.2G054500.1.p_191_394:0.0358240398)97.4/98:0.0577001148,(Prunus_Prupe.2G051100.1.p_160_397:0.0698962145,(Prunus_Prupe.4G286000.1.p_176_395:0.0516819268,Prunus_Prupe.2G054300.1.p_176_396:0.1000709589)99.6/100:0.0992530501)89.9/97:0.0439878275)86.5/88:0.0289017601)0/27:0.0138876867,(Prunus_Prupe.2G043200.1.p_193_417:0.0722367243,(Prunus_Prupe.2G052200.1.p_179_417:0.0558085530,((Prunus_Prupe.2G046300.1.p_178_398:0.0135761434,Prunus_Prupe.2G037800.1.p_201_418:0.0196262571)95.8/99:0.0324623673,(Prunus_Prupe.2G040500.1.p_179_414:0.0135666485,Prunus_Prupe.2G040700.1.p_180_422:0.0191717047)99.9/100:0.0844941546)30.2/42:0.0103294324)65.8/67:0.0149266204)95.3/93:0.0456459882)99.4/99:0.0945888253,(Prunus_Prupe.2G046000.1.p_171_390:0.0117075380,(Prunus_Prupe.2G046400.1.p_174_393:0.0391635046,(Prunus_Prupe.2G046700.1.p_176_395:0.0093310787,Prunus_Prupe.2G046900.1.p_176_395:0.0101563369)99.3/100:0.0491079801)75.9/75:0.0155365045)100/100:0.2241093855)92.7/99:0.0844774368,Phaseolus_Phvul.006G019022.1.p_191_394:0.4394676761)87.8/88:0.0596423673,(Vitis_GSVIVT01013307001_152_373:0.3821580643,Arabidopsis_AT3G14470.1_176_398:0.5191910212)35.9/49:0.0673219823)96.6/87:0.1030009082)64/54:0.0337666005,(((Vitis_GSVIVT01022965001_87_307:0.1074180553,Vitis_GSVIVT01013310001_107_325:0.3173809441)85.8/76:0.0318653702,(Vitis_GSVIVT01022851001_64_280:0.1640684735,(((((Vitis_GSVIVT01004021001_189_396:0.0620014280,Vitis_GSVIVT01012407001_180_381:0.0560575204)30.5/59:0.0134620052,Vitis_GSVIVT01012421001_189_399:0.0061001061)89.4/94:0.0705179935,Vitis_GSVIVT01031998001_96_250:0.2349522251)97.1/97:0.1296820312,(Vitis_GSVIVT01009146001_209_414:0.0702359470,Vitis_GSVIVT01011193001_205_363:0.0530124533)99.6/100:0.1728831118)94.4/98:0.1297321244,(Vitis_GSVIVT01022837001_66_270:0.1478056140,Vitis_GSVIVT01022856001_58_210:0.0618032045)100/100:0.5097306584)83.9/87:0.0612886039)99.9/100:0.1548755945)79/70:0.0382084487,(Vitis_GSVIVT01023015001_213_437:0.0502343761,Vitis_GSVIVT01022941001_116_340:0.0973168431)100/100:0.1766034749)98.9/95:0.1072463138)85.7/51:0.0370985736,((Prunus_Prupe.6G129800.1.p_176_395:0.1639068690,Prunus_Prupe.6G130000.1.p_177_396:0.1618349303)97.6/100:0.1519569780,(Populus_Potri.001G261500.1_92_309:0.1450466987,Populus_Potri.009G056200.1_47_266:0.1988904320)100/100:0.6105145153)27.8/14:0.0278673513)83/10:0.0393785163)81.9/13:0.0287772326,(Daucus_DCAR_007914_162_383:0.4630061411,(((Vitis_GSVIVT01000635001_195_415:0.1333040381,((Vitis_GSVIVT01013533001_617_858:0.0052800332,Vitis_GSVIVT01000634001_196_371:0.0000023337)99.8/100:0.1046972830,Vitis_GSVIVT01036657001_188_360:0.2006574803)72/70:0.0326265389)96.4/93:0.0825627522,(Vitis_GSVIVT01000639001_147_366:0.1911754615,Vitis_GSVIVT01000646001_161_318:0.2781362472)52.4/61:0.0394760913)100/100:0.1594402613,((Mimulus_Migut.C00048.1.p_180_398:0.4229424521,((Populus_Potri.001G261300.1_179_399:0.3734964495,(Eucalyptus_Eucgr.B01032.1.p_12_239:0.1795390769,Eucalyptus_Eucgr.B01881.1.p_2_157:0.1664909707)100/100:0.3023818828)0/35:0.0081667155,((Linum_Lus10026109_188_402:0.0229929653,Linum_Lus10026132_297_511:0.0284846295)100/100:0.3374113786,Linum_Lus10005321_183_400:0.3488374693)98.4/99:0.1510508322)83.3/68:0.0501795183)37.3/25:0.0140200240,(Populus_Potri.001G261600.1_195_391:0.2060805280,(Populus_Potri.004G195200.1_243_399:0.0112817586,Populus_Potri.004G194800.1_178_381:0.0291231061)100/100:0.2444647658)94/75:0.0834055976)79.1/62:0.0378929198)80.1/56:0.0306811580)95.3/82:0.0891341394)0/17:0.0047061143,(Eucalyptus_Eucgr.G03265.1.p_156_400:0.3807077735,Solanum_Solyc03g006750.1.1_1_185:0.5195200163)97.4/84:0.2040655393)76.5/16:0.0393986075,Vitis_GSVIVT01001446001_225_468:0.4580436710)80.5/23:0.0263834437,((Prunus_Prupe.2G034400.1.p_1_212:0.1898553828,Vitis_GSVIVT01036767001_15_178:0.1394630459)89.5/98:0.1661061289,Beta_KMT15349_220_419:1.0338202319)83.8/39:0.0987571540)95.5/48:0.0812859496,((((((((((Ananas_Aco010519.1_187_430:0.0556368871,Ananas_Aco010519.1_1382_1625:0.0423135123)75.3/74:0.0216651042,Ananas_Aco010517.1_187_430:0.0253203712)100/100:0.2851246763,((((Oryza_LOC_Os03g38250.1_189_431:0.1539939843,Panicum_Pahal.I02683.1_194_414:0.1391449251)98/99:0.1480933625,Oryza_LOC_Os03g38330.1_187_430:0.3958023340)98.4/100:0.1909576933,((Panicum_Pahal.H00524.1_213_430:0.1785835202,Zea_Zm00001d052927_P001_271_504:0.2964712278)94.5/98:0.1459543126,Oryza_LOC_Os01g33684.1_187_417:0.2361550009)100/100:0.3817758639)94.9/75:0.1427967166,Musa_GSMUA_Achr10P24940_001_209_431:0.4598575511)0.6/23:0.0341579965)90.5/41:0.0734579196,(Ananas_Aco015029.1_195_431:0.4148635382,Musa_GSMUA_Achr6P32050_001_164_381:0.4528463771)57/79:0.1044319801)79.7/50:0.0293073185,(((Oryza_LOC_Os11g29980.1_197_442:0.2385274350,(Oryza_LOC_Os11g30110.1_194_388:0.1801173950,Oryza_LOC_Os11g29920.1_203_387:0.1945064381)94.6/96:0.1095532521)86.2/87:0.1062438744,(Oryza_LOC_Os11g29970.1_216_457:0.1186492919,Oryza_LOC_Os11g29990.1_185_438:0.2271885387)100/100:0.2635669873)100/100:0.2924456864,(Musa_GSMUA_Achr6P32040_001_183_403:0.3816295952,(Ananas_Aco031330.1_25_247:0.0226019118,Ananas_Aco015006.1_198_419:0.0175260277)100/100:0.3334134297)42.6/43:0.0112342012)91.8/73:0.0678666608)87.2/74:0.0497384292,((Musa_GSMUA_Achr8P21580_001_156_385:1.0323521384,Musa_GSMUA_Achr6P32070_001_170_388:0.6464145734)11.1/73:0.0194963794,Ananas_Aco001975.1_684_868:0.8041569186)58.7/70:0.0523605905)90.4/88:0.0743056539,(((Oryza_LOC_Os09g14490.1_655_861:0.3599693720,Ananas_Aco015021.1_194_439:0.6462854983)93.2/97:0.1627335343,Oryza_LOC_Os01g20720.1_188_408:0.5026084884)98.6/100:0.2192941364,Musa_GSMUA_Achr9P11390_001_189_391:0.6673560172)6.1/60:0.0504247970)82.1/83:0.0865922739,(((Cinnamomum_Cm7974_208_450:0.0793404478,((((Cinnamomum_Cm7884_203_423:0.0713540371,Cinnamomum_Cm7883_205_405:0.0549938565)95.9/90:0.0431354408,Cinnamomum_Cm7950_256_480:0.0816066865)84.7/49:0.0128529767,((Cinnamomum_Cm20038_207_427:0.0591077685,Cinnamomum_Cm20042_255_475:0.0093222663)33.6/61:0.0139771307,(Cinnamomum_Cm20047_204_423:0.0291818736,Cinnamomum_Cm20054_203_424:0.0142107065)86.4/95:0.0109268220)98.9/100:0.0509443493)94.1/60:0.0328247824,Cinnamomum_Cm7898_144_368:0.0861488022)86.8/91:0.0551763617)99.9/100:0.1742532182,Cinnamomum_Cm2948_196_401:0.2217462734)98.4/100:0.1481474532,Populus_Potri.001G025400.1_173_411:0.3076647216)33.3/75:0.0972887297)62/14:0.0167182735,(((((((((((((((((((Ananas_Aco008916.1_212_443:0.0809254643,Ananas_Aco008913.1_223_450:0.0405580291)86.4/88:0.0269188508,(Ananas_Aco008916.1_1253_1489:0.1303559421,(Ananas_Aco028372.1_281_508:0.0000023369,(Ananas_Aco028887.1_225_453:0.0245464208,Ananas_Aco014542.1_223_450:0.0165129439)98.2/100:0.0397842650)99.5/100:0.0764530933)91.6/96:0.0380023269)100/100:0.1673851362,(Ananas_Aco026586.1_1501_1728:0.0305844342,Ananas_Aco003123.1_216_462:0.0249351272)100/100:0.2446473951)84.8/89:0.0421895934,(((((((((Ananas_Aco027882.1_44_292:0.0317512194,Ananas_Aco016524.1_190_448:0.0559000848)99.4/100:0.0725680510,Ananas_Aco027637.1_88_331:0.1811159181)50.4/73:0.0324335964,Ananas_Aco016531.1_184_367:0.0864337426)85.7/91:0.0220090914,Ananas_Aco016528.1_194_437:0.0689861675)55/57:0.0139806990,Ananas_Aco031349.1_192_437:0.0458414885)98.7/99:0.0480051848,(Ananas_Aco016523.1_193_437:0.0228731685,Ananas_Aco016526.1_194_433:0.0918780140)88.5/91:0.0156785202)93.3/97:0.0282474664,Ananas_Aco016525.1_192_436:0.0529154391)82.7/87:0.0463138666,((Ananas_Aco016527.1_192_435:0.0198552928,Ananas_Aco031288.1_203_443:0.0410626838)99/100:0.0636232647,Ananas_Aco016521.1_158_401:0.0360385919)76.9/63:0.0063840442)97.5/100:0.0854545777,Ananas_Aco016533.1_218_443:0.1778743961)96.2/96:0.0817856732)64.5/76:0.0508622624,(Ananas_Aco026586.1_211_452:0.0706157563,Ananas_Aco003122.1_192_444:0.1248210207)100/100:0.5412418805)87.8/88:0.0632313397,Ananas_Aco003113.1_214_442:0.1897909873)96.2/95:0.0966221183,((Panicum_Pahal.G00967.1_213_441:0.1038750661,Oryza_LOC_Os04g30930.1_193_440:0.1680235825)98.5/99:0.1533922502,((Oryza_LOC_Os02g30150.1_218_444:0.1688640723,Hordeum_HORVU5Hr1G115270.1_329_581:0.2550671254)86.9/85:0.0629506084,Panicum_Pahal.A01748.1_228_409:0.1412115510)99.6/100:0.2326765155)95.7/97:0.1250810420)91.8/85:0.0725142714,(((((Oryza_LOC_Os12g10340.1_218_449:0.4106833353,(Oryza_LOC_Os12g10330.1_219_439:0.3531762099,(Oryza_LOC_Os12g10390.1_204_423:0.0893166249,Oryza_LOC_Os12g10360.1_218_436:0.1441622330)100/100:0.3285185194)99.9/100:0.2823087104)54.1/62:0.0451087901,((Oryza_LOC_Os12g10180.1_231_465:0.1918626309,Zea_Zm00001d041787_P001_236_461:0.2470459210)93/93:0.0811677468,((Panicum_Pahal.C00688.1_233_458:0.2488070733,Oryza_LOC_Os12g10710.1_338_562:0.2437392787)28.1/54:0.0340604172,Hordeum_HORVU6Hr1G018920.1_217_445:0.2548937110)85.9/76:0.0473273283)96.4/98:0.1214738098)75.8/70:0.0703690801,(Brachypodium_Bradi4g06470.1.p_169_417:0.4358827484,(Oryza_LOC_Os12g32660.1_226_458:0.5757102992,Oryza_LOC_Os12g32680.1_157_380:0.4298148460)99/100:0.4660488731)99.4/100:0.3958277135)85.5/74:0.0863689484,(Oryza_LOC_Os06g20050.1_177_407:0.1352726317,Panicum_Pahal.D01277.1_196_429:0.2220308045)100/100:0.3457556763)60.8/58:0.0853955597,((Brachypodium_Bradi4g06460.1.p_207_456:0.1172745862,(Oryza_LOC_Os12g32790.1_193_420:0.0000020643,Oryza_LOC_Os12g32710.1_193_442:0.0000023411)100/100:0.3100907584)83.8/89:0.0695431855,Oryza_LOC_Os12g32670.1_197_432:0.3140836183)100/100:0.5839767422)94.4/97:0.1225727901)77.7/81:0.0431936195,Ananas_Aco000828.1_176_403:0.4205543413)99.4/100:0.2153156909,Oryza_LOC_Os06g41480.1_208_438:0.7328777129)81.1/77:0.0502986912,(((Ananas_Aco004685.1_184_411:0.1404800889,Ananas_Aco015642.1_127_347:0.3187253450)99/100:0.2415860892,(((Oryza_LOC_Os06g41660.1_211_447:0.0419595700,Oryza_LOC_Os06g41640.1_211_447:0.0484863993)91.3/96:0.0478794700,Oryza_LOC_Os06g41670.1_209_447:0.0349361865)99/100:0.2468086377,Zea_Zm00001d045335_P002_216_432:0.4985701826)99.7/100:0.3414341535)49.5/59:0.0271651172,(((Oryza_LOC_Os05g34230.1_167_428:0.1982420236,(Panicum_Pahal.C03008.1_175_343:0.2028361000,Zea_Zm00001d010266_P001_169_421:0.1611926777)88/94:0.0868160084)100/100:0.3824299489,(Oryza_LOC_Os04g02110.1_208_418:0.4033926593,Brachypodium_Bradi5g01936.1.p_205_429:0.4771344902)99.4/100:0.3443466461)52.4/54:0.0589258597,(((Brachypodium_Bradi2g25327.1.p_206_423:0.1526304584,Oryza_LOC_Os05g34220.1_220_423:0.2517496574)93.1/92:0.1813354048,(Panicum_Pahal.C03009.1_197_412:0.1152027206,Zea_Zm00001d010269_P001_200_409:0.2379500405)99.8/100:0.2627788905)99.8/100:0.2956983043,Panicum_Pahal.E00607.1_219_426:0.6066376067)17/48:0.0777583953)94.5/86:0.1233171848)94.1/82:0.1015829935)58.7/69:0.0390359790,((Oryza_LOC_Os03g36920.1_189_441:0.1539335926,(Panicum_Pahal.I02725.1_190_438:0.0660030268,Zea_Zm00001d013822_P001_219_424:0.1007685794)90.3/93:0.0946218917)100/100:0.3535842298,Musa_GSMUA_Achr4P31030_001_185_415:0.3236600038)99.3/99:0.2493722825)81.1/52:0.0453506339,((((((Oryza_LOC_Os11g29520.1_227_476:0.2604296258,Oryza_LOC_Os02g02670.1_418_662:0.2573373289)91.4/86:0.0914141340,Oryza_LOC_Os04g53030.1_245_486:0.2871946795)98.7/100:0.2081358700,Brachypodium_Bradi3g15075.1.p_220_459:0.5595724291)22.7/31:0.0669194447,((((Oryza_LOC_Os04g22090.1_78_326:0.2384670066,Oryza_LOC_Os04g53120.1_321_570:0.1988086117)100/100:0.2927186383,(((Brachypodium_Bradi5g22179.1.p_296_525:0.1700821637,(Brachypodium_Bradi5g22187.1.p_297_542:0.1302392944,Hordeum_HORVU5Hr1G122660.1_82_323:0.3306184637)28/51:0.0565236119)92.9/70:0.0613773048,(Brachypodium_Bradi5g22162.1.p_307_539:0.0000029305,Brachypodium_Bradi5g22146.1.p_309_541:0.0344222846)100/100:0.1816555071)68.1/55:0.0236071189,((Oryza_LOC_Os04g53050.1_263_485:0.3084589365,Hordeum_HORVU6Hr1G093490.1_24_182:0.2894953227)75.7/40:0.0298569307,((Panicum_Pahal.G02364.1_306_544:0.0212392333,Panicum_Pahal.G02239.1_306_547:0.0149709076)99.8/100:0.1981838840,Oryza_LOC_Os04g53160.1_312_539:0.2891896455)67.3/61:0.0406699217)85.7/43:0.0502196550)99/98:0.1474465462)60.7/59:0.0713213133,Brachypodium_Bradi3g14917.3.p_190_429:0.3566091679)94.9/82:0.0943318105,Oryza_LOC_Os11g24170.1_205_416:0.2502124264)75.7/18:0.0398244053)11.5/11:0.0228196574,(((Oryza_LOC_Os08g20000.1_230_476:0.2920991594,Brachypodium_Bradi5g02367.1.p_213_438:0.2429518581)97.7/99:0.1512158777,Panicum_Pahal.H00322.1_205_449:0.2642896757)99.9/100:0.2645455239,(((Oryza_LOC_Os08g19980.1_205_435:0.1337880681,Brachypodium_Bradi3g19967.4.p_205_434:0.1274471976)83.4/52:0.0366887832,(Panicum_Pahal.H00321.1_191_432:0.2338565551,Brachypodium_Bradi5g02360.1.p_245_474:0.2519000049)27.6/42:0.0402600584)94.1/89:0.1034445563,Brachypodium_Bradi3g14928.1.p_271_512:0.2568454566)100/100:0.2942039372)65.4/32:0.0473228737)96.4/53:0.1244203893,((Brachypodium_Bradi2g35767.1.p_295_530:0.3437653447,(((((((Oryza_LOC_Os12g29710.1_270_496:0.0428450584,Oryza_LOC_Os12g29690.1_270_497:0.0415738744)99.9/100:0.1792824098,Brachypodium_Bradi5g00871.1.p_282_542:0.4250844211)95.1/94:0.1299083559,((Brachypodium_Bradi2g36037.1.p_358_587:0.0208814498,Brachypodium_Bradi2g36030.2.p_316_545:0.0559693348)100/100:0.3220980028,Panicum_Pahal.F01367.1_74_292:0.2361711060)14.8/52:0.0418462672)0/40:0.0232665865,((Brachypodium_Bradi5g22547.1.p_313_553:0.0346748908,Brachypodium_Bradi5g22842.1.p_313_553:0.0046338838)100/100:0.2154757825,Hordeum_HORVU4Hr1G000280.1_313_538:0.1378337836)74.9/45:0.0413241247)99.4/100:0.1483593680,Oryza_LOC_Os11g15700.1_206_378:0.3090040715)72.8/36:0.0472280335,(Panicum_Pahal.B02302.1_374_600:0.0000024982,Panicum_Pahal.B02221.1_375_600:0.0050246734)100/100:0.2733965440)21.9/18:0.0478542842,(((Oryza_LOC_Os06g49390.1_277_515:0.1820792635,Oryza_LOC_Os06g49360.1_316_473:0.0783675431)88.2/87:0.0401072920,Oryza_LOC_Os06g49380.5_289_526:0.1273723051)95.9/95:0.0752163839,(((Oryza_LOC_Os07g04900.1_264_503:0.2412666944,Oryza_LOC_Os04g53496.1_316_544:0.1424090869)78.8/81:0.0717372370,Hordeum_HORVU2Hr1G106940.1_316_542:0.1671905976)89.6/88:0.0663502232,((Brachypodium_Bradi4g09794.1.p_276_502:0.0993745827,Hordeum_HORVU5Hr1G117020.4_265_491:0.3960241562)42.9/61:0.0437352061,Hordeum_HORVU7Hr1G122200.1_347_573:0.2261254198)99.9/100:0.1736919153)97.4/85:0.0825099489)33.4/33:0.0430314424)88.3/36:0.0674721296)90.8/86:0.1080013532,((((Oryza_LOC_Os01g02250.1_251_494:0.0000021010,Oryza_LOC_Os01g02280.1_776_938:0.0079335295)100/100:0.3408864512,Zea_Zm00001d023311_P001_241_477:0.2601433632)99/99:0.1776204296,Panicum_Pahal.A01169.1_182_413:0.1378790710)24.7/53:0.0109042182,(((Brachypodium_Bradi1g29658.2.p_246_483:0.1503514345,Brachypodium_Bradi2g38192.1.p_232_474:0.1331341060)99.7/100:0.1236102997,Brachypodium_Bradi3g60337.1.p_245_476:0.1490273577)75.3/77:0.0464845030,((Oryza_LOC_Os02g16060.1_240_474:0.1284135800,Oryza_LOC_Os02g16270.1_230_473:0.1432787622)91.4/91:0.0470374142,Oryza_LOC_Os02g16330.1_244_475:0.1824228169)98.4/99:0.0893953309)78.3/69:0.0348061325)100/100:0.2706022458)100/100:0.3204070216)99/100:0.1813721729)59.2/71:0.0363582537,((((((Ananas_Aco020341.1_289_523:0.0417385015,Ananas_Aco029871.1_205_439:0.1148332667)91.2/88:0.0329464697,Ananas_Aco020339.1_194_428:0.0452667744)83.3/76:0.0268065412,Ananas_Aco020338.1_178_374:0.1120126500)96.1/99:0.0849873818,(Ananas_Aco029869.1_204_437:0.0885041010,Ananas_Aco020336.1_211_440:0.2147230777)6.1/44:0.0357716067)99.2/100:0.2150828970,((((Panicum_Pahal.F01239.1_55_284:1.0946447983,((Oryza_LOC_Os11g45620.1_503_690:0.2313343721,Panicum_Pahal.J00540.1_325_529:0.4032059765)80.3/91:0.1544176063,Brachypodium_Bradi4g09943.1.p_57_255:1.2914882009)87.3/80:0.1570156453)78.3/69:0.0716115980,(((Oryza_LOC_Os11g44580.1_89_310:0.1791172985,Oryza_LOC_Os06g16790.1_236_448:0.2988661431)74.3/68:0.0673847321,(Brachypodium_Bradi4g09957.1.p_220_438:0.2617842945,Hordeum_HORVU7Hr1G114850.1_229_453:0.3147306681)82.6/75:0.0783505433)78.6/65:0.0476904431,Oryza_LOC_Os04g25900.1_213_429:0.3081407158)95.5/98:0.1695318334)42.6/56:0.0667457618,(Oryza_LOC_Os04g02030.1_165_372:0.1574092252,Panicum_Pahal.J01858.1_22_201:0.4188649262)99.6/100:0.2926637311)95.1/97:0.2601586561,(Ananas_Aco020579.1_190_468:0.1463230676,(((Ananas_Aco016384.1_212_415:0.1614952790,((Ananas_Aco020575.1_190_434:0.0046847790,Ananas_Aco031357.1_192_436:0.0211787325)100/100:0.0928121397,(Ananas_Aco030688.1_211_443:0.0944873386,Ananas_Aco020576.1_254_509:0.0355444946)97.4/96:0.0441368388)0/40:0.0000028512)85/83:0.0200920845,((Ananas_Aco020584.1_212_485:0.0893323580,Ananas_Aco020586.1_72_284:0.1053992601)48.4/64:0.0308456668,((Ananas_Aco020573.1_191_422:0.0457978588,Ananas_Aco020577.1_219_432:0.0506643674)95.2/95:0.0456727985,Ananas_Aco016385.1_208_443:0.1261169570)91/91:0.0319618072)89.1/82:0.0255303771)97.2/98:0.0810762383,Ananas_Aco020580.1_194_437:0.1317876076)96.4/98:0.1358768121)100/100:0.8038699261)67.3/64:0.1000491972)89.4/66:0.1046335256,(((((Oryza_LOC_Os11g35210.1_190_415:0.1176585039,Oryza_LOC_Os05g30220.1_196_449:0.2479659868)98.9/99:0.0982255512,(Brachypodium_Bradi2g51807.2.p_214_446:0.1095828734,((Hordeum_HORVU7Hr1G001670.1_214_448:0.0536755404,Hordeum_HORVU7Hr1G001510.1_102_333:0.0901260681)83.1/95:0.0230909290,Hordeum_HORVU7Hr1G001700.1_217_448:0.1493993701)98.5/100:0.0784512519)88.5/91:0.0332425013)89.7/57:0.0368391530,(((Panicum_Pahal.E01390.1_214_446:0.0052501890,Panicum_Pahal.E01385.1_214_446:0.0098893692)100/100:0.1684968666,(Oryza_LOC_Os01g57280.1_253_486:0.0854623086,Oryza_LOC_Os01g57310.2_214_447:0.0494688439)98/100:0.0677996542)93.8/90:0.0479934052,(Oryza_LOC_Os01g57270.1_180_412:0.2492661131,((((Zea_Zm00001d023320_P001_214_422:0.0110758009,(Zea_Zm00001d023325_P001_214_422:0.0270935909,Zea_Zm00001d023321_P008_146_339:0.0774010736)74.3/78:0.0058025811)93.9/93:0.0241802439,Zea_Zm00001d023330_P001_203_411:0.0627649208)34.3/51:0.0062037210,Zea_Zm00001d023329_P001_215_420:0.0599411236)79.4/72:0.0202928642,Zea_Zm00001d023320_P001_1244_1472:0.0986299605)99.8/100:0.1417663515)86.5/73:0.0360717981)51.9/41:0.0108004829)72.6/62:0.0580682261,((Hordeum_HORVU5Hr1G121640.1_220_450:0.1663794085,Hordeum_HORVU6Hr1G015590.1_202_432:0.1814137119)96.9/100:0.0859942668,Hordeum_HORVU1Hr1G083870.7_211_441:0.1414709508)82.7/85:0.0263542237)99.8/100:0.2711048922,Oryza_LOC_Os02g04530.1_219_428:0.4961008547)97.3/99:0.2071508586)100/100:0.3950439172)12/45:0.0473128084,((((Brachypodium_Bradi5g02860.2.p_208_450:0.1635470551,Oryza_LOC_Os04g11430.1_228_442:0.1735498818)88.6/85:0.0776378626,Zea_Zm00001d004282_P001_212_468:0.2718439291)99.9/100:0.3320962128,((Musa_GSMUA_Achr6P19710_001_190_437:0.0987196941,Musa_GSMUA_Achr6P19890_001_193_438:0.1141768836)95.9/96:0.1261921849,Musa_GSMUA_Achr11P18580_001_210_423:0.3326815677)99.8/100:0.2777333107)72/74:0.0941021055,Musa_GSMUA_Achr9P02800_001_182_409:0.3825662059)97.1/88:0.1815628247)4/42:0.0386137102,(((((((Musa_GSMUA_Achr3P22260_001_232_454:0.0876839870,Musa_GSMUA_Achr3P22320_001_199_440:0.0430857801)84.2/65:0.0227497101,Musa_GSMUA_Achr3P22290_001_227_429:0.0507583301)89.9/72:0.0305401967,Musa_GSMUA_Achr3P22250_001_218_440:0.0360159103)74.1/58:0.0136129444,(Musa_GSMUA_Achr3P22280_001_223_440:0.0748336670,(Musa_GSMUA_Achr3P22300_001_3_196:0.0465648122,Musa_GSMUA_Achr3P22310_001_10_163:0.0327883471)98.9/99:0.0867537228)80.1/86:0.0431188427)98.5/96:0.1612677296,Musa_GSMUA_Achr9P11630_001_204_403:0.3172811048)99.5/99:0.1996863909,(Musa_GSMUA_Achr6P34690_001_184_426:0.1462347498,Musa_GSMUA_Achr6P21800_001_180_425:0.1764889749)98.3/100:0.1395506813)84.5/68:0.0711085606,((((Brachypodium_Bradi4g38170.3.p_294_529:0.2425218829,(((Oryza_LOC_Os05g12570.1_199_422:0.1345889214,Oryza_LOC_Os06g15750.1_244_468:0.1932518246)92.5/82:0.0927326781,Oryza_LOC_Os04g24700.1_244_436:0.3732841385)0/43:0.0445234548,Panicum_Pahal.F00026.1_206_396:0.4041804526)44.4/69:0.0649944641)99.8/100:0.2893757999,(((((((Oryza_LOC_Os02g18000.1_220_448:0.2335262870,Oryza_LOC_Os02g18070.1_227_427:0.1577062998)58.4/68:0.0281393841,(Brachypodium_Bradi3g10370.2.p_226_435:0.1322511132,Hordeum_HORVU6Hr1G013830.1_220_455:0.2944676597)93.9/88:0.0671897308)66.6/62:0.0348126513,(Oryza_LOC_Os02g18140.1_235_453:0.1238787591,Oryza_LOC_Os02g18080.1_224_466:0.1427969551)99.1/100:0.1110388929)84.4/79:0.0542767741,(Panicum_Pahal.A01616.1_229_441:0.2825172326,((Panicum_Pahal.A01614.1_220_427:0.0525855025,Panicum_Pahal.A01615.1_223_430:0.0670829800)80.1/83:0.0470682687,Panicum_Pahal.A01613.1_219_370:0.1097067284)100/100:0.2497772227)59.7/54:0.0199995014)93.9/93:0.0882246318,((Oryza_LOC_Os04g30660.1_243_456:0.0280775341,(Oryza_LOC_Os04g30530.1_343_557:0.0975204062,Oryza_LOC_Os04g30610.1_157_369:0.0359867230)94.4/97:0.0378812759)0/52:0.0035358606,Oryza_LOC_Os04g30690.1_242_456:0.0368227891)100/100:0.4652838875)88/81:0.0603594717,(Oryza_LOC_Os12g30590.1_227_420:0.2760151453,Hordeum_HORVU2Hr1G006040.1_221_428:0.3716286884)22.8/51:0.0280219569)91/93:0.0861224679,Oryza_LOC_Os09g20030.1_260_466:0.4757860033)89.4/89:0.0975235665)92/88:0.1004657622,(Oryza_LOC_Os06g45690.1_238_461:0.6587908650,((Brachypodium_Bradi1g00960.3.p_228_434:0.7102284666,(Oryza_LOC_Os07g33740.1_207_405:0.6173070658,Oryza_LOC_Os07g33720.1_172_374:0.5705591647)97/98:0.2743635785)87/83:0.1332072424,(Oryza_LOC_Os07g33730.1_240_447:0.6538748614,Oryza_LOC_Os07g33690.1_428_635:0.7433846496)53.8/60:0.1149865799)93.9/94:0.1872068989)93.5/93:0.1469965869)83.2/70:0.0651492871,((Ananas_Aco030583.1_208_395:0.0000025961,Ananas_Aco031617.1_208_363:0.0000024906)100/100:0.4293207850,(((Ananas_Aco010489.1_199_449:0.1449974354,Ananas_Aco010483.1_204_433:0.1198708118)95.4/92:0.1099332826,Ananas_Aco010490.1_205_406:0.1802366557)97.8/100:0.1713839385,(Ananas_Aco030582.1_231_453:0.3971446373,(Oryza_LOC_Os09g20040.1_468_698:0.2630077186,Oryza_LOC_Os09g20020.1_333_539:0.3019776127)100/100:0.4922909685)99.2/100:0.2940333966)76/67:0.0333416317)89.5/76:0.0710036269)82.1/74:0.0534122188)96.3/85:0.1031601588)0/33:0.0232851462,(((Musa_GSMUA_Achr9P11660_001_211_414:0.1574278834,(Musa_GSMUA_Achr9P02760_001_215_418:0.2488465359,(Ananas_Aco024948.1_213_443:0.0166776055,Ananas_Aco026509.1_215_444:0.0553420
[truncated: 15,063 more chars]
