# Supplementary material for: Variation in plant Toll/Interleukin-1 receptor domain protein dependence on ENHANCED DISEASE SUSCEPTIBILITY 1
Source: Plant Physiol. 2022 Oct 13;191(1):626–42. doi: 10.1093/plphys/kiac480 (PMC9806590; doi:10.1093/plphys/kiac480)
Supplement: kiac480_Supplementary_Data [file kiac480_supplementary_data.zip › kiac480_Supplementary_Data/SupplementalFileS19_V1_20211114.fasta]

>Nicotiana|NbD031432.1_465_640
IACVSGEPGIGKTELLLEYAYQFHQRYKMVLWIGGESRYIRQNYLNLWSF
LEIDVGVE--SSPEKSRIKSFEEQEEAAVARVRKELMRDIPFLLVIDNLE
SEKDWWDHKLIMDLLPRFGGETHVLISTRLSRVMNMDPIKLNYLSEIEAM
SLMQGA-VKDYPIAEIDALRVIEEKLKRL
>Solanum|Solyc08g081260.1.1_465_640
IACVSGEPGIGKTDLLLEYAYQFHQRYKMVLWIGGESRYIRQNYLNLWSF
LEVDVGVE--NSPDKSRIKSFEEQEEAAVARVRKELMRDIPFLLIIDNLE
SEKDWWDHKLIMDLLPRFGGETHVLISTRLSRIMNMDPIKLNYLSEIEAM
SLMQGA-VKDYPIAEIDALRVIEDKLKRL
>Oryza|LOC_Os01g55530.1_473_649
IACISGESGIGKTDLVLEYAYRFSQRYKMVLWVRGESRYIRQNYLALRTF
LEVDLSVDS-HLHEKGSDRCFEEQEEEAIAKIRQELMRDIPFLVIIDNLE
SEKDWWDKRVITDLLPHFGGETHFIITTRLPRVMNLEPMKLSYLSGAEAM
SLMKGG-VKDYPLVEIDALKAIEEKLGRL
>Nicotiana|NbD047748.1_465_640
IACVSGEPGIGKTELLLEYAYQFHQRYKMVLWIGGESRYIRQNYLNLWSF
LEIDVGVE--SSPEKSRIKSFEEQEEAAVARVRKELMRDIPFLLVIDNLE
SEKDWWDHKLIMDLLPRFGGEAHVLISTRLSRVMNMDPIKLNYLSEIEAM
SLMQGA-VKDYPIAEIEALRVIEEKLKRL
>Daucus|DCAR_008370_438_613
IACVSGESGIGKTELLLEFAYRFQQRYKMVLWIGGQSRYIRQNYLNLWSY
LEVDIGVE--NGLEKSRIKSFEEQEEAAIARVRKELMRNIPFLVVIDNLE
SEKDWWDHKLVMDVLPRFGGETHVIISTRLSHVMNLEPLRLSYLSGVEAM
SLMQGS-VKDYPVEEVDALRVIEDKLGRL
>Panicum|Pahal.C02140.1_473_649
IACISGEPGIGKTELVLEYAYRFFQRYKMVLWVRGENRYIQQNYLALRTF
LEVDLSVDS-HMHEKGSDRCFEEQEEEAIAKIRQELMCDIPFLVIIDNLE
SEKDWWDKRVIMDLLPHFGGETHFIITTRLPRMMNLEPMKLSYLSGAEAM
ALMKGG-VKDYPLVEIDALKTIEEKLGRL
>Zea|Zm00001d053244_P001_473_649
IACISGEPGIGKTDLVLEYAYRFFQRYKMVLWVRGESRYIRQNYLALRTF
LEVDLSVDS-HLHEKGSDRCFEEQEEEAIAKIRQELMRDIPFLVIIDNLE
SEKDWWDKRVIMDLLPHFGGETHFIITTRLPRVMNLEPMKLSYLSGAEAM
TLMKGG-VKDHPLVETDALKIIEEKLGRL
>Brachypodium|Bradi2g50590.4.p_473_649
IACISGESGIGKTDLALEYAYRFSQRYKMILWVRGESRYIRHNYLALRTL
LEVDLSVDT-HLHEKGSDRCFEEQEEEAIAKIRQELMRDIPYLVIIDNLE
SEKDWWDKRVIMDLLPQFGAETHFIITTRLPRVMNLEPMKLSYLSGAEAM
TLMKGS-MKEYPLMEIDALKVIEEKLGRL
>Vitis|GSVIVT01029435001_471_646
IACVSGESGIGKTDLLLEFAYRYHQRYKMVLWVGGGSRYIRQNYLNLWSF
LEVDVGIE--NCSEKSRIKSFEEHEEAAISRVRKELMRNIPFLVVLDNLE
SEKDWWDQKLIMDLLPRFGGDTHFIISTRLPRIMNLEPLKLSYLSGVEAM
SLMQGS-VKDYPIVEIDALRVIEEKLGRL
>Hordeum|HORVU3Hr1G073690.2_475_651
IACISGESGMGKTDLALEYAYRFSQRYKMILWVRGESRYIRHNYLSLRTL
LEVDLSVDT-RLHEKGSDRCFEEQEEEAIAKIRQELMRDIPYLVIIDNLE
SEKDWWDKRVIMDLLPQFGGETHFIITTRLPRVMNLEPMKLSYLSGAEAM
TLMKGA-VKEYPLMEIDALKVIEEKLGRL
>Eucalyptus|Eucgr.D01831.1.p_466_641
IACVSGDSGIGKTELLLEFAYRYHQRYKMVLWIGGESRYIRQNYLNLWSY
LEVDVGIE--NTLEKSRIKSFEEHEDSAVSTIRRELMRNIPFLIVIDNLE
NEKDWWDHKLVMDLLPRFGGETHIIISTRLPRVMNMEPLKLSFLSGIEAL
QLMQGG-VKDYSLTEIDALRVIEEKVGRL
>Populus|Potri.003G129600.1_475_650
IACVSGESGIGKTELLLEFAYRYHQRYKMVLWIGGESRYIRQNYLNLRSF
LDVDIGVE--NYSGKSRIRSFEEQEEEAISKVRKELLRNIPFLVVIDNLE
SEKDWWDHKIVMDLLPRFGGETHIIISTRLPRVMNLEPLKLSYLSAVEAM
CLMQGS-DKDYSIAEIDALRVIEEKVGRL
>Cinnamomum|Cm7593_457_633
IACVSGDSGIGKTELLLEFGYRFSQRYKMVLWVGGETRYIRQNYLNLCSF
LEVDVSIEN-PFSDKGRMKSFEEQEDVAISRVRKELMRDIPFLVVIDNLE
NEKDWWDQRFVMDLLPRFGGETHFIISTRLPRVMNLEPLRLSCLSGAEAM
SLMKGK-SKEYPIAEIDALRVIEEKLNRL
>Phaseolus|Phvul.002G158300.2.p_477_652
IACVSGDSGIGKTELVLEFAYRFHQRYKMVLWIGGESRYIRQNYLNIRSF
LEVDVGVE--NSLEKTKIRSFEEQEVAAISRVRRELMRNIPYLVIIDNLE
SEKDWWDHKLVMDLLPRFGVETHVIVSTRLPRIMNLEPLKLSYLSGVEAM
SLMVGS-EKDYSVAEVDALRSIEEKVGRL
>Ananas|Aco010468.1_481_657
IACVSGESGIGKTELVLEYAYRFSQRYKMVLWVGGESRYIRQNFLALRSL
LEVDLSIEN-HYHEKGKIRSFEEQEEDAIAQVRKELSRDIPYLVIVDNLE
SEKDWWDRKVIMDLLPSFGGETHFIITTRFSHVMNLEPMKLSYLSGVEAL
SLMKGS-VKDYPLMEIDALRVIEEKLGRL
>Arabidopsis|AT4G23440.1_429_604
VACVSGESGIGKTELLLEFAYRHHQRYKMVLWIGGESRYIRQNYLNLYQY
LEVDIGIE--NSSDKTRMKSFEEQEDAAVSKIRKELMRNIPFLVVIDNLE
SEKDWWDSKLVMDLLPRFGGGTHILISTRLSQVMNMEPLKLSYLSGAEAM
SLMQGN-VKDYPVSEMDALRTIEDKLGRL
>Mimulus|Migut.E01078.1.p_391_567
IACISGEPGIGKTELLLEFAYRFRQRYKMVLWIGGESKYIRQNYLNLWSF
LEIDVGVES-SSSEKGRTKSFEEQEESAIARVRKELMRDIPFLVIIDNLE
SEKDWFDHKLVMDLLPRFGGETHVIISTRLSRVMNIEPLKLSFLSGIEAV
SLMQGV-VKDQSITEIDALRAIEEKLGRL
>Linum|Lus10032275_445_619
VACVSGEPGIGKTELLLEFAYRYHQRYKMVLWIGGESRYVRQNYLNLWSF
LEIDVGLE--NS-EKTKIRSFGDQEEEAISRIRKELMRNIPFLVIIDNLE
SEKDWWDQKLVMDLLPVFGGETHILISTRLPRVMNLEPMKLSYLSGVEAM
VLMQGT-MKDYSIPEIDALRAIEEKVGRL
>Musa|GSMUA_Achr5P19520_001_478_654
IACVSGESGIGKTELILEYAYRFFQRYKMVLWVGGEARYFRQNYLALRTF
LEVDLSIEN-HSLEKGRTKCFEEQEEEAIASVRKELIRDIPFLIIIDNLE
NEKDWWDQKDIMDLLPRFGGETHLIITTCLPRVMSLDPMNLSYLSGAEAL
SLMKGG-VKDYPMVEVDALRVIEEKLGRL
>Linum|Lus10024639_40_214
VACVSGEPGIGKTELLLEFAYRYHQRYKMVLWIGGESRYVRQNYLNLWSF
LEIDVGLE--NS-EKTKIRSFGDQEEEAISRIRKELMRNIPFLVIIDNLE
SEKDWWDQNLVMDLLPVFGGETHILISTRLPRVMNLEPMKLSYLSGVEAM
VLMQGT-MKDYSIPEIDALRAIEEKVGRL
>Beta|KMT12079_459_633
IAVVSGESGIGKTELLLEFAYRYHQRYKMVLWIGGESRYIRQNYLNLWPF
LEVDVGIE--TCAEKTRIRSFEEQEEAAMFRVRRELMRNLPYLVIIDNLE
SEKDWWDHRLIMDLLPRFGGETHFIISTRLPRVMNLEPMKLTYLSGVEAL
SLMQGS-TTDYPLTEIDALRVIEEKLGR-
>Prunus|Prupe.5G103200.1.p_469_644
IACVSGDSGIGKTELLLEFAYRYHQRYKMVLWVGGESRYIRQNYLNLWSF
LEVDVGVE--NCLDKNRIKSFEDQEEAAIARVRRELMRNMPFLVVIDNLE
SEKDWWDHKLVMDLLPRFGGETHIIISTRLPSVMNLEPLKLSYLSGAEAM
SLMQGS-VKEYTEEELDALRAIEEKVGR-
>Amaranthus|AHYPO_022809-RA_451_625
IAVVSGESGIGKTELLLEFAYRYHQRYKMVLWLGGESRYIRQNYLNLWPF
LEVDVGIE--TCAEKGRIRSFEEQEEAAMFRVRRELMRNLPYLVIIDNLE
SEKDWWDHRLVMDLLPRFGGEAHFLISTRLPRVMNLEPMKLSYLSGVEAL
SLMQGT-TTDYPIPEIDALRVIEEKLGR-
>Ananas|Aco008893.1_469_645
IACVSGDAGIGKTELVLEYAYRYSQRYKMILWLQGESRYIRQSYLALRSL
LEVDLSVGN-HCQEKERVRCFEEQEEEAVARIRKELMRDIPFLVIIDNLE
NEKDWWDRKDIMDLIPCFGRATHVIVTTRLTHIMRFEPMKLSYLSGAEAM
ALMKGD-VKHHPLMEIDALRTIEEKLGRL
>Picea|MA_3988761g0010_31_208
IACVSGESGIGKTELVLEFAYRYAERYRMVLWVGGESRYLRQNYLNLSRL
LGLDVSNETQIAPEKGRNKTFEEQEMEALQRVRKELSRDIPYLLVIDNLE
SERDWWDGRDLLELLPRFGGTTHVIISTRLSCVMNLDPVRLSYLSSVEAM
SLMKGK-RSDFSVVELDALRTIEERLGRL
>Phaseolus|Phvul.002G291100.1.p_465_640
IACISGDSGIGKTELILEFAYRFHQKYKMVLWIGGESRYIRQNYLNIRSF
LEVDASVE--NSLEKTMIKGFEEQEEAAVSGIRKELIRNIPYLVIIDNLA
SEKDWWDHKLVMDLLPRFGGETHVIISTCLPRVMNLEPLKLSYLSGVEAM
SLMLGS-GKEYPVAEVDALRTIEEKLGRL
>Mimulus|Migut.A00741.1.p_418_597
IACVTGDSGIGKTEMLLEFAYRFRQRYKMVLWIGGESRYIRQNYMNLRSF
LEIDLGLEGCTTVEKTRPKSFEEQEEAAIARIRRELSRNIPFLVVIDNLE
SEKDWWDHKHVMDLLPRFGGETHVLISTRLTRIMNLDPLRLSYLSGVEAM
CLMQGGGNKDQSIKELDSLRVIEEKLGRL
>Amborella|ERM94962_550_727
IACVSGESGIGKTELLLEFAYRFAQRYRMVLWVGGESRYLRQNYLNLSRL
LGLDVSMETQIGPNKYKTKSFEEHEAEAVHRVKRELIRDIPFLLIIDNLE
RERDYWDGRDIMELLPRYGGATHVIISTRLPRILNLEPLKLSYLSSMEAL
SLMKGR-EREISTAELDALRVIEEKLGRL
>Oryza|LOC_Os08g38970.1_454_630
VLCITGSSGIGKTELALEFAYRYSQRYKMVLWIGGEARYLRQNILNLSMN
LGLDISAEAEK--ERGRIRSFEEQEFDAFQRVKRELFRDVPYLLVIDNLE
SERDWWEGKDLHDFIPRNTGATHVIVTTRLPRVINLEPMQLPQLSYNDAM
ILIKGKQKNDYPPEEMEVLRKLDERLGRL
>Panicum|Pahal.F01546.1_467_643
VICINGSSGIGKTELALEFAYRYSQRYKMVLWIGGEARYLRQNILNLSMN
LGLDISAEAEK--DRGRIRSFEEQEFDAFQRVKRELFRDVPYLLVIDNLE
SERDWWEGKDLHDFIPRNTGATHVIVTTHLPRVMNLEPMQLPQLSYIDAM
ALIQGKRKKDYPPEETEVLRKFDERLGRL
>Euryale|Ef21663_476_651
VVCLTGGTGAGKTELALEFAYRNAQRYKMVLWVGGESRYLRQNIMILSTK
LGLDVSAETQQ--ERGRIRCFEDQELEAFQRVRRELFRDVPYLLIIDNLE
SEKEWWDGKDLHDLIPRMTAATHVIITTRLSKVLSFEHMQVPPLPIGDAM
VLMKGKRKEDYPSEEQDILRKLYDKLGQ-
>Brachypodium|Bradi3g39360.2.p_460_636
VVCINGSSGIGKTELALEFAYRYSQRYKMVLWIGGEARYLRQNILNLSMS
LGLDISAEAEK--ERGRIRSFEEQEFDAFQRVKRELFRDVPYLLVIDNLE
SERDWWEGKDLHDFIPRNTGATNVIVTTCLPRVMNLEPMQLPQLSYIDAM
ILMKGKTKNDYPPDETDVLRKLDERLGRL
>Nymphaea|GWHPAAYW016435_476_651
VVCLTGGTGLGKTELALEFAYRYAQRYKMVLWVGGESRFFRQNIMNLSAK
LGLDVSAETQH--ERGRIRSFEEQELDAFQRVRRELFRDVPYLLIIDNLE
SEKEWWDAKDLHDLIPRITGATHVLITTRLSKVLSFEHMQVPPLPMANVM
VLMKGKRKKDYPSEELDILRKFHDKLGQ-
>Nymphaea|GWHPAAYW007666_521_697
VACVSGESGIGKTELLLEYAYRYAQRYKLVLWVGGESRFFRQNYLNLCSL
LGLDVGTETQVGPGKYRTRSFEEQEALAFQRVRRELIRDIPYLLVIDNLE
SEKDWWDAVNIMELLPRFGGATHVLISTRLPRVMNLEPLKLSYLSSSEAM
TLVTG--EAEYPVTELDALRTIEEKLDRL
>Ceratophyllum|Cd1573_466_641
IVCINGDSGIGKSEIALEFAYRYWQRYKMVLWVGGEARYFRQNILNLSKK
LRLDVSAELEK--ERGRIKTFDEQEMEAFQRVKRELFRDIPYLLIIDNLE
SEKEWWEGKDLHDLIPRNTGATHIIITTRLSKIMNLNPIQLCTISLPDAM
ILIKGGKKKDYPDEELDVLRKFDDKLGR-
>Hordeum|HORVU5Hr1G072030.6_296_471
VVCINGISGIGKTELALEFAYRYSQRYKMVLWIGGEARYLRQNILNLSGY
LGLDISAEAEK--EHGRIRSFEEQELDAFQRVKRELFRDVPYLLIIDNLE
SERDWWEGKDLQDFIPRNTGASHVVVTTRLPHLMNLEPVHLPQLSFHEAM
VLIKGKKKKDYPPEELEVLKKFDEQLGR-
>Ananas|Aco000835.1_459_635
VFCINGASGIGKTELALEFAYRYSQRYKVVLWVGGEARYLRQNVLNLSIN
LGLDVSAEGEK--ERGRIKSFEEQELDAFQRVRRELFRDVPYLLVIDNLE
SEKDWWEGKDLHDLIPRNTGATHVIVTTNLSKVMSVDPMQLPPLSLSDAL
VLIKGRRKKDYPAEEIEVLRKLDERLGRL
>Zea|Zm00001d052845_P008_360_536
IVCINGSPGIGKTELALEFACRYSQRYKMVLWIGGEARYLRQNILNVSMN
LGLDISAEAEK--ERGRIRSFEEQEFDAFQRVKRELFRDVPYLLIIDNLE
SERDWWEGKDLHDFIPRNTGATHVIVTTRLPRVMNLEPMQLPQLSYIDAM
ALIQGKRKKDYLPEEAEVLRKFDERLGRL
>Musa|GSMUA_Achr9P19800_001_448_623
VFCVNGASGIGKTELALEFTYRYAQRYKMALWIGGEARYFRQNILNLSMN
LGLDVSSEGEK--ERGRIRSFDEQEFDAFQRVKRELFRDIPYLLVIDNLE
TEKEWWEGKDLHDLIPRNTGATHVIITTRLPKVMSFEPMQLPLLSSADSL
LLLRGRR-KDYSAEEIEVLKKFDERLARL
>Eucalyptus|Eucgr.F01987.1.p_389_565
VVCLNGIPGIGKTELALEFAYRYSQRYKMVLWVGGEARYFRQNILNLSLN
LGLDVSADAEK--ERGRIRSFEEQEFEAFKRVKRELFRDMPYLLIIDNLE
TEKEWWEGKDLHDLIPRNTGGSHVIITTRLPKIMNFDLIQIPPLPLSDAM
ILMKGRKKRDYPAQELEVLRKFDEKLGRL
>Cinnamomum|Cm23933_472_648
VVCINGISGIGKTELALEFAYRNYQRYKMVLWVGGEARYFRQNILNLSMN
LGLDVSAEAEK--ERGRIRSFDEQEFEAFQRVKRELFRDVPYLLIIDNLE
TEKEWWEGKDLHDLIPRNTGATNVIITTRLSKVMSFEPMQLLPLSLVDAM
VLLKGRRKKDYPNEELDVLKKFDERMGRL
>Euryale|Ef34729_476_651
VVCLTGGTGAGKTEVALEFAYRNAQRYKMVLWVGGESRFFRQNIMNLSTK
LGLDMSAETQQ--ERGRTRSFEDQELDAFQRIRRELFRDIPYLLIIDNLE
TEKEWWDGKDVHDLIPRITGATHVIITTRLSKVSSFEHMQVPPLSMADAM
VLMKGKRMKDYPSEEQDILRKFYDRLGQ-
>Brachypodium|Bradi4g33350.1.p_450_625
I-CINGISGIGKTELALEFAYRYSQRYKMVLWIGGEAKYMRQNILNLSRY
LGLDISTETEK--EHGRIRSFEEQELDAFQRVKRELFRDVPYLLIIDNLE
SERDWWEGKDLQDFLPRNTGASHVIVTTRLAVVMNLAPMHLPKLSFHDAM
ILIKGKTKEDYPPEEIEVLRKFDEQLGRL
>Cinnamomum|Cm13609_365_541
IACVSGNSGLGKTELLLEFAYKFSQRYRLVLWIDGETRYLSQNYMNLLSL
LDVDLTAENELCPERDKPRTFMEMEHEALRRVRKEMMRDIPFLIVIDNLE
DERDWWDGKNVMEFLPRFGGETHIIISTRLPRILNIENLKLSYLSSAEAL
SLMKGR-MEDLPVEEVLILSAMEERLGR-
>Oryza|LOC_Os09g30380.1_462_636
VICINGASGIGKTELALEFAYRYSQRYKMVLWIGGEARYLRQNILNLSMY
LGLDISAEAEK--ERGRIRSFEEQEHDAFQRVKRELFRDVPYLLIIDNID
NERDWWEGKDLHDFIPRNTGASHVIVTTRLPVVMNIEPMQLLQLSFPEAV
ILMKRKMKEDYPSEEIEVLRKFDERLG--
>Persea|Pa942_456_632
VVCINGISGIGKTELALEFAYRNYQRYKMVLWVGGEARYFRQNILNLSMN
LGLDVSAEAEK--ERGRIRSFDEQEFEAFQRVKRELFRDVPYLLIIDNLE
TEKEWWEGKDLHDLIPRNTGATNVIITTRLSKVMSFEPMQLLPLSLVDAM
VLLKGRRKKDYPNEELEVLKKFDERMGRL
>Arabidopsis|AT5G56220.1_441_617
VVCVNGVPGIGKTELALEFAYRYSQRYKMVLWVGGEARYFRQNLLNLSFS
LGLDVSADAEK--DRGRLRSFDEQEFEAFKRIKRELFRDMPYLLIIDNLE
IEKDWWEGKDLNDLIPRNTGGTHVLITTRLPKVMTFDTVQLSILPSSDAM
VLLRGRRKKDYPVEEVEVLKLFDEKLGRL
>Persea|Pa2964_367_543
IACVSGNSGLGKTELLLEFAYKFSQRYRLVLWIDGETRYLSQNYMNLLSL
LDVDLTAENELCPERDKPRTFMEMEHEALRRVRKEMMRDIPFLIVIDNLE
DERDWWDGKNVMEFLPRFGGETHIIISTRLPRILNMENLKLSHLSSAEAL
SLMKGR-MEDPPVEEVLVLSAMEERLGR-
>Populus|Potri.001G472200.1_460_635
VFCINGVTGIGKTELALEFAYRYSQRYKMVLWVGGEARYFRQNLLNLSQN
LGLDVSADAEK--ERGRIRSFKEQENEAFERVKRELFRDMPYLLIIDNLE
TEREWWEGKDLHDLIPRNTGGTHVIITTRLSKTMNFDIMQLPPLELTDAM
VLMRGKRRRDYPTEELQFLHKFDEKLGR-
>Amborella|ERN19040_442_617
VACISGASGIGKTELALEFAYRYSQRYKMVLWVGGEARYFRQSIMNLSVN
LGLDVSAETQH-NERTRITSFEDQEFEAFQRVKRELFRDVPYLLIIDNLE
SEKEWWDGRELHELIPNNTGATHVIITTRLSKVVSFKPMHLSPLPMAEAL
VLMEGKRKKGYPSEELDVLRRMGDELG--
>Musa|GSMUA_Achr3P10930_001_447_622
VFCINGTSGIGKTELALEFAYRYAQRYKLVLWIGGEARCFRQNILNLSTD
LGLDVSAEGEK--ERGRIRSFDEQEFDAFQRVKRELFRDIPYLLVIDNLE
TEKEWWEGKDLHDLIPRNTGATHVIITTRLSKVMSFEPMQLPLLSLADSL
LILRGRR-KECSVQEIEVLKKFDERLGRL
>Prunus|Prupe.6G035600.1.p_461_637
VICLNGVPGIGKTELALEFAYRYCQRYKMVLWIGGEARYFRQNILNLSQN
LGLDVSADAEK--DRGRIRSFEEQEFEAFKRVKRELFRDMPYLIVIDNLE
TEREWWEGKDLHDLIPRNTGGSHVIITTRLSKVMNFDAMQLPPLPVSDAM
ILIRGRKKKDYSAEELEILMKFDEKLGRL
>Marchantia|Mapoly0134s0035.1.p_681_856
-ACISGAAGIGKTELALEYAYRNTDKYRTILWLSAENRYIRQNYLNLAAF
LGVDVGSETQAGPDRARVRSFDEQETDAYQRIKREMSRDVPYLLIVDNLE
SERDWWDGKEITELLPSPGGASHVIITTRLPRVMHLKCIELSTLSNTEAV
DLMRGG--RHLSPLELEALRDIDEKLARL
>Daucus|DCAR_017613_482_657
IVCINGASGIGKTELALEFAYRYSQRYKMVLWVGGEARYFRQNILNLSLH
MGLDVSADAEK--ERGRIHSFDEQESEAFKRVKRELFRDMPYLVIIDNLE
TEKEWWEGKDLHDLIPRNTGGSHVIITTRLSRVMNFDPMQLQPLPLYDAM
IVIKGRRKKEYSPLEMEFLEKFYDKLGR-
>Solanum|Solyc07g066180.2.1_429_604
VVCINGLAGVGKTDLALEFAYRYSQRYKMVLWVGGEARYFRQNILNLSLN
LGLDVSADAEK--ERGRIRSFDEQESEAFKRVKREMFRDMPYLLIIDNLE
TEKEWWEGKDLHDLIPTNTGGTHVIITTQLSRVMNFDPLQLQPLSTPNAM
ILIRGRRKKEYQAGEVEFLHKFDEKLGR-
>Nicotiana|NbD045462.1_419_594
VVCINGAPGVGKTDLALEFAYRYSQRYKMVLWVGGEARYFRQNILNLSLN
LGLDVSADAEK--ERGRIRSFDEQELEAFKRVKREIFRDMPYLLIIDNLE
TEKEWWEGKDLHDLIPSDTGGTHVIITTQLSQVMNVDPLQLQPLSTPDAM
ILIRGRRKKEYPAGEMEFLQKFDEKLGR-
>Musa|GSMUA_Achr1P04610_001_351_528
VACICGDSGIGKTELLLEFAYKFSQSYKRVLWVGGESRYLRQNYLKLLPL
LGVDVAIGTEMFSRRNGPRSFKELEADAIGKVRRELMRDIPFLLVIDNLE
SEKDWWDGSSIMELLPRFGGETHIIISSRLPRVLNIMPLRLSYLSAAEAM
ILMKGR-VTELPTEDANALRIIEEKLGRL
>Nicotiana|NbD042327.1_471_646
VVCINGAPGVGKTDLALEFAYRYSQRYKMVLWVGGEARYFRQNILNLSLN
LGLDVSADAEK--ERGRIRSLDEQELEAFKRVKREIFRDMPYLIIIDNLE
TEKEWWEGKDLHDLIPSNTGGTHVITTTQLNQVMNVDPLQLQPLSTSDAM
ILIRGRRRKEYPAGEVEFLQKFDEKLGR-
>Ceratophyllum|Cd17222_340_514
VFCLNGVSGIGKTELAVEFAYRYSQRYKMVLWVNGQTEYLQQSMLNLSLN
LGLDVSAEPE---EKRRIEYFEDQEFEAFQRVRRELFRDVPYLLIIDNLE
SERDWWEGKDLQDLIPRNTGASHVIITTRLSKVTNFHSMQLTPLSWPDAK
HLLKGKKKKEYPDGELNVLRKFDEKLGS-
>Ananas|Aco024261.1_374_551
VACVCGDSGIGKTELLLEFAYKFSQRYKMVLWVGGEARYLRENYMRLLPK
LGVDVGIGNEVYTDGNGRRSFEDIEGDAIAKVRKELMRDIPFLLVIDNLE
SDKDWWDGRSIMELLPYAGGETHVLISTRLPQLMNVKPLRLLYLSSSEAM
SLMTRS-LRYIRTEDIDALRIIEDKIGRL
>Mimulus|Migut.H01708.1.p_444_619
IVCVTGSPGVGKTELALEFAHRFSQRYKMVLWVGGESRYFRQNILNISLN
MGLDVSADEEK--ERGRIRNFDEQESEAFKRVKRELFREMPYLLIIDNLE
TEREWWEGKDLHDLIPRNTGGTHVIITSRLSRVMSIDPMHLQTLPLPEAT
TLIKGRRKREYPDAELEFLGKFDEKLGR-
>Cinnamomum|Cm7596_489_613
-----------------------------V--------------------
---DVSIEN-PFSDKGRMKSFEEQEDVAISRVRKELMRDIPFLVVIDNLE
NEKDWWDQRFVMDLLPRFGGETHFIISTRLPRVMNLEPLRLSYLSGAEAM
SLMKGK-SKEYPIAEIDALRVIEEKLNRL
>Phaseolus|Phvul.005G005000.1.p_454_630
VICINGVSGIGKSELALEFAQRYHQRYKMVLWVGGEARYLRQNILNLSLN
LGLDVGADSET--ERGRIRSFEDQEFEAFKRVKRELFGETPYLLIIDNLE
TEVEWWEGKDLYDLIPRNTGGTHVIVTTRLSKVMSYDTIQLPPLPLSDAM
ILMIGRKKKEYSADEIDLLEKFNEKLGRL
>Amaranthus|AHYPO_000273-RA_382_558
VICISGLPGVGKTELALEFAYKYSHRYKRVLWVGGEARYLRQNILNLSMN
LGMDVSADPEK--DRGRIRNFEEQEYEAFKRIKRELFRDIPYLIIIDYLE
TENEWWEGKDLHDFIPRSTGGTHVIITTNLSKVMNFDVIYLDTMPLSDAM
MLIRGKRTKEYPDEEYECLKKFEEKLGR-
>Beta|KMT12667_469_644
VICISGPPGVGKTELALEFAYKYSHRYKMVLWAGGEARYLRQNILNMSIH
LSSDVSADPER--ERGRIRNFEEQEYEAFKRITRELFRDVPYLIIIDHLE
TENEWWEGKDMHDLIPRTTGGTHVIITTRLPKVMNFDVMILETLPLPDAV
MLVRGRRNKEYSAEEYGYLAKIEEKIGR-
>Ananas|Aco000235.1_291_468
VACVCGDSGIGKTELLLEFAYRFSKRYKLVLWAGGEVRYLRENYMKLLPR
LGIDVGFESEVSLGSSRRGSFELMEGDAVGRVRKELARDIPFLLVIDNLE
SEKDWWDGRSIVDLLPRSGGGTHVIISTRLPQISIGKPLRLSHLPPSEAL
SLMKGS-SRDLRTQDIDALRLIEEKIGRL
>Physcomitrella|Pp3c2_11110V3.1.p_667_845
V--VTGISGLGKSELALEFAYRHAQMYRMVLWVGGESRYLRQNYINLSTL
LGLNVGTENGPGSERGRMRSFDEQEAEAVERVRHELQKDIPYLLIIDNLD
SECDSWDGREISELLPRPGSATHVIITTRLPRVMHLDSIELPYLSTFEAL
TLMRDGKERSFSIQQIDKFKEFEEKLRRL
>Ceratophyllum|Cd19845_104_276
-----GPSGIGKTELLLEFAYRFSQRYKKILWIDGESKYILHNYLSLLPI
LGIDMNLENQLSQGRDPSRKFEEYERECISRVRKELMRDIPFLIVIDNLE
DEKEWWGGRNIMDFLPPFGRETHIIISTRLTRMLNLEPLELSYLSGAEAM
CLMNQK-QKNLLTKDVESLRIIEEKMGRL
>Physcomitrella|Pp3c1_30350V3.1.p_678_856
I--VTGIPGIGKSELALEFCYRHAQKYRMVLWVGGESRYLRQSYLNLSTL
LGVNVGTETGPGSERRRMQSFDEQEAEALQRVRHELQKDIPYLLVIDNLD
MERDSWDGRELSELLPRPGSATHVIITTRLPRVMHLDTFELPYLSSFEAL
TLMRDGKERSFSVQQIDKFKEFEDKLRRL
>Sphagnum|Sphfalx0028s0162.1.p_319_523
LVCITGVAGIGKTELALEYAYTHLQKYRMVLWVGGEARYLRQNYHNLSLF
LGVDVSTDTQLGPEGRGLRSLEELEADAVEKVKRELQRDVPYLLIIDNLE
MEKDWWDGHPVSELLPRVGCASHVIITTRRRRILDLEFLVLSCLSGAEAL
TLMKGGKEQHFPVREYDKLKELEDRLARL
>Vitis|GSVIVT01014847001_394_527
VICINGGPGVGKTELALEFAYRYSQRYKMVLWVGGEARYFRQSILNLSLN
LGLDVSADAEK--ERGRIRSFEEQEFEAFKRVKRELFRDMPYLLIIDNLE
TEKEWWEGKDLHDLIPRNTGGSHVIVTTRLSKKQSF--------------
-----------------------------
>Persea|Pa5189_607_704
--------------------------------------------------
------------------------------RVRKELMRDIPFLVVIDNLE
NEKDWWDQRFVMDLLPRFGGETHFIISTRLPRVMNLEPLRLSYLSGVEAM
SLMKGK-SKEYPIAEIDALRVIEEKLNRL
>Ceratophyllum|Cd9823_593_733
VFCLNGISGIGKTELAMEFAYRYSQRYKMVLWVNGQTEYLQQSMLNLSLN
LGLDVSAEGEK-SNILRIK------IEAFQRVREELFRDVPYLLIIDNLE
SERDWWEGKDLQDLIPRNTGASHVIITTRLSKVANFHSMQLTCLAGIS--
-----------------------------
>Physcomitrella|Pp3c17_15630V3.1.p_661_845
V--VTGAPGIGKSELALEYAYRNAQKFEMVLWVNGESRYLRQNYLNLSSV
LGVDVGSQTGNTTGRGRVMTFDEREAEAVQTIRHKLQTDIPYLLIIDNLD
AERDPLDGRDLTELLPRPGSATHVIITTRLPRVMHFDSLELPHLSSFEAL
TLMRDGKERSFSVQQIDKFKEFEDKLGRL
>Zea|Zm00001d052949_P001_295_472
VLCISAASGTGKTELVLEFAHRHAHEYKKVLWVHGEARYLRQSYLKLADH
LGVAVGIQTA----TERARSLREIEGLAIAKIKKELTRDIPYLVVIDNLE
SERDWWDGRAIKELLPLGGGRTHVIITTRLPNLQGVRVLELGNLDAPNSM
HLMKG--ARTFRDEDLAVLKDIQDKVR--
>Panicum|Pahal.H01408.1_289_465
VVCISAASGAGKTELALEFAHRHWHEYKKVLWVHGEARYLRQSYLKLADH
LGIAVGLQSTG---RATARSLHDIEGDAIAKINKELARDIPYLVVIDNLE
SEKDWWDRRAVGELLPRGCRRTRVIVTTRLAGIEGVRTLALGDLDASNAM
RLMKCS-TRALSEDDTAILRDIQETVG--
>Oryza|LOC_Os11g36760.1_310_503
VVCISGASGAGKTELVLEYAHRHAMEYKKVLWVRGEARYLRMGYLKLADQ
LGLAVGRRSSGSKKAEKEWIFRGLESDAIAKIRKELTREIPYLLVIDNLE
SETDWWDSRDVQDLVAGAAVRSHVIITTRLRRLQRVRTFSLASMESPEAM
LLMTRNGALAFHGEDTIALRAIQQKVG--
