# Supplementary material for: Variation in plant Toll/Interleukin-1 receptor domain protein dependence on ENHANCED DISEASE SUSCEPTIBILITY 1
Source: Plant Physiol. 2022 Oct 13;191(1):626–42. doi: 10.1093/plphys/kiac480 (PMC9806590; doi:10.1093/plphys/kiac480)
Supplement: kiac480_Supplementary_Data [file kiac480_supplementary_data.zip › kiac480_Supplementary_Data/SupplementalFileS1_V1_20211114.fasta]

>Nymphaea|GWHPAAYW011443_1_63
--------------------------------------------------------------------------------
-------------------------TGPFEAAFRKHEDKVEEETVKKWREALSIAAGFSGYESEKVDGHEAPLVEKIVRM
VVEEI
>Nymphaea|GWHPAAYW011443_776_949
YDVFLSFRGMDTRTTFTDHLYHSLKRVAT-VFRDSEGLERGKEM-SELFGVIERSEIFIPIFSGNYADSKWCLQEIERIV
KVVEGERRLILPVFYRTEPTHVRHQTGPFEAPFRKHEDKVEEETVKKWREALSIAAGFSGYESEKVDGHEAPLVEMIVRR
VVEEL
>Nymphaea|GWHPAAYW011443_1422_1612
YDVFLSFRGMDTRKTFTDHLYHSLKRVAT-VFRDSEGLERGKEI-SDLYGVIERSEIFIPIFSGNYADSKWCLQEIDRIV
KVVEGERRLILPVFYRTEPTHVRNQTGPFEAAFRKHEDKVEEETVKKWREALSKAAGFSGYESEKIDGHEASLIEMIVGR
VVEEL
>Nymphaea|GWHPAAYW011443_2370_2549
YDVFLSFRGMDTRKTFTDHLYHSLKRVAT-VFRDSEGLERGKEI-SELFGVIERSEIFIPIFSGNYADSKWCLLEIQRIV
KVVEGEGRLILPVFYRTEPTHVRNQTGPFEAAFQKYEDKVEEETVKKWRKALSIAAGFSGYESEKVDGHEAPLIEMIVRR
VVEEL
>Nymphaea|GWHPAAYW011443_3343_3488
YHVFLSFCGEDTRRGFTDHLYQELSRSGIHAFRDSEGLEKGKNI-EELFGVIERSEIFIPILSNNYAHSTWCLKEIEKIV
RVGEGEVR-ILPVFHKIEPKHVRHQTGPFGAAFKMHRRQVEVQTLNEWREALRKVADRSGYESE----------------
-----
>Nymphaea|GWHPAAYW011443_3934_4067
------FRQIDTGKTFADHLYHALRQSGVRVFRDS-KLERKE-I-GRLFDVIERSRIFVVVFS-NYARSTWCLTENEKIV
A-RTEAGRLILPVFYRIDPTDVCQQTEPFTGAVLEHEKDVNDETVKEWREALRK----AS---K----------------
-----
>Nicotiana|NbD031987.1_17_191
YDVFLSFRGEDVRKTFVDHLYVALQQKGIHTFKDDENLEKGNSISPHLMRAIEESRIALIIFSRNYANSTWCLDELVKIM
ECKKLNGQIVFPVFYDVDPSIVSKQKSSFGEAFSSHEA---LGKLQKWRAALEEAANLSGCDLPNTNGHEAKVIKQIVED
ILAKL
>Nicotiana|NbD031987.1_798_973
YDVFLSFRGKDVGKTFVDHLYVALQQKGIHTFKDDEKLERGNSISPHLMRAIEESCIALIIFSKNYANSTWCLDELVKIM
ECKNL---IVLPVFYDVDPSTVRKQKSSFGEAFRTHEA---RGKLQKWRAALVEAANLSGWDLPNTNAHEARVIEQIVED
IMAKL
>Arabidopsis|AT3G25510.1_52_185
HQVFPSFHGADVRKTFLSHVLEAFRGKGIDPFIDN-SIERSKSIGPELVEAIRGSRIAIVLLSRNYASSSWCMNELVEIM
KCKEDLGQIVITIFYEVDPTHIKKQTGDFGKVFKETKGK-TKEEIKRWRKALEG--------------------------
-----
>Arabidopsis|AT3G25510.1_1262_1426
---------DD---SFNEALMKEFQRKGITPFNDN-EIKRGESISPELVLAIRGSRIALILLSRNYASSSWCLDELAEII
KCREEFGQTVMVVFYKVDPSDIKKLTGDFGSVFRKTAGK-TNEDTRRWIQALAKVATLAGYVSNNWD-NEAVMIEKIATD
ISNKL
>Solanum|Solyc11g011090.1.1_33_199
YDVFLNFCGGDTRKNFTSHLYKALTNRGISAFLDEETLEHGDSISEQIVKVIEESQVAVVIFSKNYAKSKWCLNELVKIM
ECKEK-GQLVIPVFYDVDPSEVRYIRGTFAEAFAKHNIRYKDEKVIKWMVAASNASYLEGCDIRER---ESDCILDLVNE
ISSK-
>Solanum|Solyc11g011090.1.1_1137_1310
YDVFLSFRGEDTRRTFMSHLYQGLKNRGIFTFQGDERLELGDSI-QELLKGIEESQVALIVFSKNYATSVWCLNELVKIM
ECKEE-GQTVIPVFYDVDPSHVRNQRESLEEAFAKHESMYKDDKVKRWRNALTAAADLKGYDIRDG---ESENIQQIVDH
ISFKL
>Prunus|Prupe.8G120100.1.p_25_190
---FRRRRAEDTRNGFTEHLYSELLQKEIITYIDDEVRSGDEEISQDFLQAIERSRISIIVFSENYASSVWCLEGLVKIL
ECKESKQQIVVPIFYKVMPSHVRNQEGSFGEAFASHETKFKDDKVLRWRRALVKAANLCWWS----RGDEPKFVHKMAEE
VSVQL
>Prunus|Prupe.8G120100.1.p_221_387
YDVFLSSRPADTYYSFTNRLCSNLQQMGIKTLMDDDLRTGDGTS-PTFLKEIEKSKISIIIFSENYASSPWCLDELVKIL
ECKKTQQQIVLPIFYKVDPSDVRKQTDNFGDALFNHERKFNDDKVLRWRAALREAVVLPGFH----FGHVSQLIHRVYEH
IS-QL
>Phaseolus|Phvul.004G140500.1.p_12_174
YDVFLSF-SWDTRNGFAGHLYKALARRKIHTFIDNMELPKGYPIITTLLKAIQGSRIAIVVLSHYYATSYYCLEELATML
HC-RTKGLLVIPVFYKVRPSDVRNQKGSYEKALSKLQERFRDEKLQKWKMALCQVANLSGYHFEDG-GYEHKFIERIVEH
VYHK-
>Phaseolus|Phvul.004G140500.1.p_427_594
YDVFLSFRGSDTRYGFTGYLYKALHDSGIHTFIDDENLKRGEQITPTIVKAIEESRIAITVLSVNYASSTCCLDELATIL
HYLKRKKLLVLPVFYYVDPTQVQLQKGSFGEAFTKHEERLKHNKLMKWKMALHQVANLFRFHIEHG-RFEYEFIEEIVDW
VSRKI
>Nicotiana|NbD017177.1_12_188
YDTFLSFRGEDTRDNFVEPLRKRLEETGISAFKDDVSVERGKPISAQLFKVIESSRYAVIVFSENYASSTWCLEELTKII
ECAEKGQK-VLLVFYNVEPSDVRMQSNSFARALVQLEADLEQDKLQRWKDALCKAPNFAGPDARKTKGDEEKCIELIVKE
IYHED
>Nicotiana|NbD017177.1_549_714
YDVFLSFRGEDTRRTFTTQLHACLEDNGIYTFKDDMEL-RGRDIATGMLRSIQESRIAIIIFSENYVASKWCLEELIQIM
ECVDNEGTTVFPVFLDVEPSDVRKQKNGVAEAFARCKSSF--EKVLRWKEALQNAANIAGWHVPKTNG-ELKCIKHIVNQ
VWS--
>Nymphaea|GWHPAAYW007343_118_280
FEVFISFKWQDTANGFCWQLHEALKQKDVGAFLDDEMLNPRDMS-EKASEAMNKAEVFIPIFSKGYAGSRSCLDEMAKIV
EC----KKLMLPVFYDIEPREVRNQKGPFEAAFKRYEDGLDKKKVKAWRDALKEAGEIKGYDVTD-EGQERKLIQLIVKR
VI---
>Nymphaea|GWHPAAYW007343_1393_1560
FEVFISFRWQDTANGFSWQLHEALKHRDIRAFLDADMLKTGNMM-ETASKAMNRAEVFIPIFSRGYAESTSCLEEIAKMV
EC----KKLMLPVFYDVEPRDVRNQKGPFEAAFKRYEEGLDKKKLKAWRDALKETGEFKGYDVNE-DGQEGKFIHLIVKR
VLDRS
>Nymphaea|GWHPAAYW007343_2579_2741
FDVFLSFRGQDTRNGFTGHLYQALLEKGVTVFIDDQTLEKGEKV-EELFRFIERSRIFVPIFSRGYADSVWCLQEIAKIV
EC----GRSILPVFFHVEPSEVQNQRGPFRPAFESHEEGLKEEDVSKWKDALRKVGEISGFNLKD-N-HEANLIKKIVNR
VLKEV
>Phaseolus|Phvul.008G265900.1.p_7_150
YDVYLNLRGK-THYGFGGNLRKALRDKGFKAFMSDDGMQSGSQVSPSLLRAIEQSRISVVVFSRDYARYTGCLEELVKIV
ECKENRNQLVFPIFYKIKPYNVRGLKKSYCEAFARHDKKYGKNKVQKWRNALSQVANLHG----------------LVA-
-----
>Phaseolus|Phvul.008G265900.1.p_173_340
YDVFINFRGADTRYTFTGYLYKELLREGFKTFIDDEELKDGDKISPSLVKAIEASRLSIVVLSENYAHSKWCLDELDTIL
QCKRTKNQLVWPIFYKVEPSTVRHQKNSYEKAMTAHEQKYGRDKVLKWRENLSEVAGLKGFPLEPKQ--EFKLIEEIVKK
AIEND
>Phaseolus|Phvul.008G195214.1.p_15_179
YDVFISFRGEDTRNTFIGHLRRELGRMGIKSFNDDRNMRIGESLSPALSKAIEESKIFIVVFSEKYASSTWCLDELVRII
ERSKKKMHLVYPVFYHVDPSDIEHERNSFGKHMKAHEKEIGKERMQDWRSAFSQAVDFQGRHISTGD--ESYCIKEIVAK
V----
>Phaseolus|Phvul.008G195214.1.p_448_610
--LFISFRGEDTRYTFIGHLRRELGRRGIKSFNDDRNMRIGESLPPALSKAIEESKIFIVVFSENYASSTRCLDELVRII
ERSKEKKQLVYPVFYHVDPSDIRHERNSFGKHMKAHEHEIGKEKMQAWRSALSQAFDFPGRHITTGD--ESYCIEEIVEK
V----
>Nymphaea|GWHPAAYW027723_9_178
FQVFLSFRGPETRNGFTSHLSHALKQSGIRTFLDEEDLQKGERITETICRAIEGSAICIPVLSQSYADSSWCLMELAMMV
NC----NKKIIPIFYDVEPTVVRHQSSSYKAAFDRHRLRFDEKTINEWKGALKGVAEISGYDRRNTNGNEAKLVSMVVER
VSREL
>Nymphaea|GWHPAAYW027723_271_399
FEVFLSFTGSETRNGFTSHLSHALKRSGIRTFLDEEDLQKGERITETIWRAIEGSAVCIPVLSQSYVDSSWCLMELAMMV
NC----NKKIIPIFYDVDPTVVRHQSSLYEAAFVRHRLRFDEKTINEWKGALK---------------------------
-----
>Euryale|Ef36617_57_219
YDVFLSFRGPDTRNGFTGHLYYALKDKGILTFMDSEKLEKGQKV-DELFGYIERSKIFLPIFSKGFAESKWCLKEIGKIV
EC----KRLVMSVFLDVEPRDVRHQTGFFGKAFRKYLENINKEEVSKWRDAMTTLGKVSGYTLAD-QGNEAKLIQLIVKK
VVMEE
>Euryale|Ef36617_632_794
YDVFLSFRGPDTGNGFTSHLYHALKDKGILTFMDSEELEKGQKV-DELFWYIERSKIFLPILSKGFAESKWCLKEITKML
EC----NGRAIPVFFDVEPSDVRRQTGPFEKAFTDYVDDINKEELSKWRDAMRILGQISGYNLAH-QGNEAKLIQLIVET
VLMEV
>Phaseolus|Phvul.008G267600.1.p_7_172
YDVFLSLGGEDVRYTFTGSLFSALCSKRIKTFFDPEPYTNDTNISPSSLKAIQESKISIVVFSQGYASSSRCLDELVAIL
DCWMKSDQLVWPIYYGVDPSEVRTQKGGFGQAMFRVRERYSTERMNKWREALVEVSRFSGWVYQMGSK-EYKFIRKIVEA
-----
>Phaseolus|Phvul.008G267600.1.p_180_341
YDVFLSFCGEDTRHTLTGFLFDAIRREGFKIFMDDEELEGGNQISETLMGAIQSSRISIVVFSENYGYSTWCLDELAKIT
ECMNTKNQKVWPIFYNVEKLDVCNQTKSYGEAMTAHEKRFGKDKVLKWRSALSQITNLDGEHL--SNEFQHESIERIVER
L----
>Phaseolus|Phvul.008G267700.1.p_4_167
YDVFLCFRGEDTRLTFTGNLYAALQQARLRTFRDEGVLKGGDLVY-SIIEALEASRVAIVVLSENFAFSRWCLDELVKIL
DCMKTKNQIVIPIFYNVDPSDVRNLRGSFADAMVDHEHRFGKNKIRNWRSALTEVANLSGWCLRGSFGYEYEYIERIVRD
L----
>Phaseolus|Phvul.008G267700.1.p_174_326
YTIFLSFSGKDTRS-FSGFLYNALSRSGY----TI--LNDGDQSSQSTVGVIEKSKLSIIVFSENYARSPSCLDELLRIL
ECKEMKKQLVCPIFYKLLPSDLRHQRNSYGEAMSEHETK-DSEKVKKWRSALFEVANLKGWYMK--TGYEYEFIEKIVE-
-----
>Euryale|Ef32222_17_179
YDVFLSFRGEDTRNNFAGLLYEMLKLKGISAFFDEEDLHKGESL-ETILEAITMSQIFVPIFSKHYAESTWCLREVAKMV
ECHRSRETKIFPVFFDVDPKDVRCQSGPFEDAFQKHRTE-RRTEVDGWKDALIYVGRITGFHLK--NGNQRELMNSITAE
I----
>Euryale|Ef32222_272_436
FHVFLSFRGKDM-KDFTSHLYDELNRHGISTFIDSLKLQKGEEI-DKLLEYIKRSKIFVPIFSIHYAESKWCLKEITESL
EC----GIEIIPVFYGVEPSEVREQSGNFQYAFELHETKLKQEEVAKWREALKEVGGRSGFNLKD-NGDKTLLKLAIIQR
VLDKS
>Linum|Lus10008519_86_230
YEVFLSFRGPDTRYQITDFLYRFLRRTKIHTFKDDDELRKGEEIKSNLFRAIDQSKIYVPIISEGYADSRWCLMELAEIV
RHQELDRRIILPTFYMVDPKDVRHQTGPYRKAFQEHATKYDEMTIQRWKDALNKVGALKGWHVK----------------
-----
>Linum|Lus10008519_309_486
YEVFLSFRGPDTRYQITDILYRFLCHTKIHTFKDDEELRKGEEIKSNLVTAIDQSKIYVPIISGGYADSKWCLMELAEIV
RHQKLDRRIILPIFYMVDPKDVRHQTGPYRKAFQEHQTKYDEMTIQSWKDALNKVGALKGWHVKS--DEQGATADQVYAN
IWSHI
>Euryale|Ef2482_21_178
FHVFLSFSGGDTRKHFTRHLYDDLEKHGISTFMDSEKLQKGEQI-DKLLEYIKRSKICVPIFSKGYAESKWCLKEITESL
KC----GMDIIPVFYDVEPSDVRKQSGPFQYAFELHEPELKQEEVAKWRETLKKVGGISGFKLKK-NWDEAELKRNIVKL
V----
>Euryale|Ef2482_210_374
FQVFLSFRGNDTRKGFTMHLYDELEKHGISTFIDSEKLKKGEQI-DKLLEYIKRSKIFVPIFSKGYAKSKWCLKEITESL
VC----GMDIIPVFYDVEPSDVHKESDFFQCAFKEHETELKQEEVAKWREALNKVGSLSGFNLKD-NGDEAKLKRKIVKL
VSTKI
>Nymphaea|GWHPAAYW011478_140_282
FEVFLSFRGEDTRKGFTGHLHDGLEERGISTFIDCKKLEKGEEI-NKLLEYVDRSKIIVPIFSKCFAESKWCLKEVTKSV
EC----GKEIIPVFFGVEPSDVRNQSGPFKSAFKDHQKKQDQEEVRKWKEALKK----------------TKLKRAVIER
VS---
>Nymphaea|GWHPAAYW011478_1823_1988
FEVFLSFRGEDTRKGFTGHLHDGLEERGISTFIDCEKLEKGDKI-NKLLEYINRSKIFVPIFSQRFAESKWCLKEVTKSV
EC----GKEIIPVFFGVEPCHVRNQSGPFKSAFKDHQK-QDQEEVRKWREALRKVGNLSGFNLKD-NGDEAKLKRAVIER
VSAKL
>Nymphaea|GWHPAAYW006330_66_227
YDVFLSFRGEDTRHGFTKHIYEELVRMQVRTFFDNEELETGDKIGDRLSNAIKGSEIFVPIFSVRYADSRWCLMELADIV
KC----NRLIIPVFLHVNPVDVQKQEGTYGSPLPGFMGRFGEEKVKEWKEALRVAGKAPGFTL-D--RDEEGLIEKVIRK
IMEEL
>Nymphaea|GWHPAAYW006330_401_538
FDVIVSFSGGEEADAFTDLLYSALLRDGISACRSNDDAPEGE----RLREAPDGLGICVLILSVSYAASERCLTELGWMV
EQ----RRLIFPVFFDVNPSDVRRQKGALERPFRRHDERLDRELVSGWKKALEEVGGTKGYDL-----------------
-----
>Nymphaea|GWHPAAYW006330_1283_1415
FDVFLSSTGGD----FAGSLYDSLSRSGVRTFKEE-ERTAGQD---RPSQAMDGSDVFIAILSESYPGSRRCLRELAKMV
AS----GRVILPVFLDVDPSDVRRQRGPLERAFREHDRAVEKETVTEWREAMTAVGEIKGYH------------------
-----
>Solanum|Solyc01g102880.1.1_15_190
YHVYLSYRGQEISMNFINILHTALTDVGIQTFKRHSESRNGKTVGSELQKAVKESRISIVVFTEDYGYSRRCLDELVSIL
ERKQIAGHMILPVFYRVDPSHVRKQRGSFAKAFHNYEEQM-VEKVEKWRSSLTDVANMAGIVLE--DGDELKFIQEIVKE
IWGKL
>Solanum|Solyc01g102880.1.1_1170_1325
--------------------------AGWRTFKDDNEIERGENIKTELENAIRNSRSSIIILSKNYATSTWCLDELVKIL
EHKRTKGHAILPVFYHVDPSEVRDQTKSFAEAFSTYERQIEAEKVQKWRAALGEVADLGGVLVNNQDRKESEFIEEILQL
IEDKL
>Euryale|Ef28284_26_158
YDVFLSFRGKDTRNNFAGLFYHILDIWGIRTYFDEKGLHRGGRI-EEILEAITRSKIYVPIFSQHFAESEWCLREVAKMM
ECKDG-ERLIIPVFFDIDPTDVRHQTGPFKAAFKKHDKE-RKHEANTWKEALH---------------------------
-----
>Euryale|Ef28284_337_495
FDVFLSCRGEVTCYNFTGLLFDRFYLEGIRAFLDEEDLDKGNRI-EEIFDVISRSKIFVPVFSKCYPESKWCLRELAKMV
ECHDN--RLIIPVFFDVDPRDVRRQTGPFDAAFQKHQKD-NSRDVEGWKQALEYVGGISGFHL---NGNQRALMNSITAE
I----
>Eucalyptus|Eucgr.H01796.1.p_13_174
FQVYVSFQGRDVRRAFLSHLHAALDQAGVSVYKDDEQL-MREQLQTTTMEALKESHVAIIIFSKDYASSLWCLRELERLM
EL-RAQALTVLPVFYDVTAAEVRWPTASYARAIGEHEEREDPETMRRWREALYKAGNLAGWQLEEK---EATLVKKIVER
IS---
>Eucalyptus|Eucgr.H01796.1.p_179_325
FDVFLSFWGRDDHGNFINNLNKELVEKGINTFMDSESS-MGQDFPPALKDAIKQSRMYVVVFSKKYAESWWCLKELVQIL
E--RSRKPLIFPIFYSVPPGEVRSQKNTYEKELDDHEIEFGKRKVKKWREALTKVANMQGRHL-----------------
-----
>Populus|Potri.017G103500.1_2_173
HDVFLSFRGKDTRNNFTSHLYSNLTQRGIKVYRDDSELERGKTIEPALWKAIEESRFSAIIFSRDYASSPWCLDELVKIV
QCMKEKGQTVLPVFYDVDPSEVAEQKGKYKKAFVKHEQNFKENKVRNWKDCLSMVANLSGWDVRN--RDESESIKAIADC
ISYKL
>Populus|Potri.017G103500.1_1158_1257
----------------------------------------A--IS-RLFKAIEESGLSIVIFSRDCASLPWCFDELVKIV
GFMDEMSDTVFPVSYDVEQSKIDDKKESYTIVFDKIGKR-NKEKVQRWMDILSEV---------EIS-------------
-----
>Eucalyptus|Eucgr.D00769.1.p_37_202
YDVYLSFRGPDTRSCFVDFLYTSLVAAGVHVFRDNDALPVGEEIGPELLRAIRSCRIVIPIISEQYAQSKWCLRELVKIM
DCHKEHGISVFPVFYKVELYDIRSGSGNFEEALSKHMRV-WPDEVAGWRKALTMVTGLKGWISQITNGNEAELVKIVVGR
-----
>Eucalyptus|Eucgr.D00769.1.p_243_403
-QVFLAFRRCDTRDSFAAYLHIKLVAAKIRVFYDDDTSLLGKFILEELMNTIEHSKISIPIISQNFTSSRWCLRELECMV
KCNKTKGQKILPIFYKVNPWDMKHS-PCFEVDFRKHKENYPNE-CEGWKRAFKEVASFKGWESEKIN-HESELVKLVVGE
VS---
>Populus|Potri.T129000.1_2_172
YDVFLSFRGKDTRNNFTSHLYSNLKQRGIDVYMDDRELERGKTIEPALWKAIEESRFSVIIFSRDYASSPWCLDELVKIV
QCMKETGHTVLPVFYDVDPSEVAEQKGQYEKAFVEHEQNFKENKVQIWKDCLSTVTNLSGWDVRN--RNESESIKIIVEY
ISYKL
>Populus|Potri.T129000.1_1109_1207
----------------------------------------A--IS-RLFEAIEESGLSIIIFARDCVSLPWCFEELVKIV
GFMDEMSDTVFPVSYDVEQSKIDDQTESYTIVFDKNEER-NEEKVQRWTNILSEV---------EI--------------
-----
>Euryale|Ef23538_43_157
YDVFLSFRGPDTRNGFTSHLYYALKDKGILAFMDSEKLEKGQKV-DELFGYIERSKIFLPIFSKGFAKSKWCLKEIAKVV
EC----KRLVIPVFFDVEPSDVGYQTGPFTEAFRHYVD------------------------------------------
-----
>Euryale|Ef23538_448_608
YDVFLSFRGTDTRKGFTSHLYYALKDKGILTFMDSEKLEKGQKV-DELFGYIERSKIFLPIFSKGFAESKWCLKEITKIV
EC----KRLVIPVFFDVEPTDVRHQTGPFAKTFRDYIDNINEEEVSKCRAALTEVGNVSGYRAAD-DLNEAELIRLIVKR
VL---
>Populus|Potri.T074300.1_99_269
YDVFLSFRGKDTRDNFTSHLYSNLKQRGIDVYMDDRELERGKTIEPALWKAIEESRFSVIIFSRDYASSPWCLDELVKIV
QCMKEMGHTVLPVFYDVDPSEVAERKGQYEKAFVEHEQNFKENNVRNWKDCLSTVANLSGGDVRN--RNESESIKIIVEY
IFYKL
>Populus|Potri.T074300.1_1043_1148
----------------------------------------A--IS-RLFEAIEESGLSIIIFSRDCASLPWCFGELVKIV
GFMDEMLDTVFPVSYDVEQSKIDDQTESYKIVFDKNEER-NKEKVQRWMNILSEV---------EISRSRSLK-------
-----
>Populus|Potri.014G063900.1_22_194
YDVFLSFRGKDTRNNFTSHLYSNLEQRGIDVYMDDRELERGKTIEPALWKAIEESRFSVIIFSRDYASSPWCLDELVKIV
QCMKEMGHTVLPVFYDVDPSEVAEQKGQYEKAFVEQEQNFKENKVRNWKDCLSTVANLSGWDVRD--RNESESIKIIAEY
ISHKL
>Populus|Potri.014G063900.1_1156_1286
-------------------------------FGKEREKVMA--IS-RLFEAIEESGLSIIIFARDCASLPWCFEELVKIV
GFMDEMSDIVFPVSCDVKQSKIHDQTESYTIVFDKIGKR-NEEKVQRWMDILNEV---------EISGSKSLTIPEL---
----R
>Eucalyptus|Eucgr.D01447.1.p_54_215
YDVFLSFKGEDTRGGFTDHLYNGLIAAGFHVFKDDNTLPVGEEIGQELVEAIMNCRIAIPIISKNYAQSKWCLRELTKIM
NCHIEQKKRVFPVFYKVNLLDLHDPGSHFAADLSKHDAT-CHEESAKWRKAMTFVAWVRGWTSQTINGRDAELVKMVVER
VS---
>Eucalyptus|Eucgr.D01447.1.p_253_370
--VFLAFHGRDTRLGFAACLYSSLVGAGIRVLKDDHPYLIGTHRTYGIDNSIRDCKISIPILSVNFASSGWCLDELAEMV
DCKRQKGQKILPIFYKVKPSDVRNS-GSFGEYIRQHKENI----------------------------------------
-----
>Populus|Potri.T073600.1_2_172
YDVFLSFRGKDTRNNFTSHLYYNLAQRGIDVYMDDRGLERGKTIEPALWKAIEESRFSVIIFSREYASSPWCLDELVKIV
QCMKETGHTVLPIFYDVDPSEVAEQKGQYEKAFVEHEQNFKENKVRNWKDCLSTVANLSGWDVRN--RDESVSIKEIADC
ISYKL
>Populus|Potri.T073600.1_1054_1151
----------------------------------------A--IS-RLFEAIEESGLSIIIFARDCASLPWCFEELVKIV
GFMDEMSDIVFPVSRDVKQSKIDDQTESYTIVFDKNEER-NEEKGQRWMDILTKV---------EI--------------
-----
>Arabidopsis|AT4G19500.1_11_182
YDVFPSFSKVDVRRSFLAHLLKELDRRLINTFTDH-GMERNLPIDAELLSAIAESRISIVIFSKNYASSTWCLDELVEIH
TCYKELAQIVVPVFFNVHPSQVKKQTGEFGKVFGKTKGK-PENRKLRWMQALAAVANIAGYDLQNWP-DEAVMIEMVADD
VSKKL
>Arabidopsis|AT4G19500.1_624_724
-------------------------------------------------EMLYGSRVGIMILSSSYVSSRQSLDHLVAVM
E-WKTTDLVIIPIYFKVRLSDICGLKGRFEAAFLQLHMSLQEDRVQKWKAAMSEIVSIGGWT-K---G-S-QFI------
-----
>Populus|Potri.019G068200.1_14_194
YDVFLSFRGEDTRVCFVSHLYAALKRKQISTFI-DYKLNRGEEISPSLLKAIEDSKLSVVVFSDNYASSKWCLEELAKIL
ECKKVKGQMVIPVFYRVDPSHVRNQTGSFADAFARHDQLLKEKKVLNWRAAMREAANLSGWDSHNI--SESEFVDDIVRD
ILNKL
>Eucalyptus|Eucgr.L03395.1.p_4_135
YQVFLSFRGPETRHNLVQYLYDQLKRNGVEAFLDSEEIEDGQEISKTIVDAIESSDICVPVFSQDFASSAACLMEVAQMV
KSGKE----IHPIFFFVEPYIVRHRLGTYGKSFAEHKKRYPKSTIEEWEDALEK--------------------------
-----
>Eucalyptus|Eucgr.L03395.1.p_467_619
YNVFLSFRRLDVHHNFLECFHKQLADKGIAAFIDHKEIEYGERIDDNIGEAIKCSDICIPVLSKNFASSAACLMEVAQMV
ESGKT----ILPIFYGVKPSVVRYQQGTYGKAFAEHKKRDTE-TIRKWKTALANIAELWGLEWVDVEG-HRELINNV---
-----
>Populus|Potri.T074200.1_116_281
YDVFLSFRGKDTRNNFTSHLQTNLAQRGIDAYMDDRELERGKTIEPALWKAIEESRFSVIIFSRDYASSPWCLDELVKIV
QGMKEMGHTVLPVFYDVDPSET------YEKAFVEHEQNFKENKVQIWKDCLSTVTNLSGWDIRN--RNESESIKIIAEY
ISYKL
>Populus|Potri.T074200.1_986_1126
-DFFLSFRGADTSNDFI-HLNTALALRVIIPDDKELEKVMA--IS-RLFEAIEESGLSIIIFARDCASLPWCFDELVKIV
GFMDEMSDTVFPVSYDVKQSKIDDQTESYTIVFDKDEER-NEEKVQRWTNILTEV---------LFSGPR----------
-----
>Vitis|GSVIVT01004867001_24_201
YDVFLSFRGEDTRNNFTAHLYHALCQKGIYTFIDDDKLERGEVISSALVEAIENSMFSIIVLSENYASSRWCLEELVKIL
ECKENKGQTVLPIFYHVDPADVRKQRGKFGEALAKHKKNM-ENRVKIWKDALTKVAYLSGWDSQN--KNELLLIKEVAEN
IWNKL
>Vitis|GSVIVT01004877001_9_189
YDVFLSFRGEDTRNNFTAHLYDALHCKGINAFIDADKLRIGEIISPALLSAIEGSRFSIVVLSENYASSRWCLEELVKIL
ECKKTKGQVVLPIFYQVDPSDVRKQKGSYGKAFAKHEENMKENKVHIWREALSEVGNISGRDSRN--KDESVLIKEIVSM
LLNEL
>Arabidopsis|AT4G19520.1_7_163
--VYISFRWEDIRHSFVSHLSAEFQRKGVSVFADSASDDRAEE-S--D-AAIAKARVSVVIFSENFASSKGCLNEFLKVS
KCRRSKGLVVVPVFYGLTNSIVKKHCLEL-------KKMYPDDKVDEWRNALWDIADLGGHVSSHK-S-DSELVEKIVAD
VRQKL
>Arabidopsis|AT4G19520.1_1402_1564
-DVFVSFHGKDFRKQFISDLK-KLV-KGIRICIDK--LSR--SL---INKVIKESSIAVVVFSENYASSSLCLLQLMEIM
KCWEELGQVVMPIFYKVNPSDIRNQSGHFGKGFKK-TKKIN-DERQRWSRALTDAASIAGCSL-NW-S-DADMIEKVAND
IRKKI
>Pinus|PITA_000029361-RA_27_191
YDVFLSFRGSDLRRGFVDHLYHALTNAGFRAFLDTYSLNRGDDISANLNHAIEESRILMPIFSTNYAQSPWCLREASHIA
QVQR-NGSSIIPLFYDVTPAQVRDQSGSFAEAFKEHEMRYSPQEIHQWKATLFQLCRFSGC-------YEAALVRRVVDD
V--A-
>Pinus|PITA_000029361-RA_210_330
YDIFLSFRGSDLRRGFVDHLYDALTNAGFRAFLDTYSLNRGDDISATLHHAIEESRILMPIFSTSYAQSPWCLREASHIA
QVQR-NGSSIIPLFYDLTPAQVRDQSGSFAK--------------HS---------------------------------
-----
>Populus|Potri.013G097300.1_98_263
-----CFRGKDTRDNFTSHLYSNLKQRGIDVYMDDRELERGKTIEPALWKAIEESRFSVIIFSKDYASSPWCLDELVKIV
QCMKEMGQSVLPVFYDVDPSEVAEQKGQYERAFVEHEQNFKENKVRNWKDCLSMVANLSGWDIRN--RNESESIKIIVEY
ISYKL
>Populus|Potri.013G097300.1_1077_1190
----------------------------------------A--IS-RLFKAIEESGLSVIIFARDCASLHWCFEELVKIV
GFVDEMSDTVFPVSCDVEQSKIDDQTESYTIVFDKNEER-NEEKVQRWRNILNEV---------EISGSKSLTIP-----
-----
>Populus|Potri.014G064500.1_22_186
HDVFLSFRGKDTRNNFTSHLYSNLAQRGIDVFMDDRELERGKTIEPALWKAIEESRFSVIIFSRDYASSPWCLDELVKIV
QCMKEMGHTVLPVFYDVDPSET------YEKAFVEHEQNFKENKVRIWKDCLSTVTNLSGWDVRN--RNESESIKIIVEY
ISYKL
>Populus|Potri.014G064500.1_1154_1252
------------------------------------EKVMA--IS-RLFEAIEESVLSLIIFSRDCASLPWCFEELVKIV
RFMDEMSNTVFPVSYDVEELKIDDQTKSYTIVFDKNEER-NEEKVQRWMNILSA--------------------------
-----
>Arabidopsis|AT5G45000.1_15_183
HQVFINFRGEELRKSFLGFLLKAMRDAKINVFTDEIE-VRGRDI-QNLLSRIEESRVAIAILSKRYTESSWCLDELVKM-
ERDQ--DELVIPIFYRLDATNCKRLEGPFGDNFRNLERDYRSERIKKWKEALISIPQKIGLTSAGH-RDESELVDSIVKE
VKKVL
>Arabidopsis|AT5G45000.1_217_389
--VFVNFCNDELGDNFIKHLVWALRDSGINVFKDSFK-LIGGQK-QEVFMSIENSNIALAIFSKRYSESYRCLNELVKM-
ELKE--GKLVIPVFYSVKTNEVRRLEGEFGIHFRNTKERFAMEMVESWEKSLKSVTGRIGLSLEAH-MNEFALVGAIVKE
VTRLL
>Arabidopsis|AT1G72910.1_8_185
YDVFLSFRGHDTRQNFISFLYKELVRRSIRTFKDDKELENGQRISSELKRTIEVSRFAVVVVSETYAASSWCLDELVTIM
D-FEKKGSIVMPIFYGVEPNHVRWQTGVLAEQFKKHGSR-EDEKVLKWRQALTNFAQLSGCS-G--D--DSKLVDKIANE
ISNKK
>Populus|Potri.017G103800.1_22_200
HDVFLSFRGKDTRNNFTSHLYSNLTQRGIDVYMDDRKLERGKTIEPALWKAIEESRFSVIIFSRDYASSPWCLDELVKIV
QCMKEMGQTVLPVFYDVDPSEVIERKRKYEEAFVEHEQNFKENKVRNWKDCLSTVANLSGWDIRN--RNESESIKIIVEY
ISYKL
>Populus|Potri.017G103800.1_1172_1266
----------------------------------------A--IS-RLFEAIEESGLSIVIFVGDCASLPWCFEELVKIV
GFMDEMSDTVFPVSYDVEQSEMDDQTKSYTIVFDKSEER-NEEKVPRWMNILSA--------------------------
-----
>Populus|Potri.017G105000.1_2_172
HDVFLSFRGKDTRNNFTSHLYSNLKQRGIDVYMDDRELERGKTIEPALWKAIEESRFSVIIFSRDYASSPWCLDELVKIV
QCMKEMGQTVLPVFYDVDPSEVTERKRKYEEAFGEHEQNFKENKVRNWKDCLSTVANLSGWDIRN--RNESESIKIIAEY
ISYKL
>Populus|Potri.017G105000.1_1118_1239
-------------------------------------------IS-RLFEAIEESGLSIIIFARDCASLPWCFEELVKIV
GFMDEMSDTVFPVSCDVEQSKINDQTESYTIVFDKIGKR-NKEKVQRWMDILSEV---------EISGSKSLTIPKL---
-----
>Eucalyptus|Eucgr.E03500.1.p_2_148
-----NFRGPDTRKGFADYLYTSLVDAGVQEFTCSE-MKRSVLIGFDFPSVIAQTKISIVIISENFASSAWCLKELVHIL
ECRRSRGQLVLPIYYKVKPSQLKY-TGRFRGAIDAHKRKMGEMVVNYWIEALREITSVKGWKSEE--GHEGELV------
-----
>Eucalyptus|Eucgr.E03500.1.p_149_288
--------------------------RRIHVFKEDHDLRNDEQIGPELLGSIMQSKIAIPIISENYASSQWCLRELVLML
NCMRSGGQKVFPIFYKVEVWQVRNR-GRYGDALNKWKKNLGEKVVEEWKEALRAVCSLRGWKSQNYN-YEGALVKTIVKE
MRSEL
>Arabidopsis|AT1G72930.1_8_171
YDVFLSFRGHDTRHNFISFLYKELVRRSIRTFKDDKELENGQRFSPELKSPIEVSRFAVVVVSENYAASSWCLDELVTIM
D-FEKKGSIVMPIFYGVEPNHVRWQTGVLAEQFKKHASR-EDEKVLKWRQALTNFAQLSGCS-G--D--DSKLVDKIANE
ISNKK
>Pinus|PITA_000039648-RA_39_209
YQVFINHRGPDVKKTFASILYRSLVKNGLKVFLDQSEMKEGEKITSQIEGAIRSASIHVAIFSPRYAESQWCLNELVLMR
E---S-GSTIIPVFYHVNPSELK--NGLYAKALHNLEKRYDSTTIENWRNALFDVAGISGFELEACNDDEGELLENVVKR
VLKIL
>Pinus|PITA_000039648-RA_941_1106
YQVFINHRGPDVKKTFASTLYRSLVKNGLKVFLDQSEMEGGEKITSQIEGAIRSASIHVAIFSPGYAESQWCLNELVLMR
E---S-GSTIIPVFYHVNPSELKRENGLYAKALHN---RYDSDTIKNWRNALFDVAAISGFELEACNDDEGELLEKVVER
VLKI-
>Eucalyptus|Eucgr.D00989.1.p_8_165
YDVFLSFRGADDRTGFVYHLYKRLLDSGVRVSRSDCALRKE--KREQLVWAISRCKIAIPIISRGYASSTWCLEELAAIM
DCRRRDDKLVLPVFYNVAVVDLGRRRGDFDDEM-----K-SSEEVLKWQEALTSVARIRGWISQSTDGHEGELVQMVVAK
V----
>Eucalyptus|Eucgr.D00989.1.p_199_360
-QVFLAFRGPDTQYNLAHYLYVSLMASGIGVFNHDDPSLIGKDFSNEISNAIDRCEISIPILSSNYSSSPWCLEELARMV
DCKRTKGQMILPIFYKVDPSHVRDS-HCFEESILPHKELVDGSTYDRWKRALKEIGSLEGWVSEKVN-HEEVLVKQVVEE
VS---
>Populus|Potri.013G098000.1_21_185
YDVFLSFRGKDTRNNFTSHLYSNLVQRGIDVYMDDRGLERGKTIEPALWKAIEDSRFSIVVFSRDYASSPWCLDELVKIV
QCMKEMGHTVLPVFYDVDPSEVADQKGNYKKAFIEHKEKLSENRVKCWSDCLSTVANLSGWDVRN--SDESQSIKKIAEY
IQCKL
>Populus|Potri.013G098000.1_1113_1254
HDVFFSFRGKHNSNNFT-HLHTALFQRGIIRYKRQIKYLKK--IS-SLVSDIKESGLSIIIFARDYV-STLGFGGFVKID
EFMKKMSDTVFPVSYNVEQSRVDEQTESYTIVFDKDEES-DKEKVQRWMDILTEV---------AISG------------
-----
>Arabidopsis|AT3G44480.1_97_274
HDVFPSFHGADVRRTFLSHIMESFRRKGIDTFIDN-NIERSKSIGPELKEAIKGSKIAIVLLSRKYASSSWCLDELAEIM
KCRQMVGQIVMTIFYEVDPTDIKKQTGEFGKAFTKTRGK-PKEQVERWRKALEDVATIAGYHSHSWR-NEADMIEKISTD
VSNML
>Arabidopsis|AT3G44670.1_93_270
HHVFPSFHGADVRKTILSHILESFRRKGIDPFIDN-NIERSKSIGHELKEAIKGSKIAIVLLSKNYASSSWCLDELAEIM
KCRELLGQIVMTIFYEVDPTDIKKQTGEFGKAFTKTKGK-TKEYVERWRKALEDVATIAGEHSRNWR-NEADMIEKIATD
VSNML
>Arabidopsis|AT2G14080.1_55_232
HDVFPSFHGADVRKSFLSHILKEFKRKGIDTFIDN-NIERSKSIGPELIEAIKGSKIAVVLLSKDYASSSWCLNELVEIM
KCRKMLDQTVMTIFYEVDPTDVKKQTGDFGKVFKKTMGK-TNAVSRKWIEALSEVATIAGEHSINWD-TEAAMIEKISTD
ISNKL
>Arabidopsis|AT3G44630.3_93_270
HDVFPSFHGADVRRTFLSHIMESFRRKGIDTFIDN-NIERSKSIGPELKEAIKGSKIAIVLLSRKYASSSWCLDELAEIM
KCRQMVGQIVMTIFYEVEPTDIKKQTGEFGKAFTKTRGK-PKEQVERWRKALEDVATIAGYHSHSWR-NEADMIEKIATD
VSNML
>Populus|Potri.T129400.1_24_194
YDVFLSFRGQDTRNNFTSHLYSNLAQRGIDVYMDDRELERGKTIEPALWKAIEESRFSVIIFSRDYASSPWCLDELVKIV
QCMKEMGQTVLPVFYDVDPSEVTDRKRKYEEAFGEHEQNFKENKVRNWKDCLSTVANLSGWDVRN--RNESESIKIIAEY
ISYKL
>Populus|Potri.T129400.1_1158_1261
----------------------------------------A--IS-KLFEAIEESGMPIIIFSRDCASLLWCHDELVRIA
GFMDEISDTVFPVSHYVDQSKMDDQTESYTIVFYKNEER-NEEKGQRWKDILTKV---------EISGSKS---------
-----
>Populus|Potri.014G064300.1_24_187
YDVFLSFRGKDTRNNFTSHLYSNLKQRGIDVYMDDRELERGKTIEPALWKAIEESRFSFIIFSRDYASSPWCLDELVKIV
QCMKEMDHTVLPVFYDVDPSET------YEKAFVEHEQNFKENKVQIWKDCLSTVTNLSGWDVRN--RNESESIKIIAEY
ISYKL
>Populus|Potri.014G064300.1_931_1020
----------------------------------------A--IS-RLFEAIEESGMSIIIFAKDCASLPWCFDELVKIF
GFMDEMSNTVFPVSYNVEQSKIDDQTKSYTIVFDKNEER-KEEKVQRWM-------------------------------
-----
>Arabidopsis|AT3G04220.1_62_239
YDVFPSFRGEDVRKDFLSHIQKEFQRQGITPFVDN-NIKRGESIGPELIRAIRGSKIAIILLSKNYASSSWCLDELVEII
KCKEEMGQTVIVIFYKVDPSLVKKLTGDFGKVFRNTKGK-ERENIERWREAFKKVATIAGYDSRKWD-NESGMIEKIVSD
ISEML
>Arabidopsis|AT1G72940.1_8_188
YDVFLSFRGVDTRRNFISFLYKEFVRRKIRTFKDDKELENGRRISPELKRAIEESKFAVVVVSVNYAASPWCLDELVKIM
D-FENKGSIVMPIFYGVDPCHLRRQIGDVAEQFKKHEAR-EDEKVASWRRALTSLASISGCS-SKCD--EAKLVDEIADK
ISKNL
>Arabidopsis|AT1G72950.1_10_188
FDVFLSFRGLDTRRSFISFLYKELIRRNIRTFKDDKELKNGRRITPELIRAIEGSRFAVVVVSVNYAASRWCLEELVKIM
D-FENMGSLVMPIFYGVDPCHVRRQIGEVAEQFKKHEGR-EDEKVLSWRQALTNLASISGCS-WKWD--DSKMVEEITDR
ISKEL
>Populus|Potri.019G069500.1_12_189
YDVFLSFRGKDTRDNFVSHLRDALCRKQIKTFI-DDKLERGEEITGALLRTIEESRISVIIFSRNYASSPWCVDELVKIL
ECKKAYGQIVLPVFYHVDPSDVDQQTGSFGNAFAELERNFKQKKVPRWRADLTSAANISGWDSQ--TRPESSLVEQIVHH
ILKKL
>Vitis|GSVIVT01026003001_71_242
YDVFLSFRGEDTRNNFTAHLYQELRTKGINTFIDDDKLERGRVISPALVTAIENSMFSIIVLSENYASSKWCLEELAKIL
ECMKTRGQRVLPIFYNVDPSDVRNHRGKFGAALAEHEKNLTENRVQIWKDALTQVANLSGWESRN--KNEPLLIKEIVKH
VLNKL
>Populus|Potri.T077000.1_12_189
YDVFLSFRGKDTRNNFTSHLYDALCRKKIKTFI-DDGLERGEEITGALLRTIEESRISVIIFSRNYASSPWCVDELVKIL
ECKKAYGQIVLPVFYHVDPSDVDEQTGSFGNAFAELERNFKQKKVPRWRADLTSAANISGWDSQ--IRPESRLVDQIVHH
ILKKL
>Arabidopsis|AT1G72920.1_8_188
YDVFLSFRGLDTRRNFISFLYKELVRRKIRTFKDDKELENGRRISPELKRAIEESKFAVVVVSVNYAASPWCLDELVKIM
D-FENKGSIVMPIFYGVDPCHLRRQIGDVAEQFKKHEAR-EDEKVASWRRALTSLASISGCS-LKWD--EANLVDEIADK
ISKNL
>Pinus|PITA_000031283-RA_21_173
HQVFINHRGVDVKKTFARSLYRRLREKGLTAFFDEEEMQGGCEISSQLADAIRTASVHVAIFSPRYAESVWCLNELLLML
K---S-DAPIIPVFYRVSPANVRQ--GLYGEALRTHEKRQDPSTIEEWRNALRQVADKSGFELQKDNGEELE--------
-----
>Pinus|PITA_000031283-RA_413_548
HQVFINHRGVDVKKTFARSLYRRLREKGLTAFFDEEEMQGGCEISSQLADAIRTASVHVAIFSPRYAGSEWCLNELLLML
K---S-DAPIIPVFYRVSPANVRQ--GLYGEALRTHEKRQDPSTIEEWRNALRQV---KAF-------------------
-----
>Pinus|PITA_000036459-RA_498_668
FDIFINHRGPDTKKTLAKLLYDRLTEERLRVFLDEDELQAGEYITPQIHSAIRTASVHIAIFSKGYADSPWCLNELLLMF
Q---S-WSTIIPVFYNVEPADLRTEKGVYARSLQTLEKRYDPSTIQKWRKALFDAAEIKGFDKKT---DEQQLLEQVVEA
VLKKV
>Pinus|PITA_000036459-RA_1286_1452
FDIFINHRGPDCKKTLAKHLYDRLNKHGLRVFLDEDELQGGEYITPQIQSAIRTASVHIAIFSPRYADSNWCLHELLLMF
E---S-GSTIIPVFYGVEPADLRTKKGVYATSLQKLEKRYDPDTIQKWRKALTDAAEIKGFDMKTYNGNEQRLLQQVVEG
VLKKV
>Populus|Potri.019G069600.1_12_184
YDVFLSFRGKDTRNNFTSHLYDALCRKKIKTFI-DDGLERGEEITPALLKTIEESRISVVIFSKNYASSPWCVDELVKIL
ECKETYGQIVLPVFYHVDPSDVDEQTGSFGNAFAELEKNFKWKKVPRWRADLTYAASISGWDSQ--TSPESKLVREVVQT
IWKRL
>Arabidopsis|AT1G27180.1_17_148
WDAFLSFQR-DTSHNFTDRLYEALVKEELRVWNDD--LERVDDLRPSLVEAIEDSVAFVVVLSPNYANSHLRLEELAKLC
D----LKCLMVPIFYKVEPREVKEQNGPFEKDFEEHSKRFGEEKIQRWKGAMTT--------------------------
-----
>Arabidopsis|AT1G27180.1_175_331
YSVFLSFRGFDTRTNFCERLYIALEKQNVRVFRDNEGMEKGD-IDPSLFEAIEDSAASVIILSTNYANSSWCLDELALLC
D-RSSLKRPMIPIFYGVNPEDVRKQSGEFRKDFEEKAKSFDEETIQRWKRAMNLVGNIPGCT-AKTVG-D-------NEG
I----
>Populus|Potri.T002100.1_42_211
YDVFLSFRGEDTRKTFTDHLYAALDQAGIHTFRDDDELPRGEEISEHLLKAIRESKISIVVFSKGYASSRWCLNELVEIL
KCKRKTGQIVLPIFYDIDPSDVRKQTGSFAEAFDKHEERFEEKLVKEWRKALEDAGNLSGWSLNDMNGHEAKFIKEIIKD
VLNKL
>Arabidopsis|AT5G46450.1_13_188
YDVFPSFSGEDVRKTFLSHFLRELERKSIITFKDN-EMERSQSIAPELVEAIKDSRIAVIVFSKNYASSSWCLNELLEIM
RCNKYLGQQVIPVFYYLDPSHLRKQSGEFGEAFKKTQNQ-TEEVKNQWKQALTDVSNILGYHSKNCN-SEATMIEEISSH
ILGKL
>Populus|Potri.T077100.1_12_184
YDVFLSFRGKDTRNNFTSHLYDALCRKKIKTFI-DDRLERGGEITPALLKTIEESRISVVIFSKNYASSPWCVDELVKIL
ECKETYGQIVLPVFYHVNPSDVDEQTGSFGNAFAELEKNFKGKKVPRWRADLTNAASISGWDSQ--TSPESKLVTDVVQT
IWKRL
>Euryale|Ef31861_42_157
YDVFLSFRGPDTRNGFTSHLYHALKDKGIHTFRDSEELEKGQKV-DELFGYIERSKILLPIFSKGFAKSKWCLKEITKMV
EC----KRLVIPVFFDVEPSDVGYQTGPFTEAFKDYVD------------------------------------------
-----
>Euryale|Ef31861_471_601
---------------------------------ESEELEKGQKV-DEVFGYIERSKIFLPIFSKGYAESKWCLKEIAKIV
EC----KRLVIPIFFDVEPKDVRRQTGSFGKAFRKYLDNINKLEEKKWIAALKEAGYGEGHLDAE-ELNEAKLIQLIVKR
VLMEV
>Populus|Potri.019G070700.1_15_192
YDVFLSFRGKDTRNNFTSHLYDALCRKKIKTFI-DDGLERGEEITGALLRTIEESRISVIIFSRNYASSPWCVDELVKIL
ECKKAYGQIVLPVFYHVDPSDVDEQTGSFGNAFAELERNFKQKKVPRWRSDLTTAANISGWDSQ--IRPESRLVDQMVHH
ILKKL
>Populus|Potri.T077600.1_12_182
YDVFLSFRGKDTRNNFTSHLCKDLRRQKIKTFI-DDRLERGEEITPALLKTIEESRVSIVIFSENYASSPWCLDELVKIL
ECKETYGQIVLPVFYHVDPSDVDEQTGSFGNAFSELEKNFKGKKVPRWRADLTYAASISGWDSQ--TSPEAKLISEVVQT
ICKRL
>Populus|Potri.019G046000.1_14_184
YDVFLSFRGEDTRKTFTDHLYTALVQAGIHTFRDDDELSRGEEISKHLLRAIQESKISIVVFSKGYASSRWCLNELVEIL
KCKNKTDQIVLPIFYDIDPSDVRKQNGSFAEAFVKHEERFEEKLVKEWRKALEESGNLSGWNHNDMNGHEAKFIKEIVKD
VLNKL
>Pinus|PITA_000083089-RA_9_63
--------------------------------------------------------------------------------
K---S-EAPILPVFYKVEPSHLR-HKGPYAQSLRDHEKRCDSQIIEAWRDALC---------------------------
-----
>Pinus|PITA_000083089-RA_100_255
YHVFLSHRGPDTKEKFAQPLYDRLVSHGLRVFLDKPELVAALKIETQIEVSIQFASVNIVIFSPRFPESSWCMDELFLMT
K---T-TGTILPVFYEVEPSDL---DGVYIETLYSHLKRQDTETIEKWRDALANVPKSDEFMLAG-EELKEELMDKIVER
V----
>Pinus|PITA_000083089-RA_678_797
-----------------TELWQ--TKSQLHAFLDNPNLRDHEKIPPKIENAILASYVHIVILPPNFAQSKCCLDDLVLMI
E---L-KTTTILVFYYSKPSELR-NKGPYAQALCNYEKLYDTETIKEWRDTL----------------------------
-----
>Pinus|PITA_000083089-RA_812_945
YDVFLNHREPDVKETFANALYNSLVSCGLR------EFVRGVKITPQIQVSIQFSHANIAIFSPRYAQFHWCLEELNLMV
R---T-KNTILPIFYEVKLFDLQ-ERGVYGEPLLNQKNRYDPQTLQDWRNALFEVGK-----LPGH--------------
-----
>Populus|Potri.T002900.1_42_211
YDVFLSFRGEDTRKTFTDHLYAALDQAGIRAFRDDDELPRGEEISDHLLRAIQESKISIVVFSKGYASSRWCLNELVEIL
ECKKKTGQIVLPIFYDIDPSDVRKQNGSFAEAFVKHEERFEEKLVKEWRKALEEAGNLSGWNLNDMNGHEAKFIKEIIKD
VLNKL
>Populus|Potri.017G102900.1_22_200
YDVFLSFRGKDTRNNFTSHLYYNLAQRGIDVYMDDRELERGKTIEPALWKPFEESRFSVIIFSRDYASSPWCLDELVKIV
QCMKEMGQTVLPVFYDVDPSEVIERKRKYEEAFVEHEQNFKENKVRNWKDCLSTVANLSGWDVRN--RNESESIKIIVEY
ISYKL
>Populus|Potri.017G102900.1_1174_1267
-------------------------------------------IS-RLFEAIEESVLSIIIFSRDCASLPWCFEELVKIV
GFMDEMSDTVFPVSYDVKESKIDDQTESYTIVFDKNRER-NKKKVQRWMHILSA--------------------------
-----
>Arabidopsis|AT5G45220.1_18_176
--VFILYNGS--RMGFIYHLIMALEKKNINVFVGFN----GEPV-ERLSNRIE-SIIVLVIFTSRYTESKWCLMKLVDI-
KCEK--DHLAIPIFYKLDPSTVRGLSGQFGDAFRDLREST---LMEKWKEALKSISDRPGIRVDKS-SPKAKRIEIV---
VKKVL
>Arabidopsis|AT5G45220.1_330_476
FQVFINFRGDQLRNNFVGYLVDALRRSEINVFIDNQE-QRGEDL-NTLFKRIEDSGIAIVVFSSRYTESKWCLEELVKI-
ERHQ--GLLVLPIFYKVTPTNVKRPKGEFGDHFRDKEYMYESDMIKRWKEAIVFISHRFALTLDEK--------------
-----
>Arabidopsis|AT5G38340.1_56_233
YDVFPSFHGADVRKTFLSHMLKEFKRKGIVPFIDN-DIDRSKSIGPELDEAIRGSKIAIVMLSKNYASSSWCLNELVEIT
KCRKDLNQTVMTIFYGVDPTDVKKQTGEFGKVFERTESK-TEEQVKTWREVLDGAATIAGEHWHIWD-NEASMIEKISID
VSNIL
>Populus|Potri.T112700.1_14_184
YDVFLSFRGEDTRKTFTDHLYTALVQAGIHTFRDDDELPRGEEISDHLLRAIQESKISIVVFSKGYASSRWCLNELVEIL
KCKNKTGQIVLPIFYDIDPSDVRKQTGSFAEPFDKHEERFEEKLVKEWRKALEEAGKLSGWNLNDMNGHEAKFIKEIIKD
VLNKL
>Populus|Potri.019G070300.1_12_184
YDVFLSFRGEDTRNNFTSHLYDALCRKKIKTFI-DDGLERGEEITPALLKKIEESRISVVIFSKNYASSPWCVDELVKIL
ECKETCGQIVLPVFYHVDPSDVDEQTGSFGNAFSELENIFKGKKVPRWRADMTYAASISGWDSQ--TSPESKLVTEVVQT
IWKRL
>Arabidopsis|AT1G56540.1_15_188
YNVFTSFHGPDVRKTFLSHLRKQFNYNGITMFDDQ-RIERSQIIAPALTEAIRESRIAIVLLSKNYASSSWCLDELLEIL
DCKEQLGQIVMTVFYGVHPSDVRKQTGDFGIAFNETARK-TEEQRQKWSQALTYVGNIAGEHFQNWD-NEAKMIEKIASD
VSDKL
>Populus|Potri.019G070500.1_12_181
YDVFLSFRGKDTRNNFTSHLYDAMRRKKIKTFI-DDGLERGEEITPALLKSIEESRISVVIFSKNYASSPWCVDELVKIL
ECKETYGQIVLPVFYHVDPSDVDEQTGSFGNAFAELEKNFKWKKVPRWRADLTYAASISGWDSQ--TSPEAKLIREVVQT
ICKRL
>Prunus|Prupe.8G044400.1.p_24_202
YDVFLSFRGVDTRNNFVSHLFHELQHRGIKTFKDDPKLERGTTISSELFKAIQESRLAIVVLSPNYASSSWCLDELTKIL
QCMKSNG-TLLPVFYNVDPSDVRKQSGSFADAFAEHEKRFREDKVKRWRDALTEVANLAGIDSKN--QCERKLIEKIVEW
VWRKV
>Arabidopsis|AT4G36140.1_50_179
HNVFSSFSSVDVPKSFLSRIRKELRRKGFEPLIDN-ETERCVSIGPELRNAISVSRIVIVVLSRNYALSPWCLDELVEIM
KCKEELGQRVVTIFYNLDPIDVLKQTGDFGDNFRKTKGK-TDED--IWK------------CTRA---------------
-----
>Arabidopsis|AT4G36140.1_203_270
------HRECE-RKN------K---E-DI----D-----R--WI-----KALEQV----ATID-GYRSRDW-DDEKA-MV
K------K----I------------------A--------N--DIS----SIMNQSSASG------------LV------
-----
>Arabidopsis|AT4G36140.1_448_579
-------------YSFASHLSMDFRRKGISAFV--------SE-T--L-DVIERVSASVLVFSKSCVSSTSCLDMLVRVF
QCRRKTGQLVVPVYYGISSSDVVVQ------------EHKSVDRIREWSSALQELRELPGHHNREE-S-ESELVEEIVKD
VHEKL
>Populus|Potri.T077400.1_12_184
YDVFLSFRGQDTRNNFTSHLYDALCRKKIKTFI-DNGLERGEEITPALLKTIEESRISVVIFSKNYASSPWCVDELVKIL
ECKETYGQIVLPVFYHVDPSEVDEQTGSFENAFAELEKNFKGKKLPRWRAGLTYAASISGWDSQ--TSPESKLVREVVQT
IWKRL
>Arabidopsis|AT1G64070.1_14_189
YRVFTSFHGSDVRTSFLSHFRKQFNNNGITMFDDQ-RILRGETISPALTQAIRESRISIVLLSKNYASSGWCLDELLEIL
KCKDDMGQIVMTVFYGVDPSDVRKQTGEFGIAFNETACR-TEEERQKWSQALNYVGNIAGEHLLNWD-NEAKMIEKIARD
VSEKL
>Arabidopsis|AT2G16870.1_11_188
YRVFASFHGPDVRKSFLSHFRKQFICNGITMFDDQ-KIVRSQTIAPSLTQGIRESKISIVILSKNYASSTWCLNELLEIL
KCREDIGQIVMTVFYGVDPSDVRKQTGEFGTVFNKTARR-TEKERRNWSQALNVVGNIAGEHFLNWD-NEAEMIEKIARD
VSEKL
>Arabidopsis|AT1G65850.2_48_224
HQVFPSFRGEDVRRGFLSHIHKEFQRKGITPFIDN-EIKRGESIGLEIIHAIRESKIAIVLLSRNYASSSWCLDELVEIM
KCKEEFSQIVIPIFYRVDPSDVKKLTGNFGNVFKNNVGK-TNEVIRKWRQALAKMGTTTGYDSRNWD-NEATMIENIATD
ISNML
>Arabidopsis|AT3G44400.1_47_208
HDVFPSFHGADVRRTFLSHIKESFRRKGIDTFIDN-NIERSKSIGPELKEAIKGSKIAIVLLSRKYASSSWCLDELAEIM
KCREMVGQIVMTIFYEVEPTDIKKQTGEFGKAFTKTRGK-TKEHIERWRKALEDVATIAGYHSHKWC-DEAEMIEKISTD
VSK--
>Arabidopsis|AT5G51630.1_11_188
YDVFPSFSGEDVRKSFLSHLLKKLHRKSINTFIDN-NIERSHAIAPDLLSAINNSMISIVVFSKKYASSTWCLNELVEIH
KCYKELTQIVIPIFYEVDPSDVRKQTREFGEFFKVTVGK-TEDVKQQWIEALEEVASIAGHDSKNWP-NEANMIEHIAKD
VLNKL
>Populus|Potri.T005200.1_22_194
YDVFLSFRGEDTRKNFTDHLYTALIQAGIHTFRDDNELPRGEEISPQLLKAIEGSRISIVVFSKHYASSRWCLDELVKIL
ECRQNIDQVVLPIFYDTEPSDVRKQTGSYAKAFDEHEERFKEEKVNKWRGALAEAGNLSGWGLHNENGYEAEFIKRIVSD
VACKL
>Arabidopsis|AT5G41540.1_10_185
YHVFPSFHGSDVRRKFLSHLRFHFAIKGIVAFKDQ-EIERGQRIGPELVQAIRESRVSLVVLSKNYPSSSWCLDELVEIL
KCKEDQEQIVMPIFYEIDPSDVRKQSGDFGKAFGKTVGK-TKEVKQRWTNALTEAANIGGEHSLNWT-DEAEMIEKIVAD
VSNKL
>Populus|Potri.019G070600.1_34_194
YDVFLSFRGKDTRNNFTSHLYDALGRIKIKTFI-DDGLERGEEITPALLKTIEESRISVVIFSKNYASSPWCVDELVKIL
ECKETYGQIVLPVFYHVDPSDVDEQTGSFGNEFAELEKNFKGKKVPRWKADLT-------------SHPESKLIREVVQT
ICKRL
>Arabidopsis|AT5G58120.1_15_189
YRVFTNFHGPDVRKTFLSHLRKQFSYNGISMFNDQ-SIERSQTIVPALTGAIKESRISIVVLSKNYASSRWCLDELLEIL
KCREDIGQIVMTVFYGVDPSDVRKQTGEFGIAFNKTEGK-TNEETQKWSKALNDVGNIAGEHFFNWD-NEAKMIEKIARD
VSNKL
>Populus|Potri.T003000.1_51_220
YDVFLSFRGEDTRKTFTDHLYSALVQAGIHAFRDDDDLPRGEEISDHLLRAIQESKISIVVFSKGYASSRWCLNELVEIL
ECKNKTGQIVLPIFYHIDPSDVRKQNGSFAEAFANNEERFEEKLVKEWRKALEEAGNLSGWNLNHMNGHEAKFIKEIIKD
VLNKL
>Arabidopsis|AT1G63730.1_13_189
YRVFTSFHGPDVRKTVLSHLRKQFICNGITMFDDQ-RIERGQTISPELTRGIRESRISIVVLSKNYASSSWCLDELLEIL
KCKEDIGQIVMTVFYGVDPSDVRKQTGEFGIRFSETARK-TEEEKQKWSQALNDVGNIAGEHFLNWD-KESKMVETIARD
VSNKL
>Populus|Potri.T077500.1_12_184
YDVFLSFRGKDTRNNFTSHLYDATRRKKIKTFI-DDGLERGEEITPALLKTIEESRISVVIFSKNYASSPWCVDELVKIL
ECKETYGQIVLPVFYHVDPSDVDEQTGSFGNAFAELEIFFKGKKVPRWRDDLRKAASISGWDSQ--TSPESTLVREVVQT
IWKRL
>Populus|Potri.T005500.1_22_194
YDVFLSFRGKDTRKNFTDHLYTALIQAGIHTFRDDNELPRGEEISPQLVKAIEGSRISIVVFSKQYASSRWCLDELVKIV
ECRQKIDQVVLPIFYDTEPSDVRKQTGSYAKAFDEHEEHFKEEKVNKWRGALAEAGNLSGWGLNNENGYEAEFIKRIVSD
VACKL
>Populus|Potri.T011800.1_42_211
YDVFLSFRGEDNRKNFTDHLYTALVQAGIYTFRDHNEIPRGEEISKHLLKAIQESKISIVVFSKGYASSRWCLNELVEIL
ECKNKTGQIVLPVFYDIDPSDVRKQTGSFVKAFDKHEDCFKEK-VKEWRKALEETGNLSGWNLSDMNGHESKFIQDIIKD
VLNKL
>Vitis|GSVIVT01036408001_15_192
YDVFLSFRGEDTRNNFTAHLLKELRTKGIDTFIDEERLETGQVISPALVAAIESSKLSIIVLSENYASSRWCLEELVKIL
ECKRTRGQRVLPIFYDVDPSDVRNHRGKFGEALAKHDVNL-RNRVPIWRVALTEVANLSGRDSRN--KNEATFIEEIASF
IFHEK
>Vitis|GSVIVT01022984001_83_259
YEVFLSFRGEDTRKNFTDHLHEALRRNGIHAFI-DDQLRRGEQISSALLRAIEESRFSIIIFSEHYASSSWCLDELTKIL
ECVKVGGHTAFPVFYNVDPSHVRKQTGSYGVAFTKHEQVYRDNKVSKWREALTAVSGLSGWDSRN--EHESEFIKEIVSK
IWKEL
>Populus|Potri.T005100.1_22_194
YDVFLSFRGEDTRKNFTDHLYTALGNAGIHTFRDDNELPRGEEISPQLLKAIEGSRISIVVFSKHYASSRWCLDELVKII
ECRQKIGQVVLPIFYDTEPSDVRKQTGSYAKAFDEHEERFKEEKVNKWRGALAQAGNLSGFGLNNENGYEAEFIKRIVSD
VACKL
>Prunus|Prupe.1G539800.1.p_27_191
YDVFISFRGEDTRKNFTGHLYVALKEAGINTFIDDDELRRGEDIGAELVRAIQGSRISVIIFSSRYADSGWCLEELVKIM
ECKRTLGQIVLPIFYDVDPSDVRKQTGSFAQSFHKHRD---TDKVQRWRAALHEAANLSGWDLRNTDGHEANFIRNIIKE
ITRRF
>Arabidopsis|AT5G22690.1_10_187
YDVFPSFSGEDVRVTFLSHFLKELDRKLISVFKDN-DIQRSQSLDPELKLAIRDSRIAIVVFSKNYAASSWCLDELLEIV
KCKEEFGQIVIPVFYGLDPCHVRKQSGEFGIVFENTQTK-TDDEIQKWRRALTDVANILGFHSSNWD-NEATMVEDIAND
VLAKL
>Arabidopsis|AT4G16990.2_9_183
YDVFPNFRGEDVRHSLVSHLRKELDRKFINTFNDN-RIERSRKITPELLLAIENSRISLVVFSKNYASSTWCLDELVKIQ
ECYEKLDQMVIPIFYKVDPSHVRKQTGEFGMVFGETKGR-TENEKRKWMRALAEVAHLAGEDLRNWR-SEAEMLENIAKD
VSNKL
>Prunus|Prupe.1G161800.1.p_18_183
YHVFLSFRGFDTRSNFTSHLYSALRLQGINTFMDDDELRRGEEISSALLTAIEDSRISVVVFSENYASSKWCLDELVKIL
DCKESNQQLIIPVFYKVNPSDVRNHRGSFGDALANMERKYKDEKVKKWRAALSQAAALSGFPL-DE-RSEAELIHKIVQE
ISQR-
>Arabidopsis|AT4G11170.1_11_186
YDVFPSFRGEDVRNNFLSHLLKEFESKGIVTFRDD-HIKRSHTIGHELRAAIRESKISVVLFSENYASSSWCLDELIEIM
KCKEEQGLKVMPVFYKVDPSDIRKQTGKFGMSFLETCGK-TEERQHNWRRALTDAANILGDHPQNWD-NEAYKITTISKD
VLEKL
>Populus|Potri.007G143300.1_120_292
YDVFLSFRGKDTRKTFTDHLYTALVQAGIHTFRDDDELPRGEEISQHLLEAIQESKICIVVFSKGYASSRWCLDELVEIL
KCKYKTGQIALPIFYDIDPSDVRKQTGSFAEAFVKHEERSEEK-VKEWREALEEAGNLSGWNLKDMNGHEAKFIQHIIKE
VWNKL
>Prunus|Prupe.2G101900.1.p_22_190
YHSFLSFRGEDTRKGFTDHLYRALELAGIHTFRDDDEIERGADIAAELNKAINESKVSIIVFSQNYASSRWCLDELVKIM
ERRKHDDGIVMPVFYHVDPSHVRNQRGSFAEAFSRHEERFKEEKVEEWRRALKDAADLAGMALK--DSYESQFIQDIVKE
IGNKL
>Arabidopsis|AT1G69550.1_80_246
HHVFPSFRGDDVRRNFLSHIQKEFRRKGITPFIDN-EIRRGESIGPELIKAIRESKIAIVLLSRNYASSKWCLEELVEIM
KCKKEFGLTVFAIFYEVDPSHVKKLTGEFGAVFQKTKGR-TKENIMRWRQAFEEVATIAGYDSRNWE-NEAAMIEEIAIE
ISKRL
>Prunus|Prupe.1G162500.1.p_18_182
YHVFLSFRGFDTRSNFTSHLYSALRREGINTFMDDDELRRGEEISNALLTAIEDSKISVVVFSENYASSKWCLDELVKIL
DCKESNQQLVIPVFYKVNPSDVRNQRGSFRDALANMD---CNNKVNRWKEALSQAGKLAGFTLSDE-RSEAELIHKIVQD
ISQQV
>Pinus|PITA_000028680-RA_50_218
YDVFINHRGSDVKNTFASHLYRRLVLHGFRAFLDKQELQEGDSLTSQIQGAIRTASVQIAVFSPNYAGSSWCLDELLLIL
K---T-GATIIPVFYNVKPSDLRRKNGLYAQAL-----RYDFDTIENWRKALSAVADISGLELEACKGDEGELVDKVVHR
VETNI
>Pinus|PITA_000028680-RA_1110_1250
---------P-----------------NDSIFIDQQEMQAGNSVISQIEGAIATASVHIAILSPRYAESKWCLDELLLML
K---S-GATVIPIFFNVKPSDLR-QDGVYNQALRKHEKRYDSQTLENWRKALSDVSSLSGFELEGCKGDEGELVDKVVQR
VLKKG
>Pinus|PITA_000018135-RA_355_477
FDVFISHRGPDVKKTLATHLYHRLCKHDLRVFLDEQELRAGDAVNPQLESAVRTSSVNIAIFSPNYAESKWCLDELLNMV
K---Y-KSTIIPVFYGVTPAELRQGKGVYAQALYKLQK------------------------------------------
-----
>Pinus|PITA_000018135-RA_886_1012
------EKGPDVKKTFATNLYNRLRKHELQVFLDEQELRVVDKLTPQIESAIRTSSVNIAIFSPNYAYSKWCLDELVLMV
E---Y-KSTIIPVFYGVKPTELREGNGVYAQALRELQKRYR---------------------------------------
-----
>Arabidopsis|AT5G41550.1_13_187
YHVFPSFHGPDVRKGFLSHLHYHFASKGITTFKDQ-EIEKGNTIGPELVNAIRESRVSIVLLSKKYASSSWCLDELVEIL
KCKEDQGQIVMTIFYDVDPSSVRKQKGDFGSTFMKTEGK-SEEVKQRWTKALTHVANIKGEHSLNWA-NEADMIQKIATD
VSTKL
>Arabidopsis|AT3G04210.1_65_242
HQVFPSFHGADVRKSFLSHIMKEFKSKGIDIFIDK-DIKRGKSIGPELTEAIRGSRVAIVFLSRKYASSSWCLNELALIM
KCRKELGLTVMTLFYDLDPTDVRKQTGDFGMAFKETKGK-TKDEIGRWRHALEEVAKIAGYHSSIWD-NEADMIGIVTTD
ISNTL
>Prunus|Prupe.1G162200.1.p_24_189
-QVFLSFRGVDTRHNFTDHLYSALCQRGINTFRDDDELRRGEEISTSLLTAIEESKISVVVFSKNYASSKWCLDELVKIL
DCKESNQQQVIPVFYKVNPSDVRNQGGSFGDALANMECKYKENKVKKWRAALAQLAVLSGLTL-DE-QSESKFIQNIIEE
ISKHV
>Populus|Potri.T002400.1_14_184
YDVFLSFRGEDTRQTFTDHLYTALVQAGIHTFRDDDELPRGEEISDHLLRAIHESKISLVVFSKGYASSRWCLNELVEIL
QCKNKTNQIVLPIFYDIDPSDVRKQNGSFAEAFVKHEERFEEKLVKEWRKALEEAGNLSGWNLNDMNGHEAKFTKEIIKD
VLKKL
>Populus|Potri.T002500.1_101_270
YDVFLSFRGEDTRKTFVDHLYTALVQAGIHTFRDDDELPRGEEISEHLLEAIRESKISIVVFSKGYASSRWCLNELVEIL
KCKRKTGQIVLPIFYDIDPSDVRKQTGSFAEAFDKHEERFEEKLVKEWRKALEDAGNLSGWSLNDMNGHEAKFIKGIIKD
VLNKL
>Solanum|Solyc02g082050.2.1_18_196
YDVFLSFRGEDTRKSFVDHLYTTLHDKGIHAFRDDKELSRGKSISPELVKAIEKSRFAVVIFSKNYADSSWCLEELTKIV
ECNKQRGQTLIPVFYSVDPSVVRKQKGSYGDAFAKHEENLSDEKIQRWRDALKDAANISGFDVQHMDGHESRCIRQIALT
ILKRL
>Prunus|Prupe.2G055700.1.p_55_218
YDVFLSFRGEDTRTNFTDHLYKALCDKGIYTFI-DRELVRGEEISPALVKAIEESRISVIVFSENYASSRWCLDELVKIL
QCKQSKQQVVLPIFYKVDPSHVRNQESKFGDAFEELERKFKNDKVLIWREALRQAANLSGHTFKDG--YEATFINDIVDG
ILS--
>Prunus|Prupe.4G224500.1.p_53_225
FDVFLSFRGEDTRNSFTDHLYHGLNLKGIDTFMDEERLERGKPIAPKLLKAIEHSKFAVVVLSEDYASSTWCLDELAHIV
QCMK--GRKVFPVFYHIEASTVRKQTGNYGKAFAKHDENFKKEKVKKWRRALTRVAEVAGWDL-K-NRKESEVIEEIANR
ISNIL
>Arabidopsis|AT5G18370.1_61_236
HQVFPSFRGEDVRKGFLSHIQKEFKSKGIVPFIDD-EMKRGESIGPGLFQAIRESKIAIVLLSKNYASSSWCLNELVEIM
NCREEIGQTVMTVFYQVDPSDVRKQTGDFGKAFKKTVGK-TQEVKQRWSRALMDVANILGQDSRKWD-KEADMIVKVAKD
VSDVL
>Arabidopsis|AT1G63880.1_13_190
FNVFASFHGPDVRKTLLSHIRLQFNRNGITMFDDQ-KIVRSATIGPSLVEAIKESRISIVILSKKYASSSWCLDELVEIL
ECKKAMGQIVMTIFYGVDPSDVRKQIGKFGIAFNETARK-TEEERQKWSKALNQVSNIAGEDFLRWD-NEAIMIEKIARD
VLDKL
>Phaseolus|Phvul.L002637.1.p_19_191
YDVFLSFRGEDTRKKFTSHLYDALKQKEVETFI-DYRLEKGEEISTTLTQVIEDSHISIVIFSENYASSKWCLGELSKIM
ECKKEKGQIVIPVFYDIDPSHVRKQTGSYEKFFVTHK---GEPMCNKWKAALTEAANLAAYDSQTY-RVESELIKDIVED
VLQKM
>Prunus|Prupe.2G057800.1.p_56_218
YDVFLSFRGEDTRTNFTDHLYKALCDKGIYTFI-DRELVRGEEISPALVKAIEESRISLIVFSENYASSRWCLDELVKIL
QCKESKQQIVLPFFYKVDPSDVRHQRSSYGDAFVHHERKFKDDKVLKWRRSLTEAANLSGWHFKEG--YETTFINNIVDR
ILS--
>Arabidopsis|AT1G72900.1_9_188
YDVFLSFRGPDTRRKFISFLYKELVGRDIRTFKDDKELENGQMISPELILAIEDSRFAVVVVSVNYAASSWCLDELVKIM
D-IQNKGSIVMPIFYGVNPCHLRRQIGDVAEQFKKHEAR-EDEKVLKWRQALAALADISGCS-G--D--DSKLVDVIADK
ISKEL
>Populus|Potri.003G014200.1_51_222
YDVFLSFRGEDTRKTFTDHLYTALVQAGIHTFRDDDELPRGEEISDHLLRAIQESKMSIVVFSKGYASSRWCLKELVEIL
KCKNKTGQIALPIFYDIDPSDVRKQTGSFAEAFVKHEERFEEKLVKEWRKALEEAGNLSGWNLNDMNGHEAKFIKEIIKD
VLNKL
>Populus|Potri.T005600.1_22_190
YHVFLSFRGADTRKTFLGHLYNALVQAGIHTFKDDEELPPGEEISQQLKKAIQESKISIVVFSRDYASSRWCLNELVEIL
ECRNTKGRTVFPIFCGVDPSHVRKQEGSFKKAFKAYEN--KEEKINKWKNALKDAANLSGKDIYSTNGDESVLIKKIVKD
VLNKL
>Arabidopsis|AT5G41750.1_13_188
YQVFSSFHGPDVRKGFLSHLHSVFASKGITTFNDQ-KIDRGQTIGPELIQGIREARVSIVVLSKKYASSSWCLDELVEIL
KCKEALGQIVMTVFYEVDPSDVKKQSGVFGEAFEKTQGK-NEEVKIRWRNALAHVATIAGEHSLNWD-NEAKMIQKIVTD
VSDKL
>Populus|Potri.T001700.1_51_221
YDVFLSFRGEDTRKTFTDHLYTALVQAGIHTFRDDDELPRGEEISDHLLRAVQESKISIVVFSKGYASSRWCLNELVAIL
KCKRKRGQIALPIFYDIDPSDVRKQNGSFAEAFVKHEERFEEKLVKEWRKALEEAGNLSGWNLNDMNGHEAKFIKEIIKV
VLNKL
>Solanum|Solyc04g007320.1.1_23_199
YDVFLSFRGKDVRKTFVDHLYVALQQKGINTFKDDDKLEKGDSISPGLARAIEESRIALIIFSKNYAESSWCLDEVVKIM
ECKKVKKQIVIPIFYDVDPSTVRKQKSSFEEAFNKYE-----DKVQKWRGALEEAANLSGWDLPNTNAHEAIVIKQIVED
IMARL
>Arabidopsis|AT5G46470.1_14_190
YHVFPSFSGEDVRNTFLSHFLKELDRKLIISFKDN-EIERSQSLDPELKHGIRNSRIAVVVFSKTYASSSWCLNELLEIV
KCKKEFGQLVIPIFYNLDPSHVRKQTGDFGKIFEKTRNK-TVDEKIRWKEALTDVANILGYHIVTWD-NEASMIEEIAND
ILGKM
>Prunus|Prupe.2G126900.1.p_21_185
YHVFLSFRGQDTRKTFTDHLYTALVNAGFRTFRDDDEVERGEGIKPELQKAIKHSRTSVIVFSKNYASSRWCLDELVMIL
EHKRSADHVILPVFYDVDPSDVRKQTGSLAKAFARHQK--TQPKEKEWREALAEVADLAGMVLQNQ-GYESKFINKIVQV
IGEKL
>Populus|Potri.012G135700.1_25_196
YDVFLSFRGEDTRKNFTDHLYTALLQAGIRTFRDDDELLRGEKISSQLPKAIQESKVSIVVFSKGYASSTWCLDELEEIL
DC-RTTGQIVLPVFYDIGPSDIRKQTGSFAEAFDRHEERFKEEKVQKWRKALVEAANLSGLDLHSVNGHESKFVQKIVQE
VSSKL
>Nicotiana|NbD002668.1_18_188
YEVFLSFRGEDTRKTFIGHLFSKLCDVGVKTFLDDEELRKGDVISRELEKAVEESRISIIVFSRNYASSSWCLNELVKIL
ECKEKLKQMVLPIFYDVDPSEVRKQTGLFGEALAKHERSF---RVEKWRAALTEAANLSGWDLQNVDGHESKFIEKIIQQ
VLQEV
>Pinus|PITA_000002159-RA_21_168
FDVFISHRGPDVKKTLATHLYHRLCKHDLRVFLDEQELRAGDTINPQLESIVRTSSVNIANFSPNYAASKWCLDELLNMV
K---Y-KSTIIPVFFGVTL-----GQGVYAQALYKLQKRHDSDIIEKWRNAPSTVADIKGFDRA----------------
-----
>Pinus|PITA_000002159-RA_675_819
FDVFINHRGPDVKKTLATDLYHRLCKHDLRVFLDQWELRAGDNITPQLESAIRTSSVHIAIFSSGYAYSKWCLDELVLMV
K---S-KSTIIPVFYGVKPAELRKGKGVYAKALCELQKRYHSDELKKWRKALSD--------------------------
-----
>Prunus|Prupe.3G010200.1.p_19_189
YDVFLSYRGKDTRKGFTDHLYRALEQAGFHTFRDDDEIKRGANIAAEIQRAIQESRVSIIVFSKNYASSTWCLDELVKIM
ERRKADDGMVMPVFYDVDPSHVRKLTGSFANAFSGPEEHF-EDKVEGWRRALRDVADLGGMVLG--DRYESQFIQNIVEE
IENKL
>Prunus|Prupe.8G110600.1.p_20_180
YDVFLSFRGEDTRNNFTGHLYRNLIQRGIKTFI-DYELRRGEEISPALLKAIEESRISIIVFSENYATSTWCLDELVKIL
ECKELKQQMVWPIFYKVDPSDVRNQRGSFGKALAKHERKFKDNKVKMWRAALTKAANFSGWSLLDG--HESNFIVAIVEE
IS---
>Populus|Potri.T001500.1_15_184
YDVFLSFRGKDTRKTFTDHLYTALVQAGIHTFRDDDELPRGEEIHDHLLRAIQESKISIVVFSKGYASSRWCLNELVEIL
KCKNKTGQIVQPIFYNIDPSDVRKQNGSFAKAFVKHEERFEEKLVKEWRKALEEAGNLSGWNLNDMNGHEAKFIKEIIKD
VLNKL
>Arabidopsis|AT5G49140.1_14_186
YDVFPSFRGEDVRGNFLSHLMKEFESKGIVTFKDD-LIERSQTIGLELKEAVRQSKIFVVIFSKNYASSSWCLDELVEIL
KCKEER--RLIPIFYKVNPSDVRNQTGKFGRGFRETEGK-NDETQNKWKAALTEAANIAGEDSQSWK-NEADFLTKIAKD
ILAKL
>Populus|Potri.T010500.1_22_188
YHVFLSFRGADTRKTFLGHLYNALVQAGIHTFKDDEELPPGEEISHHLKKAIQESKISIVVFSRDYASSRWCLNELVEIL
ECRNTKGRTVFPIFCGVDPSHVRKQEGSFKKAFKAYEN--KEEKIDKWKNALKDAANLSGKDIYSTNGDESVLIKKIVKD
VLNKV
>Populus|Potri.008G220200.1_13_181
YDVFLSFRGEDTRKSFTDHLYTALCHRGVITFRDDQELERGNEISRELLQAIQDSRFSVIVFSRNYTSSTWCLNELVKIV
ECMKQGRQTVIPVFYDVDPSEVRNQTGRLQQAFADHEEVFKDNKVQTWRIAMKLVANLSGWDLQD--RHESEFIQGIVEE
IVCKL
>Pinus|PITA_000026097-RA_16_135
YHVFISHRGPDCKKTLASLIYHRLTNHGLHVFLDQKELHTGDALSPAILGAIESASVHIAIFSKRFAESRWCLEELCWIL
R---C-NRKIIPVFYDVEPTDLRDQRGCYRKTFEEHQK------------------------------------------
-----
>Pinus|PITA_000026097-RA_158_322
YHVFISHRGPNVKKTLASFIYHRLTNHGLRVFLDQKELQTGDALSPAILGAIESASVHIAIFSKRFAESRWCLEELCWIL
R---C-NRKIIPVFYDVEPTDLRDQRGCYRKTFEEHQKRVGMEDIEKWKTALNKASEISGLLFK--NSDYGEVLEEIVKA
VLK--
>Pinus|PITA_000008103-RA_84_201
YDVFISHRGPDVKKTFASHLYRRLLSHGLKVFLDQPELQRGDSLTSQIESAIRSASVHVAVFSPGYADSNWCLDELLQML
K---S-GKPIIPVFYGAKPSDLR-AGGKYAQALQSLAK------------------------------------------
-----
>Pinus|PITA_000008103-RA_442_557
YDVFISHRGPDVKKTFAGHLYRRLRSLGLKVFLDQPELQRGDSLTSQIESAIRSASVHVAVFSPGYADSNWCLDELLQML
K---S-GKPIIPVFYGAKPSELRRSDGKYAQALQSLA-------------------------------------------
-----
>Prunus|Prupe.1G161700.1.p_22_188
YHVFLSFKGEDTRHNFTDHLYSALCQQGINSFRDDDELIRGEEISSALFTAIEESKISVVVFSKNYASSKWCLDELVKIL
DCKKSKQQLVIPVFYKVNPSDVRNQRGSFGDALANMECKYKENKVNKWRAALSQVASLSGFTL-DE-QSEYEFIQNIIEE
ISKHV
>Arabidopsis|AT5G44510.1_41_216
-PVFLSFRGEDVRKGLLSHIQKEFQRNGITPFIDN-EMKRGGSIGPELLQAIRGSKIAIILLSRNYGSSKWCLDELVEIM
KCREELGQTVMTVFYDVDPSDVRKQKGDFGKVFKKTVGR-PEEMVQRWKQALTSAANILGEDSRNWE-NEADMIIKISKD
VSDVL
>Arabidopsis|AT4G16890.1_12_185
YDVFPSFRGEDVRDSFLSHLLKELRGKAI-TFIDD-EIERSRSIGPELLSAIKESRIAIVIFSKNYASSTWCLNELVEIH
KCYTNLNQMVIPIFFHVDASEVKKQTGEFGKVFEETKAK-SEDEKQSWKQALAAVAVMAGYDLRKWP-SEAAMIEELAED
VLRKT
>Prunus|Prupe.8G034900.1.p_24_199
HDVFLSFRGEDTRLSFVSHLYHELQHKGIKTFKDDPKLERGTAISSGLFNAIEESTLAIVVLSPNYASSSWCLDELTKIL
QCMKSKS-TVLPVFYHVDPSDVRKQTGSFACAFAKHEERFREDRVKSWRTALTEVANLSGFDSKN--ECERKLIEKIVEW
VWEKA
>Arabidopsis|AT1G66090.1_26_202
YMTFTSFHGPDVRNTFLSHLRKQFNTNGITMFDDQ-RMERSQTLAPTLTQAIRESKIYIVLLSKNYASSSWCLDELLEIL
NCKEKRGQRVMTIFYGVNPSDVRKQTGEFGIAFNETARK-TEEERRKWSHALTCVGNITGVHVQDRD-DEANMIEKIATD
VSEKL
>Prunus|Prupe.6G152300.1.p_4_183
YDVFLSFRGEDTRNTFTSHLHAALLGKKVETYI-DYRIERGDKIAPALLEAIEKSKLSVIIFSKNYASSTWCLDELVHIL
KCKERDGQFVIPIFYDINPSHVRKQQGSFADAFAQHEERFKDNKVHKWRLALRKAAKISGFDSNKI-GLESDLVKTVVKD
ILTKL
>Prunus|Prupe.8G044300.1.p_25_203
HDVFLSFRGVDTRNSFVSHLYHELQHMGIKTFKDDPKLERGTTISSELFNAIQESRLAIVVLSQNYASSSWCLEELTKIL
QCMKSKG-TVLPVFYNVDPSDVRKQSGSFAGAFIEHEKRFREDKVMRWRDALTEVANLSGLDSKN--ECERKLIEKIVEW
VWSKV
>Prunus|Prupe.5G019000.1.p_18_180
YHVFLSFRGLDTRSNFTSHLYSNLRLQGIKTFMDDDELRRGEEISNALLTAIEDSKISVVVFSKNYASSKWCLDELVKIL
DCKESNQQLVIPVFYKVNPSNVRNHRGSFGDALANMD---CNNKLNRWKEALSQAGKLAGFTLSDE-RSEAELIHNIVQH
ISR--
>Vitis|GSVIVT01022979001_20_194
YEVFLSFRGEDTRKSFTDHLHKALRRCGIHAFI-DDRLRRGEQISSALLRAIEESRFSIIIFSEHYASSSWCLDELTKIL
QCVKEGRHTAFPVFYNVDPSHVRKQEGSYGVAFTKHEQVYRDNKVVEWRKALTVASNLSGWDSRD--KHESEVIKEIVSK
IWKKL
>Arabidopsis|AT5G38850.1_9_179
YNVFPSFHGGDIRKTFLSHLRKQFNSNGITMFDDQ-GIERSQTIAPALIQAIRESRISIVVLSKNYASSSWCLNELVEIL
KCKD----VVMPIFYEVDPSDVRKQTGDFGKAFKNSKSK-TKEERQRWIQALIFVGNIAGEHSLKWE-NEADMIEKIAKD
VSDKL
>Phaseolus|Phvul.011G181366.1.p_24_194
YDVFLSFRGEDTRMNFTSHLHEALKQKKVKTYI-DYQLEKGDEISQGLIKAIEDSHVSIVIMSENYASSKWCLEELSKIL
ECQKNQGQIVIPVFYNIDPSHVRKQTGSYEQAFVKHQEDL---RCNKWRAALTEVANLSGWDSRNR--TESKLLMDIVGD
ILRKL
>Populus|Potri.003G199100.1_14_187
YDVFLSFRGEDTRKNFTDHLFTALQKAKVRTFRDDDELRIGEEISLQLPKAIQESKISIVVFSKGYASSTWCLDELEKIL
DC-KTTGQIVIPVFYDIDPSDIRKQTGSFAEAFDKHEERFKEEKVHKWRKALVEAADLSGLDPHSINGHESKLIQKIVEV
VSSKL
>Populus|Potri.019G069200.1_26_198
YHVFLSFRGEDTRKNFTGHLYSGLSRFKLLVFKDDEKLEKGKVIAPELLKAIEQSMFSVIVLSKNYASSSWCLDELAKII
ECGDQKGQKIFPVFYDVEPSDVRKQTGSFQDDFAKHEEKYRENKVRKWRAAMTQVANLSGWTSKN--RNESEIIEEIVQK
IDYEL
>Populus|Potri.007G143100.1_53_222
YDVFLSFRGEDTRKTFTDHLHTALVQAGIHTFQDDDELPRGEEISDHLLKAIRESKISTVVFSKGYASSRWCLNELVEIL
KCRKKTGQIALPIFYDIDPSDVRKQTGSFAEAFVKHEERSKEK-VKEWRETLEEAGNLSGWNLKDMNGHEAKFIQEIIKD
VLTKL
>Nicotiana|NbD037544.1_22_164
YDVFLSFRGEDTRKSFVDHLYTTLREKGIHAFRDDIELRRGKFISPELRNAIEKSRFAVVIFSQNYANSSWCLEELTKIV
DCTKHRGQTLMPVFYSVDPSEVRKQKGSYEEAFAEHEKNF--EKIKEWRDALKEAANISGYDV-----------------
-----
>Populus|Potri.019G001700.1_17_188
YDVFLSFRGEDTRKNFTDHLYFAFKDAGINTFRDDNELRRGEDISTELLQAIQKSRISVIVFSENYANSRWCLEELVKIM
ECRRSCRQLVFPIFYDVDPSDVRKQTGSFAKAFAGHEERFQTDKVATWRMALTEAANLSGWDLRNVDGHEAKFIKKIVRE
ISREL
>Populus|Potri.T005400.1_73_209
YDVFLSFRGKDTRKNFTDHLYTALIQAGIHTFRDDNELPRGEEISPQLVKAIEGSRISIVVFSKQYASSRWCLDELVKIV
ECRQKIDQVVLPIFYDTEPSDVRKQTGSYAKAFDEHEEHFKEEKVNKWRGALAE--------------------------
-----
>Arabidopsis|AT5G46510.1_9_179
YDVFPSFSGTDVRRNFLSHLLKGL-HKSVNSFRDQ-NMERSQSLDPMLKQAIRDSRIALVVFSKNYASSSWCLNELLEIV
KCKEEFGQMVIPIFYCLDPSHVRHQDGDFGKNFEETGRN-TEEEKIQWEKALTDVANLAGFDSVTWD-DEAKMIEEIAND
VSGKL
>Phaseolus|Phvul.002G323300.2.p_7_176
HDVFLSFRGEDTRDNFISHLYAALQRKNIQAYI-DYRLLRGQEISPVLLSAIEESKIYVIVFSKNYASSTWCLDELTKIL
DCKKRYGRDVIPVFYKVDPSTIRKQEERYKEAFNEHEQHFKH-TVQGWKDALTEAAGLAGWDSKVT--PEHALVEEIVED
ILRKL
>Prunus|Prupe.8G022800.1.p_18_196
HDVFLSFRGEDTRKGFISHLYHELDYQAIKTFKDNRDLERGTSISPELLRAIEESQLAIIVLSSNYASSTWCLDELTKVV
ECMEARD-TILPIFYGVDPSQVRNQTGSFAEAFTEHKEKLKK-KVEQWKADLTKVANLCGWDSKNF-KCERELIEDIVKC
VWRKV
>Arabidopsis|AT5G17970.1_16_190
YHVFPSFCGEDVRRNFLSHLHKELQHNGIDAFKDG-GIKRSRSIWPELKQAIWESKIFIVVLSKNYAGSCWCLDELVEIM
ECREVVGKTLVPIFYDVDPSSVRKQTGDFGKAFDKIDVR-TEEERQRWRQALTNVGNIAGECSSKWD-NDAKMIEKIVAY
VSEEL
>Prunus|Prupe.2G057100.1.p_24_188
YDVFLSFRGEDTRTNFTDHLHEALVRKGIYTFI-DRELVRGEEISPALVKAIEESRISLIVFSEKYASSRWCLDELVKIL
QCKQSKQQVVLPIFYKVDPTDVRNQKSKFGDAFEELKRKFKNDKVLIWREALTEAANLSGHTFKDG--YETTFINNIVDG
ILSQ-
>Vitis|GSVIVT01025877001_453_614
YDVFLSFRGEDTRFTFAAHLYVALHRRGVNTFFDDHKIRRGESISPTLVKAIEGSRSSIILLSQNYAGSSWCLEELVKIL
ECRKTMGQLVLPIFYNVDPSDVRRHKGSFGEALVKHENTLKHDKVKNWREALSEVANLAGWNSQN--KSEPTFLKEIVID
VL---
>Populus|Potri.003G198900.1_17_186
YDVFLSFRGEDTRKNFTDHLFTALQKAGIRTFRDDDELRIGEEISFQLPKAIQESKISIVVFSKGYASSTWCLDELEKIL
DC-RPTGQIVLPVFYDIDPSDIRKQTGSFAEAFDRHEERFKEEKVQKWRKALVEAANISGLDLRSFNGHESKLIQKIVEE
VSSKL
>Arabidopsis|AT5G40910.1_12_186
YHVFSSFHGPDVRSGFLSHLHNHFESKGITPFKDQ-EIERGHTIGPELIQAIRESRVSIVVLSEKYASSCWCLDELVEIL
KCKEASGQVVMTIFYKVDPSDVRKQRGDFGSTFKKTEGK-TWIVKQRWIKALEYIATVAGEHSLSWA-NEAELIQKIATD
VSNKL
>Phaseolus|Phvul.011G195800.1.p_24_194
YDVFLSFRGEDTRMNFTSHLYEALKHKKVETYI-DYKLEKGDEISQGLIKAIEDSHVSIVIMSENYASSKWCLEELSKIL
ECQKNQGQIVIPVFYNIDPSHVRKQSGSYEQAFVKHQEDL---RCNKWRTALTEVANLSGWDSRNR--TESKLLMDIVGD
ILRKL
>Prunus|Prupe.8G023900.1.p_22_203
HDVFQSFRGADTRRGFMSHLDHELRYQTIKTFKDDRDLEIGTTISPELLTAIEESHLAIIVLSPNYASSTWCLDELSKIL
ECMEDTK-RILPIFYDVDPSDVRNQKGSFAEAFTKHEERFSEEKVKRWRAALREVANLSGLDSKN-YKSEAELIKNIVKC
VWTKV
>Phaseolus|Phvul.002G323200.1.p_16_185
HDVFLSFRGEDTRDNFISHLYAALQRKNIEAYI-DYRLNRGEEISPALLSAIEESKIYVIVFSQDYASSTWCLNELTKIL
ECKKRFGRDVIPVFYKVDPSTIRKQEQRYNEAFEKHEQHLKHDKVQGWKDALTEAAKLAGWDSKVT--PEHALVEEIVED
ILRKL
>Prunus|Prupe.8G041000.1.p_23_192
YDVFLSFRGVDTRNSFVSHLYHELQHRVIKTFKDDPKLERGTTISSELLNAIQESRLAIVVLSPNYASSSWCLDELTKIL
QCMKSNG-TVLPVFYNVDPSDVRKQSGSFAGAFAEHEKRFREDKVKCWRVALTEVANLSGLDSKN--ECERKLIEKIVEW
VWGKV
>Prunus|Prupe.1G160400.1.p_44_218
YDVFISFRGKDTRRTFTSHLYHALCGKKIETYI-DYRLVRGDEIVPALLEAIKRSAISVIIFSENYASSTWCLDELVHIL
ECKQKNGQLVIPIFYDISPSNVRKQQGSYALAFRHLEKCFRDSKVHKWRAALTEAASLSGFDSEKK--LEANLVKKVVQD
IWAKL
>Populus|Potri.003G199400.1_40_211
YDVFLSFRGEDTRKNFTDHLYTALLQAGIHTFRDDEKLRRGEEISFQLSKAIQESKISIVVFSEGYASSTWCLGELQKIL
DCRHTTGQIVLPVFYDIDPSDIRKQTGSLAEAFGKHEESFKEEKVQKWRKALLEAANLSGLDRRSINGHESKLIQKIVED
VSSIL
>Solanum|Solyc09g007710.2.1_11_172
YDVFLSFRGEDTRRTFVSHLYKALEQSGIRIFKDDERLERGKPIFDELLKAIEESKIAIVIFSKSYASSRWCLEELAHII
KCRNE-ELIVIPVFYDVTPSDVRHQNPPFADSFLQY---MKDDKVQRWRAAFVEAGKISGYHLNFK---EAKFNKKLVEE
VLE--
>Arabidopsis|AT5G11250.1_62_238
HQVFPSFSGEDVRRDFLSHIQMEFQRMGITPFVDN-EIKRGESIGPELLRAIRGSKIAIILLSRNYASSKWCLDELVEIM
KCREEYGQTVMAIFYKVDPSDVKNLTGDFGKVFRKTAGK-PKKDIGRWRQAWEKVATVAGYHSINWD-NEAAMIKKIATD
ISNIL
>Arabidopsis|AT1G63750.3_17_190
FKVFSSFHGPDVRKTLLSNLREHFQGKGITMFDDE-KIKRGGDLSPSLKRAIKTSKISIVILSQKYASSSWCLDELLEIM
KRKKAMKQIVMTVFYGVEPSDVRKQTGDFGIAFNKTVNK-TDKERKEWSKALTDVSNIAGEDFKKWD-NEANMIKKIARD
VSYKL
>Pinus|PITA_000045824-RA_36_208
YDVFINHRGPDVKLSFASHLYRRLRDHGLNAFLDKEEMEEGRKISSQIEEVIHGAYVQIAIFSPTYAKSNWCLDELVMM-
R---S-GATILPIFFNVDPSVVREKRGVYAEDLLELQKRYRSETIQNWRAALSDVADRSGFELKSFNGDEGELLDAVFQK
VLENV
>Pinus|PITA_000045824-RA_1210_1336
---------------LILHLYKRLSDHRLNAFLDKEEMEEGRKISSQIQEAIDGAYVQIAIFSPTYAESSWCLDELVLM-
E---S-KATILPIFFNVDPSVVCEKRGV----LLELQKCYNSKTIKNWRAALSDVADLS---------------------
-----
>Eucalyptus|Eucgr.J00354.1.p_16_182
YDVFLSFRGEDTRKGFTSHLYSALKDAGINAFKDDDALPRGEKISSELEQAIEESRIAIIVFSTNYANSRWCLEELEKIM
EAREMHGQLVLPVFYDVDPSEVRKQIGSFAQAFAEREACSEEERALRWKTALTKAGNLSSWDLKNVDGHEAILIEDIVNN
VLQE-
>Prunus|Prupe.2G126100.1.p_21_191
YHVFLSFRGEDTRKTFTDHLYTALVNARFHTFRDDDELERGEEIKPELEKAIKNSRSSVIVFSKDYASSRWCLDELVVIL
EHKRSDDHVVLPVFYDVDPSHVRKQTGSLAKAFARHEK--TQPKLKEWRDALAKVADLAGMVLQNQHGYEAKFIKKIVKV
IGEKL
>Prunus|Prupe.5G074700.1.p_25_197
YDVFLSFRGEDTRNNFTGHLYTALCQRGLNTFI-DDELRRGEEIAPTLIKAIQESMASVVVFSENYASSKWCLDELACIL
DCKESKRQIVLPIFYKVDPSDVRNQRGSFGVALSRHEANFKNNRVQRWRTALTLAANFSGWHFPDG--HESKFIHNIVEE
ISLQT
>Populus|Potri.T127900.1_17_188
YDVFLSFRGEDTRKNFTDHLYFAFKDAGINTFRDDNELRRGEDISTELLQAIQKSRISVIVFSRNYANSRWCLEELVKIM
ECRRSCRQLVFPIFYDVDPSDVRKQTGSFAEAFAGHEERFQTDKVATWRMALTEAANLSGWDLRNVDGHEAKFIKKIVGE
ILREL
>Prunus|Prupe.8G005400.1.p_23_198
YDVFLSFRGEDTRTNFTDFLYTSLIQKGIFTFRDDEELERGKPIAPKLLKAIEASRYVIVILSRNYANSTWCLDELVKAV
ECMNLMGQTILPVFYHVDPSEVRKQKADFGEAFSKHEETFKDNNVQRWRDALTQVSNLSGWHLHD--GYESKVIQDIVGK
IFTEL
>Populus|Potri.007G142500.1_14_183
YDVFLSFRGEDTRKTFTDHLYTALVQAGIQTFRDDDELPRGKEISQHLLEAIQESKISIVVFSKGYA-SRWCLDELVEII
KCKYKTGHIALPIFYDIDPSDVRKQTGSFAEAFVKHEERSKEK-VKEWREALEEAGNLSGWNLKDMNGHEAKFIQEIIKD
VLTKL
>Picea|MA_10428545g0010_39_163
---------------------------GEDIF-------------TAIERAIGSASVHIVLFSKRYAESTWCLEELCSIL
--RSSHKRTIIPVFSDVEPTDLRDERGCYAQAFRKHEAR-PREKVNDWKKALREAAEISGFVFKTRESDHGDFIENIVNI
VLKVV
>Picea|MA_10428545g0010_185_349
YQVFISHRGTDAKLTHASLIYHSLRQCGLRAFLDQKELRMGDTLSPAIEGAIRSASVHVVIFSTNYAESRWCLDELCWIF
K---SVTATLVPMFFDVEPQNLR-SEGPYADAFNKHKRKSTMK----WEEALKKAADISGIIVK--NSDYGMYLEQIVKT
VFTEE
>Prunus|Prupe.8G176400.1.p_17_189
YDVFLSFRGEDTRDTFTSHLHKDLLRKNIDTYI-DRRLERGDEIAPALLKAIERSKIALVIFSKDYASSAWCLKELVHIL
GCKKSHGQIVIPIFYRIDPSHVRKQQGTCALEDRPLKRSSR-DEVANWRAALEEAANMSGFHSSKT-RTEADFVEEVVQD
VLTKL
>Prunus|Prupe.2G057600.1.p_39_203
YDVFLSFRGGDTRFNFTDHLHKALVRKGIWTFI-DRELVRGEEISPALVKAIEESRISLIVFSEKYASSRWCLDELVKIL
QCKQSKQQVVLPIFYKVDPSHVRNQKSKFGDAFEELKRKFKNDKVLIWREALTEAANLSGHTFKDG--YETTFINNIVDG
ILSQ-
>Linum|Lus10029722_16_183
YDVFLSFCGKDTRYSFTSHLHAALLQKQINTFI-DDRLTRGQEISPAISKAIENSMISIVIFSPHYAASSWCLEELVKIL
ESKKAMGSMVLPVFYSVDPSHVAEQSGSFGEAFRLMA-EEKE-KVQRWRAALSEAANLSGWSSLVI--PEIKLIQELVRH
VMRKL
>Populus|Potri.019G112700.1_2_176
YDVFLSFRGEDTRFDFTSHLYAALNRKQILTFI-DYQLVRGDEISASLLRTIEEAKLSVIVFSENYASSKWCLEELAKIF
ERRKNNGQIVIPVFYQVDPSHVRNQTGSFGDAFAR---LIKKKKEQSFRDALKDTATLSGWTLGNS--LESEFIEKIVGD
VSNKL
>Phaseolus|Phvul.002G098200.1.p_45_224
HDVFISFRGEDTRSGFTSHLYAAFQHNKIQAFI-DNRLHKGEEISPSIFEAIKHSNLSLVVLSKYYASSTWCLRELAKIL
ELKKRGGHTVIPVFYKIDPSHVRKQTGTYGMAFQKYQRDVKQNMLQKWKAALTEVADIVGWELKNFT--EYELIGEIVKD
VMQKL
>Populus|Potri.003G200100.1_14_184
YDVFVSFRGQDTRKNLTDHLYTALHHARIHAFRDDEKLRRGEEISLQLSKAIQESKISIVVFSKGYASSTWCLGELQKIL
ECRRPTGQIVLPVFYDIDPSDIRKQTGSFAEAFDRHEARFKEEKVQKWRKALVEAANLSGLDRRSINAHESKLIQKIVEE
VSSIL
>Prunus|Prupe.3G010100.1.p_17_184
YDAFLSFRGTDTRKGFTDHLYRALEVAGIHTFRDDDEIERGANISAELQKAIQESRVSIIVFSKDYASSRWCLDELVTIM
DRRE-TNEMVMPIFYDVDPSHVRNQTGIFEQAFARHQQRFNKEKVEKWRKALRDVADLGGMVLG--DRYESQFVQDIVEI
IGNKL
>Prunus|Prupe.8G005500.1.p_23_198
YDVFLSFRGEDTRTNFTDFLYTSLIQKGIFTFRDDEELERGKPIAPKLSKAIEASRYVIVILSPNYVNSTWCLDELVKAV
ECMNLMGQTILPVFYHVDPSEVRKQKADFGEAFPKHEEAFKDNNVQRWRDALNQVSNLSGWHLHD--GYESKVIQDIVGK
IFTEL
>Prunus|Prupe.8G023800.1.p_22_204
HDVFQSFRGADTRRVFMSHLDHELRYQTIKTFKDDRDLEIGATISPELLTAIEESHLAIIVLSPNYASSPWCLDELSKIL
ECMEDTN-RILPIFYDVDPSDVRNQKGRFAEAFTKHEERFSEEKVKRWRAALRKVANLSGLDSKN-YKWEAELIKDTVKR
VWKKV
>Prunus|Prupe.1G524000.1.p_18_195
YDVFLSFKGEDTWKSFTDHLYTALEHHGILTFKDDPELQKGKAISPEIFTAIQDSRFALIVLSKNYAASTWCLDELLKIL
ECMEARE-TVLPIFYEVNPSDVRKQTGNFTEAFTKHEENFRNDKVQRWREALTKVANLSGWDSKD--WYESKLIKNIVEL
VWKNL
>Populus|Potri.019G052000.1_15_184
YDVFLSFRGKDTRKTFTNHLYTALVQAGIHTYRDDDELPRGEEISDHLLRAIQKSKISIPVFSKGYASSRWCLNELLEIL
KCKNKTGQIVLPIFYDIDPSDVRKQNDSFAEAFVKHEKRFEEKLVKEWRKALEEAGNLSGWNLNAMNGYEAKFIKKIIKD
VLNKL
>Prunus|Prupe.2G055200.1.p_27_187
YDVFVSFRGKDTRTNFTDHLYKALSDKGIYTFI-DRELIGGEKISPALLEAIEESRISLIVFSENYASSRWCLDELVEIL
RCKSSTNQIVWPIFYKVDPSHVRNQTNSFGDAFADMNCRFKDNKVLRWRSALREAASLKGYTCKAG--SEATFINHIVEE
I----
>Phaseolus|Phvul.011G030000.1.p_14_187
YEVFLSFRGEDTRYTFTCHLYHALCRRGIITFMDDAELKLGDQIRPVLHRAIEESNISIVVLSENYADSSWCLDELVKII
ECKESKNQLVWPIFYKVDPSDVRHQNGSYGEAMIKHEKRFGKDKVLKWRSTLNAIADMTGEHLKSED--ESKFIDDLVSK
IFLKV
>Prunus|Prupe.2G056100.1.p_55_222
YDVFLSFRGEDTRTNFTDHLHEALVRKGIRTFI-DRELVRGEEISPALVRAIEESRISLIVFSENYPSSRWCLDELVKIL
QCKESKQQIVLPIFYKVDPSDVRKQTNSFGDAFKGLQSKFKDDKVLIWKEALRQAANLSGHTFKHG--YEATFINNIVDG
ILIQV
>Arabidopsis|AT5G38344.1_59_199
HDVFPSFHGADVRKTFLAHILKEFKGKGVVPFIDN-DIERSKSIGPELIEAIRGSKIAIVLLSRNYASSSWCLNELVEIM
KCREQLGQTVMTIFYDVDPTDVKKQTGDFGKVFKKTKGK-PKEEIKRWQKVLEDVATIAGE-------------------
-----
>Prunus|Prupe.8G034500.1.p_16_193
YDVFLSFRGEDTRLSFVSHLYHELQLRGIKTFKDDPKLERGTAISSGLFNAIQESRLAIVVLSPKYASSTWCLDELTEIL
QCMKSKS-AVLPVFYHVDPSDVRKQTGSFACAFAEHEERFREDRVKSWRTALTEVANLSGFDSKN--ECERKLIEYIVEW
VWEKV
>Phaseolus|Phvul.007G160901.1.p_34_205
YDVFLSFRGKDTRDNFISHLYAALQRKNIEAYI-DYRLRRGEEISPALLSAIEESKIYVVVFSKNYASSTWCLNELTKIL
ECKKRYARDVIPIFYKVDPSTIRKQEERYKEAFDDHEQHFKHDKVQGWKDALTEAAGLSGCDSKVT--TEHILVEKIVED
ILRKL
>Prunus|Prupe.3G169500.1.p_111_281
YDVFLSFRGDDTWKRFTDHLYTALESHGIITFKDDPELQKGKPISPELFSAIEESKFALILLSENYASSTWCLDELLQIL
EFMEARE-TVLPIFYNVDPSDVRKQTGSFTQAFIKHEENFKDDKVQRWRYGLTKVANFSGWDSKD--WSESKLVKDIVEL
VWKRL
>Prunus|Prupe.6G109800.1.p_19_182
YHVFLSFRGIDTRKGFTDHLYDRLWWRSITTFRDNNELERGTTISPNLLRAIEESRFAIIILSPNYASSTWCLDEVSKIV
ECKDV-D-KILPIFYDVDPSDVRKQTGTFAEAFNKHKKNFKQDKVQRWRAALTKVGNISGWISKD--RYEAELIKEIVEE
VCNKV
>Arabidopsis|AT1G63860.1_13_187
YIVFPSFHGPDVRKTLLSHMRKQFDFNGITMFDDQ-GIERSEEIAPSLKKAIKESRISIVILSKKYASSSWCLDELVDIL
KRKKAMKQIVMTVFYGVEPFEVRNQTGEFGIAFNETARK-TDEERQKWSKALNEVANIAGEDFLRCD-NEAKRIEKIARD
VSNKL
>Prunus|Prupe.6G160100.1.p_24_200
HDVFLSFRGVDTRNSFVSHLYHELQHRGIKTFKDDPKLERGTTISSELFNAIEESRLAIIVLSPNYASSSWCLDELTKIL
QCMKSKG-TILPVFYNVDPADVRTQRGNFGCAFTEYEERFRKDKVKRWRAALTEVANLSGLDSKN--ECERKLIEKIVEW
VWRKV
>Vitis|GSVIVT01001491001_14_172
HDVFLSFRGEDTRYDFTDHLYNALVGKGIITFR-DEKLKRGEKIAPKLLNAIEKSRSSIVVFSKTYADSRWCLDELAKII
ECSRKYRQIVFPIFYHVDPSDVRKQTGRFGEAFTKYEENW-KNKVQSWREALTEAGNLSGWHVNE--GYESEHIKKITTT
IAN--
>Vitis|GSVIVT01001491001_473_554
--------------------------------------------------------------------------------
---------LITISY--------NR-RMHGLIEKMCKK-VREQDTSKW-SRLWNPDDIY-YAFVSE--EGMENVETILSR
SKEKF
>Arabidopsis|AT1G72890.2_38_228
FDVFLSFRGKDTRKNFVSFLYKALVSKGIRTFKDDEELERGRPIPPELRQAIKGSRIAVVVVSVTYPASSWCLEELREIL
K-LEKLGLLVIPIFYEINPSDVRRQSGVVSKQFKKHEKR-QSERVKSWREALTKLASLSGCS-KNWD--DSKLVDGITEK
ISTKL
>Solanum|Solyc07g055390.1.1_18_156
YDVFLSFRGEDVRKTFVDHLYLALEQKCIYTFKDDEKLEKGKFISPELESSIEESRIALIIFSKNYADSTWCLDELTKIM
ECKNVKGQIVVPVFYDVDPSTVRKQKMIFGEAFSKHEA--RFQKVQKWRAALEEAANIS---------------------
-----
>Populus|Potri.019G097300.1_76_250
YDVFLSFRGEDTRFDFTSHLYAALNRKQILTFI-DYQLVRGDEISASLLRTIEEAKLSVIVFSENYASSKWCLEELAKIF
ERRKNNGQIVIPVFYQVDPSHVRNQTGSFGDAFAR---LIKKKKEQSFRDALKDTSTLSGWTVGNS--LESEFIEKIVGD
VSNKL
>Populus|Potri.019G113500.1_45_218
YDVFLSFRGEDTRFDFTSHLYAALKRKQILTFI-DYQLVRGDEISASLLRTIEEAKLSVIVFSENYASSKWCLEELAKIF
ERRKNNGQIVIPVFYQVDPSHVRNQTGSFGDAFAR---LIRKKKEQSFRDALTDAATLSGWSLGNS--LESEFIEKIVGD
VSNKL
>Solanum|Solyc09g092410.2.1_2_167
-----CFRGEDTRKNFTSHLYFRLCQVGVNTYIDDEELRKGDVISNELDKAIEQSRISIVVFSKNYASSSWCLDELVKIL
ECRAKLNQVVLPIFYDVDPSQVRKQSGSFGEAFAKQQRLF---IMEKWKAALTEAANLSGWDLRNIDGHESKFIESIIKQ
VLQEV
>Prunus|Prupe.2G045200.1.p_21_183
YDVFLSFRGTDTRYSFIDHLYGALQQKGINAFM-DDELCRGEKIWPSLSKAIQESNISVIVFSENYASSTWCLDELVHIL
SCKESKQQIVWPIFYKVDPSDVRNQRGSFGEALAHHEHKFKNDKVLRWRAALREASNFSGWSFLEG--YESKFIHDIVGE
ISAK-
>Prunus|Prupe.I001800.1.p_18_187
YDVFLSFRGEDTRDTFTSHLHKDLLRKNIDTYI-DRRLERGDEIAPALLKAIERSKIALVIFSKDYASSTWCLKELVHIL
GCKKSHGQIVIPIFYRIDPSHVRKQRGTCALEDRPLKRS----EVANWRAALEEAANMSGFHSSKT-RTEADFVEEVVQD
VLTKL
>Prunus|Prupe.2G126300.1.p_23_188
YHVFLSFKGQDTRKTFTDHLYTALVNAGFRTFRDDDEVERGEAIKPELQKAIKHSRTSVIVFSKNYASSRWCLDELVMIL
E--RSADHVVLPVFYDVDPSDVRNQTGSLAKAFARHQK--TQPKVKEWREALAEVADLAGMVLPNQNGRDSKFINKIVQV
IGEKL
>Prunus|Prupe.1G018700.1.p_22_188
YDVFLSFRGEDTRHNFTDHLYSALVQKGINTFI-DDKLRRGGEISASLLKAIEESRISIIVFSTKYAAFKRCLDVLDKIL
ECKKLRQQKVWPIFYKVEPSDVRHQRGSFGEALAKHECKFKNNKVHRWRKALSEAANLSGWTFSDG-RHESQFIRKIVDD
VLEEL
>Arabidopsis|AT1G56510.1_13_186
YNVFTSFHGPDVRIKFLSHLRQQFVYNGITMFDDN-GIERSQIIAPALKKAIGESRVAIVLLSKNYASSSWCLDELLEIL
KCKEYIGQIVMTVFYEVDPSHVRKQTGDFGIAFKETAHK-TEEERSKWSQALTYVGNIAGEDFIHWK-DEAKMIEKIARD
VSTKI
>Prunus|Prupe.3G009700.1.p_19_187
YDAFLSFRGRDTRKGFADHLYRALEVAGIHTFRDDDEIERGANILAELQKAIQESRVSIIVFSKDYASSRWCLDELVMIM
DRRE-TNGMVMPIFYDVDPSHVRNQTGIFEEAFSRHQQRFNKEKVEKWRKALRDVADLGGMVLG--DRYESQFIQDIVEV
IGNKL
>Prunus|Prupe.8G053300.1.p_50_226
-VIFSAFRGEDTRHSFVSHLYHELQLRGIKTFKDDPKLERGTPISSELFNAIEESRLAIVVLSPNYASSSWCLNELTKIL
QCMKSIG-TILPVFYNVDPSVVRKQSGSFADAFAEHEKRFREDKVKRWRDALTEVANLSGIDSKK--ECERKLIEKIVEW
VWSKM
>Prunus|Prupe.2G018300.1.p_51_212
YDVFLSFRGEDTRTNFTDHLYKALFDKGIYTFI-DRELTRGEEISPALVRAIEESSISLIVFSENYASSSWCLDELVEIL
RCKNSKKQIVWPIFYKVDPSDVRKQKNSFGDAFKGLESKFKDNKVLTWRKALTKVANLSGHTFKDG--YEATFIKNIVDG
I----
>Prunus|Prupe.8G184900.1.p_20_191
YHVFLSFRGKDTRKTFTDHLYTAFVNAGFQTFRDDDELERGKGIKPELEKAIQQSQSCVIVFSKDYAFSEWCLDELVMIL
ERKRSSEHVVLPIFYDVDPSQVRRQTGSLAEAFATHQK--NQSRVSRWRAALTEIADVAGMVLQNQDGHESKFIKKVVKV
IEERL
>Arabidopsis|AT5G46270.1_23_195
YDVFLSFRGGDVRVTFRSHFLKELDRKLITAFRDN-EIERSHSLWPDLEQAIKDSRIAVVIFSKNYASSSWCLNELLEIV
NCND---KIVIPVFYGVDPSQVRHQIGDFGKIFEKTKRQ-TEQVKNQWKKALTDVANMLGFDSATWD-DEAKMIEEIAND
VLAKL
>Prunus|Prupe.8G032000.1.p_24_163
HDVFLSFRGEDTRNSFVSHLYHELQLRGIKTFKDDPKLERGTAISSGLFNAIDESRLAIIVLSPNYTSSSWCLDELTEIL
QCMKSKS-TVLPVFYHVDPSDVRKQTGSFACAFTEHEKRFREDKVKSWRAALTEVANLS---------------------
-----
>Prunus|Prupe.8G032400.1.p_23_199
HDVFLSFRGEDTRNSFVSHLYHELQLRGIKTFKDDPKLERGTAISSGLFNAIQESMLAIVVLSPKYASSTWCLDELTEIL
QCMKSKG-TILPVFYNVDPSHVRKQSGTFADAFAEHEKRFRDDKVKSWRDALTEVANLSGIDSKN--ECERKLIEYIVEW
VWEKA
>Arabidopsis|AT1G17615.1_14_182
FDVFLSFRGKDTRRTFISFLYKELIEMGIRTFKDDVELQSGRRIASDLLAAIENSKIAVVIISKNYSASPWCLQELVMIM
D-VEKKGSIVMPIFYNVEPAHVRRQIEQVAKQFRKHEGR-ENETVVSWRQALTNLASISGCS-RDCD--DSKLLDEITKR
ISDML
>Prunus|Prupe.8G023200.1.p_24_231
HDVFLSFRGEDTRSGFLSHLYHELQYQAIKTFKDDRDLEIGETISPELLIAIEQSHLAIIVLSPNYASSTWCLDELSKIL
ECMQDTK-RILPIFYHVDPSDVRNQRGSFAEAFTKHEEKFSGDMVKRWRAALTKIANISGWDSKN-YPSEAELIKRIVNC
VFRKV
>Populus|Potri.019G098800.1_40_213
YNVFLSFRGEDTRFDFTSHLYAALNRKQILTFI-DYQLVRGDEISASLLRTIEEAKLSVIVFSENYASSKWCLEELAKIF
ERRKNNGQIVIPVFYQVDPSHVRNQTGSFGDAFAR---LIKKKKEQSFRDALKDTATLSGWTLGNS--LESEFIEKIVGD
VSNKL
>Prunus|Prupe.2G127000.1.p_22_193
YHVFLSFRGQDTRKTFTDHLYTALVSAGFHTFRDDDEVERGEGIKPELQKAIKHSRTSVIVFSKDYVSSQWCLDELVMIL
ERRRSDDHVVLPVFYDVDPSHVRKQTGSLAKAFARHQK--SQPKVKAWREALAEVADLAGMVLQNQNGYESKFIKKIVKV
IGDKL
>Arabidopsis|AT1G63870.1_17_191
FNVFSSFHGPNVRKTLLSHMRKQFNFNGITMFDDQ-GIERSEEIVPSLKKAIKESRISIVILSKKYALSRWCLDELVEIL
KCKEVMGHIVMTIFYGVEPSDVRKQTGEFGFHFNETAHR-TDEDKQNWSKALKDVGNIAGEDFLRWD-NEAKMIEKIARD
VSDKL
>Prunus|Prupe.8G023300.1.p_18_190
HYMFLSFGGEDTRKGFISHLYHELDYQAIKTFKDNRDLEIGTSISPELLHAIEESQLAIIVLSPNYASSTWCLDELTKVV
ECMEARD-TILPIFYGVDPSQVRNQTGSFAEAFTKHKEKLKK-NVEQWKADLTKVANLCGWDSRNF-KCERELIEDIVKC
VWRKV
>Prunus|Prupe.2G068400.1.p_21_155
YDVFLSYRGEDTRTNFTDHLHEALVRKGIRTFI-DRELVRGEEISPALVKAIVESRISIIVFSENYASSRWCLDELVKIL
QCKESKQQIVLPFFYKVDPSDVRHQRSSYGDAFVHHERKFKDDKVLKWRRALPE--------------------------
-----
>Prunus|Prupe.2G060400.1.p_17_194
YDVFLSFRGADTRYTITSHLHAALRGKKIKTYI-DDKLERGDEIAPALVEAIHKSKLSVIIFSKNYASSTWCLDELVHIL
GCRERDGQFVIPIFYDIESSHVRKQLGSYADAFAKHEQRWKD-KVLMWRYALEKAANLSGFDSNKT--TEAYLVETVVED
ILTKL
>Arabidopsis|AT1G31540.2_12_185
YDVFLSFRGEDVRVTFRSHFLKELDRKLITAFRDN-EIERSHSLWPDLEQAIKESRIAVVVFSKNYASSSWCLNELLEIV
NCND---KIVIPVFYHVDPSQVRHQIGDFGKIFENTKRQ-TEEVKNQWKKALTLVANMLGFDSAKWN-DEAKMIEEIAND
VLGKL
>Prunus|Prupe.6G110100.1.p_19_185
YQVFLSFRGIDTRRGFTAHLYDRLWFRSITTFRDDNELKRGTTISPNLLKAIEESWFAIVILSPNYASSTWCLDEVSKIV
ECMKT-D-TILPVFYDVDPSDVRKQMGTFEEAFNKHKKNFKKEKIRRWRAALTKIGNIAGWTLKD--RDESDLIKEIVEE
VCNKV
>Solanum|Solyc01g066020.1.1_18_188
YDVFVSFRGEDTRKNFTSHLYQGLENRGILTFVDDKRLEDGDSISEELVKAIEESQVAVMVFSKNYATSRWCLNELVKIM
ECKEKEGHIVIPVFYYVDPSHVRYQSESFAEAFAKHESRYKDDKVQGWRNALAAAANLKGYDIRDW---ESDFIQHIVDQ
ISSKS
>Arabidopsis|AT5G18350.1_20_195
HHVFLSFRGEDVRKGFLSHIQKEFERKGIFPFVDT-KMKRGSSIGPVLSDAIIVSKIAIVLLSKNYASSTWCLNELVNIM
KCREEFGQTVMTVFYEVDPSDVRKQTGDFGIAFETTVGK-TEEVKQSWRQALIDVSNIVGEVYRIWS-KESDLIDKIAED
VLDEL
>Phaseolus|Phvul.003G070900.1.p_25_193
HQVFLSFRGEDTRYAFTSHLYAALRRLQVKTYI-DNDLERGDEISPSLLKAIHDAKVSVVVFSQNYASSRWCLDELVKIT
HCKRNNGQIIVPVFYHVDPSHVRHQTGTYAQAFE----LHQKRRVQTWRLALTEVANISGWDCSTT--VESELVEIIGRD
ILEKL
>Arabidopsis|AT5G18360.1_16_187
HHVFPSFSGKDVRRTFLSHLLKEFRRKGIRTFIDN-DIKRSQMISSELVRAIRESRIAVVVLSRTYASSSWCLNELVEIK
KV----SQMIMPVFYEVDPSDVRKRTGEFGKAFEEAERQ-PEEVKQKWREALVYIANIAGESSQNWD-NEADLIDKIAMS
ISYEL
>Pinus|PITA_000020139-RA_29_201
YDVFLSFRGPDVRRGFLDHLYSALTGADIHVFLDAHQLTKGDDIGETLEYAIQRSRIKIPIFSPDYAASVWCLKEVALIA
EVQ---GRTI-PLFYKVLPSHVREQ-GSFAWAFQYHQSRHSGEEVDEWKAALLRVSNLSGWSLQDTNGYEAALVKRVVED
VKHKG
>Pinus|PITA_000020139-RA_279_406
--------GGSVRRGFVDHLYSALTSANIHVFLDSHQLIKGDYIAETLRCAIQRSRIKIPIFSPDYETSVWCLKEVALIA
EVH---GRTI-PLFYNVLPSHVREQ-GSFARAFEYHQSRHSGEEIDEWNAALFR--------------------------
-----
>Euryale|Ef26269_64_232
FEFFLSFRGEDTRKGFTGHLYEGLQLRGVSTFKDDVNLDKGREI-DRLLEYIEKSKIFVVILSKHFAESRWCLKEVTKSM
EC----GKEIVPVFFGVEPSDVRNLSGPFKYAFKKHKKKENQEEVRKWREALKIVGNLAGFTLKE-NGDETELKLAIIER
VSDKA
>Nicotiana|NbD002669.1_18_174
YEVFLSFRGEDTRKTFIGHLFSKLCDVGVKTFLDDEELRKGDVISSKLEKAIEESRISIIVFSRNYASSSWCLNELVKIL
ECKEKLKQMVLPIFYDVDPSEVRKQTGLFGEALAKHERSF---RVEKWRAALTEAANLSGWHLQNVDGY--IFLIQL---
-----
>Arabidopsis|AT4G16950.1_12_190
YDVFPSFSGVDVRKTFLSHLIEALDGKSINTFIDH-GIERSRTIAPELISAIREARISIVIFSKNYASSTWCLNELVEIH
KCFNDLGQMVIPVFYDVDPSEVRKQTGEFGKVFEKTEDK-QPDQKQRWVQALTDIANIAGEDLLNGP-NEAHMVEKISND
VSNKL
>Arabidopsis|AT4G08450.1_11_183
YDVFTSFSGEDIRVTFLTHFLKELDRKMIIAFKDN-EIERGNSIGTELIQAIKDSRIAVVVFSKKYSSSSWCLNELVEIV
NCKE----IVIPVFYDLDPSDVRKQEGEFGESFKETKNR-TDYEIQRWGQALTNVANIAGYHTRKPN-NEAKLIEEITND
VLDKL
>Linum|Lus10042752_14_149
YDVFLGFCGKDTRDSFTSHLHAALLQKQINTFIDD-QLTRGQEISPAILKAIEKSMISIVIFSPHYAASSWCLEELVKIL
ECKKAMGSMVLPVFYSVDPSHVTEQSGSFGEEFSV-E---KESKVKRWKAALSE--------------------------
-----
>Prunus|Prupe.8G237200.1.p_17_196
YDVFLSFRGQDTRDTFTSHLHAALLRKKIETYM-DRRLEKGDNIEPALLEAIEKSKISVVIFSKNYASSTWCLKELVHIL
GCKERYGQIVIPIFYCIDPSHVRKQQGTYILEGLQLKKRFKGSEVVNWRAALEEAANMSGFHSSKT--TAADFVEKVVQD
ILTKL
>Prunus|Prupe.5G074600.1.p_33_198
YDVFLSFRGEDTRNNFTGHLYTALCRRGLNTFI-DDELRRGEEVAPTLFKTIQESMTSIVVFSENYASSKWCLDELVCIL
DCKESKNQIVWPIFHKVAPSDVRNQRGSFGEALRGHEANFR--RVERWKAALTQAANLSGWHFTEG--HESNFIHNIVEE
ISLRT
>Phaseolus|Phvul.004G046400.1.p_15_185
YDVFLNFRGEDTRSQFAYNLYNSLRQKGIVTFFDDDGLRRGEDITPSLFKAIQNSMISIVVFSKNYASSTYCLNELVKIL
ECAKEEGRSIYPIFYEVDPSQVRHQTGTYAEALSKHEARFHTDKAQKWRKALHEAANLSGWHFQHG-QQEYEFIRKIVEE
ISEKI
>Prunus|Prupe.1G165300.1.p_19_187
YDVFLSFRGEDTRIGFTDHLYDKLEWQTIKTFRDNEELQRGKTIAPELLTAIEQSRFAIVVLSPNYASSSWCLDEITKIV
ECMETRG-TILPIFYHVDPSDVRKQMGSFAEAFTKHEEIFWKDKVRQWREALFKVANFSGWTSKD--RYETELIKEIVEV
VWNKV
>Arabidopsis|AT5G17680.1_19_178
-DVFVSFRGEDVRKTFVSHLFCEFDRMGIKAFRDDLDLQRGKSISPELIDAIKGSRFAIVVVSRNYAASSWCLDELLKIM
ECNK--D-TIVPIFYEVDPSDVRRQRGSFGEDVESH-----SDKVGKWKEALKKLAAISGWD-------DSKLIKKIVKD
ISDKL
>Nicotiana|NbD002884.1_15_170
YEVFLSFRGEDTGKTFTGHLYSKLDNVGVKTFIDDEELGKGDVISRELEKAIEDSRISIIVFSRNYVSSSWCLNELVKIL
ECKEKLKQMVLPIFYDVDPSEVRRQTGLFGEALSKHEQSF---RVEKWRAALTEAANLSGWNLQNMDGHE---IIQV---
-----
>Solanum|Solyc12g096880.1.1_11_170
YDVFLSFSGADVRKTFVSHLHNALIQVGINVFI-DERIETGTSIPHELPKAIKESKFAIVIFSKSYAWSKWCLNELAEII
KCRKELDQIVIPIFYNVDPSDVSHQTQSFAEAFSKHEEKYED-KIQRWRGALAKSGKIKGHHLQNYT--EADCIKEVVDR
L----
>Arabidopsis|AT5G46260.1_12_183
YDVFLSFRGGDVRVTFRSHFLKEFDRKLITAFRDN-EIERSHSLWPDLEQAIKESRIAVVVFSKNYASSSWCLNELLEIV
NCND---KIIIPVFYGVDPSQVRYQIGEFGKIFEKTKRQ-TEEVKNQWKKALTHVANMLGFDSSKWD-DEAKMIEEIAND
VLRKL
>Phaseolus|Phvul.004G139800.1.p_11_174
YDVFLSFRGEDTRYAFTANLFKALSDKGIHTFFDDDKLESGEEITTTLVKAIEESRIAIVVLSPNYASSSFCLDELATIL
HC-KTKGLFVIPVFYKVDPSHVRHQKGSYGEALAEHQKRFKDKKLQKWKVALRQVADLSGYHFKDG-EYQHNFIGRIVER
VSR--
>Populus|Potri.T004500.1_19_186
YDVFLSFRGEDTRKQFIDHLYVALAHAGIHTFRDDDELSRGEEISPALSYAIRESKISLVVFSKNYASSRWCLDELVTIL
E--RKMGQIVVPVFYDIDPSDVRKQTGSYADAFARHGERFNGERVIKWRGALTEAANLSGWSLKDINGYESELIRRIVGD
ILVKL
>Vitis|GSVIVT01037180001_17_153
HDVFLSFRGEDTRYKFTDHLYAALVNKGIRTFR-DDKLKRGEEIAPLLLKVIEESRLSIVVFSENYASSRWCLDELVKIM
ECRQKIRQILVPIFYHVDPSDLRTQKGSFEKSFASHERHGRDSKIQRWRAALTEAS------------------------
-----
>Phaseolus|Phvul.004G139700.1.p_11_175
YDVFLSFRGKDTRYAFTANLFKALSDKGIHTFFDYDKLESGEEITATLLKAIEESRIAIVVLSPNYASSSFCLDELATIL
HC-KSKGMLVIPVFYNVDPSHVRHQKGSYGEALAKHQKRFKAEKLQKWKLALRQVADLSGHHFKEG-EYQHHFIGRIVEW
VSK--
>Solanum|Solyc01g014840.2.1_12_178
-DVFLSFRGKDTRKTFVGHLNYALKQKGIHTFKDDERLERGKTISPELVKAIEESRFAIVVFSKNYASSTWCLDELVKIM
ECKKELGQTVIPIFYDVDPSHVTKQSETFAKSFAIHEENLKDDKVLCWRDAFRQAGKIAGYDLPNGDGYESNCIQHVVEG
ILSKL
>Prunus|Prupe.2G055600.1.p_29_189
YDVFLSFRGKDTRTNFTDHLYKALSDKGIYTFI-DRELIGGEKISPSLLKAIEESQISLIVFSENYASSRWCLDELVEIL
RCKTSTKQIVWPIFYKVDPSHVRNQTNSFGDAFADINCRFKDSKVQRWRSALRQAASLKGYTCKAG--SEATFINHIVEE
I----
>Populus|Potri.019G095900.1_14_186
YDVFLSFRGEDTRVGFTSHLYAALKRKQILTFV-DYQLVRGDEISASLLRTIEEAKLSVIVFSENYASSKWCLEELAKIF
ERRKNNGQIVIPVFYQVDPSNVRNQTGSFGDAFAR---LIKKKKEQSFRDALKDTATPAGWTLRES--PESQFIEKIVGD
VLKKL
>Populus|Potri.007G099700.1_19_184
YQVFLSFRGEDTRKNFTDHLHTALVQAGFHTFRDDDEIQRGENIEIEIQKAIKESRMSIIVFSKDYASSTWCLDELVMIM
EHKKLGGWVVLPIFYDLDPSHVSNQTGSFAEAFVRHEERFKKERVEGWRMALKEVADLGGMVLQ--DGYESKFIQNVVKE
VGNRL
>Populus|Potri.013G098500.1_20_186
YDVFLSFRGKDTRNNFTSHLYSNLEQRGIDVYLDDRGLERGKTIEPALWQAIEDSRFSIVVFSRDYASSPWCLDELVKIV
QCMKEMGHTVLPVFYDVDPSEVADQKGNYKKAFIEHKEKHSGNKVKCWSDCLSTVANLSGWDVRN--RDESQSIKKIVEY
IQCKL
>Phaseolus|Phvul.002G323704.1.p_7_178
HDVFLSFRGEDTRDNFISHLYAALQRKNIEAYI-DYRLNRGQEISPALLSAIEESKIYVIVFSQDYASSTWCLNELTKIL
ECKKRFGRDVIPVFYKVDPSTIRKQEQRYKEAFDEHEQQFKHDKAQGWKDALTEAAGLSGWDSKVT--PEHTLVEEIVED
ILRKL
>Prunus|Prupe.2G126400.1.p_18_187
YHVFLSFRGEDTRKNFTDHLCRAFVNAGFRTFRDNDELERGEDIKPELRKAIKQSRTSVIVFSKDYASSPWCLDELLMIL
ERKRSADHVILPVFYDVDPSHVRKQTGSLAKAFARHQK--TQPKVTAWREALAEVACLAGMVLQNQDGYESKFIEKIIKV
IGDKL
>Solanum|Solyc04g056570.2.1_18_197
YDVFLSFRGEDVRKNFVDHLYTALQQRGIHTFKDDEKLERGKSISPSLFKAIEESMISIIIFSQNYAASSWCLDELVKIT
QCMKLRGQIVLPVFYDVDPSVVRKQKANVGEFFARHELDFKDDRVKRWRTAMTEAANVSGWDLPNINGHESKCIEQVVEC
VMEIL
>Populus|Potri.014G064100.1_24_194
YDVFLSFRGKDTRNNFTSHLYSNLAQRGIDVYMDDRELERGKTIEPALWKAIEESRFSVIIFSGDYASSPWCLDELVKIV
QCMKEMGHTVLPVFYDVDPSEVAERKGQYQKAFVEHEQNFKENKVWIWKDCLSTVTNLSGGDVRK--RDESESIKVIADC
ISYKL
>Prunus|Prupe.8G109000.1.p_11_177
YDVFLSFRGEDTRFNFTDHLHSNLTRKGIRTFI-DDGLKRGEEISPALLRAIKESKSSVIIFSENYASSKWCLDELVKIL
ESKESREQIVWPIFYKVNPSDVRNQKGSFGQAFADYECEFKDDKVQRWRRALTKAANLSGWCFSNG--HEAKFIHNIVEE
ISIQV
>Phaseolus|Phvul.004G140100.1.p_11_176
YDVFLSFRGEDTRYAFTANLFKALDDKGIHSFFDDDKLESGEEITATLVKAIEESRIAIVVLSPNYASSSFCLDELATIL
HC-KTKGLFVIPVFYKVDPSHVRHQKGSYGEALAEHQKRFKDKKLQKWKVALRQVADLSGYHFKDG-EYQYNFIGRIVER
VSREI
>Prunus|Prupe.8G023500.1.p_23_231
HDVFLSFRGEDTRSGFLSHLYHELQYQAIKTFKDDQDLERGASISPELLRAIEESHLAIIVLSPNYASSAWCMDELSKIL
ECMQDTE-RILPIFYHVDPSDVRNQRGSFAEAFTKHEEKFSGDMVNRWRFALTKIANISGWDSKN-YPSEAELIKHIVKC
VFKKV
>Phaseolus|Phvul.004G140800.1.p_11_176
YDVFLSFRGEDTRYDFTANLFKALSDKGIHTFFDDDKLESGEEITATLLKTIEESRIAIVVLSHNYASSSFCLDELATIL
HC-KTKGMLVIPVFYKVDPSHVRHQKGSYEEALAKHQKRFKDKKLQKWKVALRQVADLSGYHFKDG-EYQYDFIGRIVER
VSREI
>Solanum|Solyc01g008800.1.1_20_194
YDVFLSFRGEDTRKTFTSHLYQALKNKGILTFQDDKRLEDGDSISKELSKAIKESQVALVVFSKNYATSRWCLNELVKIM
ECYKDEGKTVIPVFYDVDPSHVRYQSESFAEAFAKHELQFKDDKVKRWRTALCEAADLKGHDIRQR---ESENIQRIINQ
VLSKL
>Solanum|Solyc12g097000.1.1_11_179
YDIFLSFRGEDTRRTFVSHLYNALEQRGIHAFKDDERLEAGQSISAELLKAIEDARFAVVVFSKSYASSRRCLEELAHII
KCKMELEQVVIPVFYDVSPSNVRHQNSPFADSFFQHEVEYKDDKVQRWRGAFAEAGKLSGYHLNFK---EAACIKKLVDD
IFSKL
>Prunus|Prupe.2G126700.1.p_23_194
YHVFLSFRGQDTRKTFTDHLYTALVNAGFRTFRDYDEVERGEGIKPELQKAIKHSRTSVIVLSKDYASSRWCLDELVMIL
ERRKSNDHVVLPVFYDVYPSHVKKQTGSLAKAFARHQK--TQPKVKAWREALAEVADLAGMVLQNQHGYESKFIQKIVKV
IGDKL
>Phaseolus|Phvul.002G323000.2.p_17_187
HDVFLSFRGEDTRDNFISHLYAALQRKNIEAYI-DYRLLRGEEISPALLSAIEESKIYVIVFSQNYASSTWCLNELSKIL
ECKKRFGRDVIPVFYKVDPSTIRKQEERYKESFDDHEQRFMH-KVQGWKDALTEAAGLSGWDSKVT--PEHTLVEEIVED
ILRKL
>Solanum|Solyc12g097020.1.1_11_178
YDIFLSFGGEDTRRTFVSHLYNALEQRGIHAFKDDERLEAGQSISAELLRAIEDARFAVVVFSKSYASSRWCLEELAHII
KCKNELEQNVIPVFYDVSPADVRHQNSPFADSFFQHEVKYKDDKVQRWRGAFAEAGNISGYHLNFK---EAECVKKLVDD
IFPKL
>Prunus|Prupe.2G088600.1.p_33_167
YDVFLSYRGEDTRKTFIDHLYTALDRQGIHTFI-DDELPRGEEISPALLNAIEESKISVIVFSENYASSSWCLDELVKIL
EYKKSKQQLVMPIFYKVDPSDVRNQRSSFGDALVDHEHKFKDDKVLEWRRALTE--------------------------
-----
>Prunus|Prupe.2G135700.1.p_19_188
YHVFLSFRGEDTRKTFTDHIYTAFVNAGLQTFRDDDELERGEDIKPELEKAIQHSRSSVIVFSKDYASSKWCLDELVMIL
QRKRTSDHVVLPVFYDIDPSEVRKQTGSFAKAFAGHQK--NRSKVKGWRAALAEVADLAGMVLQNEDGHEAKFIKKIVKV
IEGKL
>Arabidopsis|AT5G46520.1_12_179
YDVFLSFSGKDVRVTFRSHFLKELDRKLISAFRDN-EIERSHSLWPDLEQAIKDSRIAVVVFSKNYASSSWCLNELLEIV
NCND---KIIIPVFYGVDPSQVRYQIGEFGSIFEKTKRQ-TEEVKNQWKKALTDVANMLGFDSAKWD-DEAKMIEEIAND
VLAKL
>Populus|Potri.019G098500.1_45_218
YDVFLSFRGEDTCSDFTSHLYAALNRKQILTFI-DYQLVRGDEISASLLRTIEEAKLSVIVFSENYASSKWCLEELAKIF
ERRKNNGQIVIPVFYQVDPSHVRNQTGRFGDAFAR---LIKKKKEQSFRDALTDAANLSGWSLGKS--LESEFIEKIVGD
VLNKL
>Prunus|Prupe.8G109200.1.p_84_251
YDVFLSFRGEDTRFNFTDHLYSNLTRKGIRTFI-DDGLKRGEEISPALLRAIEESKISIIVFSENYASSKWCLDELVKIL
ESKETREQIVWPVFYKVNPSDVRHQRGSFGQALADYECEFKDDKVQRWRRSLTKAANLSGWCFING--HESKFIDNIVEA
ISLQV
>Vitis|GSVIVT01022990001_79_218
YEVFLSFRGEDTRKSFTDHLHEALCRYGINTFI-DDQLRRGEQISSALLQAIEESRLSIIIFSEHYASSSWCLDELTKIL
ECVKVGGHTAFPVFYNVDPSHVRKQTGSYGVAFTKHEQVYRDNKVLKWREALTVASGLS---------------------
-----
>Vitis|GSVIVT01036294001_51_208
--------GEDTRNNFTDHLFVNLHRMGINTFR-DDQLERGEEIKSELLKTIEESRISIVVFSKDYAQSKWCLDELAKIM
ECREEMEQIVLPVFYHVDPSDVRKQTGSFGEAFSIHERNVDEKKVQRWKDSLTKASNLSGFHVND--GYESKHIKEIVSK
IFKRS
>Arabidopsis|AT5G46490.2_12_183
YDVFLSFRGGDVRVTFRSHFLKEFDRKLITAFRDN-EIERSHSLWPDLEQAIKDSRIAVVVFSKNYASSSWCLNELLEIV
NCND---KIIIPVFYGVDPSQVRYQIGDFGRIFEKTKRQ-TEEVKNQWKKALTLVANMLGFDSAKWD-DEAKMIEEIAND
VLRKL
>Phaseolus|Phvul.002G323100.1.p_16_187
HDVFLSFRGEDTRDNFIRHLHAALQRKNIQAYI-DERLPRGEEISPALLSAIEESKIYVIVFSQNYASSTWCLNELTKIL
ECKKRYGRDVIPVFYKVDPSTIRKQEQRFKEAFDEHEQRLKHDRVQGWKDALTEAAELAGWDSKVT--NDHKLVEKIVED
ILGKL
>Phaseolus|Phvul.010G054800.1.p_21_171
YDVFVSFRGEDTRNTFTDFLFHSLRTKGINVFKDDEDLKKGESIAPELLQAIQVSRLFIVVFSENYASSTWCLRELAEIC
NCCETS-SVIIPIFYDVDPSVVRKQSGRYEKAFAEHEKRFGEDEVQRWRQALTQVANISGWDIRN--N------------
-----
>Populus|Potri.019G097100.1_60_233
YDVFLSFRGEDTRFDFTSHLYAALKRKQILTFI-DYQLVRGDEISASLLRTVEEAKLSVIVFSENYASSKWCLEELAKIF
ERRKNNGQIVIPVFYQVDPSHVRNRTGSFGDAFAR---LIKKKKEQNFRDALTDAANLSGWSLGKS--LESEFIEKIVED
VLNKL
>Prunus|Prupe.8G109900.1.p_22_157
HDVFLSFRGEDTRYNFTDHLHSSLDRKGINTFMDNDELERGTDISPALLKAIQGSMISLIIFSENYASSTWCLEELAHII
QCRESKQQMVFPIFYKVDPSHVRHQRGTFGEAIANHECNFKNDKKLRWKAALVE--------------------------
-----
>Populus|Potri.T049700.1_13_203
FDVFLSFRGKDTRNSFTSHLYHALQRNQIDAYI-DNKLDGGEKIEPALLERIEESCISLVIFSENYADSTFCLRELSKIL
ECMETKQQMVLPVFYRLDPSHVQNLTGSYGDALCKHERDCSSEEVQSWRHALKEIANLKGWDSNVMCWDETKLIQEIVTD
IQKKL
>Prunus|Prupe.1G161400.1.p_22_157
HDVFLSFRGLDTRSNFTGHLYSALCQQGINTFMDDDELRRGEEISSTLLTAIEDSKISVVVFSKNYASSKWCLEELVKIL
DCKKS-EQLVIPVFYKVNPSDVRNHRGSFGDALANVECKYKDNKVNRWREALSQ--------------------------
-----
>Nicotiana|NbD046950.1_17_184
YDVFLSFRGEDTRKTFVAHLYRELRRAGINTFKDDETLERGASISPQLVNAIKRSRFAIIIFSKNYASSKWCLDELVKIM
ECPNEIGHIVVPIFYDISPSDVQSQRNSFAEAFSKYEEDFKGDRVHNWRKALIKAAKVAGHDLRGSNGNESWCIQHVVKD
IANV-
>Pinus|PITA_000078791-RA_15_188
FDVYISHRGPDVKRTFASHLYRSLVCKGLRVFLDSKVLEQGKNIIDQVEGARRGASVHIAIFSPGYAESTWCLDELVFML
E---S-RAFIFPVFYHVRPSDLK---GVYATSLWQLQKRYDSTTIEKWRNALSQVADISGFDLQAFNGEEGKLVDEVVEY
VLRRV
>Pinus|PITA_000078791-RA_210_383
-DVFISHRGPDVRMTFASYLYRSLIGNGLQAFLDRRELQCGDGLALEIQAAIRSAFVHIAIFSPTYADSQWCLDVLVCML
E---S-GAPIIPVYYHVHPAELRKDYGVYAESLQ----RYDSATIKKWRNALAQVADITGFELSAFNGDEGELIEKIVES
VLRRA
>Arabidopsis|AT1G72860.1_11_178
YDVFLSFRGEDTRKNIVSHLHKQLVDKGVVTFKDDKKLELGDSISEEISRAIQNSTYALVILSENYASSSWCLDELRMVM
D-LHLKNKIVVPIFYGVDPSHVRHQTGSF--TFDKYQDKMN--KVTTWREALTQIASLAGKDFETCD--EASMIEEIVKD
ISKKL
>Vitis|GSVIVT01026098001_163_324
--------CEDTRKSFTDHLHTALCQKGINTFM-DDQLRRGEQISPALLNAIEESRFSIIIFSDNYASSSWCLDELVKIL
DCIKVMGHRALPVFYNLNPSHVKKQTGSFAEAFAKHEQEYREKKVVKWREALTEVATISGWDSRD--RHESKLIEEIVRD
IWNKL
>Prunus|Prupe.2G083200.1.p_2_177
YDVFLSFRGEDTRDAFTSHLHVALLRKNIDTYI-DNRLEKGDDIGPTLREAIEKSKIAIVIFSKDYTSSTWCLKELVHIL
ECKKSYGQIVIPIFYRIDPSHVRKQQGTYALEDRPLKRS----EVANWRAALEEAANMSGFYSSKT-RTEAEFVEKVVHD
VLTKL
>Populus|Potri.T074100.1_22_156
YDVFLSFRGKDTRNNFTSHLYSNLAQRGIDVYMDDSELERGKTIETALWKAVEESRFSVIIFSRDYASSPWCLDELVKIV
QCMKEMGQTVLPVFYDVDPSEVAKRKGQYEKAFVEHEQNFKENKVRNWKDCLS---------------------------
-----
>Populus|Potri.004G088500.1_13_180
YDVFLSFRGADTRNSFTSHLYKALCQNQIHAYI-DYKLHGGEKIEPALLERIEESYISVVIFSENYADSTFCLRELSKIL
ECMETKGQKVLPVFHQLDPSHVQDLTGSYGDAICKHESDCSSQEVESWRHASKEIANLKGWDSKVI--DETKLIEEIVSD
IQKKL
>Phaseolus|Phvul.010G136700.1.p_7_175
HDVFVSFRGEDTRSSFISHLYKALKDNSIGAYIDC-LLDRGEDVWPALAKAIQDSHVSIVVFSESYASSKWCLQELVKIL
ECRKQLGLVVIPVFYNVDPSDIRNQKGSYEKAL--EELESNEEKVPKWKAALTEAANISGWDSRTHD--ESHVIENVVND
ILQKL
>Populus|Potri.T128200.1_23_165
YDVFLSFRGEDTRKNFTDHLYFAFKDAGINTFRDDNELRRGEDISTELLQAIQKSRISVIVFSRNYANSRWCLEELVKIM
ECRRSFRQLVFPIFYDVDPSDVRKQTGSFAEAFAGHEERFQTDKVATWRMALTEAANLS---------------------
-----
>Prunus|Prupe.7G012000.1.p_10_182
FDVFVSFRTEDTGKNFTDHLYNALDQKGI-TFRDA--LERGKPISTEILKTIRESRFSIVVFSRSYACSNRCLDELVGIL
ECMKSKGQTVFPVFYDVDPSDVRKQKGCFEKALCEH--Q-FMDKVESWRAALKEAANLSGWDLK--NKFESKVIQEIAER
IFNQL
>Prunus|Prupe.3G131000.1.p_19_155
YDVFLSYRGEDTRKGFTDHLYRALEQAGFHTFRDDDEIKRGANIAAEIQRAVQESRVSIIVFSKNYASSTWCLDELVKIM
ERRKADDGMVMLVFYDVDPSHVRKLTGSFANSFSGPEDHFKEDKVEGWRRALRD--------------------------
-----
>Eucalyptus|Eucgr.H02074.1.p_77_243
YDVFLSFRGTDVRNNFLGHLYTALAQKGIYTYVDSEELQKGEQITPALVKAIEDSRIAIIVFSKDYASSPWCLEEVEKIM
ECKEQRGLTVFPVFYKVEPKEVRTPRGSYQEALVKHESKFGRDKVKRWKKALYDAGSLSGWDLNDKD--EADSIKRIVRK
ISMQL
>Populus|Potri.T004900.1_22_191
YDVFLSFRGADTRNNFTDHLYAALDQAGIYTFRDGNELPPGQEISSQLSRAIRESRISVVVFSKGYASSRWCLDELVKIL
ECRHAMGQLLVPIFYDIDPSYVRKQKWNVGEALKRKEEDFEIERLKRWREALDEAGNISGWILKDMNGYESKFIQKIVED
LLHKL
>Vitis|GSVIVT01036400001_19_188
YEVFISFRGEDTRKNFTDHLYTTLVAYGIHTFRDDEELEKGGDIASDLLRAIEESKIFIIIFSTNYANSRWCLNELVKIF
EC--TTKQTILPIFYHVNPSDVRKQSGSYGDAFVDHEKDAEKKVIQKWRTALNQVASLCGLHVDE--QYETLVVKEITDD
IIRRL
>Phaseolus|Phvul.002G323712.1.p_16_187
HDVFLSFRGEDTRDNFISHLHPALQRKNIEAYI-DETLPRGEEISSALLSAIEESKIYIVVFSQNYASSTWCLNELTKIL
DCKKRYGRDVIPVFYKVDPSTIRKQEQRYKEAFEKHEQQFKHDKVQGWKDALTEAAGLSGWDSKVT--SEHTLVEGIVGD
ILRKL
>Prunus|Prupe.8G109500.1.p_3_169
YDVFLSFRGEDTRFNFTDHLHSHLTRKGIRTFI-DDGLKRGEEISPALLRAIKESKISIIVFSENYASSKWCLDELVKIL
ESKETREQIVWPVFYKVNPSDVRHQRGSFGQALADYECEFKDDKVQRWRRSLTKAANLSGWCFMNG--HESKFIDNIVEA
ISLQV
>Populus|Potri.019G002500.1_12_180
YSVFLSFRGQETRNTFTAHLYHALCNKGINAFIDD-KLERGEHITSQLNQIIEDSRISLVIFSENYARSIYCLDELVKIL
ECKESKGQVVLPVFYNVDPSDVEEQKGSFGESLDFHET-YGINQLKQWREALTKAAQLSGWHL-DR-GNEAVFIRKIVEE
VWAQL
>Arabidopsis|AT1G56520.2_13_178
YNVFTSFHGPDVRIKFLSHLRQQFIYNGITMFDDN-GIERSQIIAPALKKAIGESRIAILLLSKNYASSSWSLDELLEIL
KCKEDIGQIVMTVFYEVDPSDVRNQTGDFGIAFKETAHK-TEEERQKWTQALTYVGNIAGEDFKHWP-NEAKMIEKIARD
VSDIL
>Prunus|Prupe.2G121000.1.p_23_194
YHVFLSFRGQDTRKTFTDHLYTALVNAGFRTFRDYDEVERGEGIKPELQKAIKHSRTSVIVFSKDYASSRWCLDELVMIL
ERRKSDDHVVLPVFYDVYPSHVKKQTGSLAKAFAGHQK--TQPKVKAWREALAEVADLAGMVLQNQHGYESKFIQKIVKV
IGDKL
>Arabidopsis|AT4G16920.1_10_171
-DIFPSFSGEDVRKNFLSHLLKQLNRRSINTFMDH-VIERSCIIADALISAIREARISIVIFSKNYAASTWCLNELVEID
NCSKYFGQKVIPVFYDVDPSHVRKQIGEFGKVFKKTEDK-PADQKQRWVKALTDISNIAGEDLRNGP-NDAHMVEKIAND
VSNKL
>Populus|Potri.T073700.1_22_192
YDVFLSFRGKDTRNNFTSHLYSNLKQRGIDVYMDDRELERGKTIETALWKAIEESRFSVIIFSRDYASSPWCLDELVKIV
QCMKEMGQTVLPVFYDVDPSEMTERKRKYEEAFVEHEQNFKENKVGNWKDCLSTVANLSGWDVRN--RNESKSIKIIAEY
ISYKL
>Eucalyptus|Eucgr.I02727.1.p_11_176
YDVFLSFRGEDTREGFTNYLYDALCRRGINTFL-DDQLPKGQGISAELSEKIEESRISIVVFSENYASSGWCLDELVKIL
ECKETKGHMVRPIFYRVDPSELRKQTGKTGDYLARHEVRFGK-RVMKWRKSLEDLANLAGWHSKG---VESKLIQTIVEE
VSSKL
>Phaseolus|Phvul.010G132200.1.p_49_220
YDVFVSFRGTDIRQDFLSHLIEAFSRMHINAFVDN-KIVKGDGLSEALVHAIEGSPISLIIFSQDYASSHWCLSELVKIV
ECRKKNGQIVLPIFYKVDPSYVRYQKGTYEVAFAKHEIRYSLTTTQTWRSALTESATISGFHSSTFD--EAEFIKEIVKC
VLMRL
>Populus|Potri.T127700.1_21_192
YDVFLSFRGEDTRKNFTDHLYFALKDAGINTFRDDNELRSGEDISTELLQAIQKSRISVILFSRNYANSRWCLEGLVKIM
ECWRSCRQLVFPIFYDVDPSDVRKQTGSFAEAFSGHEERFQTDKVATWRMALTEAANLSGWDLRNVDGHEAKFIKKIVGE
ISREL
>Vitis|GSVIVT01023036001_24_184
YDVFLSFRGEDTRYNFTDHLYKALVNRGIRTFR-DDKLRRGEAIAPELLKAIEESRSSVIVFSENYAGSRWCLDELVKIM
ECHKDLGH-VFPIFYHVDPSHVRNQEGSFGKAFAGYEENWKD-KIPRWRTALTEAANLSGWHILDG--YESNQVKEITAS
IYRRL
>Solanum|Solyc12g096900.1.1_11_183
YDAFLSFRGVDIRKTFVSHLYNALVQRGINVFKDDERLETGKSISDELLKAIEESKFAIVIFSESYASSKWCLNELAHII
KCRKELDLTLIPIFFDVNPSDVSHQTQSFAESFSKHEEQYKDDKIHRWRDAFAVSGEIKGHHLQNYD--EADCIKKVVDE
LMTSL
>Arabidopsis|AT4G16860.1_13_175
YDVFPSFSGVDVRKTFLSHLIEALDRRSINTFMDH-GIVRSCIIADALITAIREARISIVIFSENYASSTWCLNELVEIH
KCYKKGEQMVIPVFYGVDPSHVRKQIGGFGDVFKKTEDK-PEDQKQRWVKALTDISNLAGEDLRNGP-TEAFMVKKIAND
VSNKL
>Populus|Potri.014G063300.1_18_166
----------------------DVAERGIDVYMDDRELERGKTIEPALWKAIEESRFSVIIFSRDYASSPWCLDELVKIV
QCMKEMGQTVLPVFYDVDPSEVIERKRKYEEAFVEHEQNFKENQVRNWKDCLSTVANLSGWDIRN--RNESESIKRIAKY
ISYKL
>Populus|Potri.014G063300.1_1144_1224
-------------------------------------------IS-RLFEAIKESGLSIIIFARDCASLPWCFKELVKIV
GFMDEMSDTLFPVSCDVEQSKIDDQTESYTIVFDKIGKW-N---------------------------------------
-----
>Vitis|GSVIVT01012762001_21_182
YEVFLSFRGEDTRRNFTGHLYAALIRKGIVTFRDDEGLSRGEEIAPSLLTAIEKSRCALVILSEHYADSRWCLEELAKIM
EWRAEMGLIVYPVFYHVDPSHVRHQRGHYGEALADHERNGSGHQTQRWRAALTEVANLSGWHAENG---ESEVVNDITRT
ILAR-
>Populus|Potri.T049400.1_13_187
HEVFLSFRGTDTRNSFTSHLYDALQRNQIDAYI-DNKLDGGEKIEPALLERIEESFISLVIFSQNYADSTFCLRELSKIL
ECMETKQQMVLPVFYRLDPSHVQNLTGSYGDALCKHERDCSSEEVESWRHALKEIANLKGWDSDVI--DETKLIQEIVSD
IQKKF
>Nicotiana|NbD037937.1_12_178
YDVFLSFRGEDTRKTFVGHLFNALIEKGIHTFMDDKELKRGKSISSELMKAIGESRFAVVVFSKNYASSTWCLEELVKIL
EIHE--KEIVVPVFYDVDPSTVRKQNGEYAVCFTKFEANLVDDKVLRWREALTKVANISGHDLRNTNGDESKCIQQILKD
IFDK-
>Phaseolus|Phvul.004G140700.1.p_11_172
YDVFLSFRGEDTRYAFTANLFKALSDKGIHSFFDDDKLESGEEITATLVKAIEESRIAIVVLSHNYASSSFCLDELATIL
HC-KTKGLLVIPVFYKVDPSHVRHQKGSYEEALAKLQKRFKAKKLQKWKMALRQVADLSGCHFQDG-GYEYKFIGNIVDS
V----
>Prunus|Prupe.2G135600.1.p_20_191
YHVFLSFRGEDTRRTFTDHLYTAFVNSGLQTFRDDDELERGEGIKTELEKAIQHSRSSVIVFVKNYASSKWCLDELVKIL
ERKRSDDHVILPVFYDIDPSEVRKQTGSLAKAFARHRQ--NRSRISGWRAALTEVADLAGMVLQNEDGHEAKFIKKIVKV
IEGKL
>Prunus|Prupe.8G108500.1.p_3_170
YDVFLSFRGEDTRFNFTDHLHSNLTRKGIRTFI-DDGLKRGEEISPALLRAIEESKISIIVFSENYASSKWCLDELVKIL
ESKETREQIVWPVFYKVNPSDVRHQRGSFGQALADYECEFKDDKVQRWRRSLTKAANLSGWCFMNG--HESKFIDNIVEA
ISLQV
>Populus|Potri.019G114800.1_24_198
HDVFLSFSEQDTLAGFTSHLYAALDRKQILTFI-DYQLVRGDEISASLLRTIEEAKLSVIVFSENYASSKWCLEELVRIF
ECRKNNGQIVIPVFYKVDPTHLRHQTGSFGDAFAR---LIRNKEVQSFRDALTDAANLSGWSLGNS--PESEFIEKIVGD
VLKKL
>Phaseolus|Phvul.010G131650.1.p_40_215
YDVFVSFRGVDVRRGFLSHLIEAFSQKQIAFFVDD-NIQKGEELSEALLGAIEESLISLVIFSENYASSRWCLLELEKIL
ECKRKNGQIVIPIFYEVDPSEVRHQRRSYGDAFVKHERKYSFTTVQSWRSALTESANLSGFHSSIFD--DAELVKKTVKF
VWRTL
>Populus|Potri.T050100.1_13_190
HEVFLSFRGTDTRNSFTSHLYDALKRNHIDAYI-DNKLDGGEKIEPALLERIEESCISLVIFSENYADSTFCLRELSKIL
ECMETKQQMVLPVFYRLDPSHVQNLTGSYGDALCKHERDCSSEEVERWRHALKEIAHLKGWDSDVI--DETKLIQEIVSD
IQKKL
>Prunus|Prupe.8G005300.1.p_18_178
YVVFLSFRGDDTRKGFTDHLYTALEHQGITTFRENLELQKGMAISPQLLTAIEESRFTLIVLSRNYASSTWCLDELVKIL
ECMEETK-TVLPIFYDVDPSDVRKQTGTVAEAFIKHEERFVDDKVRKWRAALKKVANLSGWNSKD--WYESKLVKDIAEV
L----
>Solanum|Solyc05g007850.1.1_19_186
YVVFLSFRGEDTRKTFTGHLYEGLRNRGINTFQDDKRLEHGDSIPKELLRAIEDSQVALIIFSKNYATSRWCLNELVKIM
ECKEEEGQTVIPIFYNVDPSHVRYQTESFGAAFAKHESKYKDDKVQRWRTALTAAANLKGYDIRNG---ESENIQQIVDC
ISS--
>Populus|Potri.014G063600.1_24_158
YDVFLSFRGKDTRNNFTSHLYSNLAQRGIDVYMDDRELERGKTIEPALWKAIEESRFSVIIFSGDYASSPWCLDELVKIV
QCMKEMGHTVLPVFYDVDPSEVAERKGQYQKAFVEHEQNFKENKVWIWKDCLS---------------------------
-----
>Eucalyptus|Eucgr.H01707.1.p_10_178
YDVFLSFRGTDVRNNFLGHLYAALDQKGIYTYIDSEELQKGEQITPALIKAIEDSRIAIIIFSEDYASSPWCLEEVEKIM
ECKERRGLTVFPVFYKVEPKEVRTPRGSYREAMVKHENKFGRDKVKRWEKALLDAGSLSGWELKDKD--EADLIKRIVQE
ISMQL
>Phaseolus|Phvul.010G054300.1.p_21_192
YDVFVSFHGVDTRNTFTDFLFNSLRTKDINVFKEDKDLKRGESIAPKLLQAIQASRLFIVVFSQNYASSTWCLRELAEIC
NCRETS-SVIIPIFYDVDPSVVRKQSGCYEKAFAEHEKRFGEDEVQRWRQALTQVANISGWDIRN--KSQCEQIEKIVQE
IINIL
>Populus|Potri.T068600.1_18_183
YQVFLSFRGEDTRKNFTDHLYKALVDAGIHTFRDDDEIRRGKNIELELQEAIQQSKIAIIVFSKNYAWSRWCLDELVKIM
ECKRNGDCIVFPVFYHVDPSEVRNQTGSFAAAFVEHEKHYKEEWVNGWRIALKEVANLAGMDLG--DGYEAQFVQSILEN
VSKNL
>Eucalyptus|Eucgr.H02032.1.p_73_243
YDVFLSFRGPDVRNHFLSHLYAALDQVGISTYIDNEELRKGEQISPALMKAIEESQIAIVVFSENYASSTWCLEEISKIM
ECKEKKGLKVLPVFYKVEPREVRGQKQSYGKAMGEHEIKFGKNQVKRWKKALYDAGGLSGWPYTDGY--EAGLIQRIVQE
ISTQL
>Prunus|Prupe.8G117300.1.p_17_187
YDVFISFRGADTRDTFTSHLHAALVRKKIQTYM-DCRLERGDKIGPSLLQAIKESKLSLIVFSKNYAFSTWCLDELMHIL
GCKKSYGQIVIPIFYDTDPSQVRKQHESYRDAFAQLEERFEDNKVLMWRNALKEAANMSGFDSKRT-RAEADFIEEVAED
VLTKL
>Pinus|PITA_000077994-RA_32_124
YQVFINHRGPDVKKGLASHIY-----H--RTFLDQQELQQGENMTPQIEGAIRTASVHLAILSPTYAESRWCLNELVLML
E---S-GAKIIPIFYNVSPGELR--------------R------------------------------------------
-----
>Pinus|PITA_000077994-RA_147_210
-------RD---------------------------E-S-G-----------------------GYARA---LRMLAK--
K----------P---RHD-------SN----------------TINRWKDALFSVAEISGFELNACNGDEGQLVEEVVQK
VLQ--
>Pinus|PITA_000077994-RA_684_804
FDVFINHRGPDVKRTLATALYHCLTQHDLRVFLDEQELQEGENITPQIESAIRTASVHVAIFSPGYADSRWCLDELVLML
K---S-RSTIIPVFYGVQPSELRRKNGVYSRSLCVLE-------------------------------------------
-----
>Phaseolus|Phvul.010G136800.1.p_13_194
YDVFVSFRGADTRTNFTNHLLNALTQKSISVFIDY-ELTKGDYIWPVLARAIEGSRVSIVVISENYASSSWCLKELEHIL
QFRRTRGMVVIPVFYEVDPSHVRKLSGSFDKSFAKHELEAHRKDVSRWKAALKQAANISGWDSRSYN--EATFIQNLVND
VLQKL
>Prunus|Prupe.8G026500.1.p_19_188
YQVFLSFRGEDTRRGFTDYLYKQLDWRGIRTFRDDPDLERGTDINPELLTAIEQSRFAIIVLSTNYASSSWCLRELTHIV
ESKEKE-R-IFPIFYDVDPSDVRHQRGSFGTAVINHERNCGEDEVLEWRNALKIVANLAGWNSKDY-RYDTELIKKIVDA
VWDKV
>Populus|Potri.019G001600.1_21_192
YDVFLSFRGEDTRKNFTDHLYFALKDAGINTFRDDNELRSGEDISTELLQAIQKSRISVILFSRNYANSRWCLEGLVKIM
ECWRSWRQLVFPIFYDVDPSDVRKQTGSFAEAFSGHEERFQTDKVATWRMALTEAANLSGWDLRNVDGHEAKFIKKIVGE
ISREL
>Arabidopsis|AT4G16900.1_12_177
YDVFPSFSGVDVRKTFLSNLLEAFDRRSINTFMDH-GIERSRTIAPELISAIREARISIVIFSKNYASSTWCLDELVEIH
NRLNDWGQLVISVFYDVDPSEVRKQTGEFGDVFKKTEDK-EEDQKQRWMQALVDITNIAGEDLRNGP-SEAAMVVKIAND
VSNKL
>Phaseolus|Phvul.003G269200.1.p_13_188
HDVFISFRGTDVRRGLLSHLKRELDRKNIDAYV-DERLDKGGEISSKLLRAIEGSQVLLVVFSKDYASSQWCLKELAKMV
ECMESK-QIVLPVFFNVDPSDVRHQNGDYGDALAKHEEKFKGNKVQSWRSALKKAGSLSGFHPTNYN--ESDLVYEIVEY
ISAKL
>Prunus|Prupe.8G173700.1.p_53_222
YDVFLSFRGEDTRDTFTSHLHKDLLRKNIDTYI-DRRLERGDEIAPALLKAIERSKIALVIFSKDYASSTWCLKELVHIL
GCKKSHGQIVIPIFYRIDPSHVRKQQGTCALEDRPLKRS----EVANRRAALEEAANMSGFHSSKT-RTEADFVEEVVQD
VLTKL
>Nymphaea|GWHPAAYW024267_122_278
-DVFLSFIVEDTGNTFAGHLCAALEVGGIRTFMDE-RLQKGDQI-EDMLGYIVKSKIFVPIFSRRYAQLWWCQKEVAKAV
ET----KRLILPVYFDVEPADVRNQRGQYEDAFQRHDKRLSEETVSEWRDALRRASDFLGYSLAT-QGHEAELIEMIARR
I----
>Nymphaea|GWHPAAYW024267_560_681
FDVFLSFRGRDTRKTFTGHLYAALTRRRIHTFIDYKCLKKGESI-HKLLEYIDKSKIFVPIISEAHSGASW---------
-------RLTIPVFFDVEPFAVKNQSGPFEDAFREHTKNLSEKTVKQWRDSLSD--------------------------
-----
>Prunus|Prupe.8G185300.1.p_8_169
YDVFLSFRGEDTRKTFTDHLYTAFVNAGFRTFRDDDELERGEDIKPELQRAIQQSRSSVIVFSKNYASSRWCLDELVMIL
ERKRTSDHVVLPVFYDVDPSQVRKPTASLATAFVK-----NGSKVEKWRAALTEVADLAGMVLQNQDGHESKFIKKIVKV
IEG--
>Populus|Potri.T154200.1_20_186
YDVFLSFRGKDTRNNFTSHLYSNLEQRGIDVYMDDSGLERGKTIEPALWQAIEDSRFSIVVFSRDYASSPWCLDELVKIV
QCMKEMGHTVLPVFYDVDPSEVADQKGNYKKACIEHKEKHSGNKVKCWSDCLSTVANLSGWDVRN--RDESQSIKKIVEY
IQCKL
>Populus|Potri.T161100.1_16_150
YDVFLSFRGKDTRNNFTSHLYSNLVQRGIDVYMDDRGLERGKTIEPALWKAIEDSRFSIVVFSRDYASSPWCLDELVKIV
QCMKEMGHTVLPVFYDVDPSEVADQKGNYKKAFIEHKEKLSENRVKCWSDCLS---------------------------
-----
>Eucalyptus|Eucgr.H02019.1.p_28_195
YDVFLSFRGPDVRNHFLSHLYAALDQVGISTYIDNEELRKGEQISPALMKAIEESQIAIVVFSENYASSTWCLEEISKIM
ECKEKKGLMVLPVFYKVEPREVRGQKQSYGKAMGEHEVKFGKNQVKRWKKALYDAGGLSGWPYTDGN--EVGFIQHIVQE
ISTQL
>Phaseolus|Phvul.004G139900.1.p_11_172
YDVFLSFRGKDTRYAFTANLFKALDDKGIHSFFDDDKLESGEEITATLVKAIEESRIAIVVLSPNYASSSFCLDEIATIL
HC-KTKGLLVIPVFYNVDPSHVRHQKGSYEEALAKHQKRFKAKKLQKWKLALRQVADLSGYHFLDG-GYEYKFIGNIVDS
V----
>Prunus|Prupe.8G117700.1.p_15_188
YDVFISFRGADTRDTFTSHLKAALGRKKIETYM-DDKLGMGDKIGPALLQAIEKSKVSLIVFSKNYAFSTWCLDELAHIS
ECKKRYGQIVIPIFYGIDPSQVRKQQDSYAVAFAQLEERFEDNKVLMWRNALKEAADMSGFDSKRT-GTEADLIEKIAED
VLTKL
>Prunus|Prupe.2G113200.1.p_24_193
YDVFLSFRGVDTRNSFLSHLYHELQHRCIKTFMDDPKLERGTTISSELFKAIQESRLAIVVLSPNYASSSWCLDELTNNL
QCMKSND-TVLPMFFNVDPSDVRIQSGIFAGAFAEHEKRFREDKVKRWRAALTEVANLSG-----------KLIEKIVEW
VWRKV
>Prunus|Prupe.8G111500.1.p_26_206
HDVFLSFRGEDTRYNFTDHLHKNLVQRGIRTFI-DDELPRGEEISQALLDAIEGSRCSIIVFSENYASSKWCLDELVHII
QCRKSKQQMVWPVFYKVDPSDVRNQRGSYGEALNNHESKFEDNKVLRWKETLTEAANLSGSHYLEG--PETEFIQNIVNE
ISLQV
>Linum|Lus10006929_20_195
YDVFLSFRGEDVRGRFVDHLYARLHTLKVNAFMDDKKLSRGKVIEDSILKAIERSRISVIVFSPGFADSDWCLDELVKIV
RCITSFGHVAIPIFFHVSPDDVAAQAGVYKKAFAQHAKVFTKQRVDGWRKALTTLSRISGWPFSEKS--EAKLVEDISTA
IQKKL
>Populus|Potri.011G013400.1_18_183
YQVFLSFRGEDTRKNFTDHLYKALVHAGFHTFRDDDEIRRGKNIRLELQKAIKQSKIAIIVFSKNYAWSKWCLDELVKIM
ERKRNAECIVFPVFYHVDPSEVRNQTGSFAAAFVEHEKHYKEERVNGWRIALKEVANLAGMDLG--DGYEAQFVQSIVEN
VLKNL
>Eucalyptus|Eucgr.E02190.1.p_12_182
YDVFLSFRGTDVRNSLISHLYQALDQNGIYTFRDSEELRKGDQISATLMKAIEESCIAIIVFSENYASSWWCLEETAKIM
ECKEQKDLTVLPVFYKVDPREVREGRKSYREALDKHEDKFKNDKVKKWKKALFDAGNLSGWHLNDED--ESKLILQIVKE
ISNHL
>Prunus|Prupe.8G027100.1.p_19_189
YEVFLSFRGEDTRRGFTDYLYKQLDWRGIRTFRDDPDLQRGADINPELLTAIEQSRFAIIVLSTNYASSSWCLRELTHIV
QSKEKE-R-IFPIFYDVDPSDVRHQRGSFGTALVNHERNCGEDEVLEWRNALKKVANLAGWNSKDY-RYDTELITKIVDA
VWDKV
>Prunus|Prupe.6G083100.1.p_21_192
YDVFLSFRGKDTRKTFTDHLYAAFVEKGFPTFRDKEEVERGEGIKPELQKAIQQSRSSVIVFSKDYASSGWCLDELVFIL
EHKRSSDHVVLPVFYDVDPSHLRHQTGRVGEAFSWHEE--NQDKIKQWRAALREVADLSGMVLKNEDGYESKFVNQIIRE
IDDKL
>Arabidopsis|AT4G16960.1_13_178
YDVFPSFSGVDVRKTFLSHLIEALDRRSINTFMDH-GIVRSCIIADELITAIREARISIVIFSENYASSTWCLNELVEIH
KCHKDLDQMVIPVFYGVDPSHVRKQIGGFGDVFKKTEDK-PEDQKQRWVKALTDISNLAGEDLRNGP-SEAAMVVKIAND
VSNKL
>Phaseolus|Phvul.005G016500.1.p_21_188
YDVFLSFRGEDTRRSFTGFLYHGLRQSGINVFIDDDKLRRGEELSLALLAAIEESRIAIIVFSQNYASSTWCLDELAKIL
ECYKTRGQLVWPVFFHVDPSEVRHQRGSFGTAMAKHEVRFKGNKMQKWKRALFEAANFSGWTLENG--YE-QLIQEIIKE
ASEKL
>Linum|Lus10030839_16_188
YDVFLSFRGLDTRHGFISHLYNALQLKGISTFKDDLKLERGKSISPEILRAIQRSRFSIVVFSRDYASSPWCLEELETII
QCMEEKKEAVLPIFYGVDPSDVSEVKNSYAESFAKHEKDLDLDMLRSWKSALNKATELSGWDSRN--RDEPTLINEIVAD
VLSKL
>Prunus|Prupe.8G046700.1.p_20_185
YDVFLSFSGEDTRKRFTAHLYEELKYLGIRTFLDNPELEIGKPIPAELSSAITESRLAIIVISPNYASSTWCLDELLQIL
QCMEARD-TVLPIFYDLEPSDVRKQTGSLAKAFSDHEKRF--DKLRDWKAALTKVANLIGWTAKDKD--EPGLIKEIVQK
VQTKV
>Populus|Potri.T047900.1_13_184
HDVFLSFRGTDTRNSFTSHLYDALQRNQINAYI-DDKLDGGEKIEPAILERIEESYISVVIFSENYAYSTFCLRELSKIL
ECMETKQQMVLPVFHQLDPCQVQNLTGSYGDALCKHEKDCGSKEVESWRNALKEIANLKGWNSNVI--DETKLIQEIVSD
IQKKL
>Eucalyptus|Eucgr.H00839.1.p_13_178
YDIFLSFRGTDVRKNFLSHLYTTLNQKGLSTYIDNKEMRKGEEIRLALMKAIEESHFAIIIFSKNYASSQWCLEELVKIK
ECKVRKDLIVLPVFYKVEPREVKKMVGSYGRAMAEHESKLGKYKVTRWRKALSNIGNLCGWHLNDEV--EAEFIEKIVNK
ISMQL
>Populus|Potri.017G011800.1_21_191
HHVFLSFRGEDTRVGFTSHLHAALERKNILTFI-DNDLRRGEEISPSLVKAIEDSMLSVIIFSQNYASSKWCLDELLKIL
ESRKVRGQIAIPVFYEVDPSDIRKQSGSFGDVFAQ---LVKRKEEQCFRAALNEAANISGHDSRKI--SESKFIEVIVED
ILNKL
>Populus|Potri.T039900.1_18_185
YQVFLSFRGEDTRKNFTDHLYMALVQAGIHTFRDDDEIRRGENIDFELQKAIQQSKISIIVFSKDYASSRWCLDELVMIM
ERKRNDDCIVLPVFYDVDPSQVGRQTGSFAAAFVKHEKSFNEERVSGWRIALKEVTDLAGMVLG--DGYEAQFVQSIVEK
VSKKL
>Linum|Lus10015453_67_232
YEVFLSFRGPDTRLTFTDFLYTYLVQAKIRTFRDDDDLRKGHTIGPELVKAIHESKIGIPIFSPNYASSKWCLQELAEMV
DC-KRNGQVILPVFYYVDPTDVRHQTGTYKHAFEQHDKKFKKETVDKWRSALAEVGALKGWVVKD--NGQGATIEKVFSD
VWSTL
>Populus|Potri.013G037300.1_36_203
HDVFLSFRGEDTRRNFTDHLYNALVQAGVHTFRDNDHLPRGEEISSQLLEAIRGSKISIVVFSKGYATSTWCLEELANIM
GCRKKKHQVVLPVFYDIDPSDVRKQKRSFAEAFQTHE-HFKEDKVNRWRKALREASTLSGWDL-NTNRHESDFIRNIVKD
VLGKL
>Populus|Potri.011G013700.1_18_183
YQVFLSFRGEDTRKNFTDHLYKALIHAGFHTFRDDDEIRRGKNIRLELQKAIKQSKIAIIVFSKNYAWSKWCLDELVKIM
ERKRNAECIVFPVFYHVDPSEVRNQTGSFAAAFVEHEKHYKEKRVNGWRIALKEVANLAGMDLG--DGYEAQFVQSIVEN
VLKNL
>Solanum|Solyc11g011080.1.1_88_261
YDVFLSFRGKDTRRNFTSHLYERLDNRGIITFLDNKRLENGDSLSKELVKAIEESQVAVIIFSKNYAESRWCLNELVKIM
ECNVK-GQLVIPVFYDVDSSHVRNQSESFADAFTKHKLRYENDKMQRWRTALRDAADLKGYDIRDW---ESECIGDLVNR
ISPKL
>Prunus|Prupe.8G179500.1.p_18_193
YDVFLSFRGEDTRDAFTSHLHKALLGKNIDTYI-DNRLGKGDDIGPTLLEAIEKSKLALVIFSKDYASSTWCLKELVHIL
GCKKSYGQIVIPIFYRIDPSHVRKQQGTYALEDRPLKRS----EVANWRAALEEAANMSGFHSSKT--TEADFVEKVVQD
VLTKL
>Prunus|Prupe.8G034700.1.p_24_161
HDVFLSFRGEDTRLSFVSHLYHELQFRGIKTFKDDPKLERGTPISSELFNAIEESRLAIVILSPNYASSSWCLDELTKIL
QCMKSKG-TILPVFSNVDPSHVRKQSGSFADAFAEHEKRFREDMVKCWRDALTE------------------------DF
V----
>Populus|Potri.T037600.1_18_179
YQVFLSFRGEDTRKNFTDHLYTALVQAGIHTFRDDDEIGRGENIESELQKAIQQSKIAIIVFSKDYASSRWCLDELVMIM
ERRRTADCRVLPVFYDVDPSQVRKQTGSFAAAFVEHEKRFKEERVNGWRIALKEVADLAGMVLG--DGYEALLVQCIVEK
V----
>Populus|Potri.T069500.1_18_183
YQVFLSFRGEDTRKNFTDHLYKALVDAGFHTFRDDDEIRRGKNIELELQKAIQQSKIAIIVFSKNYAWSRWCLDELVMIM
ERKRNADCIVFPVFYHVDPSEVRNQTGSFAAAFVEHEKHYKEERVNGWRIALKEVANLAGMDLG--NGYEAQFVQSIVEN
VSKNL
>Populus|Potri.004G230000.1_8_171
YQVFLSFRGEDTRKNFTDHLYSTLSKAGIVTFRDDNSIQRGENIELEIEKAIQESQMSVVVLSKDYASSTWCLDELVMIM
DRKRTAGHIVLPVFYDVDPSQVGEQTGNYAEAFAKHQDHFQDDRVEKWKATLKEVAYLGGMVLQ--DRHESQFIGDIVEE
VGKR-
>Prunus|Prupe.8G046500.1.p_20_188
YDVFFSFRGVDTRKGFTAHLYESLLRQGIKTFTSDSERQRGEEISAQLLSAIKESRISIVVISENYACSTWCLDELSKIL
ECSQARD-SVLPIFYDVDPSDLRKQRGTLAAAFVGLEKRFKHEKVVRWRAALKEVASISGWISEDSD--EPELIKEIVAC
ILSRV
>Phaseolus|Phvul.010G101200.1.p_22_181
-HVFLSFRGEDTRRGFTDHLFASLERKGIKTFKDDHDLERGKAISVELMKAIEDSMFALIILSPNYASSTWCLDELQKIV
EC-EKE---AFPIFHGVDPSDVRHQRGSFAKAFQEHEEKFREDKVERWRDALRQVASYSGWDSKD--QHEATLIETIVGH
IQKKL
>Prunus|Prupe.8G112100.1.p_26_199
HDVFLSFRGEDTRYNFTDHLHKNLVQRGIRTFI-DDELPRGEEISQALLDAIEGSRCSIIVFSENYASSKWCLDELVHII
QCRKSKQQMVWPVFYKVDPSDVRNQRGSYGEALNNHESKFEDNKVLRWKETLTEAANLSGSHYLEG--RETKFIQNIVNE
IS---
>Populus|Potri.005G030300.1_13_190
HDVFLSFRGTDTRNSFTSHLYDALQRNQIDAYI-DNKLDGGEKIEPALLERIEESFISLVIFSENYADSTFCLRELSKIL
ECMETKQQMVLPVFYRLDPSHVQNLTGSYGDALCKHERDCSSEEVESWRRASKEIANLKGWDSNVI--DETKLIQEIVTD
IQKKL
>Prunus|Prupe.1G523900.1.p_18_184
YDVFLSFRGEDTRKSFTDHLYTALERHGVLTFKDDPELQKGKAISPELFTAIQESRFALIVLSKNYASSTWCLDELLKIL
ECMEARE-AVLPIFYDVDRSDVRKQTRSFAEAFSKHEEKLRDDKVQMWRDALRKVTNFSGWDSKD--RSESKLIKDIVEV
VGKKL
>Linum|Lus10011104_18_180
YDVFLSFRGADTRHNFTAHLYRALIQRGIKAYRDDNELTRGETIDSSLLQAIESSRFSLVVFSKSYAESPWCLDELVKIV
DCRRRLGQGLLPVFYDVDPSVVAEQSGVYRDAFVEHELRY--SHVQRWKEALEEAGNMSGWDVQNK---QSEVVREIAET
IWLEL
>Prunus|Prupe.1G550800.1.p_27_197
YDVFLSFRGEDTRKTFTDHLYWRLKHARVDVFIDENEIRGGEILPDELKQIIERSRISVIIFSRRYADSIWCLEELEKIM
ECRRTLGQIVLPIFYDVDAEDVRKQTGSFAEAFVRF-HGFKDENIQSWRKSLTEAAGLDGLVF-SKDGYEGVFIRKIIDE
INRKL
>Populus|Potri.001G363400.1_18_183
YQVFLSFRGADTRKNFTDHLYKALIQAGIHTFRDDDEIRRGENIDFELQKAIQQSKISIIVFSKDYASSRWCLDELVMIM
ERKRNDDCIVLPVFYDVDPSQVGRQTGSFAAAFVEHEKSFNEERVSGWRIALKEVADLAGMVLG--DGYEAQFVQSIVEK
VSKNL
>Populus|Potri.T040100.1_18_154
YRVFLSFRGEDTRKNFTDHLYTALVQAGIHTFRDDDEIGRGENIESELQKAIQQSKIAIIVFSKDYASSRWCLDEIVMIM
ERRRTADCRVLPVFYDVDPSQVRKQTGSFAAAFVEHEKHFKEERVNGWRIALKE--------------------------
-----
>Solanum|Solyc07g052770.2.1_11_170
YDIFLSFGGEDTRRTFVSHLYNALEQRGIHAFKDDERLEAGQSIFAELLKAIEDARFAVVIFSKSYASSRWCLEELVHII
KCKNELEQAVIPVFYDVSPADVRHQNSPSVDSFFQHEVKYKDDKVQRWRGAFAEAGNIS----------EAECVKKLVDD
IFPKL
>Eucalyptus|Eucgr.H01427.1.p_8_174
YDVFLSFRGMDVRNNFLSHLYADLDRNGIHTFKDSEELRKGEEISPALMTAIEKSRIAIIIFSEDYASSRWCLEELATTM
ECKARKELIVLPVFYKVEPREVRRRIKAYGRAMAKHETKYGKDTVKRWKKALFDAGNLSGWDYNNED--EAKFIRGIVEQ
VSSYL
>Populus|Potri.011G013200.1_18_183
YQVFLSFRGEDTRKNFTDHLYKALVDAGFHTFRDDDEIRRGKNIQLELQKAIQQSKIAIIVFSKNYAWSRWCLDELVKIM
ERNRNADCIVFPVFYHVDPSEVRNQNGSFAAAFVEHEKHYKEERVNGWRIALKEVANLAGMDLG--DGYEAQFVQSIVEN
VSKNL
>Arabidopsis|AT5G36930.2_17_178
YDVFVSFRGADVRKNFLSHLYDSLRRCGISTFMDD-ELQRGEYISPELLNAIETSKILIVVLTKDYASSAWCLDELVHIM
KSHKNNSHMVFPIFLYVDPSDIRWQQGSYAKSFSKHKNSHPLNKLKDWREALTKVANISGWDIKN-N--EAECIADITRE
ILK--
>Prunus|Prupe.8G005200.1.p_23_187
YDVFLSFRGEDTRNTFTDHLYHALLQRRVIVYRDN-ELKRGDNISQVVYKALEQSRISIVILSSNYANSKWCLDELSKIV
ECMNGMRQRVLPVFYDVEPSEVRKQTGTFGNAFAEHEQVF-RDKVLRWRDALYQVANLSGFVI---NRYESEVISQILKM
VLNAL
>Populus|Potri.005G062700.1_13_145
YDVFLSFRGADVRHNFLRHLYDALDQNEIETFI-DYKLGAGEEISRILLEKIEQSNVSIVIFSKNYADSPWCLEELEKIL
ECRQTLQQIVIPVFYHVDPTHVRELSNSYGNALSEHQKKISSDKVDNWKRVLI---------------------------
-----
>Eucalyptus|Eucgr.E02234.1.p_10_179
YDVFLSFRGADLRNNFIGHLYQALYRIGIYTFRDSEELKKGDQISPVLMKAIEESCIAIVVFSKNYASSRWCLKELVKII
ECKEQKNLTVLPVFYKVDPREVRGCKNSYQRALAKHESKFGKENVKRWKKALSDAGNLSGWHLNDGD--ESELIQEIVEK
ISTYL
>Eucalyptus|Eucgr.E03277.1.p_10_142
YHVFLSFRGTDVRHGFLSHLYVALDQKGIYTFVDSEELRKGEEISPTLVRAIEESRIAIIVFSENYASSPWCLEELLKIM
ECKEQNNLMVFPVFYKVEPREVRGGRESYKRAMDNHESKFGK-KVKRWKKAL----------------------------
-----
>Populus|Potri.001G028700.1_17_183
YDVFLSFRGADTRKNFTGHLYMALQGAGIRTFRDEDEIEGGEHIGFKITKAIQESKMSLVVFSRDYASSKWCLEELLMIM
KRRETIGHIVLPVFYEVDPDDVSMQTGFFAEAFASHEKNFMDNDMEEWREALRKVADLKGPVLR--DRYEAQFIQDIVKE
VGKKL
>Solanum|Solyc07g052780.2.1_11_147
YDIFLSFRGEDTRRTFVSHLYNALEQRGFHAFKDDERLEAGQSISAELLKAIEDARFAVVVFSKSYASSRWCLEELAHII
KCKMELEQVVIPVFYDVSPSDVRHQNSPFADSFFQHEVKYKDDKVQRWRGEFAE--------------------------
-----
>Eucalyptus|Eucgr.C03460.1.p_14_183
YDVFLSFRGEDTRNGFTSYLHAALDQRGIAAFMDEEELWKGEEIAPAILRAIGESRISIVVFSKNYASSSWCLDELVRIV
ECRDTMGQMVWPVFYKVDPSDVRKQRRRYGRALIDHEERLKSNKVKRWREALTEAANISGWHLV--DQRESNVIQSIVRR
VWAQV
>Populus|Potri.T047500.1_2_178
HDVFISFRGTDTRYSFTSHLYDALQRKQIDAYI-DDKLDGGEKIEPAILEGIEESFISVVIFSENYADSTFCLRELSKIL
ECMETKQQMVLPVFYRLDPCQVQNLTGSYGAALCKHEKDFGSKEVESWRHALKEIANLKGWNSKVI--DEIKLIEEIVSD
IQKKL
>Prunus|Prupe.8G005600.1.p_22_198
YDVFLSFRGTDTRTGFTDHLYAALNRKGIITFRDDEKLKKGKSIS-ELFNAIEESRYVVAVISSNYADSTWCLEELAKAV
ECKELMGQTLIPIFYHVHPSEVGNQTGSFEIAFSKHEQGFKGNKVKRWRAALSQVAGLSRYHLHN--GYESELIQTVVRN
ISTEL
>Populus|Potri.T047700.1_13_191
HDVFLSFRGADTRKGFTSHLYDALKRSQIDAYI-DNKLDGGEKIEPALLKRIEESFISLVIFSENYADSTFCLRELSKIL
ECMETKQQMVLPVFYRLDPSHVQNLTGSYGDALCKHERDCSSEEVESWGHALKEIASVKGWDSNVI--DETKLIQEIVSD
IRKKL
>Linum|Lus10005588_56_235
YDVFLSFRGADTRGNFTSHLYAALRGRRILSYIDDVNLRRGQDITDSLLKAIEHSKIAVVVLSENYASSGWCLDELVKIL
HCRNRFDQVVLPVFYGVTSSHVRNQTGSYGVAFAKHRMSP---KLKIWSAALKEVASIPGCYLQSR---DAELVKKVVET
VLTTL
>Prunus|Prupe.2G055500.1.p_44_215
YDVFLNFRGEDTSTNFTDHLDKALSDKGIYTFI-DGELTRGDQISPALVKAIEESRISLIVFSENYASSRWCLDELVEIF
RCKESKQQIVLPIFNKVDPSHVRDQTSKFGDAFKGLESKFKDNKVLIWREALTKAANLSGHPFKDGFKYEATFINNIVDG
IL---
>Prunus|Prupe.8G108700.1.p_3_137
YDVFLSFRGEDTRFNFTDHLYSNLTRKGIRTFI-DDGLKRGEEISRALLRAIEESKTSIIVFSENYASSKWCLDELVKIL
ESKETREQMVWPVFYKVNPSDVRHQRGSFGQALADYECEFKDDKVQRWRRSLTK--------------------------
-----
>Eucalyptus|Eucgr.H02061.1.p_34_191
YDVFLSFRGTDVRNNFLSHLYAALDQKGIYTYVDSKELQKGKRITPSIINAIEDSRIAIIVFSENYASSPWCLEEVEKIM
ECKEQRGLTAFPVFYKVEPKEVRTPRGSYQEAMVKHDSKFGRDKVKRWEKALYDAGSLSEWDLND----EA------LCK
ISMQL
>Populus|Potri.T067500.1_18_154
YQVFLSFRGEDTRKNFTDHLYKALVHAGFHTFRDDDEIRRGKNIRLELQKAIKQSKIAIIVFSKNYAWSKWCLDELVKIM
ERKRNAECIVFPVFYHVDPSEVRNQTGSFAAAFVEHEKHYKEERVNGWRIALKE--------------------------
-----
>Eucalyptus|Eucgr.E03284.1.p_10_177
YHVFLSFRGTDVRHGFLSHLYAALDQKGIHTFVDHEELRKGEEISPTLMRVIDESRIAIIVFSENYASSPWCLEELLKIM
ECKEQNGLKVFPVFYKVEPREVRGGRESYKKAMDNHESKFGKDKVKKWKKALLDAGNLSGWHFNDRDRDEAELIQSIVKE
LSIC-
>Eucalyptus|Eucgr.H01834.1.p_13_174
HDVFLSFRGTDVRNNFLSHLYTALYQNGISTYIDSKEMRKGDQIRSALMKAIEESQFAIIIFSKDYASSSWCLKEVAKIM
ECKTQKDLIVLPVFYKVEPREVRWGRGSYGRDMAKHESDFGKNKVKRWEKALFDASELSGWTLNDED--EAEIIKKIVKD
IS---
>Populus|Potri.011G014100.1_18_154
YQVFLSFRGEDTRKNFTDHLYKALVDAGFHTFRDDDEIRRGKNIELELQKAIQQSKIAIIVFSKNYAWSRWCLDELVMIM
ERKRNADCIVFPVFYHVDPSEVRNQTGSFAAAFVEHEKHYKEERVNGWRIALKE--------------------------
-----
>Nymphaea|GWHPAAYW011586_3_88
--------------------------------------------------------------------------------
ECKDGGERLIVPVFFDVNPKDVRHQSGPFKAAFLKHKKE-RREEVDGWKRALEYVGGISGYDLKAYNGNQSELVSSMVEK
I--Q-
>Nymphaea|GWHPAAYW011586_1493_1657
YDVFLSYRGEDTRKNFAGLFRHILDQKGIHAFFDDLDLQKGEKI-EEILDAISRSRFLVPIFSQNYAESKWCLREVAKMV
ECKDGGERLIVPVFFDVNPKDVRHQSGPFKAAFLKHKKE-RREEVDGWKRALEYVGGISGYDLKAYNGNQSELVSSMVEK
I--Q-
>Eucalyptus|Eucgr.E02272.1.p_10_176
YHVFLSFRGADLRKSFVSHLYQALKQKGIHTFRDNEELEKGDEISPVLMKAIEESCIAIIVFSDDYASSRWCLEELAKIM
ECREPKNLTVLPVFYKVDPREVREGRNSYQRALNKHESKLGKNKVLRWKKALFAAGNLSGWHLNDGD--ESKLVQRIVIF
ISTQL
>Eucalyptus|Eucgr.H01711.1.p_47_232
YDVFLSFRGTDVRNNFLSHLYAALDQKGIYTYIDSEELRKGEQITPALIKAIEESCIAIIIFSEDYASSPWCLEEVEKIM
ECKEQRGLTVFPVFYKVDPREVRTPRGNYREAMVKHENKFGRDKVKRWEKALLDAGSLSGWKFKDNQEAEADLIKRIVQE
ISMQL
>Eucalyptus|Eucgr.E02612.1.p_11_181
YDVFLSFRGSDVRKSFLSHLYQALDQNGIYTFQDSEELRKGDQISATLMKAIEESCIAIIIFSEDYASSWWCLEEMAKIM
ECKEQKELTVLPVFYKVDPREVREGRESYRKALDKHEDKFKKDKVKKWKKTLFDAGNLSGWHLNDED--ESKLILQIVKE
ISTHL
>Populus|Potri.019G097800.1_36_209
HDVFLSFRGEDTRVGFTSHLHAALDRKQILTFI-DYQLVRGDEISASLLRTIEEAKLSVIVISENYASSKWCLEELAKII
ERRRNNRQIVIPVFYKVDPSHVRNQTGSFGDAFAR---LIRNKEVQSFREALTDAASLSGWNLGNS--LESEFIEKIVGD
VLEKL
>Prunus|Prupe.8G111200.1.p_27_206
HDVFLSFRGEDTRYNFTDHLHKNLVQRGIRTFI-DDELPRGEEISQALLDAIEGSRCSIIVFSEKYASSKWCLDELVHII
QCRKSKQQMVWPVFYKVDPSDVRNQRGSYGEALNNHESKFEDNKVLRWKETLTEAANLSGSHYLEG--RETEFIQNIVNE
ISLQV
>Populus|Potri.019G097500.1_21_193
YDVFLSFRGEDTRVGFTSHLYAALKREQILTFI-DNQLVRGDEISASLLRTIEEAKLSVIVFSANYASSKWCLEELAKIF
ERRKNNGQIVIPVFYQVDPSHVRNQAGSFGDALAR---LIKEKTEQSFGDALTDAANLSGWRLGNS--LEAEFIEKIVGD
VLEKL
>Populus|Potri.006G270000.1_18_183
YQVFLSFRGEDTRKNFTDHLYKALVHAGFHTFRDDDEIRRGKNIQLELQKAIQQSKIATIVFSKNYAWSRWCLDELVKIM
ERKRNGDCIVFPVFYHVDPSEVRNQTGSFAAAFVEHEKHYKEERVNGWRIALKEVANLAGMDLG--DGYEAQFVQSIVEN
VSKNL
>Populus|Potri.017G105300.1_79_244
-----CFRGKDTRNNFTSHLCSNLAQRGIDVYVDDRELERGKTIEPALWKAIEESRFSVIIFSRDYASSPWCLDELVKIV
QCMKETGHTVLPVFYDVDPSEVAEQKGQYEKAFGEHEQNFKENKVRNWKDCLSTVANLSGWDVRD--RNESESIKIIAEY
ISYKL
>Solanum|Solyc01g102840.2.1_10_191
FHVFLSFRGEDTRKNFTDHLYTALINAGIRTFRDDDEIRRGENIESELQKGIRESKISLIVFSKDYASSRWCLDELVNIL
DRRKKEGHTVLPVFYTVSPEDVQNQSGSFAEAFVNHEKRGNAEKMEKWRLALKEVAELEGMCLAKEDGHEAKFIQKIIKE
ILKRL
>Phaseolus|Phvul.005G030500.1.p_12_178
YDVFLSFRGEDTRFGFTGHLYNALRQRGIRTFMDHEELERGEQISATIFKAIEESRMAIVVFSKDYASSTCCLEELLKIL
DCKKTKKLRVYPIFYNVDPSEIRHQSGSYGEQLANHENKMRYTKVKNWRLALHEAANLVGWHHKEG-GYEYELITEIVDK
VGISK
>Nicotiana|NbD006059.1_13_194
FHVFLSFRGEDTRKNFTDHLYTALINAGIRTFRDDDEIRRGENIESELQKGIRESKISLIVLSKDYASSRWCLDELVNIV
DRRKKEGHTVLPVFYTVSPEDVENQTGSFAEAFVNHEKRGNAEKMDKWRVALKEVAKLEGMCLAKEDGHEAKFIQKIIKE
ILKRL
>Populus|Potri.011G013900.1_18_154
YQVFLSFRGEDTRKNFTDHLYKALIHAGFHTFRDDDEIRRGKNIRLELQKAIKQSKIAIIVFSKNYAWSKWCLDELVKIM
ERKRNAECIVFPVFYHVDPSEVRNQTGSFAAAFVEHEKHYKEKRVNGWRIALKE--------------------------
-----
>Prunus|Prupe.8G027300.1.p_19_189
YEVFLSFRGEDTRRGFTDYLYKQLDWRGIRTFRDDPDLQRGADINPELLTAIEQSRFAIIVLSTNYASSSWCLRELTHIV
QSKEKE-R-IFPIFYDVDPSDVRHQRGSIGAALVNHERNCGEDEVLEWRNALEKVANLAGWNSKDY-RYDTELITEIVDA
VWDKV
>Prunus|Prupe.2G112700.1.p_35_175
YDVFLSFRGVDTRNSFLSHLYHELQHRCIKTFMDDPKLERGTTISSELFKAIQESRLAIVVLSPNYASSSWCLDELTNNL
QCMKSND-TVLPMFFNVDPSDVRIQSGIFAGAFAEHEKRFREDKVKRWRAALTEVANLS---------------------
-----
>Eucalyptus|Eucgr.E02138.1.p_11_181
YDVFLSFRGTNVRKSFLSHLYRALDQNGIYTFQDSEELRKGDQISTTLMKAIEESCIAIIIFSEDYASSWWCLEEMAKIM
ECREQKDLTVLPVFYKVDPREVREGRESYRKALDKHEDKFRKDKVKKWKKALFDAGNLSGWHLNDED--ESKLILQIVKE
ISTHL
>Linum|Lus10014671_20_192
YDVFLSFRGEDVRGRFVDHLYARLQTLKVNAFMDEKKLSRGKVIEDSILKAIERSRISVIVFSPRFADSDWCLDELVKIV
RCITSFGHVAIPIFFHVSPDDVAAQAGVYKKAFAQHAKAFTKSRVDDWRKALTILSGISGWAFGDKS--EAKLVEDISTA
VQKKL
>Eucalyptus|Eucgr.L01349.1.p_13_182
YDVFLSFRGPDVRNHFLGHLYVALDQAGISTYIDDEELGKGEQISPALMKAIEESQIAIVVFSEDYASSSWCLEELTKIM
ECREQEGLKVFPVFYKVEPREVRWQRQSYGEAMAKHEVKFGKDKVKRWKKALCDAGNLSGEHFTDGY--EAGLIQHIVQE
ISTQL
>Eucalyptus|Eucgr.H02067.1.p_10_175
YDVFLSFRGTDVRNNFLGHLYTALDQKGIYTYIDSEELQKGEQITPALIKAIEDSRIAIIIFSEDYASSTWCLEEVAQIM
ECKEQRDLVVFPVFYKVDPREVRTPRESYRKAMVKHERKFGRDKVKKWKKALFDAGSLSGWDLKDKD--EADLIKRIVQE
ISMQL
>Eucalyptus|Eucgr.E02219.1.p_11_180
YDVFLSFRGTDVRKSFLSHLYQALDQNGIYTFQDSEELRKGDQISAALMEAIEKSCIAIIIFSEDYASSWWCLEELAKIM
ECKEQKDLTILPVFYKVDPREVREGRESYRRALDKHESKFEKDKVKRWKKALFDAGNLSGWHLNDGE--ESKLILQIVKE
ISTHL
>Arabidopsis|AT4G14370.1_2_145
-------------------------------FDDQ-EIERSQTIAPALIKAIKESRISIILLSKNYASSSWCLDELLEIV
KCKEAMGQIVMTVFYGVDPSDVRKQTGEFGRSFNETSRS-TKEKRRKWSQALNHVGNIAGEHFQNWD-NESKMIEKISRD
ISNKL
>Prunus|Prupe.4G227000.1.p_14_178
HDAFLSFRGEDTRTSFTDHLY-ALIQKGIRTFRDEENLKRGKSIGPVLLKAIEESRFAVVILSEDYASSGWCLDELAHIV
ECKKEKEREIFPVFYHIKPSEVRNQTGNFSQAFAKHEENFKGNKVDKWRKALGEIADIRGWVL-DKDSKEAEVTQAIAEK
IST--
>Phaseolus|Phvul.010G061333.1.p_20_188
YDVFVSFRGEDTRNSFTGFLFGHLCTKGINVFKDDEDLKKGESIAPELLQAIQASRLFIVVFSENYASSTWCLRELAEIR
NCVETSRPVIIPIFYDVDPSVVRKQSGSYEKAFADHEKRFRKDEVQRWREVLTQVANIAGWDIRN--KSQCEQIGEIVQT
IINIL
>Prunus|Prupe.2G068900.1.p_24_194
YDVFLSFSGADTRTTFTDHLRNALVGKGIHTFIDDDELPRGEQIKPALVKAIEDSRISVIVFSENYASSRWCFDELVEIL
RCKQSKQQIIWPIFYKVDPSHVRNQTSKFGDAFDGLESKFKDDKVLKWRKALTEAANLSGWHFKKG--YEATFINNIVDG
IFSKV
>Eucalyptus|Eucgr.H02207.1.p_17_179
YDVFLSFRGTDVRNNFLSHLETALYQKNISYYIDSKEMRKGDQIRPALTKAIEESQFAIIIFSENYASSSWCLEELAKIM
ECKTQKDLIVLPVFYKVEPREVRWGRGSYGRDMAKHESDFGKDKVKRWKKALFDASELSGWTLNDEV--EAELIKEIVSK
IS---
>Populus|Potri.011G008800.1_18_183
HQVFLSFRGEDTRRKFTDHLYTALVQAGIHTFRDDDEIQRGHNIELEIQKAIQQSKISIIVFSIDYARSRWCLDELVMIM
ERKRTTNSIVLPVFYDVDPSQVRNQTGSFAAAFVEHEKRFKEERVNGWRIALKEVADLGGMVLG--DGYEAQFVQSIVEN
VSKTL
>Eucalyptus|Eucgr.E03285.1.p_5_168
FHVFLSFRGTDVRQGFLSHLYAALDQKGIYTFVDSEELRKGEEISPALMRAIEESHVAIIVFSENYASSRWCLEELLKIM
ECKEQNGLKVFPVFYKVEPREVREGRESYKRAMDNHESKFGKDKVKRWKKALSEAGSLSGWELNDRD--EADLIQCIVKE
LSIR-
>Linum|Lus10013729_53_232
YDVFLSFRGADTRDNFTSHLYSALQGRRVLTYIDDVRLRRGEDISDSLLKAIEESKMAVVVFSENYADSGWCLDELVQIM
RCRKRFGQVVYPVFFRVDPSDVAEQRRSYAAAMNKHRKSA-LTKVGIWRNALVAAADLSGWDLVIK---EAELVRTIVSN
ILTTL
>Eucalyptus|Eucgr.H01829.1.p_49_215
FDVFLSFRGEDVRHGFVDDLHKCLLHRGINAYIDSEDLRPGDQISPALTKAIEESRIAVLVFSKNYASSRWCLDELVKVM
ECKRLKGQLVLPVFYGVEPREVRGQRESFGKALARHEEKLGKDRVVKWRQALIEAANLSGWHYDHGD--GTEFIEKIVKK
ISTTV
>Populus|Potri.011G015400.1_18_183
YQVFLSFRGEDTRKNFTDHLYTTLVQAGIHTFRDDNEIRRGENIDFELQKAIQQSKISIIVFSKNYACSRWCLDELVMIM
ERRRTTSSIVFPVFYDVLPSEVRNQTGSFAAAFVEQEKRFKEERVNGWRIALKEVADLAGMVLG--DGYEAQFVQSIVEN
VSKNL
>Eucalyptus|Eucgr.E03077.1.p_10_174
YHVFLSFRGTDVRHGFLSHLYVALDQKGIYTFVDSEELRKGEEISPTLVRVIEESHIAIIVFSENYASSPWCLEELLKIM
ECKEQNNLMVFPVFYKVEPREVRGGRESYKRAMDNHESKFGK-KVKRWKKALSEAGSLSGWELNDRS--EAELIQCILKE
LSIHL
>Eucalyptus|Eucgr.H02157.1.p_15_176
HDVFLSFRGTDVRNNFLSHLYTALYQNGISTYIDSKEMRKGDQIRPALMKAIEESQFAIIIFSKDYASSSWCLEEVAKIM
ECKTQKDLIVLPVFYKVEPREVRWGRGSYGRDMAKHESDFGKDKVKRWKKALFDASELSGWTLNDEV--EAELIKEIVSK
IS---
>Eucalyptus|Eucgr.E02103.1.p_11_179
YDVFLSFRGVDLRNNFISHLYQALHRIGIYTFRDSEELKKGDQISPVVMKAIEESCIAITVFSENYASSRWCLEELAKII
ECKEQKNLIVLPVFYKVDPKEVRGGRKSYQRALAKHKSKFGKDKVKRWKEALSDAGNLSGWHLNDGD--ESELIQEIVKK
ISTYL
>Populus|Potri.011G009400.1_18_163
YQVFLSFRGEDTRKNFTDHLYTALVQAGIHTFRDDDEIGRGENIESELQKALQQSKIAIIVFSKDYASSRWCLDELVMIM
ERRRTADCRVLPVFYDVDPSQVRKQTGSFATAFVEHEKHFKEERVNGWRIALKEVADLAGMVL-----------------
-----
>Eucalyptus|Eucgr.H02092.1.p_47_216
YHVFLSFRGTDVRNNFLGHLYAALDQKGIYTYIDSEELRKGEQITPALVKAIEDSRIAIIIFSKDYAFSQWCLEEVEKIM
ECKEQRGLTVFPLFYKVEPKEVRTPRGSYQKAMVEHESKFGRDKVKRWKKALYNAGSLSGWDLNDKD--EADSIKSIVRE
ISMQL
>Populus|Potri.019G112600.1_40_212
YDVFLSFRGEDTRVGFTGHLHAALKRKQILTFI-DNQLVRGDEISASLLRTIEEAKLSVIVFSENYASSKWCLEELAKIF
ERRRNNGHIVIPVFYQVDPSNVRNQAGSFGDAFAR---LIKKKKEKSFTDALTDAANLSGWTLRES--PESQFIEKIVGD
VLKKL
>Populus|Potri.005G030700.1_13_180
HEVFLSFRGFDTRNSFTSHLYDALQRNQIDAYI-DNKLDGGEKIEPALLKRIEESFISLVIFSENYADSTFCLRELSKIL
ECMETKQQMVLPVFYRLDPSHVQNLTGSYGDALCKHEKDCSSEEVKSWRRALKEIANLKGWDSNVI--DETKLIQEIVSD
IQKKF
>Eucalyptus|Eucgr.H01736.1.p_9_174
YHVFLSFRGTDVRNNFLGHLYVALDQKGIHTYIDCEELRKGEQLTPALLKAIEDSRIAIIVFSEDYASSPWCLEEVEKIM
ECKEQRGLTVFPVFYKVEPKEVRTPRGSYQEAMVKHESKFGRDKVKRWKKALYDAGSLFGWDLNDKD--EADSIRRIVQE
ISIQL
>Prunus|Prupe.8G021700.1.p_26_207
HDVFLSFRGEDTRRGFISHLDRALAYQAMTTFKHDRDIEVGP-ISPELLTTIEQSHLAIIVLSPNYASSTWCLDELSKIL
ECIQEQDTRILPIFYNVDPSDVRNQRGSFAEAFTKHEERFSEDKVNRWRAALRKVANLSAWDSKN-YRSEAELVEEIVKC
VWKEV
>Eucalyptus|Eucgr.E02152.1.p_11_180
YDVFLSFRGTDVRKSFLSHLYQALDQNGIYTFRDSEELRKGDQISAALMKAIEESCIAIIIFSEDYASSWWCLEEMAKIM
ECKEQKDLTVLPVFYKVDPREVREGRESYKKALDKHEDKFKKDKVKKWKKALFDAGNLSGWHLNDED--ESELILQIVKV
IITHL
>Populus|Potri.T128100.1_31_149
YDVFLSFRGEDARKNFTDHLYFALKDAGINTFRDDNGLRRGEDISTELLQAIQKSRISVIVFSRNYANSRWCLEELVKIM
ECRRSFRQLVFPIFYDVDPSDVRKQTGSFAEAFAGHEEM-----------------------------------------
-----
>Eucalyptus|Eucgr.E02588.1.p_11_172
HDVFLSFRGTDVRNNFLSHLYKALVQNGIDTFQDREKLEKGDQISLVLMKAIEQSHIAIIIFSENYASSKWCLEEVVKIM
ECKEQTDLIVLPVFYKVDPKEVRGGRKSYGRALAKHESIFGKDEVRKWKKALFDAGSLSGWHFNDGD--ESELIQSIVEK
IS---
>Phaseolus|Phvul.010G055200.1.p_21_192
YDVFVSFRGEDTRNTFTSFLFQALRTKGIIVFKDDEDLKKGESIAPELLQAIQASRLFIVVFSQNYASSTWCLRELAEIR
NCIER--RVIIPIFYDVDPSVVRKQGGCYEKAFAEHEKRFGEDEVQRWRQALTQVANLSGWDIRN--KSQCEPIEEIVQN
IINIV
>Eucalyptus|Eucgr.E02141.1.p_11_173
HDVFLSFRGTNVRNNFLGHLYKALNQNGISTFVDSEELRKGDQISPALMKAIKQSCVAIIIFSEDYASSQWCLEELAKLM
ECKEQKDLIVLPVFYKVDPRAVRGGRESYGRALTKHESKFGKNKVKIWKKALLDAGSLSG------D--ESKLIQRIVND
ISTHL
>Eucalyptus|Eucgr.E02164.1.p_10_177
YEVFLSFRGTDVRNTFLGHLYKALHHNGIYTFIDSEELRKGDQTLPALMKAIEESFVAIIVFSKDYASSRWCLEELMKIM
ECKEQKDLTVLPVFYKVDPREVRQGSKSYGKALAKHESKFGKDKVERWKKALFDAGSLSGWHFNDGD--ESELIERIVKE
ISTLL
>Phaseolus|Phvul.004G134300.1.p_18_187
YDVFLSFRGEDTRFGFTGNLYSALSQRGIFTFIDDEALRKGEEITPSLRRAIQESRISIIVFSKNYASSRFCLDELLQII
ECHTKQNMWILPVFYGVDPSHVRHQRGSFREAFAKHEERFKDDKVQQWRLALRHAADLSGLHFKTG-EYESEMMRKITEV
ISTKL
>Eucalyptus|Eucgr.E03084.1.p_10_177
YHVFLSFRGTDVRQGFLSHLYAALGQKGIYTFVDSEELRKGEEISPTLMKAIEESRIAIIVFSEDYASSPWCLEEAVKIM
ECKERMGLIVFPVFYKVEPREVRGGRESYGRAMAKHESKFGKDKVKRWKKALFEASSLSGWELNDRN--EAELIQCIVKE
LSIHL
>Populus|Potri.T067700.1_18_172
YQVFLSFRGEDTRKNFTDHLYKALVDAGFHTFRDDDEIRRGKNIQLELQKAIQQSKIAIIVFSKNYAWSRWCLDELVKIM
ERNRNADCIVFPVFYHVDPSEVRNQNGSFAAAFVEHEKHYKEERVNGWRIALKEVE------------LERQAIKSFLSN
F----
>Arabidopsis|AT1G72840.2_15_182
YDVFLSFRGVDTRQTIVSHLYVALRNNGVLTFKDDRKLEIGDTIADGLVKAIQTSWFAVVILSENYATSTWCLEELRLIM
Q-LHSEEQIVLPIFYGVKPSDVRYQEGSFATAFQRYEDEME-EKVSKWRRALTQVANLSGKHSRNCD--EADMIAEVVGG
ISSRL
>Eucalyptus|Eucgr.H02098.1.p_16_177
HDVFLSFRGTDVRNNFLSHLYTALYQNGIYTYIDSKEMRKGDQIRPALMKAIEESQFAIIIFSKDYASSSWCLEEVAKIM
ECKTQRDLIVLPVFYKVEPREVRWGRGSYGRDMAKHESDFGKDKVKRWKKALFYASELSGWTSNDEV--EAELIKKIVSK
IS---
>Eucalyptus|Eucgr.H02017.1.p_28_198
YDVFLSFRGPDVRKNFLDHLYVALDQAGIFTYIDSEELRKGEQISPALMKAIEESQIAIVVFSEDYASSSWCLEELTKIM
ECREQKGLKVFPVFYKVEPREVRWQRQSYGEAMAKHEVKFGKDKVNRWKKALCDAGNLSGEHFTDGY--EAGLIQRIVQE
ISTQL
>Eucalyptus|Eucgr.H01781.1.p_12_177
YDIFLSFRGTDVRNKFLSHLYAALKQHGLFTYIDSEELRKGEKISPALMKAIEESRVAIIVFSKDYASSPWCLEEVVKIM
ECRVQKDLIVLPVFYEVEPREVKEGRQSYGRAIAKHESKFGKNEVKRWKKALFDAGSLSGWHLNDGV--EAKLIKKIAKE
ISRQL
>Solanum|Solyc11g011350.1.1_55_239
YDVFLSFRGEDTRKTFTGHLYEGLKNRGIFTFQDDKRLEHGDSIPKELLKAIKDSQVALVVFSRNYATSRWCLNELEKIM
ECKEEKGQIVVPIFYDVDPSHVRYQSESFAEAFVKHEVRYKDGKVQGWRNALTAAADLKGYDIRDG---EAEYIQQIVDH
ISSKL
>Arabidopsis|AT1G57630.1_22_153
YDVFPSFHGEDVRKAFLSQLKKEFGRKAINFFVDH-EMERGEFIGPVLKQAIKGSKIALVLLSKNYASSWCCLDELVEIM
K--KESGQTVITIFYEVDPNEVKKQTGDFGKAFKETQGK-TEEKVQTWRKALEG--------------------------
-----
>Populus|Potri.T039600.1_18_154
YQVFLSFRGPDTRKNFTDHLYKALIQAGIHTFRDVDEIRRGENIDFELQKAIQQSKISIIVFSKDYASSRWCLDELVMIM
ERKRNDDCIVLPVFYDVDPSQVGRQTGSFAAAFMEHEKHFNEERVSGWRIALKE--------------------------
-----
>Populus|Potri.011G060600.1_18_185
YQVFLSFRGEDTRNNFTDHLYKALVQAGIHTFRDDDEIRIGENIELELQKAIQQSKISIIVFSKNYAWSRWCLDELVKIM
ERKRNAACIVYPVFYHVDPSEVRNQTGSFAVAFVEQDKRFKEERVNGWRIALKEVADLAGMDLG--DGYEAQFVQSIVEK
VSKKL
>Euryale|Ef6052_220_274
--------------------------------------------------------------------------------
-------------------------RGSFKAVFQKHEKAQNQEEVKKWKEALKIVGNLSGFTLKEKDEKQSRIW------
-----
>Euryale|Ef6052_856_998
FEVFLSFRGVDTRKGFTGHLYEGLQQRGVSTFKDDVNLDKGKEI-DRLLEYIEKSKIFVPIFSQHYADSKWCLKEVTKSI
EC----GKEIVPIFFGVEPSDVQNQKGSFEDAFNKHEKRQNQEEVKKWKEALKIVGNLSGFTLKE---------------
-----
>Linum|Lus10032101_61_226
YEVFLSFRGPDTRLTFTDFLYTYLVQAKIRTFRDDDELRKGGTIGPELIKAIQESKIGIPIFSPNYASSKWCLQELAEMV
RC-KRNGQIILPVFYYVDPTDVRHQTGTYKQAFQQHDKKFSKETVDQWRSALAEVGASKGWVVKD--NGQGATIENVFSA
VWSAL
>Prunus|Prupe.I002300.1.p_18_220
YDVFLSFRGEDTRDAFTSHLHKALLGKNIDTYI-DNRLEKGDDIGPTLLEAIEKSKLALVIFSKDYASSTWCLKELVHIL
GCKKSYGQIVIPIFYRIDPSHVRKQQGTYALEDRPLKR-----EVANWRAALEEAANMSGFHSSKTDRTEADFVEEVAQD
VLTKL
>Populus|Potri.003G084200.1_204_373
YDVFLSFRGEDTRKKFTDHLYTALIHAGIHTFRDNDELPRGEDISSIISRPIQESRIAIVVFSKGYASSTWCLGELSEIL
ACKSAIGQLAVPIFYDIDPSDVRKQTASFAEAFKRHEERFKENMVNKWRKVLVEAANLSGWHLQEMNGHEAKFIEKMVED
VLHKL
>Eucalyptus|Eucgr.H02058.1.p_34_198
YDVFLSFRGMDVRNNFLGHLYAALDQKGIYTYIDSEELQKGDCIKPALMKAIEESCIAIIIFSEDYASSPWCLEEVEKIM
ECKEQRGLTVFPVFYKVDPREVRTPRGSYRKAIKGHERKYGRDKVKRWKKALFDTGSLSGWDLKDK--VEADLINKIVRE
ISMR-
>Eucalyptus|Eucgr.H01702.1.p_64_232
YHVFLSFRGTDVRNSFLGHLYGALDQKGIYSYVDSEELRKGEQITPALIKAIEDSRIAIIVFSEDYASSQWCLEEVEKIM
ECKEQRGLTVFPVFYKVEPREVRTPRGSYRKAMVKHERKFGRDKVKRWKKALYDASSLSGWDLNDKD--EADSIKRIVQA
ISMQL
>Prunus|Prupe.1G120200.1.p_54_194
YDVFISFRGDETRDSFTSHLHKALLRKNIDTYM-DDRLEKGDDIEPALLEAIERSKIALVIFSKDYASSTWCLKELVHIL
GCKKNHGQIVIPIFYRIDPSHVRKQKGTYALEGRELKKRLKGSVVANWRAALKEAANIL---------------------
-----
>Eucalyptus|Eucgr.H01772.1.p_51_221
FDVFLSFRGEDVRHGFVDDLHKCLLHRGINAYIDSEDLRPGDQISPALTKAIEESRIAVLVFSKNYASSRWCLDELVKVM
ECKRLKGQLVLSVFYGVEPREVRGHRESFGDALARHEEKLGKDRVKKWRQALIEAADLSGWPYVDGD--ETEFIEKIAKE
ISNIV
>Linum|Lus10006928_35_206
YDVFLSFRGEDVRGRFVDHLYARLEGLKVNAFMDDKKLSRGEVIEKSILKAIERSRISVIVFSSGFANSEWCLDELVKIV
RC-TNGGHVAIPIFFHVSPDDVAAQAGVYEEAFAQHAKVFKKKRVDNWRKALITVSGISGWAFGVKS--EAKLVEDISTT
IQKKL
>Eucalyptus|Eucgr.E02243.1.p_10_176
YEVFLSFRGTDLRNTFLGHLYKALHHNGIYTFVDSEELRKGDQTLPALMKAIEESFVAIIIFSKDYASSRWCLEELMKIM
ECKEQKDLTVLPVFYKVDPREVRQGSKSYGKALAKHESKFGKDKVEQWKKALFNAGSLSGWHFNDGD--ESELIERIVKE
ISTLL
>Eucalyptus|Eucgr.C01430.1.p_47_205
YEVFLNFRGQDTRKGFTDHLYNGLVDAGISVFKDDNELRQGEKIRPDLLTAIRNSKILIPIISVNYGQSRWCLDELVQIM
ECKKSNGYTVLPIFYKVEPSHVRFQCGSFGDAFRTRSKHFDSMTLEKWKQALNEVSSLK--------GFEGKLVKLVVQQ
VLFEL
>Eucalyptus|Eucgr.L03036.1.p_13_182
YDVFLSFRGKDTRNNFVDHLYKGLDRVGLHVFRDDDEVHEGEKINDKLFQAIENSEISIPILSENYASSKWCLQELVQMI
ECMNKARHVVLPIFYWVEPTNVRHQKGRFGEGFARLSGEYSEKEVEKWKQVLQDVASLKGWEVSETNRKEGKLVEDVVKK
VWEDL
>Phaseolus|Phvul.010G054400.1.p_17_187
YDVFVSFRGEDTRNSFIGFLFQALGTKGINVFKDVEDLKKGESIAPELLQAIQASQVFIIVFSENYASSTWCLRELAEIR
NCDE--RRVIIPIFYDVDPSVVRKQSGSYEKAFAEYEKRFREDEVQRWRQALTQVANLSGWDIRN--KLHCEQIEEIVER
IIKIL
>Linum|Lus10014582_56_222
YEVFLSFRGPDTRLTFTDFLYTYLVQAKIRTFRDDDELRKGGTIGPELIKAIQESKIGIPIFSPNYASSKWCLQELANMV
DC-KRNGQIILPVFYYVDPTDVRHQTGTYKHAFQQHDKKFSKETVDQWRSGLAEVGALKGWVVKD--NGQGATIENVCSA
IWSAL
>Phaseolus|Phvul.004G028900.2.p_12_185
YDVFLSFRGSDTRHGFVGNLYKALQDKGIHTFIDDEKLEGGEEITPTLMKAIEESRIAITVLSHNYASSSFCLDELVNII
GCAEKKGLLVLPVFYNLDPSDVRHQKGSYAEALTKHEERFKVKRLEKWKMALHHVANISGYHFKPG-EYEYEFIGRIVEL
VSSKI
>Eucalyptus|Eucgr.E02290.1.p_11_178
YDVFLSFRGVDLRNNFIGHLYQALHQIGIYTFRDSEELKKGDQISPVLMKAIEESYIAIIVFSMNYASSMWCLEEVAKII
ECKEQKNLIVLPVFYKVDPREVRGVRKSYQRALAKHESKFGKDKVKRWKEALSNAGNLSGWHLNDGD--ESELIQKIVEE
ISTYL
>Eucalyptus|Eucgr.E03075.1.p_4_169
YHVFLSFRGTDVRHGFLSHLYAALDQKGIYTFVDSEELRKGEEISPTLMRAIEESRIAIIVFSEDYTSSPWCLEELLKIM
ECKKRNDLIVVPVFYKVEPREVRGGRERYGRAMTKHESKFGKDKVKRWKKALFEAGSLSGWPLNDKH--EAELIQSITEE
LSSRL
>Populus|Potri.T038300.1_18_185
YQVFLSFRGEDTRKNFTDHLYKALVDAGIHTFRDDDEIRRGESIDFELQMAIQQSKISIIVFSIDYASSRWCLDELVMIM
ERKRNDDCIVLPVFYDVDPSQVGRQTGSFAATFVEHEKSFNEDRVNRWRIALKEVADLAGMVLG--DGYEAQFVQSIVEK
VSKKL
>Eucalyptus|Eucgr.E02914.1.p_11_178
YDVFLSFRGVDLRNNFIGHLYQALHRIGIYTFRDSEELKKGDQISPVLMKAIEESCIAIIVFSENYASSRWCLEELAKII
ECKEQKNLIVLPVFYKVDPKEVRGGRKSYQRALAKHKSKFGKDKVKRWKEALFDAGNLSGWHLNDGD--ESELVQEIVEK
VSTYL
>Populus|Potri.013G098100.1_21_155
YDVYLSFRGKDTRNNFTSHLYSNLEQRGIDVYMDDSGLERGKTIEPALWQAIEDSRFSIVVFSRDYASSPWCLDELVKIV
QCMKEMGHTVLPVFYDVDPSEVADQKRNYKKAFIEHKEKFSENKVKCWSDCLS---------------------------
-----
>Arabidopsis|AT1G63740.1_2_146
-------------------------------FDDQ-AIERGQTISPELTRGIRESRISIVVLSKNYASSSWCLDELLEIL
KCKEDIGQIVMTVFYGVDPSDVRKQTGDILKVFKKTSGK-TEEKRRRWSQALNDVGNIAGEHFLNWD-NESKMMEKIARD
ISNKV
>Eucalyptus|Eucgr.H01817.1.p_13_181
YDVFLSFRGTDVRNNFLSHLEIALYQKNISYYIDSKEMRKGDQIRSALMKAIEESQFAIIIFSKDYASSSWCLEEVAKIM
ECKTQKDLIVLPVFYKVEPREVRWGRGSYGRDMAKHESDFGKDKVKRWKEALFDASELSGWTLNDEV--EAELIKNIVKH
ISMQL
>Prunus|Prupe.8G056700.1.p_19_188
YEVFLSFRGEDTRRGFTDYLFKQLDWRGIRTFRDDPDLERGTDINPELLTAIEQSRFAIIVLSTNYASSSWCLRELTHIV
QS-EME-R-IFPIFYYVDPSDVRHQRGSFGAALVNHERNCGEDEVLEWRNALKKVANLAGRNSKDY-RYDTELITEIVDA
VWDKV
>Populus|Potri.T047600.1_13_189
HDVFLSFRGTDTRNSVTSHLYDALKRNHIDAYI-DNKLDGGEKIEPALLERIEESCISLVIFSEKYADSTFCLRELSKIL
ECKETKGQMVLPVFYRLDPSHVQNLTGSYGDALCRHERDCCSQEVESWRHASKEIANLKGWDSNVI--DETKLIQEIVSD
IQKKL
>Populus|Potri.T112200.1_18_185
YQVFLSFRGEDTRKNFTDHLYKALVDAGIHTFRDDDEIQRGENIDFELQKAIQQSKISIIVFFKDYASSRWCLDELVMIM
ERKRNDDCIVLPVFYDVDPSQVGRQTGSFAAAFVEHEKSFNEERVSGWRIALKEVADLAGMVLG--DGYEAQFVQSIVEK
VSKKL
>Phaseolus|Phvul.010G131600.1.p_23_192
YHVFVSFRGPDVRVGFLSHLIEALSLNQIVSFVDY-NIPKGHQISDALLRAIEVSSIYLIIFSENYASSSWCLLELVKTV
ECRRKYGHMLLPIFYKVDPSDVRHQRGSYGEAFIAHEREYNLNTVQTWRYALKESANLAGFVSSTFD--DAELVKEIVKS
---VL
>Vitis|GSVIVT01036304001_13_180
YDVFLSFRGEDTGKTFTDHLYTALDENGFYAFRDDEKHEKREEIAPEFLTAIEESKISILVFSKNYASSRWCLDELETII
KSKK--GRMVMPVFYHVDPSEVRDQIGS-CEVFLSHERDA-EEKVNRWRAALREASNLVGWRLHNH-RYESQLIKEIITD
ILRRL
>Prunus|Prupe.8G026800.1.p_19_189
YQVFLSFRGEDTRRGFTDYLYRQLDWRGIRTFRDDPDLERGTDINPELLTAIEQSRFAIIVLSTNYATSSWCLRELTHIV
QSKEKE-R-IFPIFYDVDPSDVRHQRGSYGAALVIHERNCGEEEVLEWRNALKKVANLAGWNSKDY-RYDTELITKIVDA
VWDKV
>Linum|Lus10041060_10_194
YQVFLSFRGGDTRTNFVDHLYKELT-KGVYTFRDDSKLERGRLIAPALLQAIQDSRVTVVVLSRNYASSDWCLDELVKIL
ECMHTLGRIVIPVFHNVDPSDVEKQSGSFGLAFSELQQKLKQEKVKRWKEALKQVATISGW---DSYREEAALIEQIVRD
ISDKV
>Populus|Potri.019G098900.1_45_217
HDVFLSFRGEDTRGGFTSHLYAALDRKQIRAFI-DYQLRRGDEISASLLRTIEEAKLSVIVFSENYASSKWCLEELAKII
ERRRNNGQIVIPVFYKVDPSHVRNQTRSFGDALAR---LIKKKKEQSFRDALTAAANLSGWSLGNS--LEFEFIKNIVGD
VLEKL
>Populus|Potri.006G269900.1_18_167
YQVFLSFRGEDTRKNFTDHLYTALVQAGIHTFRDDNEIRRGENIDFELQKAIQQSKISIIVFSKDYASSRWCLDELVMIM
ERKRNADCIVLPIFYDVDPSQVGRQTGSFSAAFVEHEKSFNKERVNGWRIALKEVADLAGM--------KDPNIE-----
-----
>Prunus|Prupe.8G120400.1.p_21_189
YDVFLCYRGADTHNNFTDHLYSNLLQKGIKTFLADVLLRRGEELTPTLYKIIEDSRISIIIFSENFASSGWCLDELVEIL
QCRESKQQIVWPVYYKVDPMDVRNQQGSFGEALANHENKFRDDKVLRWRAALTEATNLPGWY----DGHNSKFIDNIVEE
ISAQL
>Eucalyptus|Eucgr.H01784.1.p_13_175
YDVFLSFRGTDVRNNFLSHLETALYQNVISYYIDSKEMRKGDQIRPALMKAIEESQYAIVIFSENYASSSWCLEEVAKIM
ERQTQKDQIVLPVFYKVEPREVRWGSGSYGRAMAKHESEYGKEKVKRWKKALFDASELSGWTLNDEV--EAELIKEIVSK
IF---
>Nicotiana|NbD037940.1_8_181
YDVFLSFRGEDTRKNFVSHLYRALTKKGVHTFRDDRSVEKGKTIKDELIGAIKESRLAVIVFSANYASSRWCLEELVKII
ECKIQRKQTVIPICYGINESEKCSFAAFAKREADSTDGYFD-ERLKIWRKALTEAID-SGWDVNKCERNEAECIEQIVKE
IVSKL
>Eucalyptus|Eucgr.E02229.1.p_10_176
YEVFLSFRGTDLRNTFLGHLYKALHHNGIYTFVDSEELRKGDQTLPMLMKAIEESFVAIIIFSKDYASSRWCLEELMKIM
ECKEQKDLTVLPVFYKVDPREVRWGSKSYGKALAKHESKFRKDKVQQWKKALFDASNLSGWHFNDGD--ESELIERIVKE
ISTLL
>Eucalyptus|Eucgr.H01803.1.p_17_183
FDVFLSFRGEDVRHGFLADLHKCLLHRGINAYIDSEDLRPGDQISPALTKAIEESRIAVLVFSKNYASSRWCLDELVKVM
ECKELKGQLVLPVFYGVEPREVRGHRESFGKALARHEEKLGKGRVEKWRQALIKAANLSGWHYDHGD--ETEFIEKIVKE
ISTTV
>Populus|Potri.011G012000.1_18_186
YQVFLSFRGEDTRKNFTDHLYTALVQAGIHTFRDDNEIRKGENIDVELQKAIQQSKISIIVFSKDYASSRWCLDELVMIM
ERKRNADCIVLPVFYDVDPSQVGRQTGSFSAAFVEHEKSFNEERVNGWRIALKEVADLAGMVLG--DGYEAPLVQSIVEK
VLKNL
>Populus|Potri.T073900.1_22_150
YDVFLSFRGKDTRNNFTSHLYSNLAQRGIDVYMDDRELERGKTIEPALWKAIEESRFSVIIFSRDYASSPWCLDELVKIV
QCMKEMGHTVLPVFYDVDPSET------YEKAFVEHEQNFKENKVQIWKDCLS---------------------------
-----
>Eucalyptus|Eucgr.E02536.1.p_11_179
YDVFLSFRGVDLRNNFIGHLYQALHRIGIYTFRDNEELKKGDQISPVLMKAIEESYIAIIVFSVNYASSRWCLEEVAKII
ECKEEKNLIVLPVFYKVDPREVRGCRKSYQRALAKHESKFGKDKVKRWKEALSDAGKLSGWHLNDGD--ESELIQEIVEK
ISTYL
>Eucalyptus|Eucgr.E03092.1.p_4_147
YHVFLSFRGTDVRHSFLSHLYAALDQRGIHTFVDRKELRKGEEISPALMRAIEQSRVVIIVFSENYASSPWCLEELLKIM
ECEERNDLIVFPVFYKVEPREVRKGRDSYKRAMAEHESKFGKDKVKRWKKALLDAGSLSGW-------------------
-----
>Eucalyptus|Eucgr.H01728.1.p_48_217
YDVFLSFRGTDVRKSFLSHFYAALAQKGIHSYVDSEELRKGDCIKPALMKAIEESCIAIIIFSEDYASSPWCLEEVEKIM
ECKEQRGLTVLPVFYKVDPREVRTPRGNYRKAMVKHENKFGRDKVKRWEKALLDAGSLSGWEFKDKDEAEADLIKRIVQE
ISMQL
>Eucalyptus|Eucgr.L02373.1.p_13_183
YDVFLSFRGPDVRNHFLGHLYTALDQTGIYTYIDNEELKKGEQISPALMKAIEESRIAIVVFSEDYASSPWCLEEVAKVM
ECRGERKLMVFPVFYKVEPREVRGQRQSYAEAMAKHEVKFGKDKVKRWRKALFDAGSLSGWHFTDGY--EAGLIQHIVQE
ISTQL
>Eucalyptus|Eucgr.E03080.1.p_12_175
YHVFLSFRGTDVRHGFLSHLYASLDQRGIYTFVDREELRKGEEISPTLMRAIEQSRVAIIIFSEDYASSPWCLEELLKIM
ECKEQNGLIVFPVFYKVEPREVRRGRESYKRAMDSHESKFGKDKVKRWKRALLDAGNLSGWDFNDRERDEAELIQLIVKE
L----
>Populus|Potri.T037900.1_18_178
YQVFLSFRGEDTRKNFTDHLYTALLQAGIHTFRDD-EIGRGENIESELQKALQQSKIAIIVFSKDYASSRWCLDELVMIM
ERRRTADCRVLPVFYDVDPSQVRKQTGSFAAAFVEHEKRFKEERVNGWRIALKEVADLAGMVLG--DGYEALLVQCIVEK
V----
>Populus|Potri.019G098600.1_45_165
HDLFLSFRGEDTRVGFTSHLYAALDRKQIRTFI-DYQLRRGDEISASLLRTIEEAKLSVIVFSENYASSKWCLEELAKII
ERRRNNGQIVIPVFYKVDPSHVRNQTGSFGDALAR---LIKKK-------------------------------------
-----
>Eucalyptus|Eucgr.C01830.1.p_49_216
YDVFLNFRGVDTRKGFTDHLYNGLLDAGIHTFRDNNEIRQGEMIGPDLLTAIKNSKILIPILSVNYGSSNWCMDELVQIM
ECKKSDGHIVLPIFYKVEPAHVRHQIGSFGDAFHKRERRFDPTIFDKWKQALVEVSSLKGWD----NGYEGELVKSIVRK
VLSEL
>Populus|Potri.011G008700.1_18_184
YQVFLSLRGADTRKNFTDHLYKALIQAGIHTFRDDDEIQRGENIDFKLQMAIQQSKISIIVFSKDYASSRWCLDELVMIM
ERKRNDDCIVLPVFYDVDPSQVGRQTGSFAAAFVEHEKSFNEERVNGWRIALKEVADLAGMVLG--DGYEAQFVQSIVEN
VSKNL
>Phaseolus|Phvul.010G054200.2.p_21_199
YDVFVSFRGEDTRNNFTDFLFHALRTKAIHVFKDHQDLEKGKSIAPDLLQAIQASRLFIVVFSESYASSTWCLRELAEIC
NCFETLRRVIIPIFYDVRPSVVRKQSGCYEKAFAEHEKRFREDEVQRWRQALTQVANLSGWDIRN--KSQSEQIGEIVQT
VINIL
>Eucalyptus|Eucgr.E02181.1.p_10_177
YNVFLSFRGIDLRKNFVGHLYTALDQKGVDTFIDSEELRKGDQISATLLKAIEESHIAIIIFSEDYASSSWCLEEAVKIM
ECKEQGDLKVFPVFYKVEPREVRTPRDSYYKAMEKHEFKFGKDKVKRWKKALFDAGGLSGWPLNEGN--ESELIQEIVKK
ILTYL
>Phaseolus|Phvul.002G145600.2.p_15_185
YDVFVSFRGEDTRNNFTGFLFQALRTKAIHVFKEDEDLKKGESIALELLQAIQASRLFIVVFSQNYASSTWCLRELAEIC
NCVE--RRVIIPIFYDVDPSVVRKQSGSYEKAFAKHEKRFGKDEVQGWRQALTQVANIAGWDIRN--KLQCGQIEEIVQT
IINIL
>Populus|Potri.017G105100.1_14_136
HDVFLSFRGKETRNNFTSHLYSNLKQRGIDVYMDDRELERGKAIEPALWKAIEESRISVVIFSRDYASSPWCLDELVKIV
QCMKEMGHTVLPVFYDVDPSDVAERKRKYEKAFVEHEQNFKEN-------------------------------------
-----
>Eucalyptus|Eucgr.E02286.1.p_11_173
YDVFLSFRGADSRNNFVSHLYQALHQVGIYTFRDSEELKKGDEIS-MLMKAIEESRIAIIIFSKNYASSRWCLKEVAKIM
ECKEQNNLIVLPVFYKVEPTEVRGG-----RALIEHESKFRKDEVKSWKQILSNAGSLSGWHLNDED--ESKLIQTIVKT
ISTRL
>Eucalyptus|Eucgr.H01726.1.p_10_179
YDVFLSFRGPDVRKSFLSHFYAALDQKGFYTYIDSEELQKGDCIKPALMKAIEDSRIAIIIFSENYASSRWCLEEVAKIM
ECKKQRDLTVFPVFYKVDPGEVRTPRESYEKAMVEHERKFGRDEVKRWKNALFDAGSLSGWDLKDKDEAEADLIKRIVQQ
ISMQL
>Eucalyptus|Eucgr.E02160.1.p_10_175
YEVFLSFRGTDLRNTFLGHLYKALYHNGIYTFVDSEELTKGDQTLPALMKAIEESCVAIIVFSKDYASSQWCLEEVKKIM
ECKKQKDLTVLPVFYKVDPREVRRGNKSYGKALAKHESKFGKDKVKRWKKALFDAGSLSGWHFYDGD--ESELIERIVKE
ISTLL
>Phaseolus|Phvul.010G054600.1.p_15_188
YDVFVSFRGEDTRNSFTGFLFQALGTKGINVFKDVEDLKKGESIAPELLQAIQASRLFIVVFSQNYASSTWCLRELAEIC
NCFETSRRVIIPIFYDVRPSVVRKQNACYKKAFAEHEKRLREDEVQRWRQALTQVANLSGWDIRN--KLQCEQIEEIVQK
IIKIL
>Eucalyptus|Eucgr.H01705.1.p_34_204
YDVFLSFRGTDIRKSFLSHLYAALDQKGFYTYVDSEELQKGDCIKPVLMKAIEDSRIAIIIFSENYASSRWCLEEVAKIM
ECKKQRDLTVFPVFYKVDPGEVRTPRESYEKAMVEHERKFGRDEVKRWKNALFDAGSLSGWDLKDKDEAEADLIKRIVQQ
ISMQL
>Eucalyptus|Eucgr.E02599.1.p_11_177
YDVFLSFRGADLRNNFIGHLYQALHHNGVYTFRDSEELKKGDQISPVLMKAIEESCIAIIVFSEDYASSRWCLEELAKII
ECKEQKNLIVLPVFYKVDPSEVREGRKSYQRSLAKHEFKFRKDKVKRWKKALFDAGNLSGWHLNDGD--ELELIQEIVNK
ISTYL
>Populus|Potri.T069200.1_18_184
YQVFLSFRGKDTRKNFTDHLYTALVQAGIHTFRDGNEIWRGENIDVELQKAIQQSKISIIVFSKDYASSRWCLDELVMIM
ERKRNADCIVLPVFYDVDPSQVGRQTGSFSAAFVEHEKSFNEERVNGWTIALKEVADLAGMVLG--DGYEAPFVQSIVEK
VLKNL
>Populus|Potri.T050200.1_13_151
HDVFLSFRGTDTRNGFTSHLYDALQRNQIDAYI-DNKLDGGETIEPALLERIEESFISLVIFSENYADSTFCLRELSKIL
ECMETKQQMVLPVFYRLDPSHVQNLTGSYGDALCKHERDCSSEEVESWRRALKEIANLK---------------------
-----
>Populus|Potri.019G114500.1_45_164
YEVFLSFRGEDTRFDFTSHLYAALNRKQILTFI-DYQLVRGDEISASLLRTIEEAKLSVIVFSENYASSKWCLEELAKIF
ERRKNNGQIVIPVFYQVDPSHVRNQTGSFGVAFAR---LIKKK-------------------------------------
-----
>Eucalyptus|Eucgr.E02532.1.p_11_179
YDVFLSFRGVDLRNNFSSHLYQALHRIGIYSFRDSEELKKGGQISPVLMKAIEESCIAIIVFSENYTSSRWCLEELAKII
ECKEQKNLIVLPVFYKVDPKEVRGGRKSYQRALTKHKSKFGKDKVKRWKEALFDVGNLSGWHLNDGD--ESELIQGIVVK
IFTYL
>Eucalyptus|Eucgr.E02189.1.p_11_173
YDVFLSFRGADLRSNFIGHLYQALHHNGVYTFRDSEELKKGDQISPVLMKAIEESCIAIIVFSEDYASSRWCLEELAKII
ECKEQKNLIVLPVFYKVDPKEVREGRKSYKRSLGKHEFKFGKDKVKRWKKALSDAGNLSGWHLNEGD--ESELIQEIVNK
IST--
>Pinus|PITA_000023700-RA_24_170
YDIFINLYCSRDVNTFATELCSRLESRELRVFLDKPDLRDDDKIPPKIEDVIVSASVHIAIFPPNFAQSKWCLDELVLMI
Q---S-RTTIIPIFYYVKPSELR-NDGAYGKALFNYEKLYDPHTIKEWRDALSH--------------------------
-----
>Pinus|PITA_000023700-RA_188_320
YDVFINHRGPDVKETFATDLYNRLRSCGFRVFLDKPEFMPGLPITPQIEVAIQYAHVNIAIFSPNYAQSRWCLDELDLMV
K---S-RNTILPVFYKVKCSGLG-EDGVYAEALHNHTKRCDSKTLEDWRNAVYE--------------------------
-----
>Eucalyptus|Eucgr.E02212.1.p_10_175
YEVFLSFRGTDLRNTFLGHLYKALYHNGIYTFVDSEELRKGDQTLPALMKAIEESCVAIIVFSKDYASSQWCLEEVMKIM
ECKKQKDLTVLPVFYKVDPREVRRGNKSYGKALAKHESKFGKDKVKRWKKALFDAGSLSGWHFNDGD--ESELIERIVKE
ISTLL
>Populus|Potri.013G097800.1_22_200
YDVFLSFRGKDTRNNFTSHLYSNLKQRGIDVYMDDRELERGKTIEPALWKAIEESRFSVIIFSRVYASSPWCLDELVKIV
QCMKEMGQTVLPVFYDVDPSEVIERKRKYEEAFVEHEQNFKENKVRNWKDCLSMVANLSGWDIRN--RNESESIKIIVEY
ISYKL
>Eucalyptus|Eucgr.E03097.1.p_6_171
YHVFLNFRGTDVRHGFLSHLYAALDQRGIHTFVDYEELRKGEEISPTLMRAIEQSRVAIIIFSEDYASSPWCLEELLKIM
ECKEQNDLMVFPVFYKVKPREVRGGRESYKRAMDNHESKFGKDKVKRWKRALLDAGNLSGWDFNDRD-DEAELIKSIAGE
LSDR-
>Vitis|GSVIVT01023028001_24_185
YDVFLSFRGADTRSNFTDHLYSALGRRGIRTFR-DDKLREGEAIGPELLTAIEESRSSVIVFSENYAHSTWCLDELVKIM
ERHKDRGHAVFPIFYHVDPSHVRRKTESFGKAFAGYEGNWKD-KIPRWKTALTEAANLSGWHQRDG--SESNKIKEITDI
IFHRL
>Picea|MA_9281416g0010_30_166
YDIFISHGRDKDAGIFANALCSRLHSRGLHVFLDKPEFVSEEEVTSQIKAAISLASVRIVIFSPNYAEWKWCLDALIHM-
N---S-EGTILPVFYKVKPSEVR-NAGLYALWMRDHEKRYDLETIQNWRDVLSQ--------------------------
-----
>Picea|MA_9281416g0010_202_357
YNVFLSHRGPDTKEAFALPLYNRLISRGLRVFLDKPELVEGLRIYPQIEVAIQSASVHIAIFSPTFAQSSWCLNELFLMT
K---S-KTTFLPVFYKVKPSDL---NGVYVEALFSHQNRYDSETIQRWRGALADVPNSNDFMLDGN----EEVMDKIKEE
V----
>Eucalyptus|Eucgr.E03094.1.p_4_147
YHVFLSFRGTDVRQGFLSHLYAALDQKGIFTFVDSEELRKGDEISMALMRAIEESHVAIIVFSEHYTSSRWCLEELLKIM
ECKEQNGLKVFPVFYKVEPREVREGRDSYKRAMDNHESKLGKDKVKSWKKALSEAGSLSGW-------------------
-----
>Eucalyptus|Eucgr.H01900.1.p_17_183
FDVFINFRGEDVRHGFVDDLHKCLLHRGINAYIDSEDLRRGDKISPALMKAIEESRIAVLVFSENYASSSWCLNELVKVM
ECRRLKEEPVLPVFYKVEPGEIRGLRGRYGDELARHEK-LGQDRVDKWREALIEAANLAGWHYTDED--ETEFIKKIVKE
ISHIV
>Eucalyptus|Eucgr.E02144.1.p_11_173
YDIFLSFRGADLRNNFIGHLYQALHRDGVYTFRDSEELKKGDQISPVLMKAIEESCIAIIVFSEDYASSRWCLEELVKII
ECKEQKNLIVLPVFYKVDPREVREGRKSYERSLAKHEFKFGKDKVKRWKKALSDAGNLSGWHLNDGD--ESELIQEIVNK
IST--
>Phaseolus|Phvul.010G008700.1.p_24_165
YEVFLSFRGEDTRASFTSHLYAALQNAGIFVFKDDESLPRGRQISPSLRLAIEQSRISVVVFSKNYAESWWCLKELEKIM
ECHRTIGHVVLPVFYHVDPSEVRHQRGDFGEAFRRLSSKISNEKVLRWRTVLGE--------------------------
-----
>Populus|Potri.T129300.1_25_189
YDVFLSFRGKDTRNNFTSHLYYNLAQRGIDVYMDDRELERGKTIEPALWKPFEESRFSIIIFSRDYASSPWCLEELVKIV
QCMKEKGHTVLPVFYNVDPSET------YEKAFVEHEQNFKENKVRNWKDCLSTVANLSGWDVRN--RNESESIKIIAEY
ISYKL
>Eucalyptus|Eucgr.E03067.1.p_4_171
YHVFLSFRGTDVRQGFLSHLYAALDQRGIYTFVDSEELRKGEEISPMLMRAIQESHIAIIVFSEDYASSRWCLEELLKIM
ECKEKNGLMVFPVFYEVEPREVREGRESYKRAMDNHEYKFGKDNVKRWKKAFSETGSLSGWELNDRD--EADLIQCIVKE
LSIHL
>Eucalyptus|Eucgr.J01129.1.p_3_60
------------------------------------------------------------ILSEDYASSEWCLRGLVQMM
EGKKSTRQKVLPIFNGAEPSDVRYR-GSFGKSFHSRDA------------------------------------------
-----
>Eucalyptus|Eucgr.J01129.1.p_114_237
YNVFLNFRGADTRQGFTYQLYTNLLDAGVSVFKDDTDLPIGEEFSSQLLSAITGSTIYITVISRSYCVSKWCLHELAKMM
ECKESMGHIILPIFYKVDPSIVRRKLGNFRDAYHSCEKVL----------------------------------------
-----
>Prunus|Prupe.I002100.1.p_5_173
------VSEVKTRDTFTSHLHAALRRKNIDTYI-DNRLERGDEIAPTLLEAIEKSKLALVIFSKDYASSTWCLKELVHIL
GCKKSYGQIVIPIFYRIDPSHVRKQQGTYTLEDRPLKRS----EVANWRAALEEAANMSGFHSSKT--TEADFVEKVVQD
VLTKL
>Nicotiana|NbD028134.1_19_180
WDIFLSFRGEDTRHGFTNKLYNELVRNGVRTFIDDEGLDRGEEIAPNLSAAIEDSAASIAVISKNYASSKWCLEELAKIS
EC----KRLLLPVFYRVDPSDVRRQTGPFEEHFRKHEIMVEAEKVCRWREAMKKAGNISGWDSML-E--ESELIQSLVKK
VLAKL
>Eucalyptus|Eucgr.H02176.1.p_13_148
YDVFLSFRGTDVRNYFLGHLYTALDQSGINSYMDNEDLKKGEQISPALMEAIEESQIAIVVFSKDYASSPWCLEEVAKIM
ECKEQRGLMVFPVFYKVEPREVRGQRQGYAEAMAKHEVKFGEDKVKRWKKALLD--------------------------
-----
>Eucalyptus|Eucgr.D02396.1.p_5_173
YDVFLSFRGEDTRKTFVDHLYNGLVDVGIHVFRDDNDLREGEVIGTNLLQAIKNSKISIPIISQNYASSKWCLQELVEMM
ECMKSVRHIVLPVFYRVKPAHVRHQKESFGKNFSHLSRKYIKEDADKWKQALQEVASLKGWESEKTNGHEGELVKIVVRK
VLSEL
>Eucalyptus|Eucgr.E02550.1.p_11_176
YDVFLSFRGADLRNNFIGHLYQALHRDGVYTFRDSEELKKGDQISPVLTKAIEESCIAIIVFSEDYASSRWCLEELAKII
ESKEQKNLIVLPVFYKVDPREVREGRKSYKTSLAKHEFKLGNDKVKRWKKALSDAGNLSGWHLNNGD--ESELIQEIVNK
ISTYL
>Pinus|PITA_000058003-RA_26_192
YDVFINHRGSDVKNTFASHLYQRLRDHGLWVFLDKPELEPGHEFQSQIEAAIRVASVQIAIFSPAYAESKWCLDELVLMV
K---S-RAPIVPIFYNVEPFEVR-KKGVYAEALKKLEKRHDSVTIQGWRDALSHVADISGLELKNFNGNEAELLDKVVQS
LLKKL
>Pinus|PITA_000058003-RA_709_793
-----------------------------WLFLKRPELETRHNIKAQIEAAIRVASLHIAIFSQTYAESTWCLDELVLML
K---F-GAPIVPIFFNVEPSKVR-KKGAYIEALKKL--------------------------------------------
-----
>Solanum|Solyc08g005510.1.1_28_210
YDVFLSFRGEDTRRTFTSHLYEGLKNRGIFTFQDVKRLDHGDSIPEELVKAIKESQVSLVVFSKNYGASRWSLNELVEIM
ERKDK-GQTVIPVFYDVDPSHVRNQTESFGEAFSKHESKYKDDKVKRWRTALTVVANLKGYDIRDG---ESEKIQLIVDY
ISTKL
>Eucalyptus|Eucgr.E02239.1.p_11_176
YHVFLSFRGTDVRNNFLDHLYTALDLKGIYTYVDSEELRKGDQIASALMKAIEESQIAVIVFSEDYASSSWCLEEVAKIM
ECREERNLMVFPVFYKVDPREVRTPRAKYKEAMVKHESKFEENKVKRWKEALFHAGSLSGWHLKDGD--DSEHIQRIVKE
IATHL
>Populus|Potri.017G104700.1_22_151
YDVFLSFRGKDTRNNFTSHLYSNLAQRGIDVYMDDRELERGKTIEPALWKAIEESRFSVIIFSRDYASSPWCLDELVKIV
QCMKEMGHTVLPVFYDVDPSET------YEKAFVEHEQNFKENKVQIWKDCLST--------------------------
-----
>Eucalyptus|Eucgr.E02183.1.p_10_176
YEVFLSFRGTDVRNTFLGHLYKALHHNGIYTFIDSEELRKGDQTLPALMKAIEESFVAIIVFYEDYASSRWCLEELMKIM
ECKEQKDLTVLPVFYKVDPREVRQGSKSYGKALAKHESKFGKDKVERWKKALFNAGSLSGWHFNDGD--ESELIERIVKE
ISTLL
>Phaseolus|Phvul.004G135100.1.p_40_207
YDVFISFRGPDTRNSFVDHLSSHLLRKGIFVFNDNHKLQKGESISPQLLQAIQHSRLSIIVFSENYASSTWCLDEMAAIA
YCKQRSDHTVFPVFYDVDPSHVRHQNGVYKNDFVSHRSKFRNDKVRGWERAMTDLANSAGWDLRDK---EFEQIQNIVQA
VVKKL
>Eucalyptus|Eucgr.H02164.1.p_12_176
YHVFLSFRGPDVRNSFLGHLYTALKQTGIYTYIDNEELRKGEHISPSLMKAIEKSQIAIVVFSKGYASSPWCLEEVVKIM
ECKEQGGLMVFPVFYKMEPREVRTPRESYKEAIAKHESKFGKDEVERWKKALFDASNLSGWHLNDGD--EAELVKRIVKE
ISMQL
>Eucalyptus|Eucgr.E02926.1.p_10_175
YEVFLSFRGIDLRNTFLGHLYKALHHNGIYTFIDSEELRKGDQTLPALMKAIEESFVAIILFSKDYASSRWCLEELMKIM
ECKEQKDLTVLPVFYKVDPREVRRGSKSYGKALAKHESKFGKDKVEQWKKALFDAGSLSGWHFNDGD--ESELIERIVKE
ISTLL
>Euryale|Ef27458_50_170
FDVFLSFRGTDTRKGFTSHLYKELKGSDAITFIDSEELQKGERI-DQLLKYMESSQLFVPILSKDYAKSKWCLLEAAKMV
EIGEKQQRRIIPVFYYVEPSDVKNDGGLYHSAVIQLQ-------------------------------------------
-----
>Euryale|Ef27458_989_1160
FDVLFSY--EDVDTNFIHNFYKVLENHGIYIFKNV-E-DKGEKV-DELVKCIKRSVICIPIFSKHFCQSWWCLTSVAKMV
E-LK---KSIIPIYFHVHPLDIRNQMGRYGSCFFNHEQR---EMVEDWIKALQFIGQYH-HQFDETNRNE-ELITVVRDR
ISSTL
>Arabidopsis|AT1G17600.1_11_178
YDVFLSFRGEDTRKTIVSHLYAALDSRGIVTFKDDQRLEIGDHISDELHRALGSSSFAVVVLSENYATSRWCLLELQLIM
E-LMKEGRLVFPIFYGVDPSVVRHQLGSF--SLVKYQGEMD--KVLRWREALNLIANLSGVVSSHCD--EAIMVGEIARD
ISRRV
>Eucalyptus|Eucgr.H02169.1.p_19_184
FDVFINFRGEDVRSGFVADLYRCLSHGSINVYIDSEDLRRGEEISPALMKAIEESRIAVLVFSEDYASSRWCLDELVKVM
EWRRLKGQRVLPVFYKVEPREIRGLRGRYGDTLARHEENLGQDRVDKWRQALIEAVNLSGWYYVDAD--ETEFIESIVKE
ISN--
>Eucalyptus|Eucgr.H01903.1.p_12_146
YHVFLSFRGPDVRNYFLGHLYTALNQAGINTYKDDEELRKGEHISTELQKAIEESRIAIVVFSEHYASSTWCLKELGKIM
ECKEQRHLMVYPVFYKVEPCEVRTPRESYLQDMAKHEDKFGKDKVKRWKKALL---------------------------
-----
>Eucalyptus|Eucgr.E02936.1.p_11_173
YYVFLSFRGADLRNNFIGHLYQALHHNGIYTFRDSEELKKEDQISPVLRKAIEESCIAIIVFSEDYASSRWCLEELAKII
KCKEQKNLIVLPVFYKVDPREVREGKKSYQRSLAKHEFKFGKDKVKRWKKALSDAGNLSGWHLNDGD--ESELIQEIVNK
IST--
>Eucalyptus|Eucgr.H02148.1.p_16_151
YDVFLSFRGTDVRNYFLGHLYTALVQSGINTYMDSEDLKKGEKISPALMEAIEESQIAIVVFSKDYASSPWCLEEVAKIM
ECKEQRGLMVFPVFYKVEPREVRGQRQGYAEAMNKHEVKFGTDKVKRWKKALLD--------------------------
-----
>Populus|Potri.005G032000.1_2_135
HDVFISFRGTDTRYSFTSHLYDALQRKQIDAYI-DDKLDGGEKIEPAILEGIEESFISVVIFSENYADSTFCLRELSKIL
ECMETKQQMVLPVFYRLDPCQVQNLTGSYGDALCKHEKDCGSKEVESWRHALKE--------------------------
-----
>Arabidopsis|AT4G04110.1_45_210
--VFPSFSVEDIRQTFLSHFLKDLDRKLIIAFKDN-EIERSQSLNPDLKRPIRDSRIAIVIFSKNYASSSWCLNELLEIV
RCKEDSNRVVIPVFYGLDPSHVRKQIGNFGKIFKKTQNR-TEDEINLRRRALIDVANTLGYHSTIC---KANMTKEITND
VLVKL
>Eucalyptus|Eucgr.E02228.1.p_11_172
YDVFLSFRGTDLRNNFIGHLYTALNQNGVHTFIDSEELRKGDQISVALMKAIKESRIAIIVFSEDYASSPWCLEEAAKIM
ECKAQGDLIVFSVFYKVEPKEVRTPRESYNKAMDKHEFKFGKDKVKRWKKALFDAGGLSGWHLNEGD--ESKLIQEIVKE
IS---
>Solanum|Solyc02g032640.1.1_18_163
YDVFMSFRGEDTRKTFTDELYKALVDEGYRTFRDDNEIERGEDIKSELDKAIHSSKSSIIILSKNYATSSWCLDELVMIL
ENKRR-GHAILPVFYYVDPLDVGKQMGSFATAFATHEQRIEQSKIKRWRAALREVADQ----------------------
-----
>Eucalyptus|Eucgr.C01920.1.p_7_171
YDVFLSFRGPDTRSSITNFLYTRLLGARIHTFKDDEELRVGEEFGPELLKAISQSKIAIPIFSKGYASSKWCLNELVQMV
ECNKTSRQKIMPIFYDVTPAEVRHQIGSYEEAFLSHKEK--GANVSKWKAALNHVANLNGWV-NSKNRGEGELVEEIVEK
VIDEL
>Prunus|Prupe.2G059200.1.p_22_190
YDVFLNFRGQDTRKNFVDHLHTALDQKGLFAFRDVESN-WGQSIPVKILEAIEESRCAVVIFSRNYADSTWCLDELSKIV
ECNEGRGHMILPVFYDVDPSDVRKQRGSFKEAFHRQEDRFDPERVQRWRAALTVVANLAGWNLREG---EPEVIQHIVER
IAK-L
>Pinus|PITA_000049125-RA_18_187
-DVFINARDADVNKSLAGHLYHSLSRHGFRVFLDKEPLQAHENIIPQIEEALRTASLHIAIFSPGFAESPWCLNELVLML
E---T-GKTIIPVFYNVKPSELRPGDGVYARSLRDLEKRYDFDTLEKWRQALSVVVEITGVELKAYNGDEWLFVQDVVKQ
VLRK-
>Pinus|PITA_000049125-RA_1093_1234
YDVFINCHGPDVKRTFASHLNQRLVSSQLRPFLDEDERHEEDNIATQIKEAIATASVHVVIFSPQYAESRRCLDELLLIL
D---T-GAPIIAVFYEVRSCDLRKKIGVYGDALQNHERRDNSNTIEEWRK------------------------------
-----
>Populus|Potri.005G206400.1_13_181
YDVFLSFKGADTGKGFTDHLYSALVRDGIHTFRDVNEINSGEEIGPEYLQAIEKSRFSIVILSKGYASSTWCLDELVHIL
ECRKEGGHAVWPVFYDIDPSDVEELKGSFEEAFAEHEKSFKDDKVQRWKDALREVAYLKGWD-----GHEAKNIDYIVKE
ISDRL
>Eucalyptus|Eucgr.E02245.1.p_11_173
YDVFLSFRGADLRNNFIGHLYQALHHNGVYTFQDSEELKKGDQISPVLMKAIEESCIAIIVFSEDYASSRWCLEELAKII
ECKEQKNLIVLLLFYKVDPKEVREGRKSYKRSLGKHEFKFGKDKVKRWKKALSNAGNLSRWHLNDGD--ESELIQEIVNK
IST--
>Eucalyptus|Eucgr.H02120.1.p_22_159
YDVFLSFRGTDVRKNFLGHLYTTLDQNGIFTYIDNEEMRKGEQIWPALMKAIEEAQVAIIIFSEDYASSSWCLEEVAKIM
NCKAQKDLIVLPVFYKVKPREVRENEGSYGRAMAKHEFEFGKDKVNRWKQALHDAE------------------------
-----
>Eucalyptus|Eucgr.H01749.1.p_48_200
YDVFLSFRGTDVRNYFLSHLYTALVQSGINTYVDNEDLKKGEQISTALMKAIEESQIAIVVFSKNYASSLWCLEEVAKIM
ECKEQRGLMVFPVFYKVEPREVRRQRQVYTEAMAKHEVKFGKDKVKRWKNALLDAGSLSGWPFMDG--------------
-----
>Eucalyptus|Eucgr.E02177.1.p_11_178
YNVFLSFRGAELRNNFVSHLYQALHQIGIYTFLDSEELKKGDKIL-MLMKAIEESRIAIIVFSKNYASSKWCLKEVTKIM
ECKEQNNLIVLPVFYKVEPREVRGGKESYERALTKHKSKFREDEVKIWKKVLFEAGSLSGWHLNDEN--ESELIQRIVKE
ISTRL
>Populus|Potri.017G105200.1_22_150
HDVFLSFRGKDTRNNFTSHLQTNLAQRGIDAYMDDRELERGKTIEPALWKAIEESRFSVIIFSRDYASSPWCLDELVKIV
QCMKEMGHTVLPVFYDVDPSET------YEKAFVEHEQNFKENKVQIWKDCLS---------------------------
-----
>Pinus|PITA_000077127-RA_28_191
YQVFINFRGPDVQKTLGSHLYRRLLSHGLRVFFAVPFMQQGERLDSQIKGAIRTASVHVAILSPAYAESKWCLDELHMML
E---S-GAPIVPLFYHVKPFELQRANGVYGQALRMHEEQIDPHTIQNWITALSSVAELTGYMLEEFNMDEGMLVDNVAAR
V----
>Pinus|PITA_000077127-RA_202_369
--VFLNHRGPDVKKTLASHLYHRLRSSGMEVFLDQEELEGGQNFPSRIKDAVAKASVHVAIFSPRYAESNWCMDELILML
E---S-GTPIIPVFYHVKPADLRRKNGVYAEALHKIEKRFDSDTIENWRKALSTVADINGFDLETFNGDEGALLNKVVQR
-----
>Phaseolus|Phvul.010G026400.2.p_19_182
HDVFINFRGEDTRRKFVSHLHYALSNAGVNTFFDEANLVKGMQLQ-ELMRAVEGSQIAIVVFSQTYTESTWCLDELEQII
KCNQTQGQSVLPVFYEIDPSDVRHQKGDFGKSLEEAQRSFSGEALSRWKGALNKAAGISGWDVRNFN--EAELVKQIVNR
V----
>Arabidopsis|AT4G09430.1_15_181
YDVFLSFRGADTRNNIVSYLHKALVDVGIRTFKDDKELEEGDIISEKLVNAIQTSWFAVVVLSEKYVTSSWCLEELRHIM
E-LSIQDDIVVPIFYKVEPSDVRYQKNSFEVKLQHYRD----EKILKWKGALTQVGNMSGKHFQTCD--EATNIAEIVSK
ISNRL
>Eucalyptus|Eucgr.E03085.1.p_4_165
YHVFLSFRGTDVRQGFLSHLYAALDQQGIYTFVDSEKLRKGEEISPTLMRAIEESRIAIIVFSEGYASSPWCLEEAVKIM
ECKERNGLIVFPVFYKVEPREVRGGRESYGRAMAKHESKFGKDKVKRWKKGLFEAGNLSGWELNDRD--EADLILCIVKE
L----
>Eucalyptus|Eucgr.E02148.1.p_10_178
YDVFLSFRGADLRNNFVSHLYTALNQKGVYTFIDSEELRKGDQISTALMKTIEESCIAIIVFSKDYASSTWCLEEAAKIM
ECKEQRDLMVFSVFYKVEPKEIRTPRESYNEAMVRHEFKFGKDKVKRWKKALSDASDLFGWHLNEGD--ESKLIQEIVKE
ISTYL
>Eucalyptus|Eucgr.C02111.1.p_6_176
YEVFLSFRGPDTRTGFTDHLYIHLTDAGVRTYRDDEDLRVGEEIGPDLLGAIEKSKISIPIFSKSYASSKWCLKELAQMV
ECRKRKGQIIMPIFYHVEPSEVRYQTGGYGEALLVHENKVDDESIRKWRAALNEVGGLKGWDTENVNRHEGQLIKEVVTK
VLSEL
>Eucalyptus|Eucgr.H02184.1.p_13_148
YDVFLSFRGMDARNYFLGHLYTALDQSGINTYMDSEDLKKGEQISPALMEAIEESQIAIVVFSKDFASSPWCLEEVAKIM
ECKEQRGLMVFPVFYKVEPREVRGQRQGYAEAMAKHEVKFGEDKVKRWKKALLD--------------------------
-----
>Eucalyptus|Eucgr.H02155.1.p_15_150
HDVFLSFRGMDVRNYFLSHLYTALVQSGINTYMDSEDLKKGEQISPALMEAIEDSQIAIVVFSKDYASSPWCLEEVAKIM
ECKEQRGLMVFPVFYKVEPREVRGQRQGYAEAMAEHEVKFGKDKVKRWKKALLD--------------------------
-----
>Prunus|Prupe.4G260800.1.p_10_128
YDVFLSFRGQDTRKTFTDHLYANLVKAGFRTFRDDDEVERGEGIKPELQKAIKYSRTSVIVFSKNYASSRWCLNELVMIL
E--RSADHVVLPVFYDVDPSDVRNQTGSLAKAFARHQK--TQ--------------------------------------
-----
>Eucalyptus|Eucgr.F01291.1.p_15_178
YDVFLSFRGEDTRKNFVDHLHDALRRKGIVAFKDDRDLPRGKCIKPEILGAMEKSRYVLVIFSENYASSTWCLEEVAKAV
ECKDKKGL-VIPIFYKVSPSDIRKLRGNFGRDFAETEKTYGDK-IKRWKDALKKVADLAGRELK--DGYERQFIEEIMRE
L----
>Arabidopsis|AT5G45250.1_16_184
HQVFINFRGADLRRRFVSHLVTALKLNNINVFIDDYE-DRGQPL-DVLLKRIEESKIVLAIFSGNYTESVWCVRELEKI-
DCDE--GTLAIPIFYKLEPSTVRDLKGKFGDRFRSMAK---GDRKKKWKEAFNLIPNIMGIIIDKK-SVESEKVNEIVKA
VKTAL
>Pinus|PITA_000006971-RA_50_185
YDVFINYRVPDLKHTLALPLYRSLQSRGLRVFLDQTEMVVGRNIYDQIEAAIGVASVHVVILSRNYAESAFCLDELVLIV
K---S-GAIIIPVFYDLKP-ELV-KSGAYDKALGAHETKYDKKRIQSWRDALCH--------------------------
-----
>Pinus|PITA_000006971-RA_388_522
YDVFINYRVPDLKHTLALPLYRSLQSRGLRVFLDQTEMVVGRNIYDQIEAAIGVASVHVVILSRNYAESAFCLDELVLIV
K---S-GAIIIPVFYDLKP-ELV-KSGAYDKALGAHETKYDKKRIQSWRDALSR--------------------------
-----
>Linum|Lus10011741_15_177
YQVFLSFRGEDTRKTFTDHLYTALTQSGITTFRDDNEIRRGEDILSEINNGIQQSRLSILVLSSDYASSRWCLDELALIM
DR-KTHSHIVVPLYIDVHPSNVHSQTGSYGEAFAQHRTEFSNETLDRWRSALSQLSDIPDHMVLQDY--ESEFVQAVVNQ
VAKL-
>Prunus|Prupe.7G037600.1.p_18_186
YDVFLSFRGDDTRKGFTDHLYETLRAQGIVTFRDEPKISKGKAISRELTAAIEGSRFALIVLSQNYASSTWCLDELLHIL
KFMEARE-AVLPIFYYVDPSHVRKQTGCFEKAFTQLEERFSSDKVQEWRDALAKVADFSGWKAKD--WYETLLIKDIIDV
IWKRL
>Eucalyptus|Eucgr.E02576.1.p_10_146
YEVFLSFRGTDIRNTFLGHLYKALHHNGIHTFIDSEELRKGDQTLPALMKAIEESFIAIIVFSKDYASSRWCLEELMKIM
ECKEQKDLTVLPVFYKVDPREVRQGSKSYGKALAKHESKFGKDKVEQWKKALFN--------------------------
-----
>Pinus|PITA_000051838-RA_18_154
FDVFINHRGPDVKRTLATDLYNRLCKHDLRVFLDQQELQEGENITPQIESAIRTASVPIAIFSPGYADSRWCLDELLLMV
N---S-RSTIIPSF----------GRGAKMESTLELKKRYNYNTIEKWRKALSE--------------------------
-----
>Pinus|PITA_000051838-RA_163_309
--------GENYDGTLATDLHNRLCKHDLRVFLDQQELQEGENITPQIESAIRTASVHIAIFSPGYADSRWCLDELLLMV
K---S-SSTIIPVFYGVNPAELRRKNGVYARALCVLEKRYDNNTIEKWRKALSEVADIKGFDGE----------------
-----
>Eucalyptus|Eucgr.H02123.1.p_16_177
FDVFLSFRGEDVRRGFLADLHRCLLHRGINAYIDSEDLRPGDQISPALTKAIEESRIAVLVFSENYASSRWCLDELVKVM
ECKRLKGQLVLPVFYRVEPREVRGQRESYGKALARHEEKLGKGRVEKWRQALIEAANLSGWHYDHGD--DIKFIESIVKE
IL---
>Phaseolus|Phvul.004G137300.1.p_8_183
YDVFLSFRGSDTRYGFTGNLYKALSDKGIHVFFDDEELQRGDEIGEALITAIKHSRMAIVVFSKNYASSSFCLDELLKII
DCVKAKGRFILPIFYDVHPSHVRRQSGSYAEALAMHEQRFTRSKLQKWKMALNQAANVSGKHYKLG-EYEHEFIAKIVKE
VSNKI
>Eucalyptus|Eucgr.H02170.1.p_11_176
YDVVLSFRGIDVRKTFLSHLNLALNQNGLFTYIDNKEMRKGQQIWLELMKVIEESHVAIIIFSKNYASSWWCLEEVAKIM
ECMKQKDLIVLPVFYKVEPREVRKWRGSYGRALAKHESEFGKDKVKRWKEALVNAGNLSGWHVKDEV--EAKLIKEIVNE
ISMQL
>Daucus|DCAR_001712_104_238
HDVYLSFRSADTRKTFVDPLCTAI-NDGISTFFYDSELQGGEEMSSSVSPAIEVSKIIIVVLSTNYASSTWCLDELVQIL
ESKKRTKQKVFPVFYEVDPADVRQQTGEFGAAFSKHDMK-NSREVETWKNALAA--------------------------
-----
>Prunus|Prupe.8G023100.1.p_23_205
HDVFLSFRGEDTRRGFISHLDRALAYQAMGTFKDDRELEVGATISLELLTEIEESYLAIIVLSPNYASSTWCLDELSKIL
ECMEDTK-RILPILYDVDPSDVRHQRESFAEAFTKHEERFSGDKLNRWRDALTKVANLTGLDSKT-YKSEAELVDDIVKR
VWKKV
>Eucalyptus|Eucgr.F01323.1.p_15_183
YDVFLSFRGEDTRKNFVDHLHDHLRRRGIMAFRDDRDLQRGKCIKPEILRAIEQSRLVLVIFSENYSSSTWCLEEVAKAV
ECMDNEGS-VIPIFYKVDPSDIRKLRGNFGTGFAKTEETYGDK-IKRWKDALRKIADLAGRELK--DGHGTQFIRQIIGE
IEDKL
>Eucalyptus|Eucgr.B01756.1.p_35_196
YDVFLSFRGPDTRLGIVDSLYQRLRDAGIRTFIDNEELHVGEEFGPDLLKAIRHSKIAIPFFSKNYAASKWCLNELVEMM
ECRKTRRQMVMPIFYHVTPSDVRYQCGSYEEAFLSHEKKFDGNNISKWKAALKDVANLMGWVI----RGDGVLVKTVVQK
VIDEL
>Eucalyptus|Eucgr.E03291.1.p_4_171
YHVFLSFRGTDVRQGFLSHLYAALDQRGIYTFVDSEELRKGEEISWTLMRAIEESHIAIIVFSEDYASSRWCLEELLKIM
ECKEKNGLMVFPVFYEVEPREVREGRENYKRAMDNHEYKFGKDKVKRWKKALFETGSLSGWELNDRD--EADLIQCIVKE
LSIHL
>Populus|Potri.011G011600.1_18_183
YQVFLSFRGAETRKNITDHLYKALIQAGIHTFRDVDEIRRGENKDFELQMAIQQSKISIIVFSKDYALSSWCLDELVMIM
ERKRNDDCIVFPVFYHVDPSEVRNQTGSFAAAFVEHEKHYKEERVNGWRIALKEVANLAGMDLG--DGYEARFVQSIVEN
VSKNL
>Populus|Potri.005G004500.1_5_136
YDVFLSFRGEDTRRNFTDHLYKALSREGIPTFRDDDGIRRGENIESEINKAIQETKLSIIVFSKKYASSRWCLDELAMIM
E-RRTVGHIVFPVFYDVDPSEVGTQTGRYGEEFAKHEIHFKD-RVEGWRKALKE--------------------------
-----
>Populus|Potri.017G103300.1_22_186
YDVFLSFRDKDTRNNFTSHLYSNLKQRGVDVYMDDRELERGKTIEPALWKAIEESRFSVIIFSRDYASSPWCLDELVKIA
QCMKEMGHTVLPVFYDVDPSET------YEKAFFEHEQNFKENKVQIWKDCLSTVTNLSGWDVRN--RNESESIKIIAEY
ISYKL
>Phaseolus|Phvul.010G131800.1.p_49_238
YDVFVSFRGPDVRVGFLSHLIDALSLNQIASFVDY-NIPKGHQISDALLRAIQVSSIYLIIFSENYASSSWCLLELVKIV
ECSGKYGHMLLPIFYQVDPSDVRHQRGIYGEAFVAHEREYNLTTVQTWRFALKESANVAGFHSSTFD--DAKLVKEIVKC
VSMVL
>Phaseolus|Phvul.004G058700.1.p_14_183
YDVFLSFRGKDTRQGFTGNLYKALCDRGIRTFIDDHHLPRGDQITSELENAIQKSRIFIIVLSQNYASSSFCLNELDYIL
RFIKHKGRLVLPVFYGVDPCEVRHHTGSFGEALAHHQEKLNSYKLETWKMALHQVANLSGYHFKHG-GYEYEFIERIVEL
VSSKI
>Populus|Potri.005G003900.1_38_179
YDVFLSFRGGDTRQHFTDHLYKALTRAGIPTFRDDDEIRIGENIELEIQKAIQESKSSIIVFSKNYSSSRWCLDELLMIM
ERRRTVGHLVFPVFYDVDPSEVGNQTGQFGEEFAKLEIRFKDQRVEGWRRALKEAANM--------ER------------
-----
>Pinus|PITA_000016597-RA_16_178
YDVFINARGPDVKEGLASPLYESLRRHGLRAFLDSEELQVGENISAQIEGAIKTASLHIAIFSPNYAQSTGCLNELVRML
E---T-GKTIIPVFYKVNPSELRRGNGVYARDLSILVK-FDSHTIEEWVNALSEVAEIKGFELKAYNGDEGQLVEDVVKR
V----
>Pinus|PITA_000016597-RA_932_1052
YDVFINCHGPEVKRTFANHLYHRLVSYGLRPFVDE-ERHKEDNIGTQIKEAIATASVHVAIFSPRYAESRRCLDELLLML
A---S-GAPVIPVLYTVKRFDLQKKDGVYGRTLQNHEG------------------------------------------
-----
>Eucalyptus|Eucgr.H00360.1.p_34_170
YDVFLSFRGEDTRAGFVSHLHSALRRGGARVFIDDE-LRRGERISLSLERAIESSRIAIVVFSPTFAASPWCLQELTKIL
EMQDSRGQLVRPVFYHVDPSDVRKQTGDFAEIMARHEEVLGDGRVKKWRDALRQ--------------------------
-----
>Eucalyptus|Eucgr.D02660.1.p_62_234
YEVFLSFRGPDTRHNFTDHLYHGLLNAGIHAFRDDDELRQGENIKPELLAAIRNSKISIPIFSVNYGRSSWCLDELVQIM
ERKNNNGQIVLPIFYKVKPDEVRYQTGKFGEAFKEREKHFDPAILEKWKQALIEVSNLKGYE----DGSEAKLVKSVVQK
VLSEL
>Eucalyptus|Eucgr.L01050.1.p_27_192
--CFLSFRGTDVRNNFLSHLYTALDQNGLFTYLDSEELRKGEQISPALMKAIEESQVAIIVFSEDYASSPWCLEEVAKIM
ECKIKKDLIVLPVFYKVEPREVRRGRESYGRAMVKHESKFGKEKVRRWKEALFDAGSLSGWHLNDGD--EAKLIQSIVKE
ISRQL
>Phaseolus|Phvul.004G136800.1.p_12_147
YDVFLSFRGEDTRHGVTGHLYKALHDRGIYTFIDDEELQRGEEITPALVKAIEESRIAITVLSINYASSSFCLDELDYIL
GCFNKKYMLVLPDFFKVDSSDVIHQKGSYGEALAKHEERFNHNKLKNWKKALHQ--------------------------
-----
>Solanum|Solyc05g006630.2.1_20_179
WDIFLSFRGEDTRHGFTGKLYNELVRNGVRTFIDNEDLDRGEEISKKLVAAIEDSAASIAVISENYAESKWCLEELAKIW
DC----KKLLLPVFYEVDPSNVRKQKGTFAKHFDEHEILLEAEKVSRWRDALTKAANTSGWDSRF-E--EADLIQSLVKK
VLGK-
>Eucalyptus|Eucgr.E03288.1.p_10_177
YHVFLSFRGTDVRQGFLSHLYAALDQRGIYTFVDSEELRKGEEISPLLMRAIEESRIAIIIFSEDYASSPCCLEEAVKIM
ECRERMGLMVVPFFYKVEPREVRGGRESYGRAMAKHESKFGKDKVKRWKKALSEAGSLFGWELNARN--EAELIQCIVKE
LSIHL
>Eucalyptus|Eucgr.E02587.1.p_11_178
YDVFLSFRGMDLRNSFIGHLYQALHRNGIYTFRDSDELKKGEQIS-MLMKAIEESCIAIIVFSENYASSTWCLEEAAKIM
ECKEQKDLIVLPVFYKVDPKEVRGGRKSYQKAMAKHEFKFGKDKLKRWKTALLNVGNLSGWHLNDRD--ESELIQEIVKK
ISTYL
>Linum|Lus10026201_53_234
YDVFLSFRGADTRLNFTSHLYAALRGRSILSYIDDVNLRRGADITDTLLTAIEQSRMAVIIFSDNYASSGWCLDELVKIL
HCRKHFSQVVLPVFYGVSSSNVQNLTGNCAAAFAKLRSSPSSSKLKIWKAALREAADLPGCNLQIR---EADLVKIVIEN
VLATL
>Phaseolus|Phvul.010G026100.1.p_15_180
YDVFINFRGVDTRRKFVSHLHSALSKAGVKTFLDEENLLKGMEQQ-ELLRAIQVSQIAIVVFSKRYAESSWCLDELEKIF
ECRQTCCQKVLPVFYYVQPSEVREQTGDFGDVLRAAENRY---TLLRWSLTLTKAANLAGWDVRKSS--EAELVGDIVKD
VINKL
>Prunus|Prupe.7G065400.1.p_23_198
YEVFLSFRGFDTRKGFTDHLYKALIRNGIHTFRDDEQLKSGKPISRELFKAIEESKISVIILSTNYATSTWCLDELAKMV
ELAANNSRLILPVFYNVTPSEVREQTGDFKKAFAQHDKDFEGEKVAMWKNSLTAIAKLEGFDLTNF--YETDMIEKIVER
IFGVL
>Eucalyptus|Eucgr.J00352.1.p_11_146
YDVFLSFRGEDTRRRFTGHLYSALEDAGIKAFRDDKALPRGETISSKLLQAIEEWRISIIVFSTNYADSRWCLEELEKIM
EVKEMHGRLVLPVFFDVNPLEVRKHTGSFARALAEHEAYFEEERVDRWRTALTK--------------------------
-----
>Euryale|Ef9261_179_342
FHVFLSFRGEDTRKGFTSHLYDDLRGRGIFTFIDSDELAKGEKI-DKLFEYIEKSKIIVVIFSEHYAESRWCLKEVTKSV
EC----KKEIIPVFFGVEPSHVRNQEGTFESAFRKHEEKQNQEDVRKWREALKNVGSLSGFQLK--HGEEAKLRREIVKF
VSTKV
>Arabidopsis|AT4G23510.1_11_192
-QVFISFRGAQ-RKTLVSFIKSKLEESEINVFMDEYEI-RGRPI-TTLFERIRESSIALVIFSDKYPESRWCLDELVEI-
K-KQETGSIVFPIFYKVKAESVKNQTGHFRNVLLKEDRKVDRSNIRGWRQALVSVGGRMGFSY-NH--KDNDFVNDIVVQ
IKKML
>Arabidopsis|AT4G23510.1_376_458
--------------------------------EDETK------------SRIKESGVAVVFFSKKYPNSEKCLDELVEI-
K-KLDAGKIDLPVFYSLKDEPVKNLKGYFLNRLLKEERK----NIK----------------------------------
-----
>Eucalyptus|Eucgr.H01438.1.p_7_173
YHVFLSFRGTDVRNNFLRDLYGALNQKGIYTFVDSEELRKGEQISPALMSVIEESRVAIIIFSEDYAFSRWCLKELAKIM
ECKARKELIVLPVFYKVEPREVRRAIKGYGRAMAKHESDSENDAVETWKKALFDAGNLSGWVCNDGD--EAEVIQSIVRE
LPIRL
>Eucalyptus|Eucgr.H02116.1.p_48_192
YDVFLSFRGTDVRNNFLGHLYIALDQRGINTYIDSEELRKGEQISPALMEAIKESQIAIVVFSENYASSKWCLDELAEIM
ECKEQRNLVVFSVFYKVEPREVRTPRQSYGKAMAEHEVNFGKDKVKRWKKALSNVGSLS---------------------
-----
>Eucalyptus|Eucgr.E02157.1.p_35_202
YDVFLSFRGMDLRNSFVGHLYQALHRNGIYTFRDSDELKKGEQIS-LLMKAIEESCIAIIVFSENYASSTWCLEEVAKIM
ECKEQKDLIVLPVFYKVDPKEVRGGRKSYQKAMAKHEFKFGKDKLKRWKTALLNVGNLSGWHLNDRD--ESELIQEIVKK
ISTYL
>Eucalyptus|Eucgr.E02543.1.p_11_178
YDVFLSFRGTDLRKNFVGHLYTALNQNGVHTFIDSEELRKGDQISVALMKAIEESCIAIIVFSEDYASSWWCLEEAAKIM
ECKEQGDLIVFSVFYKVEPKEVRTPRESYNKAMDKHEFKFGKDKVKRWKKALFDAGGLSGWHLNEGD--ESKLIQEIVKE
ISTYL
>Nymphaea|GWHPAAYW011489_44_214
FDVFLSFRLGDGSSKFTQDLCEALKAHDLGT-CDKESREEFGSV-EQVLGAMERSGIFIPIFSKGYADCRVCLMEVARMV
EL----KRLVLPVFYDVEPREVRNQRGSYESAFRKHEQDLDSKTVKKWRDALKETGEIKGYDINE-YGKEHKLVQFIVKR
VVDER
>Nymphaea|GWHPAAYW011489_2040_2176
-----------------------LRDHGIRTFRDTEELKTGERI-AHLMHKIEVSEVFVAVISENYAESEWCLREIAKMV
DC----GR-IIPVFYRVEVGHVKKE-GKFGEAFSGHENAVNRSLIESWKAALRAVGQK-GHVVK--DS-E-SYINKIVKE
VSQRV
>Eucalyptus|Eucgr.E02649.1.p_11_176
YHLFLSFRGPDVRNNFLSHLHTALQGHGLNTFVDDEELRKGEEIWPALIRAIQESRIAIIIFSENYASSRWCLKELSEIM
ECNERNDLIVFPVFYKVEPTEVKSRRKSYKEAMAKHESEFGKDKVKRWKKVLLDAGNLSGWHFNDGNRDEAEFIRCIVKE
LS---
>Eucalyptus|Eucgr.L00805.1.p_7_142
YDVFLSFRGTDARHNFLSHLYADLDRNGIHTFKGSEELQKGEEISPTLMTAIEESSVAIIIFSEDYASSRWCLEELVKIM
ECKAQKDLIVLPVFYKVEPREVRRAMKGYGRAMAMHESDVRKDIVKRWKKVLS---------------------------
-----
>Eucalyptus|Eucgr.E02922.1.p_11_178
YHVFLSFRGEDVRNNFLGHLYRALDQKGIYTYVDNEELRKGEQIDLALMKAIEESQIAIIVFSKDYASSWWCLEELVKII
DCKKERDLMVFPLFYKVEPRELRTPRGSYRDAMVKHESKYGKDEVKRWEKALSDASYLSGWPLKDGD--EAELIQKIVMD
ISTHL
>Eucalyptus|Eucgr.H02089.1.p_71_207
YHVFLSFRGTDVRNNFLGHLYAALDQKGIYTYIDSEELRKGEQITPALIKAIEDSHIAIIIFSEDYASSPWCLEEVEKIM
ECNEQRGLTVFPVFYKVDPGEVRTPRKRYRKAMVKHEKKFGRDKVKRWKKSLYD--------------------------
-----
>Prunus|Prupe.7G037000.1.p_18_184
YDVFLSFRGDDTRKGFTDHLYETLRAQGIITFRDEPKISKGKSISGELIAAIEGSKFALIVLSQNYASSTWCLDELLHIL
KFMEARE-AVLPIFYYVDPSHVRKQTGCFEKAFTQLEERFSSDKVQEWRDALAKVADFSGWKAKD--WYETLLIKDIIDV
IWKRL
>Eucalyptus|Eucgr.C01915.1.p_7_171
YDVFLSFRGPDTRSGITNFLYTRLLGARIHTFKDDEELRVGEEVAPELLKAISQSKIAIPIFSKSYASSKWCLNELVQMV
ECSKIGRQKVMPLFYGVTPKEVRHQSGSYKEAFISHKEK--GANIRKWEAALNYVAYLKGWD-NSKDRGEGELVEEILQE
VINQL
>Eucalyptus|Eucgr.E03071.1.p_10_172
YHVFLSFRGTDVRQGFLSHLYAALDQRGIYTFVDSEELRKGEEISLTLMRVIEESRIAIIVFSEDYASSPWCLEEVVKIM
ECKERMDLIVFPVFYKVEPREVRGGRESYGRAMANHESKLGKDEVKRWKKGIFDAGNLSGWHLNDGD--EAELIQRIVKE
LS---
>Phaseolus|Phvul.004G140400.1.p_11_180
YDVFLNFRGPDTRQGFTGYLHKALRDSGIHVFIDDEGIQSGQIITPTLKEAIENSRIAITVHSTNYASSSFCLDELATIL
DCSKRTGLLVLPVFYKVSPCHVRHQHGSYGEALLRLEKRL-EENMENWKMALTEVADCSGFHFEDGE-YEHKLIEKIVER
VFNLL
>Populus|Potri.014G064800.1_2_70
---------------------------------DDRELERGKTIEPALWKAIEESRFSVIIFSRDYASSPWCLDELVKIV
QCMKEMGQTVLPVFYDVDPSEN----------------------------------------------------------
-----
>Populus|Potri.014G064800.1_1058_1155
-------------------------------------------IS-RLFEAIEESGMSIIIFSRDYASLPWCFDELVKIV
GFMDEMSDTVFPVSYDVEQSKMDDQIESYTIVFDKNEQR-NEEKVRRWTNILSEV---------EI--------------
-----
>Eucalyptus|Eucgr.L00471.1.p_62_221
YEVFLSFRGLDTRHGFTDHLYHGLFTAGIDTFRDDDELRHGENIKPELLAAIRNSKISIPILSVNYGTSSWCLDELVQIM
ECKNSNKQIVLPIFYKVKPADVRYQTGRFGEAFHERESRFDPTTLEKWKSALDEVGTLKGYE----LGYEAELVKSI---
-----
>Phaseolus|Phvul.011G140400.1.p_14_162
FDVFVSFRGADTRNGFTNHLFAALQRKGVVAFKDDQTIEKGDFLEPELLYAIEGSQVFIVVFSKDYASSTWCMKELTKIV
EWVEETGRSLLPIFYDVTPSEVRKQTGEFAKAFDEHEERFKDDMVKKWRAALKTCSDRCGWDVQNK--------------
-----
>Eucalyptus|Eucgr.H03809.1.p_55_226
YEVFLSFRGPDTRAAFTDFLYTRLDDAGIRTFKDDEELRIGEEFAPELLQAINQSKISIPIFSKGYASSVWCLKELVQMV
ECRKNGRQKIMPIFYDVAPSVVRYQTGIYAEAFLSHEEKYGKDTIREWKAALSAVGAINGWDLHSKNRREGEFAKEVTDQ
VFREL
>Eucalyptus|Eucgr.H01748.1.p_95_231
YHVFLSFRGTDVRNNFLGHLYAALDQKGIYTYIDSEELRKGEQITPALIKAIEDSHIAIIIFSEDYASSPWCLEEVEKIM
ECNEQRGLTVFPVFYKVDPGEVRTPRNRYRKAMVKHERKFGRDKVKRWKKSLYD--------------------------
-----
>Linum|Lus10038249_62_221
YDVFISFRGDDVRDTFLSHLYTNLNDKKIDTYIDD-DLARGEQISASLRNAIEVSRVYIVIFSPNYAESEWCLEELVMML
ECSRRYGRKVIPVFYGVDPRDVRLQTGSYA---------VGNNKVGTWRAALAEASTFSGFD-SQVR--ESKLIEEIAKA
V---L
>Eucalyptus|Eucgr.L00809.1.p_7_168
YHVFVSFRGTDVRNNFLRDLYAALKQEGIYTFVDSEELRKGEQISPALMRAIEESRVTIIIFSEDYASSPWCLDELAKIM
ECKAQKELIVLPVFYKVEPREVRRGRKGYGIAMTKHEKDPEKDSVETWKKVLFEAGSLSGWACNDGD--EAEVIQSIVKE
L----
>Phaseolus|Phvul.010G132000.1.p_17_186
YDVFVSFRGPDVRVGFLSHLIEALSLNQIVSFVDY-NIPKGHQISDALLRAIEVSSIYLIIFSENYASSSWCLLELVKTV
ECRRKYGHMLLPIFYKVDPSDIRHQRGSYGEAFIAHEREYNLTTVQTWRYALKESANLAGFVSSTFD--DAELVKEIVKS
---VL
>Eucalyptus|Eucgr.H01446.1.p_7_168
YDVFLSFRGTDVRNNFLSHLQAALDRNGIYTFVDSEELRKGKQISRALVRAIKESRVAIVIFSKDYASSWWCLEELVKIM
ECQARKELIALPLFYKVEPREVRRGRKAYGRAMAKHETKYGKDTVKRWKKALFDAGNLSGWDFSDGD--EAELIQCIIKE
L----
>Linum|Lus10014829_73_252
YDAFISFRGEDIRNKFLSHLYTHMHDRSIETYKDD-SLRRGDQISPALARGIEMSSTYVVVFSPNYATSKWCLDELVKIL
ECSVKYGRKLIPIFYDVDPSIVKNRTGSYGDAFKEHEK-VMQPKVQRWRDALREAAHFAGFD-SLVT--ESRLIREVAKS
V---L
>Phaseolus|Phvul.009G237600.1.p_42_207
YDVFVSFRGEDIRDGFLSHLIMDFERKKINAFVDV-KLERGDEVWSSLVGAIKGSSISLIIFSQDYASSHWCLEELVTIL
ECRDKYGQILIPVFYKVEPTDVRYQSKSYQNAFAKHQRRYETNKVQIWRDSLKKSTQISGIASSKYV--DAELVKEIVKV
VLEKL
>Eucalyptus|Eucgr.E02293.1.p_11_176
YHVFLSFRGTDVRNNFLDHLYTALDLKGIYTYVDSEELRKGDQIESALMKAIEESHIAVIVFSEDYASSSWCLEEVAKIM
ECKEERNLMVFPVFYKVEPREVRTPRAKYREAMVKHESKFGENKVKKWKRALFNAGSLSGWHLKDGD--DSEHIQRIVKD
IATHL
>Pinus|PITA_000053162-RA_26_80
FDVFISHRGPDVKNSFASHLYRDLHAHGLQPFLDREELQAGKSINPQIEDAIRS--------------------------
--------------------------------------------------------------------------------
-----
>Pinus|PITA_000053162-RA_264_438
FDVFISHRGPDVKNSFVGHLYRDLHAHGLQPFLDREELQAGEYIDPQIEGAIRTAYVHIVIFSPRYADSRWCLDELVLIW
K---K-SEIIIPVFYKVKPFEPR-KDGTYAQALAKHETRCDRQTLANWRKALHDVSYRVGFELDAYNGDEVKLLEKVVEC
VLKNR
>Phaseolus|Phvul.011G140300.1.p_16_164
FDVFVSFRGADTRNGFTNHLFAALQRKGVVVFKDDQTIEKGDFLESELLYAIEGSQVFIVVFSKDYASSTWCMKELTKIV
EWVEETGRSLLPIFYDVTPSEVRKQTGEFAKAFDEHEERFKDDMVKKWRATLRTCSDRCGWDVQNK--------------
-----
>Phaseolus|Phvul.011G140300.1.p_345_412
-------------QA----LQ-LLKK----AFKDKVE----------Y-KELAFD-----VLK--YV-------------
K-----G---LPI--KVL--------GSF---L---L---D-RDVSEWRGALTR--------MKEN---SKDI-------
-----
>Eucalyptus|Eucgr.E02169.1.p_11_178
YDVFLSFRGMDLRNSFIGHLYQALHRNGIYTFRDSDELKKGEQIS-LLMKAIEESCIAIIVFSENYTSSTWCLEEVAKIM
ECKEQKDLIVLPVFYKVDPKEVRGGRKSYQKAMAKHKFKFGKDKLKRWKTALLNVGNLSGWHLNDRD--ESELIQEIVKK
ISTYL
>Eucalyptus|Eucgr.C01724.1.p_8_137
YNVFLSFRGADDRTGFVYHLYKRLLDSGVHVSRNDCALHKE--KTEQLVWAISRCKIAIPIISRGYASSTWCLEELAAIM
DCRRRDDKLVFPVFYNVDVVDLGRRRGDFDDEM-----K-SSEEVLKWQEALTS--------------------------
-----
>Eucalyptus|Eucgr.C01724.1.p_202_276
-QVFLAFRGPDTRYNLADYLYVSLMASGIGVFNHDDPTLIGKDFSNEISNAINRCEISIPILSSNYFSSPWCLEEL----
--------------------------------------------------------------------------------
-----
>Nymphaea|GWHPAAYW010750_16_174
FKVFLSFRGEDTRSRFTSHLYQALDLKGIHTFMDEEELRLGEKIGENLWRAIERSGICIPILSENYAESRWCLMELAMMF
RC----KKKVIPVFYHVVPSDVRHQKGPFEKAFRDHESRFGKEKVQEWRESFRNVAELKGYDLKNINGNEAKLIQLIVKE
VL---
>Eucalyptus|Eucgr.H01433.1.p_7_168
YHAFVSFRGTDVRDTFLRDLYAALNQKGIYTFVDSEELKKGEQISPALMRAIEESRVAIIIFSKDYASSWWCLEELAKIM
ECKARKELIVLPVFYKVEPREVRRGIKAYGGAMAKHESDSKKDTVERWKEVLFDAGSLSGWVCNDGD--EAELIQSIVKE
L----
>Prunus|Prupe.7G065500.1.p_350_532
YEVFLSFRGLDTRKGFTDYLYKTLIQNGIHSFRDDEQLDSGEPISTALLKAIEESQISVVILSKNYATSTWCLDELATMV
ESAANTSRLILPVFYDVTPSEVREQTGEFKEAFAQHDKDFEGEKVTRWKESLTEIANLSGFDVRGF--YETNVTEEIVKR
ILGKL
>Populus|Potri.T048800.1_2_135
HDVFISFRGTDTRYSFTSHLYDALQRKQIDAYI-DDKLDGGEKIEPAILERIEESFISAVIFSENYADSTFCLRELSKIL
ECMETKQQMVLPVFYRLDPCQVQNLTGSYGDALCKHEKDCGSKEVESWRHASKE--------------------------
-----
>Eucalyptus|Eucgr.E02206.1.p_11_176
YHVFLSFRGEDVRNSFLNHLYTTLDHNGFYTYVDSKELRKGEQIAPTLMKAIEESHIAIIVFSKNYASSRWCLEEVAKIM
DCKEEIDLTVFPLFYKVDPGEVRTPRERYKKAMVEHESKLGKDALKRWEKALSDASNLSGWHLKDGD--ESELLQRIVTE
ISTHL
>Eucalyptus|Eucgr.H03826.1.p_74_209
YEVFLSFRGPDTRSGFTDYLYTSLTDAGIRTFKDDKDLHIGEEFAPELLQAIDQSKISIPIFSKNYASSVWCLKEVVRMV
ERKKTGGHKIMPIFYDVAPSEVRYQTGVYEKAFQSHKKKYGEETINQWKAALSV--------------------------
-----
>Pinus|PITA_000087542-RA_22_189
YEVFINHRGPDVKTTFASHLYKRLTSFGLRVFLDKPELEEGRTFPSQIEAAIRSAAIHIAVFSPTYANSQWCLDELIGMI
S---T-GATILPVFYNVEPWELR-KDGKYAEALREHEKRYDSETIQKWREALCTAANISGFELKQFNGDEGELLEAVVQR
VLNHV
>Pinus|PITA_000087542-RA_323_438
---------------------------------------------NIHEAAIRSAAIHIAVFSPTYADSQWCLDELIGMI
S---T-GATILPVFYNVEPSELR-KDGRYAEALRKHEKRYDLQIIQKWRQALSTAANISGFELKQFNGDEGELLEAVVMR
V----
>Euryale|Ef38997_58_177
YDVFLSFRGPDTRNGFTSHLYYTLKDKGILTFMDSEKLQKGQKV-VELLGYIERSKIFLPIFSKGFAESKWCLREIAKVV
EC----KKLVIPIFFDVEPTDVRHQTGPFAKAFRDYVDSENK--------------------------------------
-----
>Euryale|Ef38997_220_280
------------------------------T-----------------------------------------LEEIAKIV
EC----KRFVIPVVFDVEPRDVSHQNGPFAKAFTDYEKAINEEEVRKWRDAMTT--------------------------
-----
>Eucalyptus|Eucgr.H01824.1.p_15_151
YDVFLSFRGINVRNNFLSHLYTALDQNGLFTYLDSEELRKGEQISPALMKAIEESQVVIIVFSEDYASSPWCLEEVAKIM
ECKIQKDLIVLPVFYKVEPREVRGGRESYGRAMVKHESKFGKEKVRRWKEALFD--------------------------
-----
>Daucus|DCAR_005190_22_182
WDVFLSFRGKDTRYTFTDHLYKALVRTGIQTFKDNSELRSGEVLSNSLIQAIQNSKTYIVVLSENYASSPWCLYELVEIL
TCYK-RKRLVIPVFYYIDPSVVRHQI-PFKEIIEKHQSRFDAEKVNQWCLALTAVADFSGYQISKS--SQADIIDEIVDR
LM---
>Linum|Lus10019708_146_325
YEVFLSFRGTDTRHSFVSHLYSALTQKGIKTFKDDKDLERGKQIEREILGAIRQSRLSIVVFSKDYASSSWCLDELQTIV
DFARKDTHDLIPIFYGVNPDDVSDDNSCYAESFAKHQKFFPDRKLRKWKVALKTAAESSGWD-SNND--EKVLIDEIVAL
VSKKL
>Eucalyptus|Eucgr.C02654.1.p_5_175
YEVFLSFRGNDIRKTFLDHLYSKLEDAGIEVFKDDKNLRAGEEIKLELKEAIKRSKISIAIFSKDYASSKSCLMEVVQMW
ECSKSNGQTIIPIFYDISPSNVKHQAGDFERSFEKHKDGVNSNTIEKWKEVLRNIGGLSGYVREN-NGHESQLVKEVLRR
VRQVL
>Euryale|Ef16401_179_342
FHVFLSFRGEDTRKGFTSHLYDDLRGRGIFTFIDSDELAKGEKI-DKLFEYIEKSKIIVVIFSERYAESRWCLKEVTKSV
EC----KKEIIPVFFGVEPSHVRNQEGTFESAFRKHEENQNQEDVRKWREALKNVGSLSGFQLK--HGEEAKLRREIVKF
VSTKV
>Daucus|DCAR_005191_23_158
WDVFLSFRGLDTRNTFTDHLHKALIRTGIRTYKDDPELHRGEVISRSLPQAIQDSKIYIVVLSKNYATSSWCLEELEEIL
DCHI-KKRLIIPVFYYIDPSVVRHQT-QFETAFINHQTRYDAEKVNRWRHTLNEIA------------------------
-----
>Eucalyptus|Eucgr.H01444.1.p_7_168
YHVFLSFRGTDVRNNFLRDLYGTLNQKGIYTFVDSEELRKGEQISPTLMSVIEESRVAIIIFSEDYAFSRWCLKELAKIM
ECKARKELIVLPVFYKVEPREVRRAIKGYGRAMAKHESDSENDAVEIWKKALFDAGNLSGWVCNDGD--EAEVIQSIVRE
L----
>Eucalyptus|Eucgr.E02199.1.p_11_178
YDVFLSFRGMDSRNSFAGHLYQALHRNGIYSFRDSDELKKGEQIS-LLMKAIEESCVAVIIFSENYASSTWCLEEVAKIM
ECKEQKDLTVLPVFYKVDPKEVRGGRKSYQKAMAKHEFKFGKDKLKKWKTALLNVGNLFGWHLNDGD--ESELIQEIVKK
ISTYL
>Eucalyptus|Eucgr.C00038.1.p_62_201
YEVFLSFRGPDTRYGFTDHLYHGLRNAGIDAFRDDDELRQGENIKPELLAAIRNSKISIPIFSVNYGRSSWCLDELVQIM
ECKNNNGQIVLPVFYKVKPDEVRYQTGKFGEAFKDREKHFDPAILEKWKQALLE--------------------------
-----
>Phaseolus|Phvul.010G025700.1.p_16_185
YDVFISFRGEDTRKNFVSHLYSALANAGVNTFLDDEKLAKGQQLKTELWHAIEGSQISVVVFSKNYIYSTWCLDELVKIM
ECHSSRGQVVLPVFYDVFPWFLRRLQDV---SFEVFEK--DSDLVKQWKNALSEAASFAGWDVSRYN--ENLVVKEIVSE
VLEKL
>Linum|Lus10029628_38_198
YEVFLSFRGSDVRKSFADFLYSYLVRSKIRTFRDEEELRKGENIAPSLVQAITESKIYIPILSKNYASSKWCLQELAKMV
ECCRKGGQIILPVFYFVDPRDVRHQAGPYEKAFELHSKKHGPIIVQEWRTALQEVGQMKGWHVTE--DGQGAVIDHVFST
V----
>Eucalyptus|Eucgr.E03292.1.p_11_170
-QVFLNFRGTDVRNNFLSHLYIAFAHNGIHSFVDSEELRKGEEISPALMRAIEESHVAIIIFSEEYASSPWCLEELVKIM
ECKEQKGLKVLPVFYKVEPREVKVGRKSYGRNMAKHELKFGKDKVKRWKKTLFDAGNLSSWDMNNRD--EAELIQCIINE
L----
>Eucalyptus|Eucgr.H01809.1.p_106_241
YDVFLSFRGTDVRNYFLGHLYTALVQSGINTYMDSEDLNKGEQISPALMETIEESQIAIIVFSKDYASSPWCLEEVAKIM
ECKEQRGLMVFPVFYKVEPREVRGQRQGYAKAMAKFVVKFGEDKVKLWKKALLD--------------------------
-----
>Linum|Lus10003749_19_185
YDVFLSFRGRDTRNTFTSHLYSALNRRGIKVYRDDKELARGDSIEPSLLSAIEASRFSIVVLSKNYASSAWCLEELSKIV
ECRKACRHTVFPVFFDVDPGD-----GYRKSAICQHEKDCS--QVRRWEEALKEVMENSGEVVMN-D--ESEIVSGIVEN
LWNHL
>Prunus|Prupe.7G065600.1.p_18_189
YEVFLSFRGLDTRKGFTDYLYNALMQKGIHTFRDDEQLDSGEPISTALLKAIEESQISVVILSKNYATSTWCLDELATMV
ELAANISRLILPVFYDVTPSEVREQTGEFKEVFAQHDKDFKGEKVTRWKESLTAIANLSGFDLRGY--YAKEVITKIVER
IFAGL
>Eucalyptus|Eucgr.H03796.1.p_55_225
YEVFLSFRGPDTRVGFIDFLYTSMIDMGIRAYKDDEDLPKGEEFGPKLLQAIEQSKILMPIFSNGYASSVWCLKELVKMV
ECQKTKGQKIMPIFYDVAPLEVQHQTGNYGEAFRSHERKHDEKTVQEWKDALTVVGQINGWNLQSMNRREGEFIRKVTQK
VFTEL
>Eucalyptus|Eucgr.H01785.1.p_106_244
YDVFLSFRGTDVRNYFLGHLYTALVQNGINTYMDNEDLKKGEQISLALMEAIKESQMAIVVFSKDYASSTWCLEEVAKIM
ECKEKRGLMVFPVFYKVEPREVRGQKQDYGEVMAKHEVKFGKDKVKRWKKALL---------------------------
-----
>Eucalyptus|Eucgr.I00029.1.p_11_144
YDVFLSFRGAELRLNFISHLYQALIQNGIHTFWDSEELKKGDQIS-MLMEAIKESCIAVIVFSQDYASSEWCLEEVAKIM
ECKEQRNLTVLPVFYKVDPKEVREGRESYRRALDKHESKFGKDKVKRWKEALF---------------------------
-----
>Linum|Lus10023272_65_231
YEVFLSFRGPDVRTNFADFLYRDLDRSKIRTFLDDVELRKGEEIAASLVKAIEESKVYIPILSQNYASSKWCLMELALMV
KCRKQGGHIILPIFYMVEPRDVRHQEGSYKKAFRQHAKRYKMETVNEWKDALGEVGKMKGWHVTE--DGQGAIIGKVFTE
VWSHL
>Eucalyptus|Eucgr.L02708.1.p_11_174
HEVFLNFRGTDVRNNFLSHLYIAFDGNGIHSFVDSEELRKGEEISPALMRAIEESHIAIIIFSEEYAFSPWCLEELVKIM
ECKEQKGLKVLPVFYKVEPREVKVGRKSYGRNMAKHELKFGKDKVKRWKKTLFDAGNLSGWDMNNRD--EVELIQCIVNE
LSFN-
>Linum|Lus10001366_50_212
YEVFLSFRGPDNRNNFADFLYHYLVRSKIRTFRDNEDLHKGEEIWPGLARALAQSKIYIPILSRNYASSKWCLRELAKMV
ECCKENGHIVLPIFYFVDPRDVRHQTGSYRKAFRLHQSNCKHETVQEWKDALEQVGAMKGWHVTD--EGQGAVVDEVFQN
VLS--
>Pinus|PITA_000069927-RA_110_251
YNIFVNH-FENDTRDFALALRRRLIDSGLQVFLDELDFYDEEEFQSRMEDAISLASLHIAIFSPNYAHWKWCMDTLVKM-
K---S-EAPILPVFYKVEPFHLR-DKGPYAQSLRAHEKRYDSQIIKAWREALYNVSNNSGF-------------------
-----
>Pinus|PITA_000069927-RA_280_438
YHVFLSHRGPDTKEKFAEPLYERLVSSGFRVFLDKEEMVGGFKIAAQIEVAIQFAHVNIVIFSPRFPESSWCMDELSFMT
E---A-NLKILPVFYEVEPSHL---DGVYIETLHYHLRREDRETIEKWKDALAKVPRSREFMLAG-EELKEELMDKIVER
LSKN-
>Linum|Lus10014207_60_222
YEVFLSFRGPDTRNNIADFLYTYLHRSRIRTFRDEEELRKGEEIAPGLIQAIHQSKIYIPIFSRTYASSKWCLKELAQMV
DCRNQDGHVFFPIFYLVDPRDVRHQTGSYQEAFRLHEMKHDRKTVQEWRDALKVVGEMKGWHISD--NWQGSIVDQVFEK
VLS--
>Daucus|DCAR_005198_22_162
WDVFLSFRGKDTRYTFTDHLYKALQRTGIRTFRDDPELRSGEVISRALPQAIQESKTYIVVLSENYASSSWCLEELVEIL
DCYK-RKRLVIPVFYNIDPSAVRYQI-EFRETFEKHQSRHDAEKVNVWCLTLNEVADFSGY-------------------
-----
>Arabidopsis|AT5G40100.1_12_177
YDVFLSFRGEDTRHSIVSHLYEALTSRGIATFKDDKRLELGDHISEELQRAIEGSDFVVVVLSENYPTSRWCLMELQSIM
E-LQMEGRLVFPVFYRVEPSAVRYQLGSF--DLEGYQDQMD--MVPKWRQALKLIADLSGVASGQCD--EATMVRKIVED
ISKRK
>Populus|Potri.005G004200.1_3_138
YEVFLSFRGENTRRSFTDHLYTALCRAEIRAFRDDDGIRRGENIDLEIKKAIQETKLSIIVFSKDYASSRWCLDELAMIM
ERRRAVGHIVFPVFYDVDPSEVGTQTGRYGEAFAKHQIRFKDQRVEGWRKALKE--------------------------
-----
>Linum|Lus10008526_84_260
YEVFLSFRGPDTRHQITDILYRFLCRTKIHTFKDDNELRKGEEIGSNLLRAIDQSKIYIPIISKSYADSKWCLIELAEIV
RRQEQDRCIILPIFYMVDPRDVRRQTGPFQNAFQEHTTKFDKRSLQSWKDALNKVGALKGWHVKS--DEQGAIADEVSAH
IWSHL
>Eucalyptus|Eucgr.J01320.1.p_9_172
YDVFLSFRGSDTRNDITDYLYHSLTDARIRTFRDNEELHVGEEIGPELLHAIKQLKILIPIFSKGYAASKWCLMELAQMV
ECKEKWGQKIIPIFYDVEPRMVRKQTGTYGHAIQSHINENTDKTM-NWKAALNKVGKLKGCELNK--RGKGEFMKEVVDK
VLFEL
>Eucalyptus|Eucgr.C01933.1.p_339_503
YDVFLSFRGPDTCSGITNFLYTRLPGARIHTFKDDEELRVGEEFGPELLTAISQSKIAIPIFSKGYASSKWCLNELVQMV
ECSKTRRQKIMPIFYDVSPAEVRHQIGSYEEAFLSHKEK--GANVSKWKAALNHVANLNGWV-NSKNRGEGELVEEIVEK
VIDEL
>Arabidopsis|AT5G48780.1_11_183
FYVFLSFQGLDTRRTFVSHLRRSLDRKGIKTFEDENESLRGED-SSAVYQTIGESKVAVVLISVNYASSPLCLDSLLKIL
K-HQSGSLVLIPIFYEVDPMDVRKQIGKLYEAFSLHERE-NPEKVQTWRQALSQLVSIPGYS-EIWDG-DAELIHQIIWN
IVAK-
>Eucalyptus|Eucgr.H01794.1.p_21_183
FDVFINFRGEDVRYGFVADLHKCLLHRHINAYIDSKDLRRGDEIKSALTKAIMELRIAVLVFSENYASSTWCLDELVKVM
ECRRLKKQRVLPVFYKVEPGVIREQRESYGEALDSHEKKWRNDRVKKWRQALTKAGNLSSWHYDNGD--DTKFIESIVKD
IST--
>Populus|Potri.019G002600.1_11_171
HDVFLNFRGQDTRNTFTSHLHQALCNKGVHAYIDD-ELERGKAIAPALLQAIEQSRISIVVFSETYACSSYCLDELVKML
ECKESKGQVVLPVFYNVDPSDVEVQNDSFGEPVLRAAS-CAASKLLVWKEALTKAARLSGWHL-DN-GNEAKTIQSIVEK
V----
>Phaseolus|Phvul.008G195000.1.p_15_151
YDVFISFRGEDTRNNFIGHLRRELDGKGIKSFNDDKNMRTGESLPPDLSKAIEESKIFIVVFSENYASSRWCLDELVRII
ERSKEKKQLVYPVFYHVDPSDIRHERNSFGKHMKAHENDIAKEQMQAWRSALSQ--------------------------
-----
>Linum|Lus10041606_77_258
YHVFLNFRGLDVRYTIADYLYYALVRKGIKAFRDDHDLPRGENITEAIPRAIEESRMSIVVLSKGYASSEWCLDELVKIM
EAAKKRHHQTFPVFYKVSPDEVSDQSGCYKNDFDLHKRKFS-ERVDNWRHALTSIADVSGWVLGPNDRSEAEMVETIAND
ILLKI
>Arabidopsis|AT5G48770.1_13_188
YDVFLSFRGEDTRRTIVSHLYAALGAKGIITFKDDQDLEVGDHISSHLRRAIEGSKFAVVVLSERYTTSRWCLMELQLIM
E-LYNLGKLVLPLFYEVDPSDVRHQRGSF--GLERYQGEFD--IVQRWRVALCMVANLSGMVSRYCD--EAMMLEEIVEV
ISSRL
>Phaseolus|Phvul.010G028200.1.p_26_199
YDVFLNFRGGDTRSTFVSHLHSALSNAGVHTFIDA-GLDKGQNLGPELLRAIEGSQIAIVVFSKNYAESGWCLDELAKIA
ECHRSQGQVVVPIFYDVAPSVVRKQTGAFGKAMEAAVRTFPSKSLVRWSDALYQVANFTGWDMRQCD--EAEEVKKIVKG
VLAEL
>Euryale|Ef5594_67_207
FEVFLSFRGADTRKGFTGHLYDALDERGISTFIDSKKLQKGEQI-HKLLEYIDKSKIIVVIFSKHYAQSRWCLKELAKSV
ES----RKEIVPVFLGVEPSDVRNQEGTFKSAFQEHEKELEQAEVKKWRQALSEVGNRSGFNLK----------------
-----
>Eucalyptus|Eucgr.A00810.1.p_10_157
YDVFLSFRGTDVRKSFLSHFYTALAQKGIYSYVDSEELRKGDCIKPALMKAIEESCIAIIIFSEDYASSPWCLEEVEKIM
ECKEQRGLTVFPVFYKVDPREVRTPRKSYRKAMVKHERKFGRDKVKRWKKALLDAGSLSGWDLKD---------------
-----
>Eucalyptus|Eucgr.H03750.1.p_8_180
YEVFLSFRGEDTRTGFTSFLYTSMIDAGIRVYKDDKELCEGEEFGPELLQAINQSEISIPIFSKGYASSVWCLKELVQMV
ECQNTRGQKIMPIFYDVAPSEVRHQTGGYREAFLSHEKKYDEETMRQWKTALSAVAAIKGWDLHNKNREEGEITKMVTHK
VFNEL
>Linum|Lus10037406_37_197
YEVFLSFRGPDVRKSFADFLYNYLVRSKIRAFRDEEELQKGETIAPFLVQAITESKIYIPILSKSYASSKWCLQELAKMV
ECCRKEGHLILPVFYFVDPRDVRHQAGPYEEAFKQHTKKHDPMIVQEWRRALQEVGQMKGWHVTE--DGQGAVIDEIFSK
V----
>Phaseolus|Phvul.008G194828.1.p_15_180
YDVFISFRGEDIRYNFIGHLRRELGRKGIKDFRDDKNMRIGESLSPALSKAIEESRILIVVFSENYASSTWCLDELVRII
ERSKEKKQLVYPVFYHVNPSDIRHERNSFGKHMKAQENKIGKERMQAWRSALSQAGDFPGKHIKDGD--ESYCIEEIVGK
VKE--
>Prunus|Prupe.8G023700.1.p_23_163
HDVFLSFRAEDTRSGFLSHLYHELQYQAIKTFKDDRDLEIGASISPELLIAIEQSHLAIIVLPPNYTSSTWCLDELSKIL
ECMQDTK-RILPIFYHVDPSDVRNQRRSFAEAFTKHEEKFR--VVN-WRATLRKVANL-GWD------------------
-----
>Euryale|Ef37465_20_181
YDVFLNFRGEDTRNGFTTHLYEKLKDAGVHTFMDDEQMEVGKLIGETLMTAIEESRYCVVVISSGYAHSKWCLMELAAMF
EH----KKEIIPVFYQVDPSDVRHQKGSFKDDFEGHEKHNS-AHVEEWRQAMTKVGQLKGLVIDHKSKNEAQVIEKIVER
VG---
>Eucalyptus|Eucgr.H01742.1.p_13_179
--INGKGKGTDIRKSFLSHLYAALDQKGFYTYIDSEELQKGDFIKPALMKAIEDSRIAIIIFSENYASSRWCLEEVAKIM
ECKKQRDLTVFPVFYKVDPREVRTPRESYEKAMVEHERKFGRDEVKRWKNALSDAGSLSGWDLKDKDEAEADLIKRIVQE
ISMQL
>Linum|Lus10018309_37_197
YEVFLSFRGPDVRKSFADFLYSYLVRSKIRTFRDEEELQKGETIAPSLIQAIMESKIYIPILSKSYASSKWCLQELAKMV
ECCRKGEHIIVPIFYFMDPRDVRHQAGPYDDAFEQHSKKHDAATIHEWRTALQEVGQMKGWHVTE--DGQGAVIDELFSK
V----
>Pinus|PITA_000084763-RA_17_188
FDVFINCRGLDARKGLASHLYDSLRRGGLRVFLHSEELQEGSDIKTQIEGAIKTASFHIPIFSPGYAESTSCLNELVQML
E---T-GKTIIPVFYKVNPSELRRGNGVYAQSLRYLEKRHDSRTLEKWRNALFVVAEISGFELKAYNGDEGLLVEEVAKQ
VLRK-
>Pinus|PITA_000084763-RA_462_581
YDVFINCHGPDVKRTFANHLYHRLVFYGLRPFVDE-ERHEEDNIGTQIQEAIATASVHVAIFSLRYAESRRCLDELLLML
A---S-GAPVIPVFYTVKRFDLQEKDGVYGRTLQNHE-------------------------------------------
-----
>Populus|Potri.017G105500.1_25_175
YDVFLSYRGKDTRNNFTSHLYYNLAQRGIDVYMDDRGLERGKTIELALWKAIEESRFSVIIFSRDYASSPWCLDELVKIV
QCMKEK--------------ET------YEKAFVEHEQNFKENKVRNWKDCLSTVANLSGWDVRN--RNESESIKIIAEY
ISYKL
>Populus|Potri.017G105500.1_1143_1251
----------------------------------EPEKVMA--IS-RLFEAIEESGLSIIIFARDCASLPWCFEELVKIV
GFMDEMSDTVFPVSCDVEQSKIDDQTESYTIVFDKIGKR-NEEMVQRWMHILRKV---------DISRSK----------
-----
>Linum|Lus10007808_121_287
YEVFLSFRGPDTRHQITDIIYRFLVHLKIRTFRDDDELRKGEGIWPNLVRAIGQSKIYIPILSESYAHSKWCLRELAEIV
ERRKQDRHIILPIFYMVDPRDVRHQTGPYQDAFAQHEQNFDERTVRIWREALNEVGTLKGWHVKN--DEQGAVADLVSNV
VWSHL
>Amborella|ERN02703_19_184
FDVFLSFRGADTRKNFTSHLHRNLVKEGICVFLDDEKLEKGERIGPSLDKAIEGSQMFIPVLSVDYASSKWCLNELVQML
EQ----KRVILPVFYRVDRGDVREQKGTLKMSFLKHEERYHKDVLETWRTALRDVGELHGWETDNMNQNEADLINMIVKR
VLHEL
>Phaseolus|Phvul.010G132433.1.p_50_147
----------------------------------D-NIQTGEELSEALFGAIEESLISLVIFSENYASSRWCLLELEKIL
KCRRKNGQFVMRIFYKVDPSDVRYRRRTYGDAFVKHERKYSL-TVQSWRSAWSE--------------------------
-----
>Phaseolus|Phvul.010G132433.1.p_166_217
YDVFVSFRGSDVREGFLSHLIEAFSLNQIASFGDD-NIPKGHKISDVLLRAIE---------------------------
--------------------------------------------------------------------------------
-----
>Eucalyptus|Eucgr.C01356.1.p_62_203
YEVFLSFRGKDTRKGFTDYLYTSLVGARIHVFRDDEELRVGEEIGPELLRSITQSKISIPIISEDYASSKWCLRELAHIL
KCKKNGGQIVLPIFYKVKPSQLRNPTGRLRAAINTHKKNLDRIVTQEWEKALEEVSFLKGWE------------------
-----
>Prunus|Prupe.2G059400.1.p_20_195
YDVFLSCRRNGSCRKFKDHLYAALNKRGIFTIGDDDEWERG---EEAILKAVEESRYVILVLSQNYASSTWCLDALAKAV
ECTKSMGQTILPIFYDVEPYEVLRQKGSFAEAFSKHEQK-NMGKVYRWRAALDTVGNLNGW---NLDGYESKAIQTIVEW
IFNEL
>Linum|Lus10010574_26_186
YEVFLSFRGPDVRTSFADCLYSGLVRSRIRTFRDEEELHKGEMIAPSLVQAITESKIYIPIFTKSYASSKWCLMELAKMV
ECWKRDGHIFLPIFYFVDPRDVRHQDGPFKESFQHHDQKHDPNLVQKWREALQDVGQMKGWHVNE--QGQGAVIDELLSK
V----
>Eucalyptus|Eucgr.H03761.1.p_40_211
YEVFLSFKGKDTRRGFTSFLYTSMIDAGIRVYKDDKELRKGEKFGSELLRAISESKISIPIFSKGYASSVWCLKELVQMV
ECQKTRGQKIMPIFYDVVPAEVRHQIGGYREAFLSHVSKYDEETIREWKAALTAIGELHGWDLQSMNREEGEIVKTVTHE
VFNKL
>Linum|Lus10004719_61_228
YEVFLSFRGPDTREQFTDFLYQSLRRYKIHTFRDDDELLKGKEIGPNLLRAIDQSKIYVPIISSGYADSKWCLMELAEIV
RRQEEDRRIILPIFYMVDPSDVRHQTGCYKKAFRKHANKFDGQTIQNWKDALKKVGDLKGWHIGK--DKQGAIADKVSAD
IWSHI
>Euryale|Ef11641_107_267
FDVFLSFRGEDTRKGFTSHLYDDLQGHGIFTFMDSEKLPKGKKI-DKLFEYIEKSKIIVIIFSEHYAESKWCLKEVTKSV
EC----EKDIIPVFFGVEPSHVRNQEGTFESAFRKHEEKQNQEDVRKWREALKHVGSLSGFQLK--HGEEANLRREIVKF
VSTKV
>Linum|Lus10005171_13_182
YHVFLSFRGGDTRKNFTDHLYVALMKAGINTFRDDDAIERGSHIESEINTAILESRSSIVVLSNDYASSRYCLDELRLIM
KLRRTVGHIVLPVFYDVDKDVVRNQTGSYGEAFSRHLVDFEADMVQEWKTALTDIAAAGDLVLR--DGYESRFTQQIVAE
IARKL
>Eucalyptus|Eucgr.J01133.1.p_22_144
YDVFLSFGGSDTTESFPGRLHACLAAVGVSIC-DESQ-AAGSSIRSKI------C---IPILSEDYVCSDRCLHELVQVM
E-KRSA-RLVLPIFNRVEPSHLR-----YPKIFKAH-S--DTE----------------G-----------------VQ-
-----
>Eucalyptus|Eucgr.J01133.1.p_199_295
----------------------RLMNAGVSVFKDDIDLPIGEEFGPQLLSAITRCTIYITILSPTYASSKWCLYELAKMS
ECSNSRGHMILPLFYHVEPHDVRDK-GRFGDEFRSREQR-----------------------------------------
-----
>Phaseolus|Phvul.002G171400.1.p_19_186
HDVFLSFRGDDTRSGFTGNLHKSLCDRGIHTFIDDEGLRKGEEIRPALFKAIEQSRIAIVVFSENYAESTYCLEELAMIL
ECIVKKGRLLWPVFYGVTPSYVRFQKGSYGKALAKLGERFKNDKLQKWKLALQEAADLSGCHFKLK-GYEHELIGTIVEE
VSKRI
>Linum|Lus10029860_55_221
YEVFLSFRGPEVRTNFADFLYSHLDRSRIRTFLDEEGLHKGEEIAPSLLKAIEESKVYIPILSRNYASSKWCLRELAKMV
ECCKQGGHVLLPIFYMVDPRDVRHDEGCYGGAFREHCKNHDAGTVGDWRDALGEVGKMKGWHVTE--DRQGAIIDQVFSK
VWSEL
>Populus|Potri.012G053200.1_18_179
WDVFLSFRGEDTRDSFTKHLYDSLNKQEIRVFLDASGMIQGDEIAPTLMEAIQDSASSIIILSPRYANSHWCLEELARIC
EL----RRLILPVFYQVDPSNVRRQKGPFEQDFESHSKRFGDDKVVKWRAAMNKVGGISGFVFDT-G--EDHLIRRLVNR
VLQEL
>Populus|Potri.011G060400.1_71_231
----YTRQGEDTRKSFTDHLYTALVQAGIHTFRDEDEIQKGENINSELQQAIQKSKILIIVFSEDYAWSRCCLDELLMIM
ERTRTASCSVLPVFYNVDPTEVRNQTGSFTAAFVEHEKRFQEERVKRWRIALKKVADLGGMVLG--DGYEAQFVQSIVER
VSKKL
>Populus|Potri.005G004100.1_64_229
--VFLSFSNEDTGKNFSDHLNSALTIAGFRTFKNDDGVRRGENTGSETRKAIQESKISVIVFSKDYASSTRCLDELVMIM
DARRATGHIVLPIFYHLDPSEVRSQEGRCFEAFSTHEKSFQGERVEEWRAALREAADVAGMVLQ--DRYESKFIESIVKE
IADKL
>Euryale|Ef34538_48_199
YDVFLSFRGADTRKGFIGHLYYALNERGISTFIDSKKLKKGEQI-DKLLEYIDKSNIFVVIFSKHYAQSRWCLKEVARSV
ES----RKEIVPVFFGVEPSDVRNQGGTFKSAFQEHEKNLDQAEVKQWRQALSIVGNRCGFNLED-NGEQKMLK------
-----
>Eucalyptus|Eucgr.H03694.1.p_95_268
YEVFLSFRGEDTRTGFTSFLYTSMIDSGIRVYKDDKELCEGEEFGLELLQAINQSEISIPIFSKGYASSVWCLKELVQMV
KCQKTRGQKIMPIFYDVAPSEVRHQTGGYGEAFLSHEKKYDEETMRQWKTALSAVAAIKGWDLHNKNREEGEITKMVTHK
VFNDL
>Eucalyptus|Eucgr.L01144.1.p_21_158
YDVFLSFRGEDTRAGFVSHLHSALCRSGVRVYIDEE-LPRGERISLSLEHAIESSRIAIIVFSPNFAASAWCLQELTKIL
EMKYSKGQLVRPVFFHVDPSDVRKQTGVIAEIMERHDKVYGDGRVKKWRDALRD--------------------------
-----
>Linum|Lus10040576_73_224
YEVFLNFRGPDTNDNVTDILYRFLTRSKIRTFRDDDELRKGEGIWPNLVKAINQSKISVLIFSPRYAESKWCLRELVEII
EHQKREGHVILPIFYKVDPKVVRHQTGPYQNAFQQYKNNFDEKTIQNWKNALNEIGSLKGWHIKA--KEVI---------
-----
>Eucalyptus|Eucgr.H02180.1.p_14_160
YDVFLSFRGTDVRNNFVDHLYTALDHLGINTYLDSEELGKGEQISTTLMEAIKESKIAIIVFSENYAFSPWCLEEAVKIM
ECKEQRGLGVFPVFYKVEPREVRTPRQSYGEAIAEHKIKFGEDKVKRWQKALLDAGSLS---------------------
-----
>Arabidopsis|AT2G20142.1_8_170
HDVFISFRSKDTRDNFVSHLCGCLRRKRIKTFLD--ELER-E---ESL-KAIEVSKISVIVFSENFGDSRWCLDEVVAIL
KCKEKFGQIVIPVLYHVDPLDIENQTGSFGDAFAK--RR-DKEQLQEWKDSFTEAINLPGWS-TAY-SDE-EMLNGIARE
IENKL
>Eucalyptus|Eucgr.C00020.1.p_28_201
YEVFLSFRGPDTRHGFTDHLYKGLVDAGIDAFKDDDELRHGEDIRPVLMKAIKSSKILIPILSETYGTSSWCLDELVQMM
EGKKNNKQIVLPIFYKVKPAEVRYQKGRFGKAFHERESHFNPTTLEKWKSALDEVSTLRGYE----DGSEVQLVKSIVRE
VLNEL
>Linum|Lus10038533_63_221
YEVFLSFRGPDVRTTFADFLYRFLDNSNIRTFFDDEELRKGEEISESLFKAIEESKVYIPILSPGYASSKWCLQELAHMV
KCWKQGGSILLPIFFMMEPRDVRHQEGSYKKAFRQHNKKYDIETVKEWKGTLEEVGRMKGWHVTE--DGQGAIVREVFS-
-----
>Populus|Potri.005G031600.1_15_202
-DVFLSFRGTDTRNSFTSHLHDALQRNQIDAYI-DNKLDGGEKIEPALLERIEESFISLVIFSENYADSTFCLRELSKIL
ECMETKQQMVLPVFYRLDPSHVQNLTGSYGDALCKHERDCSSEEVESWRHALKEIANLKGWDSNII--DETKLIQEIVSD
IQKEL
>Eucalyptus|Eucgr.H02081.1.p_71_191
YDVFLSFRGTDVRNNFLGHLYAALDQKGIYTYIDSEELRKGEQITPALIKAIEDSCIAIIIFSEDYASSPWCLQEVDKIM
ECKEQRGLMVFPVFYKVEPKEVRTPRGSYREAMVKHENKF----------------------------------------
-----
>Populus|Potri.011G014900.1_29_185
YQVFLSFRGEDTHKNLTDHLYKALVDAGIHTFRDDDEIQRGENIYFELQKAIQQSKISIIVFSKDYASSRWCLDELVMIM
E--------LLPVFYDVDPSEVRNQTGSFAAAFVEHEKHYKEKRVKGWGIALKEVADLAGMDLG--DGYEAQFVQSIVEK
LFSW-
>Eucalyptus|Eucgr.C02618.1.p_26_198
YEVFLSFRGEDTRTTITDHLHSRLTKAGIKVFRDDEGLRAGEEIHPKLIDTIKRSTISIAVFSKDYASSRSCLMEVVQMW
ECRKLNGQIIIPIFYDVSPNDVKRQAGDFGRSFEKHVNGVNADTIQRWKDVFRNIGGLSGFNREN-NGHESQLVDKVFTR
VWQVL
>Euryale|Ef4007_96_258
FEVFLSFRGSDTRNGFTGHLYEALDDRGISTFIDSKKLEKGKQI-HKLLEYIDKSKIIVVIFSEHYAQSRWCLKEVTRSV
DS----EKEIVPVFFGVEPSDVRNQGGTFESAFQEHEKMLDQEEVKKWRQALNKIGNISGFNLKE-NGDEAKLKHAIIER
VSRTV
>Eucalyptus|Eucgr.E02174.1.p_10_177
YHVFLSFRGEDIRNNFLGHLYRALDQKGIYTYVDSKELRKGEQIDLALMKAIEESQIAIIVFSKDYASSWWCLEELVKII
DCKKERDLMVFPLFYKVEPRELRTPRPSNRDAMVKHESKYGKD-VKRWEKALSDASYLSGWPLKDGD--EAELIQKIVTE
ISTHL
>Solanum|Solyc04g025590.1.1_18_132
YDVFLSFSGEDTRKSFTSHLKLRLCQVGISTFLDDEEVGKGEVISTKLEKAIELSRVSIVVFSKKYASSSWCLKELVKIH
ECTEMLKKLVLPIFYGVDPSQVRNPVGYFNESLTR---------------------------------------------
-----
>Eucalyptus|Eucgr.D00735.1.p_7_177
YEVFLSFRGPDTRKDFVDCLCTSLTDAGICVFMDEEELESGEEIHAQLIQAIRESKISIPVISKEYGSSKSCLMELEEML
KC-KHNSHIIIPIFYYVDPSDVRNCRGSFGRSLQGH-KRIDGKVIDYWKSALRRIGWLKGHHLGKTKSRHGKLIKQIVHQ
VLEKL
>Linum|Lus10034697_57_218
YEVFLSFRGPDVRNNFADFLHKYLARSKIRTFLDDEDLRKGEEIDPSLVKVIQESKVYIPVLSPNYASSKWCLNELALMV
KCCMQNCHILLPIFYMVEPRDVRHQQSSYKKAFQKHSRKYDAGTILEWKKALEYMGNLKGWHVTE--DGQGTVIDEVFSK
VW---
>Eucalyptus|Eucgr.F01276.1.p_15_184
YDVFPSFRGEDIRKNFVDHLHDHLLRRGIMAFRDDLDLPRGKCIKPEILGAIEQSRLVLVIFSKNYTSSTWCLEEVAKAV
ECKDNEGS-VIPIFYEVDPSDIRKLRANFGTGFTKIEEAYGDK-IKKWKDAVSEVVGLAGIELK--DGYETKFIQQIIRE
VENKL
>Populus|Potri.013G097900.1_20_175
YDVFLSFRGKDTRNNFTSHLYSNLEQRGI----------IGKTIEPALWQAIEDSRFSIVVFSRDYASSPWCLDELVKIV
QCMKEMGHTVLPVFYDVDPSEVADQKGNYKKAFIEHKEKLSENKVKCWSDCLSTVANLSGWDVRN--RDESQSIKKIVEY
IQCKL
>Linum|Lus10004911_29_189
YEVFLSFRGPDVRTSFADCLYSGLMRSKIRTFRDEEELHKGDKIASSLVQAITESKIYIPIFTKSYASSKWCLMELAKMV
ECWKRSGHMFLPIFYFVDPRDVRHQDGPFKESFQHHNQKHDPNLVQKWREALQDVGEMKGWHVNE--HGQGSVIDEILSK
V----
>Euryale|Ef22745_176_315
FHVFLSFRGEDTRKGFTSHLYDNLRDRGIFTFMDSEKLAKGEKI-EKLFEYIEKSKIIVVIFSKRYAESRWCLREITRSV
EC----KKEIIPVFFGVKPSDVRNQKGTFETVFREHEEKQNQEDVRKWREALKNVGSLSGFEL-----------------
-----
>Vitis|GSVIVT01036354001_12_180
YDVFLSFRGEDTRKNFTDHLYNTLVAYGIHTFRDDEELLKGEDIKSGLSRAIEGSKIFIIIFSENYAASKWCLNELAMII
EY--TTEDKVIPVFYHVKPSDVGHQSESFEVAFFNHEKDAQEKLIEKWRITLKKAAKLSGYHVDN--QHEAEVIQKIREV
IITRL
>Eucalyptus|Eucgr.L01200.1.p_31_201
YEVFLSFRGPNTRKGFTDHLYNGLLNAGIDAFRDDDELCQGEDIRPELMTAITNSKILIPILSESYGTSSWCLDELVKIM
EGKTNNRQIVLPIFYKVTPAEVKYQKGKFGDEFREREKRFDRTILEKWKKSLLEVGTLKGYE----KGYEAELVNSIVQK
VLSEL
>Linum|Lus10000331_93_258
YEVFLSFRGPDTRHQITDILYRFLCRTKIHTFKDDNELRKGEEIGLNLLTAIDQSKIYVPIISRNYAHSKWCLIELAEII
QRQEQDRRIILPIFYMVDPRDVRHQTGPYQNAFQEHAAKFDENTLQSWKDALNKVGSLKGWHVES--DKQGAIADEVSAD
IWSLL
>Linum|Lus10025497_7_179
YQVFLSFRGLDVRRTFADHLRTCLVRSKIRTFANDEELPKGEAIGPSLVKAITESKILIVVLSENYAFSKWCLRELATVV
DSYKTGGQIILPVFYGIDPKDVRHDSGPYKKAFEQHSLKHDPETVMKWKEALGEVGRTKGWLVTE--HGQGAIIDHILTE
VLSHL
>Linum|Lus10038532_57_220
YEVFLCFRGSDVRTTFADFLYRFLDHSKIQTFFDDVELQKGEKLAPALVTAIEESKIFIPILSPNYASSKWCLQELALMY
KCWKQGGHIILPIFYMMDPRDVPHQEGSYKKTFQRHSKKLDIETIKEWNEALKGGGEMKGWFVQD--DGQGAVVNKVFTE
VWSH-
>Linum|Lus10007790_88_255
YEVFLSFRGPDTRKQFTDFLYHFLCRYKIHTFRDDNELRKGEEIGSNLIRAIDQSKIYVPVISKTYADSKWCLIELAEIV
RRQEQDRRIILPIFYMVDPNEVRHQTGCYKKAFQEHANKFDEKTIQSWKDALKKVGVLKGWHIGS--DEQGARAEEVSTE
VWSHL
>Eucalyptus|Eucgr.L01088.1.p_28_193
YDVFLSFRGPDTRKQFTDCLYHALRGARIDVFIDDKDLCPGEEIDNALNESIKQSKMSIPIISKDYASSRSCLMELAQMV
ECKKEDNQLIVPIFYDVVPADLKHLRGCVEESFRKHERGIDHKDIAKWRQALQEIAKMKGYDLLN-YGYHGELINKVVSD
VEQ--
>Eucalyptus|Eucgr.H02187.1.p_16_177
FDVFLSFRGE-VRRGFLADLHRCLLHRGINAYIDSEDLRPGDQISPALTKAIEESRIAVLVFSEDYASSRWCLDELVKVM
ECKRLKEQLVLPVFYGVEPRDVRGQRESYGKALARHEEKLGKGTVEKWRQALIEAANLSGWHYDHGD--ITKFIESIVKK
IST--
>Eucalyptus|Eucgr.C02112.1.p_6_175
YEVFLSFRGPDTRMAFTDRLYARLTDAGVRTYRDDEDLRVGEEIGPNLLGTIEQSKISIPIFSKNYASSKWCLKELAQMV
ECWKRKGQVIMPIFYYVEPSEVRYQTGGYGEALLVHENKVDDESFRKWRAALSEVGGLKGWDIENGNRHEGQLIKEVVTK
VLSEL
>Eucalyptus|Eucgr.H01894.1.p_56_195
FDVFLSFRGEDVRHGFVDDLHKCLLHRGINAYIDSEDLRPGDQISPALTKAIEESRIAVLVFSKNYASSRWCLDELVKVM
ECKRLKGQLVLPVFYGVEPREVRGQRESFGKALARHEEKLGKDRKKLLSQIL--------WKGDLA--------------
-----
>Cinnamomum|Cm1566_17_180
WDVFLSFRGEDTRRTITSSLYKSLDNQGVRVFLDDAGLGKGDDIAPGLLEAIEDSAASIILISPNYASSHWCLEEMARLC
EL----GRLILPVFYEVDPSHVRRQRGPFEEDFKKHLLRFEEEKVEKWRKAMEKVGGKSGWVFDN-S--SDQLVESLVKE
VLREL
>Linum|Lus10007722_70_211
YEVFLNFRGPDTRREITDVLYHFLVRSKVRTFRDDEDLRKGEGIWPSLVTAIGESKIYVAVFSQTYAHSKWCLKELAEMV
KCHNQDGHIILPIFYKVDPGDVRKQTGPYEEAFKQHQKTFDDETIQNWKNALKQVGELKGW-------------------
-----
>Linum|Lus10004747_60_220
YEVFLSFRGPDTRSNITNILYRFLARSKVHTFRDDDELRKGEGIWPNLVRAIGQSKISIPILSPRYAESKWCLKELVEIT
EHRKREGHIVLPIFYKVDPRDVRHQSGPYQIAFQRHKNKFDEETIQSWKAALNEIGSLKGWHIKT--EEEVDVADLVSGV
-----
>Eucalyptus|Eucgr.C02108.1.p_5_190
YEVFLSFRGPDTRTGFTDHLYIRLTDAGVRTYRDDEDLRVGEEIGPDLLGAIEQLKISIPIFSKSYASSKWCLKELAQMV
ECRKRKGQVIMPIFYHVEPSEVRYQTGRYSEALLVHENKEDDESIRKWRAALNEVGRLKGWDIENVNRHEGQLVKEVVTK
VLSEL
>Eucalyptus|Eucgr.L01911.1.p_19_181
YDVFLSFRGADTRHGVTDRLYRELVLSGVRAFRDEEGLERGEEVSSGLKEGIDDSAAAVAVISENYAESRWCLEELAYIV
ER----RKLLLPVFYNVDPSDVRKQAGPFERGFRKQEGRHGEEKVRPWRTAMEKAGGISGWDSRG-D--EAELIQSLVKR
ILTKL
>Eucalyptus|Eucgr.C02624.1.p_36_170
HEVFLSFRGADTRKGFTDHLHCKLVDAGIKVFKDDENLHTGEEIKPALKEAIRQSRISIAILSKDYASSKSCLMEVVQMW
ECRISNGQTIIPIFYDISPSDVKHQAGHFETSFRQHEDGVSSNTIIKWKEVLRQ--------------------------
-----
>Linum|Lus10027184_37_189
YEVFLSFRGPDSRHKFTDVLSRFLIRSKIRTYVDEDRLVKGEEIWPNLVRAIHQSKISIPIFSEDYAGSKWCLNELVEMI
EHQKREGHIIIPVFYNVKPNDVRHQTGPYEEPFRQHEKKHDKKTIQSWKDALEQVGYLKGWPIKE--EMEGST-------
-----
>Linum|Lus10017143_37_197
YEVFLSFRGPDVRKSFADFLYNYLLRSKIRTFRDEEELRKGEVIAPSLIQAITESKIYIPILSKSYASSKWCLQELAKMV
ECCRKGEHIILPIFYFMDPRDVRRQAGPYKDAFEQHSKKHDAVIIQEWRAALQEVGQMKGWHVTE--DGQGAVIDELFSK
V----
>Eucalyptus|Eucgr.J01324.1.p_93_257
HEVFLSFRGSDTHRDITDYLYHSLVDAGIRAYRDDEELRVGKDIGPELLQAIKQSKISIPIFSKQYAASKWCLMELVQMV
ECKEKWGQEIMPIFYDVEPSEVRKQTRTYGEAIQSHVNKYTNETIQNWKAALNKVGKLKGWELKE--RGKGEFTKEIVQK
LLIEL
>Amborella|ERN02704_19_148
FDVFLSFRGTDTREKFTSHLHRSLVKEGICVFLDDEKLEKGERIGPSLDKAIEGSQMFIPVFSADYASSRWCLRELVQIF
QT----KRVILPVFYRVDREDVREQKGTFAISFLKHEKRYSRDILAAWRKALRD--------------------------
-----
>Eucalyptus|Eucgr.F01325.1.p_15_184
YDVFLSFRGEDIRKNFVDHLHDHLWRRGIMAFRDDHHLQRGKCIKPEILRAIEQSRYVLVIFSENYASSTWCLEEVAKVV
ECKDNEGS-VIPIFYKFDPSDIRKLRGNFGRGLAQTEETYGNR-MKRWKDALSKVAGLAGRELK--DGYETQFIRQIIGE
IKDKL
>Eucalyptus|Eucgr.H03785.1.p_61_230
YEVFLSFRGPDTRVGFTDFLYTSMIDMGIRAYKDDEDLRKGEEFGPTLLQAIEQSRISIPILSKGYASSVWCLKELVKMV
ECRKTKGQKIMPIFYDVAPAEVRYQTRSYKEAFDSHKNKHDEGTMCEWKAALKEVSSLDGWNLLDMNRREGEFARKFTQE
VFNEL
>Euryale|Ef8829_46_209
YDVFLSFSGADTRKGFTGHLYYALKDKGINAFIDSENLEKGEKI-EELLQCIERSRIFVPIFSESYAQSKWCLREIAKIV
DC----KRLIIPIFFKVEPTDVRNQSGHFAPAFTGYHENIGEAEVSKWSAALKEAGNVSGYTLAD-NGDESRLVRLIVER
ISTET
>Arabidopsis|AT5G41740.2_16_178
HHVFSRFHGPDVRKGFLSHLHSLFASKGITTFNDQ-NIERGQTIGPELIQGIKEARVSIVVLSKNYASSSWCLDELVEIL
KCKEALGQIVMT-------------SGVFGKAFEKTQGK-NEEVKIRWRNALAHVATIAGEHSLNWD-NEAKMIQKIATD
VSDKL
>Nymphaea|GWHPAAYW011515_25_187
FDVFLSFRGKDTRKGFTDHLHEGLKLRGISSFIDSENLEKGEKI-GELLGYIEKSKICIPIFSNGYADSRWCLRELAKIV
EC----NKKVIPVFLDVDPSDVKKQSGPFASAFEKHEGQLKPEEVRKWRDALTEVGNISGFTLED-DGHEAKLKLAIIEK
VLSKL
>Linum|Lus10004727_66_231
YEVFLSFRGPDTRHQITDILYRFLSHTKIHTFKDDNELRKGEEIGSNLIKAIDQSKIYVPIISKGYAHSKWCLIELAEIV
CRQEQDRRIILPIFYMVNPNDVRHQTGPYQNAFQEHVKKFDQKTTHGWKDALNKVGTLKGWHVKS--DELGATLDEVSAN
IWSHL
>Euryale|Ef8432_298_461
FHVFLSFRGEDTRKHFTRHLYDDLEKHGISTFMDSEKLQKGEQI-DKLLDYIKRSKICVPIFSIRYAESKWCLKEITQSL
EC----GMKIIPVFYDVEPSEVREQSGNFQYAFELHEMKLKQEEVVKWREALKKVGGLSGFNLKD-NGDEAELRRKIVKE
VSTKV
>Arabidopsis|AT5G17880.1_18_185
-QVFINFRGVELRKNFVSHLEKGLKRKGINAFIDTDE-EMGQEL-SVLLERIEGSRIALAIFSPRYTESKWCLKELAKM-
EREQ--KELVIPIFYKVQPVTVKELKGDFGDKFRELVKS--TDTKKEWKEALQYVPFLTGIVLDEK-SDEDEVINIIIRK
VKEIL
>Eucalyptus|Eucgr.G01573.1.p_70_236
--VFLNFRGADTREGFTDLLHKDLQNAGIEVFRDDKKLLAGEEIDWGLKNAIKRSRISIAIFSKDYASSKSCLMELVQMW
ECRKSDGQTIIPIFYDVSPDAVKHQTGDFATSFKKHEDKVDPKTIQNWKKVLQLVGGLSGYERDN-NRHVTDLLDKVKTR
VRQEL
>Populus|Potri.014G063200.1_74_197
-----DFRDKDTRNNFTSHLYSNLKQRGVDVYMDDRELERGKTIEPALWKAIEESRFSVIIFSRDYASSPWCLDELVKIA
QCMKEMGHTVLPVFYDVDPSET------YEKAFFEHEQNFKENKVQIWKDCLS---------------------------
-----
>Linum|Lus10042020_21_193
YDVFLSFRGDDLRGKFVDHLYTKLQSLKVNTFMDDKNLKKGELI-KNITKAIEGSKIYVVLFSSGYADSDWCLNELAKIS
NL-KKKGHLAIPVFFHVSPDDVADQSGVFEEAFKRHGSVFSSRKVNGWKKALATLATTTGWPFDGKS--EVKLVEDISMD
VVRRL
>Linum|Lus10039850_25_148
YDVFLSFRGADTRTGFTGHLYSALLRDGIHTFLDDKEMETGGEVGPECLRGIEESRFSFVVLSQHYASSIWCLEELVHIL
KCRREKGHGVWPVFYGVDPSDVEECKGSFADAFAKHEADFKSE-------------------------------------
-----
>Linum|Lus10026845_67_242
HHVFLNFRGLEIRHTFSDHLYYALVRRGVKAFRDDHDLPRGENITEAIPRAIEESRMSIVVLSRGYASSEWCLDELVKIM
EAAKKRHHQTFPVFYKVSPDEVSDQSGCYKEDFDLHKRKFS-ERVDNWRHALTSIADVSGWEIAPNGRSEAEMVETIANS
IVLKV
>Linum|Lus10007812_64_242
YEVFLSFRGPDTRHYVTDILYRFLLNLKIRTFRDDDELRKGEGIGTNLLRAISQSKIHVPILSQGYAHSKWCLNELVEII
EQRKQGGHIILPILYLMDPRDVRHQTGPYQSAFKQHKNKVDENTIQSWKDALNEVGTLKGWHLQN--EEVGALVDEVSSV
IWSHL
>Eucalyptus|Eucgr.L02207.1.p_11_129
YDVFLSFRGTDLQNNFIGHLYNALDQNGVFTFIDSEELRKGDQISQALMKAIEESCIAIIVFSDDYASSRWCLEELAKIM
ECKEQKDLIVLLVFYKVDPREVRGGRESYGRALAKHEFK-----------------------------------------
-----
>Eucalyptus|Eucgr.F01321.1.p_9_147
YDVFLSFRGEDTRKNFVDHLNYHLQRKGIVAFKDDRNLLRGKHIKPEILGAIEKSKYVLLIFSENYPSSTWCLEEVAKAV
ECKDNEGS-VIPIFYKVNPSDIRKLRGNFGRGFAETEEAYSNK-IKRWKDA---VSD-----------------------
-----
>Eucalyptus|Eucgr.J01303.1.p_9_176
YEVFLSFRGSDTRNDIADYLYHSLTNVGIRAFRDDEQLHVGKEIGPELLQAIKQSKISIPIFSERYAESEWCLMELVQMV
ECKEKWGQEIMQIFYDVKPSEVRDQIASYGKAIRSHITKYTDETIQNWKAALNKVGSLKGWKLKQ--RGKGEFTKEVVQM
LLIKL
>Daucus|DCAR_029849_15_191
YDVFLSFRGEDTRKTFTDHLYTAIVNEGLIVFRDNEEIERGETIKSELEEGIQESRSWVVVFSEKYAFSSWCLDELVMIL
QCKNNSNRLLLPIFYHGHPSDIRKQSGFVSQAFYMHEQKFRKDKIKGWRTALAEVANLAGMTFPNGNGQEAEFIKDIVKC
ISDK-
>Populus|Potri.005G004000.1_27_192
-DVFLSFNHQEIGKNFADHLYKDLNYAGIRTFRDDGGIYTGQK--SDVKRAIQESRISVVVFSKDYASSTKCLDQLGLIM
DARRTTGLVVLPVFYNADPSEVWEQKGLFEEAFAKHEKSFHKERVESWRAALKEAADLKGKERQ--DRYESKFIESIVKE
IADKL
>Linum|Lus10030345_8_193
FDVFLSFRG-DTRDGFTSHLYAALLRHNVAAYMDAVSLERGEQVSPSLLAAITRSKVCVVVLSQNYADSAWCLDEITEII
ESRREKRRMVVPVFYRVEPADVTDQ-GSYAEAFEKHET-YEKEKVERWRYALKEIGNLSGWDL----R-ESKLVDEVVND
VLYKL
>Linum|Lus10042714_35_178
YEVFLSFRGPDVRKSFADFLYNYLVRSKIRTFRDEEELRKGDTIAPSLIQAIMESKIYIPILSKSYASSKWCLQELAKMV
ECCRKGGHIILPIFYFMDPRDVRHQAGPYEDAFEQHSKKHDPVTVQEWRTGLQEVGQMKGWHV-----------------
-----
>Phaseolus|Phvul.010G026300.2.p_15_132
HDVFLNFRGDDTRETIVSHLYAALSNAGINTFIDD-NILKGTVLGAELVRTIQGSQISIIVFSENYASSNWCLNELVEIM
ESRIAYGQKAVPLFYHVDPSHVRNQEGGFGQQLEAAQN------------------------------------------
-----
>Prunus|Prupe.8G119800.1.p_22_190
YDVFLCYRDADTHNNFTDNLYRNLLQRGIKTFLADELIRREEELLPTLFKAIGESRISIIVFSENFASSVWCLDELVEIL
QCRAAKQKIVWPVYYKVDLIDVRNQQGSFGEAFANHENKFRDNKVLRWRAALREATNLPGWY----DGHNSKFVHNIVEE
ISAQL
>Phaseolus|Phvul.008G195100.1.p_15_172
YDVFISFRGEDTRNNFIGHLRRELDGKGIKSFNDDKNMRTGESLPPDLSKAIEESKIFIVVFSENYASSTRCLDELVKII
ERSKEKKQLVYPVFYHVDPSDIRHERNSFGKHMKAHES-----RIQDWRSALSQAVDFPGKHIATGD--ESYRIEEIVGK
V----
>Pinus|PITA_000083531-RA_30_184
FDIFVNH-YADETGDFADELSKRLVGRGLSVFLDGI----DKEVTPRMEAAISLASLQIAIFSENYVSCKWCMDTLVQM-
K---S-EAPILPVFYQVEPSHLR-GKGPYAQWLPAHE--YPLQTMQAWRKALEHVSYRKGFELKKRNGGEEELLCKIMKS
-----
>Pinus|PITA_000083531-RA_194_326
YHVFICHRGPDTKEELAKPLYLRLQGKGLRVFLDETELVAAHRIEPQIEAAIQFASVNIVIFSRKFPESSWCLDELTLMQ
T---C-GAKILPVFYKVKPADLD-LDGLYDETLRSHRKRHNRETIKRWRGALAN--------------------------
-----
>Euryale|Ef12337_61_223
YDVFLSFRGADTRKGFTSHLYHALKDRGIVTFMDSETFEKGQKI-EELFGYIERSKIFVIIFSNGYADSRWCLKEIDKIV
KC----KRLIIPVFFDVDPQIVRHQTGSFGRAFSRYHGKVDKEEMSRWRVALREAGIILGYNLSD-EGNEAKLIQLIVKR
ILIEV
>Eucalyptus|Eucgr.A00735.1.p_19_185
YEVFLSFRGTDTRAGITNFLYTSLVNAGIRTYRDDKDLPCGHEVGPELLKAIRQLKISIPIFSKGYASSRWCLEELAHIV
KCKKTRGQIIMPIFYDVMPLEVRLRTGVYVEALSLHETKYSDETIREWKGALEEAGNIRGYDLQSMNRGEGEFAKQVVQD
VLVA-
>Euryale|Ef19310_650_780
FEVFLSFRGEDTRKGFTGHLYEGLKQCGISTFKDDVNLDKGKEI-DQLLEYIEKSKIFVPIFSKNYADSKWCLKEVTKSV
EC----GKEIVPVFFGVEPSDVRKQRGSFKAVFQKHEKAQNQEEVKKWKEALKI--------------------------
-----
>Phaseolus|Phvul.010G064800.1.p_41_184
YDVFVNFRGEDIRHSFLGYLTEAFHQHKIYAFVDD-KLGKGDEIWPSLVGAIKGSLISLTIFSENYASSRWCLEELVQIL
EFREKYGQIVLPVFYHVYPKDVRHQKRSYEKALAEHEKKYNFTTVQNWRHALKKAANLSGIKSF----------------
-----
>Euryale|Ef35032_76_240
FQVFLSFRGEDTRKGFTRHLYDELQLRGISTFIDSENLEKGEEI-NKLFEYIEKSKICVPIFSKRYAESKWCLKEVTKSV
EC----GKEIVPVFFGVEPSDVRNQSGLFKSAFKKHEKKQNQDDVMKWREALKKVGSLSGFNLKS-NWDEAKLKRAIIKK
LLSRV
>Populus|Potri.015G043600.1_20_180
WDVFLSFRGEDTRHGFTKNLYDSLSKQDIRVFLDDSGMTQGDEIAPTLMEAIEDSALSIIILSPRYANSHWCLEELARIC
EL----RRLILPVFYQVDPSHVRRQKGPLEQDFMNHMERFGEEKVGKWREAMYKVGGISGFVFDT-S--EDQLIRRLGNR
VMTEL
>Arabidopsis|AT2G32140.1_22_193
-QVFISFRGKELRKGFISFLVPALKKKNINVFIDEHE-VRGKDL-ISLFRRIGESKIALVIFSEGYTESKWCLDELVQI-
KCDQ--KKIAIPIFYKLDPAVVKGLKGKFGDKFRDLIERYHHERYQKWTEALTSVSRTFALCLPEH-SDEKDFIRSIIKE
VKKAL
>Eucalyptus|Eucgr.G01255.1.p_15_148
HDAFISYKQADTR--FVSHLHNALERNKIRVFVDH-SLERGLEIAPTI-EAIEQSRSAIVVISQTFASSPWCLDELDKIL
ECKEKKGQLVFLIFMDVDPKEMREQSGPFK-RIGQNEKGIAQEKVQRWRKALRK--------------------------
-----
>Euryale|Ef1681_72_233
FDVFLSFRGEDTRKGFTGHLYEGLQLRGVSTFKDDVNLDKGKEI-DRLLEYIEKSKIFVVILSECFAESRWCLKEVTKSM
EC----GKEIVPVFFGVEPSDVRNQSGPFKSAFKKHEKKENQEEVRKWREALKIVGNLAGYTLKE-NGDETELKLAIIQK
VLDKV
>Eucalyptus|Eucgr.H01806.1.p_18_151
FDVFINFRGEDVRSGFVADLHRCLSRGGINAYIDSEDLRRGDEISPALMKAIEESRIAVLVFSEDYASSRWCLDELVKVM
ECRRLKGQRVLPVFYKVEPGEIRGLRRRYGDTLARHEENLGQDRVDKWRQAL----------------------------
-----
>Linum|Lus10038482_92_257
YEVFLSFRGPDVRRTFADCIYRFLHHYRIRIFFDDVDLPKGEDTASSLIKAIEESKIYIPIFSPDYAASKWCLMELAHVV
KCYEKRGHLILPIFYFVEPREVRGQEGSFGEAFRQLAKGYDAEIVKKWKEALRKAGEGKGWPVTE--DGQGAIITDVFYT
VRSHL
>Eucalyptus|Eucgr.L03738.1.p_56_181
HEVFLSFRGTDTRKGFTGFLHRGLENAGIEVFKDDKNLRGGEEIKQGLKDAIKRSRISIVIFSKDYASSKSCLMEMVKMW
ECRKSHGQIIIPIFYDVSPDEVKHQTGDFAASFERHQNKVNPKTI-----------------------------------
-----
>Arabidopsis|AT2G03030.1_8_180
-QVFLNYRGEQLRRSFVSHLIDAFERNEINFFVDKYE-QRGKDL-KNLFLRIQESKIALAIFSTRYTESSWCLDELVKI-
KLDK--KKLVIPIFYKVKVEDVRKQTGEFGDNFWTLAKV--SSQIKKWKEALECIPNKMGLSLGDK-SSEADFIKEVVKA
VQCVV
>Linum|Lus10012311_59_237
YEVFLSFRGPDTRNNVTDILYRFLVRSKIRTFRDDDELRKGEGIWPNLVKAIGQSKISVLIFSPRYAESKWCLKELAEIV
EHRKREGHVILPIFYKVDPRDIRHHTGPYESAFQQYKNNFDEETIQSWKVALNEVGSLKGWHIKV--EEVADVADVVSGV
VWSHL
>Linum|Lus10018616_25_148
YDVFLSFRGADTRTGFTGHLYSALLRDGIHTFLDNKEMETGGEVGPECLRGIEESRFSFVVLSQHYASSTWCLEELVHIL
KCRREEGHGVWPVFYGVDPSDVEECRGSFADAFAKHEVDFKSE-------------------------------------
-----
>Eucalyptus|Eucgr.G01276.1.p_16_174
--------QADTR--FVSHLYDALERNKIRAFVDH-TLERGLEIAPVI-EAIEQSRSSIVVISQNYASSPWCLDELDKIL
ECKGKKGQLVFLIFMDVDPREMREQSGPFT-WIGQSEKGYGQENIQRWRDALRKAGNLTGWSLE--NR-EAEFIQSVVEK
ISRRL
>Populus|Potri.019G068300.1_29_164
-----------------------------------NNLRRGDEICSSLLKAIEESKLSVIVFSENYASSKWCLDELVKIL
ECKEMNGQTVIPVFYHVNPSHVRNQTETVGDSIGELE-LVTEKKVKRWRAALKEVATLTGWDSRNI--SESELIEAIAGD
ILNKL
>Eucalyptus|Eucgr.F03913.1.p_27_186
FDVFLNFRGPDTRLNFTDHLYHSLDRAGIRVFLDDEEIRKGEKIGGELLHAIENSRIFVPIFSRDYASSAWCLRELAHMV
ECSRRSDKVILPIFFDVDPYDVKLRTGLYADALKRHEDRFSYDDLQRWKKALIEVASIKGWDCKD--IGQGALIKLVTDE
V----
>Euryale|Ef21689_276_406
FEVFLSFRGEDTRKGFTGHLYEGLKQCGISTFKDDVNLDKGKEI-DQLFEYIEKSKIFVPIFSQNYADSKWCLKEVTKSV
EC----GKEIVPVFFGVEPSDVRKQRGSFKAVFQKHEKVQNQEEVKKWKEALKI--------------------------
-----
>Eucalyptus|Eucgr.C00409.1.p_24_179
YDVFLSFCGMDTRKTFVDHLYNALVDAGIYVFRDDDELCESEKISTNLLQAIKNSKISIPIFSRNYASSKWCLQELVQMI
DCMKSAGQVVLPIFYRVEPADVQYQ----------------KGNVAKWKQALQEVAFLKGWESERTSGREGELVRIIIRK
VLSKL
>Eucalyptus|Eucgr.H03723.1.p_9_178
YEVFLSFRGKDTRIGFTSFLHTRMMDAGIRVYKDDKEIPKGKKFGPELLQAINQSKISIPIFSKGYAFSVWCLNELVQMV
ECQKTRGQMIMPIFYDVAPSEVRHQTGGYGKAFLSHERKYDEETMRQWKAALNAVGAIHGWDLHNMNRGEGEITNTVTQK
VFNEL
>Eucalyptus|Eucgr.E01863.1.p_39_205
YEVFLSFRGPDTRTDIADYLYVSMIDAGIRAFRDDEELRTGEEISGQLLQAIQHSKISIPIFSRGYADSPWCLRELVKMV
ESKNTGGQKIMPIFYDVAPSEVKYQKDHYSNAIVSH--RFNDETINNWKAALKEVGELMGWDLHGKNRGKGEFLKEVVNK
VLTEL
>Euryale|Ef38600_73_235
YHVFLSFRGTDTRKTFTDLLYEALREKGITTFIDSDSLEKGQKI-EELFGYIERSKIFVPIFSSGYADSKWCLQEIAKIV
EC----KRLILPVFLDVEPTDVRHQTGPFHLAFRKHRKKL--EEVDKWSGALAEAGKLSGYTLAT-SGYEGKLIQVIVKR
ILREV
>Euryale|Ef24288_118_280
FHVFLSFRGVDTRKHFTRHLYDDLEKHGISIFIDSKKLQKGGQI-DKLLEYIKRSKICIPIFSKGYAESKWCLKEITESF
KC----GMNIIPVFYDVEPSDVRKQSGSFQYAFHLHETELKQEDVAKWREALNKVGGRSGFNLKD-NRDDAKLRREIVDL
VSTKE
>Arabidopsis|AT4G36150.1_19_177
HQVFLNFRGKQLRNGFVSHLEKALRRDGINVFIDRNE-TKGRDL-SNLFSRIQESRIALAIFSSMYTESYWCLDELVKI-
DCDL--GTLVIPIFYMVDTDDVKNLKGAFGYTFWKLAKT--CNKLDKWKQALKDVPKKLGFTLSEM-SDEGESINQIVGE
VI---
>Eucalyptus|Eucgr.F03896.1.p_27_191
FDVFLNFRGPDTRLNFTDHLYHSLDGAGIRVFLDDAEIRKGAKIGGELLRAINNSRIYVPIFSRDYASSAWCLRELVHMV
ECLRRSDKAILPIFFNVDPYDVKLGTGLYSDALKKHEDRFSYDELRRWKEALTEVASIKGWHCKD--IGQGELIKLVTNE
VSRKL
>Eucalyptus|Eucgr.L01909.1.p_19_181
YDVFLSFRGADTRHGVTDSLYRELALNGVRAFRDEEGLEGGEEISSGLLEGIDDSAAAVAVISENYAESRWCLEELAYIV
ER----RKLLLPVFYNVDPSHVRRQAGPFERGFQKHEGRYGAEVVRPWRTAMEKAGGISGWDSRS-D--EAELIQSLVKR
ILTKL
>Eucalyptus|Eucgr.F03914.1.p_26_190
FEVFLNFRGLDTRLNFTDHLYHSLDGVGIRVFLDDAEIQKGEKIGGELLRAINNSRIYVPIFSRDYASSALCLRELAHMV
ECSRGSNKVILPIFFDVDPYDVKLRTGLYIDALKRHKERFGTNEVQQWEEALTEVASIKGWHCKG--RGQGELIKLVTDE
VSRKL
>Arabidopsis|AT2G03300.1_8_179
-QVFLNYRGEQLRRSFVSHLIDAFERNEINFFVDKYE-QRGKDL-KNLFLRIQESKIALAIFSTRYTESSWCMDELVKI-
KLDK--RKLVIPIFYKVKVEDVRKQTGEFGDNFWTLAKV--SSQIKKWKEALECIPNKMGLSLGDK-SDEADFIKEVVKA
VQCVV
>Arabidopsis|AT4G12010.1_11_185
FDVFLSFRGFDTRNNFTGHLQKAL-RRGIDSFIDD-RLRRGDNL-TALFDRIEKSKIAIIVFSTNYANSAWCLRELVKIL
ECRNSNQQLVVPIFYKVDKSDVEKQRNSFAVPFKLPET-FGTEEISSWKAALASASNI-GYVVKEITS-EAKLVDEIVDT
F--KL
>Euryale|Ef6784_67_207
FQVFLSFRGADTRKGFTGHLYYALNERGISTFMDCENLEKGERI-DKLLEYIDKSKIIIVIFSLHYAQSKWCLKELARSV
ES----GKEIVPVFFGVEPSDVRNQGGTFKSAFRKHEKKLDQAEVKKWRQALNEVGYRSGFNLK----------------
-----
>Linum|Lus10007811_167_331
YEVFLSFRGPDTRKQFTDILYRFLVHSKIHTFRDDDELRKGEGIWPNLAKAIDQSKIYVPIISKTYAHSKWCLKELAEIV
KRQKEDRCLILPIFYMVDPRDIRHQTGPYEDAFQQYADHFDEKTIQSWKDALSDVGSLKGWHVKS--DEVGAIVDQVYAD
VWSYL
>Eucalyptus|Eucgr.I02558.1.p_21_188
YDVFVSFRGGDIRKNFAAHLFRALKQAGIYYFGDNEKEETGILIEGKLLDAIRHSRVSLVVFTANYADSRWCLNELVEIL
ECRRDHGHVVLPIFYDVEPRDVRKQSGQFGDGF---E-RCATHDLLKWRDSLKEAGNLSGWHLNNDNGDQAYFIEQIVGR
L----
>Prunus|Prupe.7G065300.1.p_22_194
YEVFLSFRGFDTRKGFTDNLYKALIHYGIHTFMDAEQLESGEPVSTELFKATEESEISVIILSTNYATSTWCLNELVTMV
ELAENNSRLILPVFCGVTPSEARKQIGVFEEGFAQHKKDFEGEKLARWKKSLTEIANLSGYDIRNY--NETMVIEKIVER
IFGVL
>Linum|Lus10018658_77_218
YEVFLNFRGPDTRREITDVLYHFLVRSKVRTFRDDEDLRKGEGIWPSLVTAIGESKIYVAVFCQTYAHSKWCLKELAEMV
KCHNQDGHIILPIFYKVDPGDVRKQTGPYEEALKQHQKTFDDETVQNWKNALKQVGELKGW-------------------
-----
>Euryale|Ef6449_166_329
FHVFLSFRGKDTRNSFTGHLYDDLENHGISTFIDNENLQKGEQI-DKLLEYIKRSKICVPIFSKDYAESKWCLKEITESL
KC----GMDIIPVFYDVEPSDVRKQSGPFQYGFELHEPKLKQEEVAKWREALKEVGGRSGFNLKD-NGDEAKLRREIVKV
VSTKV
>Eucalyptus|Eucgr.E01804.1.p_8_177
YEVFLSFRGPDTRTDISDHLYVSMIGAGIGAFRDDEEFRPGEEISGQLLQAIEQAKISIPIFSKGYADSAWCLKELVKMV
ESKKTRGQKIMPIFYDVTPFEVKYQKDHYSSAIVSH--RFNDETIDNWKAALKEVRELMGWDLHGENRGKGEFIKEVVKN
VLTEL
>Eucalyptus|Eucgr.E03553.1.p_9_148
YEVFLSFRGPDTRHGFTDHLYNGLLDVGINAFRDDDELCQGKDIKPELMAAIMNSKILIPIFSKNYGTSSCCLDELIQIM
ECKNNNGQIVLPIFYKVKPAEVRYQTGRFGQAFHERQNRFDPTTLEKWKKALDE--------------------------
-----
>Nymphaea|GWHPAAYW011474_216_379
FDVFLSFRGEDTRKGFTGHLHDGLQERGITTFIDCEKLEKGEEI-NKLLEYIERSKIFVPIFSQHFAESKWCLKEVTKSV
EC----GKKIIPVFFGIEPSDVRNQSGPFKSAFKDHEKKQDEEEVRKWREALKKVGNLSGFTLKD-NGDEAKLKRAVIER
VSTRL
>Eucalyptus|Eucgr.E02306.1.p_1_161
--------GEDVRNNFLGHLYKALDQKGIYTYVDSEELRKGEQIVPALMKAIEESHIAIIVFSKDYASSSWCLEEVARIM
DCKEDRNLMVFPLFYKVEPKEVRTPREKYKEAMLKHESKFGTDEVKRWKKALFDAGSLFGWHLKDGD--ESKLIQRIAKE
ISAHL
>Prunus|Prupe.8G037000.1.p_17_173
YDVFLSFSGVDTRNIFTSHLHAALLRKKIVTYI-DYKLERGNEIGPALLEAIEKSKLTVIIFSKNYASST-CLNELLHIL
GCMEKYGQIVMPIFYGIDPSDVRKQQRSYADTFAQLEERFKR------RDALTKAAN-----------LENLLVDKVVKD
ILTEL
>Populus|Potri.005G004400.1_83_247
-DVFLSFSHHDIGKNFGDHLYKDLNSAGIRTLRDDGGIYAGQK--SDIKKALQESRISVVVFSKGYASSTKCLDQLVHIM
DARNKTRLLVLPVFYNVDPSEVSEQKGLFEEAFAKHEKSFHKERVESWRAALKEAADLAGMVLQ--DRYESKFIESIVKE
IADKL
>Euryale|Ef34239_43_207
YDVFLSFRGPDTRNGFTSHLYHELKDKGIRTFMDSEELEKGQEV-DKLFGYIERSKILLPIFSKGYADSKWCLREIAKIV
EC----KRLVIPVFFDVEPRDVGHQTGPFTEAFRDYVDDVNKEEVSKWRDAMTTLGKVSGYTLAD-RGNEAKLIQLIVKR
VLMEV
>Prunus|Prupe.8G118000.1.p_21_182
YDVFLGYRGADAHNNFTYNLHSKLLQQGIKTY----LYRRGEEVPPMLLKVIEESRVSIIIFTENFASSEWCLIELVKIL
QCRESKKQIVWPIYYKVDPLDVRDQQGSFGEAIANHFCTFKDNKVLRWRAALTEATKLSGWY----HGHESNFIHKIVEE
VSTQ-
>Linum|Lus10001040_26_186
YEVFLSFRGPDVRKSFADCLYSYLVRSKIRTFRDEEELRKGESIGPSLVQAITESKIYIPIFTKSYAASKWCLQELAEMV
QCWKQGGHIILPIFYFMDPRDVRHQAGLYEVAFEQHSKKHDPITVQEWRTALQEVGQMKGWHVTE--DGQGAVIDEVFSK
V----
>Euryale|Ef36978_24_183
YDVFLSFRGEDTRHNFAGLLRDMLNLQCIDAFFDEEDLNKGERI-ETILEAITRSRIFVPIFSKRYAESKWCLREVAKMA
ECHRSRETKIFPVFFDVDPKDVRYQSGPFEDAFQKHQTT-RDSEVDEWKDALTYVGGISGFPLK--NGNQRELMNSITAE
I----
>Euryale|Ef8864_62_225
YDVFLSFRGPDTRNGFTSHLYHELKDKGIRTFMDSEELEKGQEV-DKLFEYIERSKIFLPIFSKGYADSKWCLREIAKIV
EC----KRLVIPVFFDVEPRDVGHQTGPFTEAFRDYVDDVNKEEVSKWRDAMTTLGKVSGYTLAD-QGNEAKLIQLIVKR
VLMEV
>Linum|Lus10023487_79_249
YEVFLSFRGPDVRTNFADVLFKFLDRYKIRTFLDDEELRKGEGIAPSLFEAIKESEVYIPILSPDYASSKWCLQELALMV
KCCKQDARHILPIFYMMNPGDVRHQEGSYKKAFRLHSRKYDSKTVEEWKAALKEVGEMKGWHVTE--DRQGAIMEQVSSK
VWSHL
>Prunus|Prupe.8G005100.1.p_19_187
YDVFLSFRGEDTRYNFTAYLHERLLEQGIKIFLDEKDLEMGRPV-AELFAAIEQSRLAIVVMSPKYASSKWCMNELLKIL
ECMEKRG-AVLPIFHSVEPSDVGKQSGNFWEAFTELEQRCKDEMVERWRAALRIVAKIKGWTSKDR--YEPHLIKEIVEK
VRIEV
>Eucalyptus|Eucgr.H03735.1.p_3_167
------MRGLDTRSGFTDYLYTSLTNVGIRTFKDDKDLHIGEEFAPELLEAINHSRISIPIFSKDYASSIWCLKELVQMV
KHQTNEGQKIMPIFYDVTPSEVRHQIGSFKKALVSHKTKYDEKTIAEWKNALTTVADVNGWDLQSMNRQEGQLAKTITQK
VFNEL
>Eucalyptus|Eucgr.H03679.1.p_8_179
YEVFLSFRGEDTRTGFTSFLYTSMIEAGIRVYKDDKELYKGIEFGPELLQAINQSEISIPIFSKGYASSVWCLKELVQMV
ECQKTRGQKIMPIFYDVAPLEVRHQTRGYGEAFLSHEKKYDEETMRQWKAALSAAGAINGWDLHNKNREEGEIAKTVTHK
VFNEL
>Pinus|PITA_000065387-RA_25_164
YDIFVHH-YEEEAGDFAIKLCRRLVSRGLYVFLDRS----EEEVTPRMEAAISLASLQIAIFSEKYATSKWCLDTLVHM-
K---S-EAPILPVFYQVEPFHLR-AEGPYAQSIRAYE-PYHSRTM-AWRNALENVSYRNGFELKK---------------
-----
>Pinus|PITA_000065387-RA_197_351
YHVFICHRG-ETKKEFAEPLYRRLHGRGLRVFLDKPELVPAHRIEPQIEAAIQFASVNIVIFSPKFPESSWCLDELTLMQ
T---C-GAKILPVFYEVKPADL---DGFYS-TLLSHLKRQNRETIKRWRGALANVLKSDDLMLAGN-ENKEALMIKIVER
V----
>Linum|Lus10001788_37_187
YDVFLSFRGPEVRNCFADCLYRRLDDAKIRTFRDEEELRKGESIGPSLGQAITESKIYIPILTNCYAASKWCLQELAKMV
ECRKKEGHIILPIFYFMDPRDVRHQAGPYEDTFEQHSNKHDPITVQEWRAALEEVGQMKGWHITE--DGDI---------
-----
>Amborella|ERN02706_19_148
FDVFLSFRGADTRMKFTAHLHRSLVKEGICVFLDDEKLEKGERIGPSLDKAIEGSQMFIPVFSADYASSRWCLSELVQIF
QT----KRVILPVFYGVHREDVREQKGTFETSFLKHEKRYNRDIPEAWRKALRD--------------------------
-----
>Eucalyptus|Eucgr.L02872.1.p_23_163
YEVFLSFRGPDTRLTITDSLYAAMIRAGICVFKDDEELRVGEEIGGELLRAISNSKIYIPIFSKDYASSKWCLREVAYMV
EC-RKREKVILPIFYGVDASDLKLRTGSYGKALRKHKRQSGEDTTKQWEEALREVARIKGW-------------------
-----
>Pinus|PITA_000084570-RA_24_191
YQVFLNHRGPDVKEGLATHIYNGLKKLGLSVFLDQPELQRGEELKPQIEGAIRTASVHVAIFSPSYAQSSWCLDELVQKL
K---S-GSTIIPVFYKVQPADLRRGKGVYARDLGEHEKRYDTETIEKWRNALSAVADIVGFELK--DKEESQLVQEVVQQ
VVKKV
>Pinus|PITA_000084570-RA_1113_1172
--------------------------------------QRGEK-------------------------------------
-------------------------------------KRHDHKTIEKWRNALSAVADIVGFELK--DKKESQLVQEVVQQ
VVKKV
>Pinus|PITA_000070736-RA_48_183
YDVFLNYRVPDLKHSLPLPLYQSLQSRGLRVFLDQTEMVVGRNIYDQIVAATSRASVHIALLSPNYAESAFCLDELVLMI
N---S-GAIIIPVFYDVDPCELL-KNGAYDKALRSHETQYDSKRIQQWRDALAH--------------------------
-----
>Pinus|PITA_000070736-RA_202_325
------------KHSLPLPLYQSLQSRGLRVFLDQTEMVVGRNIYDQIVAATSSASVHIALLSPNYAESAFCLDELVLMI
N---S-GAIIIPVFYDVDPCELL-KNGAYDKALRSHETQYDSKRIQQWRDALAH--------------------------
-----
>Linum|Lus10007831_64_215
YEVFLSFRGPDTRNHITDILYRFLAHLKIRTFRDDDELRKGEGIGPNLVRAIGQSKIYVPIISEHYAHSKWCLNELVEIV
KHHKQDGRIILPIFYMVDPRDVRHQTG-YQSAFRQHKKKFGEKTIQDWKDTLNE--QRMSW---S--DHIEQVVNRL---
-----
>Picea|MA_43422g0010_2_136
--------------------GK---E----------E-------TPQIDEVIRTASIHIAIFSPGYANSTRCLDELVLML
E---SSGS-VIPVFYKVSPAQIRNRVGMHGE-LASEEESLDEETVK-WVGALSDVTGINGFVL-EHN-DEGKLVGQVVER
V----
>Picea|MA_43422g0010_146_295
YDVFINHRGPDVKKTLASHLYHGLVERGLRVFLDIEEMHEGDSLTSQIEGAIRTAFVHIAIFSGTYAKSKWCLDELVLML
E---S-GRIIFPVFHNVKPSELT-KNGKYAEHLRELEKRYDPTTIRKWKKALSDVDKYTGFGFD----LE----------
-----
>Eucalyptus|Eucgr.C03975.1.p_23_198
YEVFLSFKGLDTRLNITDSLYAAMIRAGICVFKSNKKLHVGEEIGGELLRVISNSKIYIPIFSKNYASNKWCLRELAYMV
EC-RKRKKVILPIFYGVDACDLKLKTGSYGKALRKHERQSSEDMTKQWEEALKEVAGIKGYNLKD--YGQDKLIALVMEE
VFSKL
>Vitis|GSVIVT01001790001_2_154
--------------NFVDHLYEGLVGNRFNTFRDDEQLERGGEISSQL-DAIEESRICIVVFSKNYADSRWCLNELLAII
ESASDDGRIVLPIFYHVDPSHVRHQTGSYTR-Y--YERD-DKEKVEKWGNALTAAANMSGYHVDKT--HEGNIIEEIASQ
ISD--
>Euryale|Ef31465_230_370
FEVFLSFRGEDTRKGFTGHLYDGLQDRGVSTFIDNDKLEKGEEI-DKLLEYMKKSEICVLIISKHYAESKWCLKELTTSV
EC----HMKIIPVFFGVEPSDVRNQSGLFKSAFKKHQKMVKQEEVRKWREALTKVGNISGFNLK----------------
-----
>Eucalyptus|Eucgr.D00998.1.p_13_185
YQVFLAFRGPDTRHSLAAYLYISLVAAGIRVFNDADPSLIGKDVDHEICNAIDHCKISIPILSEDYPSSHWCLDELAQMV
ECKRTKRQKILPIFYKVRTSHVRDL-GVFGEKMLKHEKIVDECTYERWKLALKEVGSFKGWVSERIN-HEGVLVKEVVKE
VSRLL
>Eucalyptus|Eucgr.B01064.1.p_6_166
--VFLSFRGEDTRKTITDHLYSRLVDAGIDVFRDSENLHAGEEIKPQLIDAIKGSKISIAVFSKDYASSKSCLMEVVQMW
ECRKSNGQIIIPIFYDISPYDVKRQAGYFGRSFEKHVDGLNAD-VKKWREVFRKIGGLSGF---N-NGHESQLVKGVFSR
VCQVL
>Euryale|Ef36916_100_258
FEVFLSFRGPDTRKRFIGHLDEGFHQRGISSFIDSKELKKGEQI-HKILEYIDKSKIFIVIFSERYAQSRWCLKELARSV
ES----RKEIVPVFFGVEPSDVRNQGGTFKSAFQEHEKKLDQAEVKRWRQALKKVGDLSGFNLKD-NGDEAELKRAIIHR
VS---
>Eucalyptus|Eucgr.C03961.1.p_117_291
YEVFLSFRGPDTRLTITDSLYAAMIRAGICVFKDDEELRVGEEIRGELLRAISNSKIYVPIFSENYASSKWCLRELAHMV
EC-RKRKKLILPIFYGVDASNLKLRTGSYGKALRKHERRFGEDMAKHWEEALIEVAGIKGYNLKD--HSQDKLIAFVLEE
VFGKL
>Eucalyptus|Eucgr.B01839.1.p_62_234
YEVFLSFSGPDTGDGFTDHLYHGLLRAGIHTFSDDDELCHGEDMKPLLMEAITSSKILIPILSVNYGTSSWCLDELVQIM
ERKNYNGQIVLPIFYKVKPAKVRYQTGRFGEAFHERESRFDLAILEKWKQALLEVGNLKGYE----NGSEGQLVKSVVRK
VLNEL
>Linum|Lus10024149_16_185
YDVFLCFRGDDTRHGFTSHLMTALRDRQIQTFIDD-MLEKTESID-ALKSIIERCALSVVVFSERFADSVWCLDEVATIA
RKMKESRHPVLPVFYKVDPSDVTDDTGSYAATIHSEHNARSREDKKRWMEALNVVADSAG--HTSQ-KNESELIKAIVED
VLKKL
>Nymphaea|GWHPAAYW011477_163_308
FEVFLSFRGQDTRKGFTGHLYDGLEERGISTFIDCEKLGKGEEI-NKLLEYIERSKIFVAIFSQHFAESQWCLKEVTKSV
EC----RKEIIPVFFGVEPSDVRNQSGPFKSAFRDHQKKQDQKEVRKWREALMK----------------AKLKRAVIER
VSAKL
>Euryale|Ef27501_138_297
FHVFLSFRGEDTRKGFTRHLYDNLRDHGIFTFMDSEKLAKGEKI-DKLFEYIERSKIIVIIFSQCYAESRWCLKEVARSV
EC----KKEIIPVFFGVKPSDVRDQKGTFETVFRKYEENQNQEDVRKWREALKNVGSLSGFELK--DGEEAKLRREIVKF
VSTKV
>Eucalyptus|Eucgr.I02547.1.p_21_188
YDVFVSFRGGDIRKNFAAHLFRALKQADIYYFGDNEKEETGILIEGKLLDAIRHSRVSLVVFTANYADSRWCLNELVEIL
ECRRDHGHVVLPIFYDVEPRDVRKQSGQFGDGF---E-RCATHDLLKWRDSLKEAGNLSGWHLNNDNGDQAYFIEQIVGR
L----
>Euryale|Ef15510_19_197
YDVFLSFSGEDTRRTFTDHLYHALSRKGVQVFRDSEGLQRGEKI-AELFTKIKMSKILMPIFSENYAVSEWCLREIETIV
KVGMGKGRSIFPVFYKIMPSHVRSQTGPFEAPFRKHEK--EAQTVEGWREALRKAAVIFGYVNEKIDGHEASLVELIVQD
VQQEL
>Euryale|Ef15877_204_368
FEVFLSFRGKDTRKGFTGHLYEGLQQRGVSTFKDDVNLDKGKEI-DQLLEYIEKSKIFVPIFSQNYADSKWCLKEVTKSV
EC----GKEIVPVFFGVEPSDVRNKRGSFKAAFKKHEKLQNQEEVNKWRKALKIVGKLSGFTLKE-NGDEVELKRAIIER
VLKKV
>Prunus|Prupe.8G118900.1.p_13_171
YDVFLSFRGEDTRYTFTSHLYAALCSKKIKTYI-DDIIERGEQIAPALFEAIETSKLSMIIFSKNYASSTWCLDEL----
--------FVLPIFYCIDPSHVRNQQGSYAYAFAQLETRFKD-KVRKWRDALKATANMAGFDSNKR--TEANFIENIVED
FLTKL
>Amaranthus|AHYPO_006449-RA_26_204
WDVFLSFRGEDTRHSFTTLLRDKLKEKGLRPFMDDEGMERGDTIQPTLEEAIVDSALAVAIISPRYADSRWCLHELSRIF
EC----KKRVIPVFYDVDPSDVRRQRGKFGDGFKSLVKGISQDDVKNWKCGLVNVGNISGYTF-S-KSDSGNLIRRIVQQ
VWNEL
>Euryale|Ef7591_67_227
YDVFLSFRGEDTRHGFTKHIYDELVRMDVRTFFDNEELETGDKIGDRLSNAIKGSKIFVPIFSVRYADSRWCLMELADIV
KC----NRTIIPVFVFVDPEDVQNQTGTYGTPLPGFEDRFGVEKVNEWREALRVAGNSPGFKL-K--SEEAGLIEKVIRK
IMEEM
>Linum|Lus10004257_67_233
YEVFLSFRGPDTRNNIADFLYMYLARSRVRTFRDDEELRKGEQIAPGLIQAIFQSKIYIPILSQTYASSKWCLKELAQMV
ECRKQDGHVFFPIFYLVDPRDVRHQTGTYEGAFRLHRRNYDAKTVQQWEEALKEVGSMKGWHVTD--NGQGSVVDDVFEH
VLSLL
>Eucalyptus|Eucgr.H03503.1.p_11_129
YDVFLSFRGPDTRLGIVSHLYKDLDQRGIYTFKDDEKIKKGERISDVIIKAIEESRIAVIIFSQRFASSSWCLDEVATIM
DRKAAK-KIVLPVFHNVDPR-----------------TKYGSGIVKKWKENL-----------------EA---------
-----
>Linum|Lus10035674_297_457
YEVFLSFRGPDVRKSFADCLYSYLVRSQICTFRDEEELRKGETIAPSLVQAIAESKIYIPIFSTSYASSKWCLQELAKMV
ECWKQGGHIILPIFYFVDPRDVRHQGGPYKEAFEGHDGKHDPRTVQEWRDSLQEVGQIKGWHVTE--DGQGAVISQVFSQ
V----
>Linum|Lus10020238_28_171
YEVFLSFRGPDVRKSFADFLYSYLVHSKIRTFRDEEELRKGDTIAHSLVQAITESKIYIPILSESYASSKWCLQELAKMV
ECCRKEGHIILPVF-FVDPRDVRRQAGPYKEAFELHCKKHDPIIVQEWRSALKEVGEMKGWHVS----------------
-----
>Linum|Lus10026011_30_200
YEVFLSFRGPDVRTQFADYLYTRLIASKIRTFRDEEGLSKGGVIAAYLMDAITESKIYIPVFSAKYADSKWCLMELAKMV
ECCKLGGHIILPIFYFVTPSDVRHQTGPYKEAFELHGEKHDADTVGEWREALKQVGRMKGWTVNA--DGQGAIIDKVFSL
VDERL
>Euryale|Ef17890_54_214
FEVFLSFRGADTRKGFIGHLYEALKDRGISTFIDCEKLEKGKQI-GKILEYIDKSKIFVVIFSEQYAQSRWCLKEIARSV
ES----GKEIVPVFFGVEPSDIRNQEGTFKSAFQKHEKKLDQAEVKKWRQAMEIVGNLSGFNLKD-NGDEAELKHAIIER
VLRT-
>Linum|Lus10033953_60_220
YEVFLNFRGPDTRNEITKILHRFLVNLKIRTFIDDDELRKGEGIWPSLVKAVGQSKISIPIFSPCYAESKWCLKELIEII
EHRKREGHIILPIFYNVNPRDVRHQTGPYQTAFQQHKNNFDEKTIESWKAALTEVGSLKGWHIKT--EEEVDVADDVSGV
-----
>Eucalyptus|Eucgr.B03389.1.p_19_181
YDVFLSFRGADARHGVTDRLYRELVLSGVRAFRDEEGLERGEEVSSGLMEGIDDSAAAVAVISENYAESRWCLEELAYIV
ER----RKLLLPVFYNVDPSDVRKQAGPFERGFRKQEGKHGAEKVRPWRTAMEKAGGISGWDSRG-D--EAELIQSLVKR
ILTKL
>Arabidopsis|AT4G19530.1_15_184
HQVFLNFRGDELRNNFVSHLDKALRGKQINVFIDEAV-EKGENL-DNLFKEIEKSRIALAIISQKYTESKWCLNELVKM-
EL-E--GKLTIPIFYNVEPATVRYQKEAFGAALTKTQEN--DSQMKKWKEALTYVSLLVGFPFNSK-SKETTLIDKIVDA
VLQKL
>Euryale|Ef34934_187_348
FEVFLSFRGADTRKGFIGHLYEALKGKGISTFIDSKELEKGEQI-DKLLECIDKSNIFVVIFSERYAQSRWCLKEVARRV
ES----GKEIVPVFFGVEPSDVRDQRGTFKSAFQEHEKMLDQAEVKKWRQALKKVGNLSGFNLKD-NGDEAKLKRAVIER
VLRKV
>Linum|Lus10000423_389_537
YEVFLNFRGPDTRDNITNILYRFLVLSKIRTFRDDDELRKGEGIWPSLVKAIGQSKISVPIFSPRYAESKWCLKELAAVV
EHQKREGHVILPIFYKIDPRDVRHQTGPYKTAFQQHKSNFDEDTIQSWKVALNEVGSLKGWHIKT---------------
-----
>Euryale|Ef23099_24_181
YDVFLSFRGEDTRHNFAGLLRDMLYLQGINAFFDEEDLNKGDRI-ETIFEAIAMSRIFVPIFSKRYAESKWCLREVTKMA
ECRRSREMKIFPVFFDVDPKDVRYQSGPFEDAFQKHQMK---SEVDEWKDALRYVGGISGFHLK--NGNQRELMNSITAE
I----
>Arabidopsis|AT1G57670.1_10_174
-QVFINFRGKDIRHGFVSHLKDALKRKNINFFIDTHE-QKGRDL-NHLFKRIEEATIALVILSPRYGESKWCLEELTTI-
DQEK--GQMVIPIFYKVRTEDVEKQTGEFGHMFWSCDEE--ASEMEKWQVALKAVCNKIGLTLDLK-RSEAKFIKKVLKA
VEEVL
>Eucalyptus|Eucgr.J01295.1.p_9_172
YEVFLSFRGPDTRHDITDILYHSLIDAGIRAYRDDEELRIGEEIGPELLQAIKQSKILIPIFSKQYAASKWCLMELVQMV
ECKEKWGQKIMPIFFDIEPSEVRNQTTTYGKAIQSYIDKYTNETIENWKAALKKVGELKGWELKE--RGKGEFTREVVQK
VLIE-
>Euryale|Ef5294_6_172
YDVFLSFRGDDTRWTFTAHLYEALCKGGVQVFLDSENLYRGEKI-DEVFGNIERSLIFVPIFSKNYAYSKWCLKEIQKIV
SVEEGEKRLILPIFYKIEPSDVRHQIGPFQIPFQEYEA--EAE-VQEWRNALKKAADFSGYVSRGTYRHESALIGGIVKR
VQKEL
>Linum|Lus10007814_147_298
YEVFLSFRGPDTRYQITDILFRFLVRSKIHTFKDDDEMRKGEGIWPSLVKAIRQSKVYVPILSENYAHSKWCLKELAEIV
KCCKQDRRLILPIFYMVDPRDVRHQSGPYGVAFKKYEEMIDPSDIATWRNALKEIGTLKGWHVKN--K------------
-----
>Pinus|PITA_000051837-RA_18_94
YQVFINHRGPDTKLSIAAHLHNRLHDLGLQVFLDKEEMEKGDFFTSQIAAAIRDASVHIAIFSPRYAESEWCLNELX---
--------------------------------------------------------------------------------
-----
>Pinus|PITA_000051837-RA_101_235
--------------SIAGHLYNRLHDVGLQVFLDKEEMEKGDFFTSQIAAAIRAASVHIAIFSPGYADSEWCLNELLVMM
E---S-MSTIIPIFYRVNPADLR-KDGVYAEALTNLQKRYDSDIIEKWRNAL----------------------------
-----
>Pinus|PITA_000018506-RA_26_79
FDVFLNHRGPDVKNTFVSHLYNRLRDHRLRVFLDREEIRKGEELTNEIDAQLRK--------------------------
--------------------------------------------------------------------------------
-----
>Pinus|PITA_000018506-RA_683_854
FDVFLNHRGPDVKNTFVSHLYNRLRDHRLRVFLDREEIRKGEELNNEIDGAIRAASVHLAIFSPIYCKSPWCLNELLLML
K---S-KSTIIPVFFGVKPSEVREENGVYAEALSSLQKRYDSNTIGKWKKALKEVAGLSGFELD----DEGMLLAAVVER
L----
>Eucalyptus|Eucgr.L01409.1.p_8_174
YEVFLSFRGPDTRSDITDILYNGLIDAGIRAYRDNEQLRVGEEIGPELLQAIKQSKISIPIFSKGYAASKWCLMELVQMV
ECKEKGGQKIMPIFYDVEPSEVRNQIAIYGEGIQSHINKYTDETIQNWKAALKKVGELKGWELKE--RGKGEFTKEVVQK
LLIEL
>Phaseolus|Phvul.003G072500.1.p_19_180
WDVFLSFRGTDTRGAITKGLYESLKARGVRVFLDDEGLERGEEVAKGLMEGIDDSAAFIVIISQNYASSHWCLEELTKIC
DT----RKLLLPVFYRVDPSHVRNLSGPFRAGFESHEKRFEKNEVSKWKEALKRVGGIAGWVFNH-E--EDDLIRRLVQR
VLKEL
>Nymphaea|GWHPAAYW010209_34_169
FDVFLSFRGPDTRKGFIAHLYDALVTSGISTFIDNVNLEKGERV-NNLSRYIERSRMFVPIISKGYVDSKWCLREITKMV
ECVK--RRLIIPVFFGVEPSHVGNQKGRLKRKFQRHEEEL-KEEVSDWKNTLHE--------------------------
-----
>Eucalyptus|Eucgr.C01970.1.p_11_151
FDVFLSFRGPDTRANFTDYLYHALLDKGIHVFIDKKGIDIGEEIGPEIFQAIDNSKICIPIFSRGYASSSWCLRELEHMV
EC-RKTELEVMPIFYDVEPSDVKLETKVYRDALTLHEQTRGVEIVQRWAAALKEVTGIKGW-------------------
-----
>Euryale|Ef31032_61_222
FDVFLSFRGEDTRKGFTGHLYEGLQLRGVSTFKDDVNLDKGKEI-GQLLEYIEKSKIFVVILSKRFAESRWCLKEVTKSL
EC----GKEIFPVFFDVEPSDVRSQSGPFKTAFKKHEKKENQEEVRKWREALKIVGNLSGFTLKE-NGDDMELKLAIIQK
VLDKV
>Euryale|Ef29473_72_241
YNVFISFRGEDTRNGFTSHLHKELEGHGITTFIDSAGMEAGQRI-SYLFKIIEESKIFVPVFSKNYADSKWCLREITKMV
EIREG-KRPIIPIFYDVPPSDVRHSRASFEEAFKKHRKELGEEQVNEWRAALTEAANISGYCLTQ-EGNEAKLITLIVSR
IL---
>Linum|Lus10020537_31_196
YEVFLSFRGLDVRKTFADHLYTSLVRSKFRTFRDEEELEKGGAIGPSIIRAITESKIYIPILTPNYASSKWCLQELAKMV
ECWKSGGHIILPVFLFVDPRDVRHTSGSYKEAFEQHRQKHDPETVLEWKEALQEVGKMKGYHVTE--DGHGSIIDKILTE
V----
>Linum|Lus10019142_33_204
YDVFLNFRGLDLRNKFADHLYEKLQHHDIIVFRDDKKLPKGEPLRK-IFEVIERSTMSVVLLSKKYAGSKWCLDELVKIA
DCV---KHVALPVFYDVSPEDVKG-KGVYAKALKGLGKKHS-SRVDGWRKALTTVAGTAAWEHAPD--SDVKLAKEIWST
IVYML
>Eucalyptus|Eucgr.E02315.1.p_2_155
------------RNNFVGHLYHALHQNGIYTFRDSEELKKGDQIS-MLMKAIKESCIAIIVFSNDYASSTWCLEELAKIM
ECKEQKGLTVLPVFYKVDPKEVRGGRESYRRALAKHEPKFEKDKVKRWRKALFDAGNLSRWHLNDGD--ESELIQRIVME
ISTHL
>Eucalyptus|Eucgr.C04268.1.p_54_216
YKVFLSFRGPDTRKGFADCLYTRLSNAGIIVFRDDNELDPGEDIPVALVQFIKQSEISIPIISQNYASSKSCLMELAQMV
DCKEEDAQLIMPIFYDVSPADLKNQRGRVGESFRHHERKIDRKVIDKWKQALGKIAEIKGYDLQN-SGY-GELTEEIVSY
V----
>Euryale|Ef102_142_295
FHVFLSFSGEDTRKGFTRHLYDDLEKHGISTFIDSEKFQKGKQI-DKLLEYVKSSKIFVPIFSIHYAESKWCLKEITESL
EC----GMDIIPVFYDVEPSDVHKQSGPFQYAFQLHETELKQEEVAKWRKALKEVGGRSGFNLKD-NGDEAKLRRKI---
-----
>Eucalyptus|Eucgr.E01866.1.p_19_191
YEVFLSFRGPDTRNDITDYLHTSMIDAGIQAYKDDEELHIGEEISGQLLQAIEQSKISIPIFSKGYADSTWCLRELVKMV
ESKNTRSHKIMPIFYNVAPSEVKYQTDHYGNASVSHANKFNDETIDNWKAALNEVGALKGWDFQSMNRGKGEFVKEIVNN
VLTEL
>Euryale|Ef39393_55_196
FEVFLSFRGEDTRKGFTGHLYDGLQERGVSTFIDSDKLEKGEEI-DKLLEYMKKTKICVLIISKRYAESKWCLKELTTSV
QC----DMKIIPVFFDVEPSDVRNQSGSFQSAFKKHQKKVKQEEVRKWREALMKVGKISGFNLKD---------------
-----
>Eucalyptus|Eucgr.B01956.1.p_38_212
YDVFLSFRGSDTRKEFTDHLYNRLVNTGTVAFKDDKSIPIGEDFSSQILGAISRSKISIPIISENYATSKWCLRELIHMM
DCKNSVSHIVLPIFYKVKPSDVRNE-GNFGNAFRSSQEYFDEKDIQEGPCALKEVSYLQAWESQKFN-HEGELVEEVVKK
VLSKL
>Euryale|Ef2914_55_226
FEVFLSFRGKDTRKGFTGHLYDSLQDRGVSTFIDSEELEKGEEI-DKLLEYMKKSKICVPIISESYAESKWCLKELTNSI
EC----DMKIIPVFFGVEPSDVRNQSGPFKYAFKQHQKKLKQEEVRKWREALMKVGNISGFNLKD-NGDEANLKHKKSQD
SLDLL
>Phaseolus|Phvul.010G025000.1.p_28_187
YDVFISFRGKDTRRNFVSHLYSALTDAGVNAFRDDEKLDKGEEQKSELLHAIEGSQITIVVFSQNYIRSEWCLDELLKIM
ECHAFRGQVVLTVFYDIVPSVLRDNQHI---SFEVSDQ--P--TIKLWRRALTEAANLSGWDLRNYN--ENDAMKNIVGE
VLKRL
>Eucalyptus|Eucgr.C03974.1.p_23_156
YEVFLNFRGPDTRLTITDSLYGAMIRAGICVFKDDEELRVGEEIGGELLRAISNSKIYIPIFSKDYASSKWCLRELAYMV
EC-RKREKVILPIFYGVDASDLKLKTGLYGKALRKHKRQSGEETAKQWEEALRE--------------------------
-----
>Beta|KMS97352_33_209
WDVFLSFRGEDTRHIFTTPLRDTLKTKGLRPFMDDEGMERGDTIQPSLDEAIVDSALAVAIISPRYADSRWCLDELARIF
ECHK---R-VIPVFYKVHPSDVRKQRGVFGKGFQEMLNRFSEAQVKKWRWAMENIGNISGYIYQDSDSDEAEVIRRIVTQ
VWNEL
>Euryale|Ef32214_69_199
FDIFLSFRGEDTRKGFTGHLYEGLQLHGVSTFKDDVNLDKGKEI-DRLLEYIERSKIFIVIISKRFAESKWCLKEVTKSI
EC----GKEIVPVFFGVEPSDVRNQSGSFRSAFKKHEKKENQEEVRKWREALKI--------------------------
-----
>Euryale|Ef20967_70_230
FVIFLSFRGEDTRNGFTGHLYSALSKRSLKTFIDSKDLHKGETI-DQLFGYIERSKVFVPIISERYAESKWCLKEIAKIV
NC--ARGRLILPIFFGVEPSDVRHQTGPFKNHFTSYDRNMDKKEVKEWREALKTVSNLSGYS-HNVNGHEATLVDKVVSD
L----
>Eucalyptus|Eucgr.C01422.1.p_64_202
YEVFLSFRGKDTRKGFTDYLYTSLVDARVHVFRDDNELRVGEEIGPELFHSITQSKISIPIISEDYASSKWCLHELAHML
KCKRNGGQTVLPIFYKVEPSQLRNPSGRLRDAINAHKKKLGKIVAEEWEQVLKEVSCLK---------------------
-----
>Euryale|Ef15175_279_440
FEVFLSFRGTDTRKGFTGHLYEGLQLRGVTTFKDDVNLDKGKEI-DRLLEYIEKSKIFVPIFSENYADSEWCLKEVTKSV
EC----GKEVVPVFFGVEPSDVRNQRGPFEAAFNKHEKAQNQEEVKKWREALKIVGSKSGFTLKD-NWDETQLKLDIIQS
VLDKV
>Eucalyptus|Eucgr.E01861.1.p_19_191
YEVFLSFRGPDTRNDITDYLHTSMIDAGIRAYIDDEELRIGEEISGQLLQAIEQSKISIPIFSKGYADSTWCLRELVKMV
ESKNTRRHKIMPIFYNVTPSEVKYQTDRYGNAIVSHANKFDDETIDIWKSALNEVGALKGWDFQSMNRGKGEFVKEIVNN
VLTEL
>Populus|Potri.005G031200.1_2_168
-----------------------EKRNQIDAYI-NNKLDGGEKIEPALLERIEESCISLVIFSENYADSTFCLRELSKIL
ECMETKQQMVLPVFYRLDPSHVQNLTGSYGDALCKHERDCSSEEVQSWRHALKEIANLKGWDSNVMCWDETKLIQEIVTD
IQKKL
>Euryale|Ef34592_70_215
FDVFLSFRGEDTRKGFTGHLYEGLQLRGVSTFKDDVNLDKGKEI-DRLLEYIEKSKIFVVILSKRFAESRWCLKEVTKSI
EC----GKEIVPVFFGVEPSDVRNLSGPFKSAFKKHEKKENQQEVEKWKKALKMIGNLAGFTLNE-NGD-----------
-----
>Eucalyptus|Eucgr.H03745.1.p_15_185
YEVFLSFSGKDTRKGFTSFLYTSMIDAGIRVYKDDKELGKGENFGPELLRAISESKISIPIFSMGYASSTWCLKELVQMV
KCQKIRGQKIMPIFYDVGPSEVRHQTKGYEKAFLSHENNYDEATICEWKAALKAVGELDGWDLQSINREEGEIAKTITQE
VFNEL
>Phaseolus|Phvul.003G129700.1.p_9_181
YDVFMSFKGVNTRYAFTDHLYRALLRHGINAFRDDQSLRSGDEIRPALLQAIEASRISLVVLCQNYASSSWCLDELVKII
HCYENKGH-VVATFY-VEPSDVRYQKNSYATAMSKHENRYGKEKVKAWRSALSRVCDLTGIHYRNH--YETEVIEKIVKD
TSAKL
>Nymphaea|GWHPAAYW011506_124_289
YDVFLSFRGPDTRKGFTDHLHAFLKLKGITAFIDSDNLEKGQKV-EHLFDCIQKSKIFVPIFSKGYADSKWCLQEITKIV
EC----KRLIIPVFFDVNPTDVRHQTGPFASAFTRLHRKTDKEEVSQWSDALRKAGEISGYTLAD-EGKEAKLIRLIVKR
ILNEV
>Nymphaea|GWHPAAYW006322_40_206
FNVFLSFRGEDTRKGFTGHLYNALRQHGISTFIDSEELERGERI-EDLFSYIEGSQIFVPVLSKGYTNSRWCLREITKMV
EC----GRLILPIFFDVDPTHVRNQSGPFEAAFQRHANRVGEEDLRRWKDALRAVGEIRGHCLND-NGNEAKLIWNVVKQ
ISRIL
>Euryale|Ef10750_11_192
HVVFLSFRRKDTGRTFTDHLYHELCRNGVRVFPDKDKLCRGTNI-SDVVDAIEKSEMFVPIFSKNYAHSKLCVKEIETMM
RVTEGEKRLVLPVFYKIELAHVRLQTGPFKEAFQKHEE--KVETVKKWRAALTEATEFSGYESEQIDGYEAPLVELIVQR
ILEGL
>Linum|Lus10020536_31_196
YEVFLSFRGLDVRKTFADHLYTSLVRSKFRTFRDEEELEKGETIGPSLIRAITESKIYIPILTQNYASSKWCLQELAKMV
ECWKSGGHIILPVFLFVDPRDVRHTSGSYKEAFEQHSQKHDPETVLEWKEALQEVGKMKGYHVTE--DGHGSIIDKILTE
V----
>Pinus|PITA_000094323-RA_18_99
HQVFINHRGVDVKKTFARSLYLRLREKGLTAFLDEEEIQAGYEISSQLADAIRTASVHVAIFSPRYAESDWCLNELLLML
K---S---------------------------------------------------------------------------
-----
>Pinus|PITA_000094323-RA_159_269
---------------------------------D------A----------IRTASVHVAIFSPRYAESDWCLNELLLML
K---S-NAPIIPVFYRISPADVRR--GVYGEALQTHEKRNDPSTIEEWRNALHQVANNSGFELDKYNGEDLELLDKVAKR
-----
>Euryale|Ef32160_233_397
FEVFLSFRGTDTRKGFIGHLYEAFKDRGISTFIDCEKLKKGEQI-DKILEYIDKSKIFVVIFSEQYAQSRWCLKEIARSV
ES----GKEIVPVFFGVEPSDIRNQEGTFKSAFQKHEKKLDQAEVKKWRQAMKMVGNLSGFNLKD-NGDEAELKRAIIER
VSSTA
>Eucalyptus|Eucgr.H03845.1.p_9_149
YEVFLSFRGPDTRAGFTDFLYTSMIDMGIRAYKDDEELRVGEEFAPELLQAINQSKISIPIFSKGYATSVWCLKELVQMV
SCQKAERQKIMPIFYDVAPSEVRHQTRGYGEALGLHKEKYDKETISQWEAALNAIGNIK---------------------
-----
>Prunus|Prupe.2G059000.1.p_19_185
YDVFLSFRGE-TRKTFTAHLHKELLDQGIETFLDETELQEGKPI-SEVFSAIAQSRFAILVISQDYASSTWCLNELLKIL
KCMEGRG-AILPIFYSVESSNVGKQLGSFEQAFTKLEERFKHDKVKSWRDALRTVAKIKGWTTKDR--YEPQLIREIVDK
VRTLV
>Eucalyptus|Eucgr.E01803.1.p_9_175
YEVFFSFRGPDTRTDIADYLYFSMSDAGIGVFRDDEVLRPGEEISGQLLQAIEQSKISIPIFSKGYADSAWCLRELVKMV
ESKKTRGQKIMPLFYDVAPSEVKYQKDHYSSAIVSH--RFNDETINNWKAVLKEVGELMGWDHHGKNRGKGEFVKEVVND
VLIEL
>Linum|Lus10002247_61_239
YEVFLSFRGPDTRYQITDILYRFLCRTKIHTFKDDDELRKGEEIKVNLLKAIDQSKIYVPIISRGYADSKWCLMELAEII
RHQDQDRRIILPIFYMVNPKDVRHQTGPYRKAFQEHTTKYDAITIQNWKDALNKVGTLKGWHVKN--DEQGAIADEVSAD
IWSHI
>Linum|Lus10000153_61_206
YEVFLSFRGPDTRYQITDILYRFLCRTKIHTFRDDDELRKGEEIKATLLRAINQSKIYVPIISRGYADSKWCLMELAEIV
RHQKLDRRIILPIFYMVNPKDVRHQTGPYRKAFQEHTTKYDAITIQNWKDALNKVGTLKGWHVKN---------------
-----
>Eucalyptus|Eucgr.J01332.1.p_9_175
YEVFLSFGGPDTRCDIADYLYNSLIRAGIRAYRDNEELPIGKEIGPELVQAIKQSEILIPILSKQYATSVWCLMELVQMV
ECKEKWGRKIMPIFYNVAPSEVRHQIGNYHEAINSHINKYTDETIQNWKAALSKVGALRGWELNE--RGKGEFTEEVVRT
LLIEL
>Linum|Lus10027920_61_251
YHVFLNFRGLDVRHSFRDHLYHALARREIKAFRDDRDLPRGEKIEEAISRAIEGSMMSIAVLSKGYASSEWCLDELVKMV
AAAAAIHHQIFPVFYKVSPDEVADQSGCYKEDFDSHKRKFS-ERVDNWRHALTSIAEFSGWVIDPNDRSEAEMVEDIAEY
ILRKV
>Pinus|PITA_000064467-RA_30_186
FDIFVNH-SADETGDFAMELCKRLVSRGLYVFLDGI----EKEVTPRMEAAISLASLQIAIFSENYVTCKWCMDTLVQM-
K---S-EAHILPVFYQVEPSHLR-GKGPYAQWLRAHE-PYDSQTMQAWRNALENVSKLKGFELKKRNGGEEELLCKIVKS
V----
>Pinus|PITA_000064467-RA_195_363
YHVFICHRG-ETKEEFAEPLYRGLHGRGLRVFLDKPELVAAHRIEPQIEAAIQFASVNIVIFSPKFPESSWCLDELLLMQ
T---Y-GAKILPVFYGVKPPDL---DGFYNETLLSHLKRHNIETIKRWRGALANVPKSDDLMLAGNEENKEALMNKIVES
VLKYI
>Eucalyptus|Eucgr.H01813.1.p_12_134
YHVFLNFRGLDVRNYFLGHLYTALNQAGINTYKDDEELRKGEHISTELQKAIEESCITIVVFSKHYASSMWCLEEMSKIM
ECKEKTDLMVYPMFYK-----------SYFQDMAKHENNVGKDKVKRWKKAL----------------------------
-----
>Eucalyptus|Eucgr.H03529.1.p_9_144
YEVFLSFRGEDTRTSFTDFLYTSMIDVGIRVYKDDEELCKGENFGPELLRAINQSKISIPIFSKGYASSVWCLKELIQMA
ECQKTRGQKIMPIFYDVAPSEVQHQIRGYGEAFLTHENKYDEETMRKWKATLNM--------------------------
-----
>Eucalyptus|Eucgr.E03087.1.p_2_112
----------DVRHGFLSHLYAALDQNGIYTFVDSEELRKGEEISPALVRAIEESRIAIIVFSENYASSPWCLEELLKIM
ECKEQNGLIVFPVFYKVEPRE--------------HESKLGKNKVKRWKKALL---------------------------
-----
>Linum|Lus10007836_64_221
YEVFLSFRGPDTRYYVTDILYRFLLNLKIRTFRDDDELRKGEGIGTNLFRAISQSKIHVPILSQGYAHSKWCLNELVEII
KQRKQGGHIILPIFYLMDPRDVRHQTGPYQSAFKQHKNKVDENIIQSWKDALNEVGTLKGWHLQN--EEN---IKVLSTI
-----
>Nicotiana|NbD030775.1_8_175
-QVFLSFKGKDTGNNFVDHLYEALVGAGFVALRSCSDEEGGDETKLKLQKGIKESGVSVIIFSNDYVSSSWCLDELVLIL
DCKRI-ARAVLPIFYHVDPSDVRKQKGRIGENFDRHENLGGNQRVRKWREALKEVADLGGMVLQNQDGHESKFIQKILKV
VEN--
>Eucalyptus|Eucgr.E01836.1.p_18_189
YEVFLSFRGPDTRNDITDYLHTSMIDAGIRAYIDDEELRIGEEISGQLLQAIEQSKISIPIFSKGYADSTWCLRELVKMV
ESKNTRRHKIMPIFYNVAPSEVKYQTDHYSNAIVSHVNKFDDETINKWKVALNEVGALKGWDFQSTYRGKGEFVKEIVNN
VLTEL
>Arabidopsis|AT5G45070.1_15_179
-QVFINFRGKDLRNGFLSFLEPAMREANINVFIDKDE-VVGTDL-VNLFVRIQESRVAVVIFSKDYTSSEWCLDELAEI-
DCNQ--GGLAIPIFYKLAPSSVLELKGGFGDTFRVLKEKYKNDRTQKWQEALESIPKLKGLRLAEK-SDEREFMNEMILE
IQKAL
>Pinus|PITA_000067513-RA_26_164
YDVFISHRGPDLKETFAIPLYRSLTSSGLQVFLDKPEMQVGQEIPAQIEAAIEVASVHIAIFSPGYADSKWCLDELISMV
N---S-GKTIIPVFHKVKPEHLR-RDGPYAKALHKHEKRHGIEKIQQWRKALSD--------------------------
-----
>Pinus|PITA_000067513-RA_169_285
-------------------------------------------------SAIEVASVHIAIFSPGYADSKWCLDELISMV
N---S-GKTIIPVFHKVKPEHLR-RDGPYAKALHKHEKRHGIEKIQQWRKALSDVANISGLELEAFKGDE-ELLDKLVQK
V----
>Prunus|Prupe.3G130700.1.p_19_169
YDAFLSFRATDTRKGFADHLYRALEVAGIHTFRDDDEIERGANILAELQKAIQESRVSIIVFSKDYASSRWCLDERVTIM
DRRE-TNEMVMPIFYDVDPFH-----------------RFNKEKVEKCRKALRDVADLGGMVLG--DRSESQFIQEIVEV
IGNKL
>Pinus|PITA_000064633-RA_31_172
FDIFVNH-YEDETRDFAIELCKRLVSCGFHVFLDGI----DKEVTPRVEAAISVAALQIAIFSPIYATCKWCLDTLVQM-
N---S-DAAILPVFYGVEPFHLR-HKGPYAQSLRAHEKRYDSKIIEAWRDALWDVSNISGFQLEE---------------
-----
>Pinus|PITA_000064633-RA_197_364
YHVFLSHRGPDTKEKFAQPLYDRLVSHGLRVFLDKPELVGALKIETQIEVPIQFASVNIVIFSPRFPESSWCMDELFLIT
K---A-TGTILPVFYEVEPSDL---DGFYIETLYCHRKREDTRTIEKWRDALANVPKSDEFMLAG-EELKEELIDKIVER
VRKYI
>Arabidopsis|AT5G44900.1_17_186
YQVFINFRGEKLRDGFLGFLVDALLKENVNVFIDDHE-LRGRDL-DHLFSRIEESRVALTIFSKNFTNSRWCLDELAKI-
ECDQ--ESLVIPIFFKMKTDDVKKLKGNFGDNFRDLKLTHRGETYRRWKDAILYVSKKTGLSSSRY-SRQNDLVNTIVEE
VKKVL
>Arabidopsis|AT5G45060.1_14_180
HQVFINFRGEDLRLGFVSHLVEALENDNIKVFIDNYA-DKGEPL-ETLLTKIHDSKIALAIFSGKYTESTWCLRELAMI-
DCEK--GKLAIPIFYKVDPSTVRGVRGQFGDAFRDLEE---RDKKKEWKQALKWIPGLIGITVHDK-SPESEILNEIVKE
VKKVL
>Prunus|Prupe.1G263400.1.p_21_185
WDVFLSFRGEDTRATITKSLYEGLEKRGVRVFRDDDALNRGDEIAPSLLEAIEDSTAAIVILSPRYAESKWCLEELAKIC
ER----RRLILPVFYQVDPSHVRHQNEPFAKHFRVYEQLPEIDKVPRWRSAMEKVGGIAGYII-N-SNEADGFIQHLVQR
VLTEI
>Pinus|PITA_000053009-RA_17_88
FDIFINHRGPDVKKTFATNLYNPLRKHEL------QELRVGDKLTRQIGSAIRTSSVNIAIFSPNYAYSKRCLDEL----
---------------G----------------------------------------------------------------
-----
>Pinus|PITA_000053009-RA_93_215
-------------KTFATNLYNRLRKHEL------QELRVGDKLTPQIESAIRTSSVNIAIFSPNYAYSKWCLDELVLMV
E---S-KSTIIPVFYGVKPTALRKRKGVYAQALRELQKRYRSEELEKWKTALSA--------------------------
-----
>Euryale|Ef12038_54_217
FDVFLSFRGEDTRKGFTGHLYEGLKLRGVSPFIDSENLKKGEEI-PRLLEYIEKSKVCIPIISVGYADSKWCLKELAQIV
AL----KKKVIPVFFGVDASDMKKQSGPFTSGFEKHERKLKSEEVRKWREAFAEVGNISGYTLKD-DGYEAKLVQIIVKR
ILEEV
>Eucalyptus|Eucgr.C01912.1.p_156_295
YDVFLSFRGPDTRSGITNFLYTRLLGARIHTFKDDEELRVGEEFGPELLTAISQSKIAIPIFSKGYASSKWCLNQLVQMV
QCSKKSRQKIMPIFYDVTPAEVGHQIGSYEEAFLLHEKN--GVIISKWKAALNHVANLNGW-------------------
-----
>Eucalyptus|Eucgr.J01337.1.p_115_255
YDVFLNFRGPDTRRDIADCLYSSLTDFGIRAFRDNEELHVGKEIGPELLQAIKQSKISIPIFSIRYAESEWCLMELVQMV
ECKEKWGQEIMPIFYEVKPSEVRDQKEAYGTAIQSHRDKYKKKTIRNWTVALNKVGNLK---------------------
-----
>Nymphaea|GWHPAAYW024510_15_177
YDVFLSFRGEDTRKGFTGHLYYAMEERGIRTFMDDEKLDKGESI-KQLLGCIEKSKIFVPIFSKRYAESRWCLMEVAKMV
QC----QRLIIPVFFDVKPTHVRNQSGPFEAAFESHEKHLSKKTLQAWRDALRTVGEISGYVLTD-DGHEAKLNQVIIRR
ILSEL
>Beta|KMS97354_33_175
WDVFLSFRGEDTRHIFTTPLRDTLKTKGLRPFMDDEGMERGDTIQPSLDEAIVDSALAVAIISPRYADSRWCLDELARIF
EC----HKRVIPVFYKVHPSDVRKQRGVFGKGFQEMLNRFSEAQVKKWRWAMENIGNISGYIY-----------------
-----
>Euryale|Ef16700_106_270
FEVFFSFRGAGTQKGFIGQLYEALHERGISTFIDNKNLEEGEQI-DKLLEYIDKSKIFVVIFSQQYAQSRWCLKEVARSV
ES----GKEIVPIFFGVEPSDVCNQGGTFETAFQEHEKKLDQAEVKKWRQALKEVGNLSGFSLED-NGDEAEIRRAIIER
VTSKA
>Eucalyptus|Eucgr.C01968.1.p_22_186
YDVFLSFRGPNTRATFTDSLYHTLLDKGISVFIDKQGIDVGEEIGPEIYQAIDDSKICIPIFSRDYASSSRCLRELEHMI
QR-WKTELEVMPIFYDVEPSDVKLETGVYADALTLHKEKHGPEIMQRWAKALKEVTGIKGWDTKN--TGHGELAHSIARK
VSVKL
>Arabidopsis|AT1G27170.1_13_183
YDVFLSFRGADTRDNFGDHLYKALKDK-VRVFRDNEGMERGDEISSSLKAGMEDSAASVIVISRNYSGSRWCLDELAMLC
KM----KRRILPIFYHVDPSHVRKQSDHIKKDFEEHQVRFSEEKVQEWREALTLVGNLAGYVC-D-DSKDDDMIELVVKR
VLAEL
>Nymphaea|GWHPAAYW011505_40_204
YDVFLSFRGPDTRDGFTGHLCAFLQSKGITVFMDSENLEKGQKV-KDLFESIERSKIFVPIFSKGYAHSRWCLMEIVKII
DC----KRLIIPVFFDVEPGNVRHQTGPFALAFKRHLKRIDKEEVSRWSAALTGAGEVSGYTLAG-QGNEAKLVRLIVKR
ILNEV
>Euryale|Ef22878_148_311
FHVFLSFSGGDTRKHFTRHLYDDLENHGISTFMDSEKLQKGEQI-DKLLEYIKRSKICVPIFSKGYAESKWCLKEITESL
KC----GMDIIPVFYGVEPSDVCKQRGPFQCAFEEHEMELKQDDVAKWREALNKVGGRSGFNLKD-NGDEAELRRKIVKV
VSTKV
>Nymphaea|GWHPAAYW011580_24_186
YDVFLSFRGEDTRHNFAGLLRDMLYLQGIHAFFDEEDLHKGQRI-EEILEAISRSKVLVPIFSQRYAESKWCLREVAKMV
ESHHGGESLIIPIFFDVNPADVRHQSGPFESAFQKHETK-SWGEVDEWKNALLYVGGISGFHLK--NGNQRELIKSIVAE
I----
>Eucalyptus|Eucgr.G01250.1.p_42_175
HDTFISYKQTDTR--FVSHLHEALKRNKITAFVDR-NLERGLEIAPAI-EAIERSRSAIVVISRTYASSPWCLDELYKIL
KCKEKKGQLMFIIFVDIDPREMRELSGPFT-HIGQSEKGFGQDKVLRWRDALRK--------------------------
-----
>Euryale|Ef33843_55_196
FEVFLSFRGEDTRKGFTGHLYDGLQDRGVSTFIDSDKLEKGQEI-RNLFEYMKKSEMCVPIISESYAESKWCLKELTTSV
EC----HMKIIPVFFGVEPSDVRNQSGSFKSAFKQHQKELKQEEVRKWREALTKVGKISGFNLKD---------------
-----
>Nymphaea|GWHPAAYW011566_158_317
FDVFLSFRGEDTRKRFTDHLYEGLRLRGVSTFRDSEGLKKGEKI-GELLGYIEKSKICIPIFSKGYANSKWCLRELTKVV
EC----NKRVIPVFFDVDPSDVKSQSGDFASGFKKHEETVMQETG-KWKEALRKVGNISGYTLKE-DGYEAKLVQIIVKK
ILDE-
>Linum|Lus10008415_19_159
YEVFLSFRGPDARQTFADCLYNSLVRSKIRTFRDEEELRRGETIAPSLVKAITESKTYIPIFTQSYASRKWCLQELAEMV
KCWKTGGHLILPIFYLMDPRDVRHQTGPYKEAFEQHSVKHDPKTVMEWMEALQEVGRMK---------------------
-----
>Linum|Lus10002249_61_239
YEAFLSFRGSDTRSLITDILYRFLCRTKIHTFKDDDELRKGEEIKVNLLKAIDQSKIYVPIISRGYADSKWCLMELAEII
RHQDQDRRIILPIFYMVNPKDVRHQTGPYRKAFQEHATKYDEMTIQSWKDALNKVGTLKGWHVKN--DEQGAIADEVSAN
IWSHI
>Eucalyptus|Eucgr.C01600.1.p_21_183
--VFLSFRGKDTGEGFTSYLYTILEDAGIHVFKEDNDLRDGEQIGLKLLGSIMQSKIAIPIISENYASSQWCLHELTLML
NCMRSGDQKVFPIFYKVEVWQVRNG-GRYGDAFNKWKNNLGGKVVEEWKEALRAVCSLRGWKSQNYN-YEGALVKTIVEE
IRSE-
>Eucalyptus|Eucgr.D01599.1.p_21_191
YEVFLSFRGPDTRLTIADFLYEAIKHAGIRVFKDDEELRVGKEIRGNLLQAINESRIYIPIFSKNYASSKWCLRELAHIV
KSSRDDEKVILPIFYDVDADDVKLKTELYRQGLQKHENDSGKDTAKQWEEALKEVVRIKGWNLKDY--GQ-KLTKLMVEE
VSN-L
>Euryale|Ef13228_48_208
FDVFLSFRGEDTRKGFTGHLYEVLQLRGVSSFRDSEKLNRGEKI-ESLLGYIERSKVCIPIISEGYADSKWCLKELAQIM
EL----KKKVIPVFLNVDPSDVKQQSGPFTSGFKKHELELKLKEVRKWREAFAQVGNISGYTLKD-DRYDAKLVQIIVKK
VLDE-
>Euryale|Ef21561_147_321
FDVFISFRGKDTRNGFTSHLDKEFVYRGIKAFIDSEDLEKGNII-SDLFKKMEGSKIFVRVFSQNYADSKWCLREIAKMV
EIREG-KRPIIPIFYHVDPFELRHCKESFEKAFKKHQKELGKEEISGWKAALAEAGNLSGHCLSQ-EGNEAKVITIIVSR
MLS--
>Arabidopsis|AT5G45080.1_16_184
-QVFICFRGADVRKHFISFLVPALREANINVFIDENEL--GSEM-ANLLTRIEESELALVIFS-DFTRSHRCLNELAKI-
E-RKDQGRIVIPIFYKVKPSAVK-E-GKFGDNFRALERN-NRHPITKWKEALESPGSI-GMPLAEQ-S-ETDFISMVIQQ
LLENM
>Phaseolus|Phvul.010G131700.1.p_10_153
YVVFICLVFVTSSRCFLSHLIEAFSQKQIAFFADD-NIQKREDLYEALLGAIEESLISLVIFSENYASSRWCLLELEKIL
ECRRKNGQIAVPIFYKVDPSDVRHQRRSYGDAFVKHERNYSF-TVQRWRSTLSE--------------------------
-----
>Prunus|Prupe.2G126000.1.p_27_166
YHMFMSFRGEDTRKTFTDHLYTALVNARFCTFWDNNELERGEDIKPELQKAIQQSQSSVIVFSKDYALSRWCLDELVMIL
GCKRYHDHVVLLVFYDVDP------------------------KVNRWRAAFTEIADLAGMVLQNQDGYESKFIKKIVKV
V----
>Eucalyptus|Eucgr.E02203.1.p_11_106
YDVFLSFRGTDLRNNFIGHLYNALDQNGVFTFIDSEELRKGDQISQALMKAIEESCIAIIVFSDDYASSRWCLEELVKIM
ECKEQKDLIVLPVFYK----------------------------------------------------------------
-----
>Euryale|Ef25916_61_230
YDVFLSFRGPDTRNGFTGHLYNALKYKGILTFMDSEELEKGRKV-EELFGYIERSKIFLPIFSKGYADSKWCLKEIGKIV
EC----KRLVIPVFFDVEPRDVGHQTGPFAKAFRDYVENINEEEVSKWRAALTEAGKVAGHLGAG-ERNEAKVVQLILKR
ILKEV
>Nymphaea|GWHPAAYW024512_15_145
YDVFLSFRGEDTRKGFTGHLYYAMEEKGIHTFMDDEKLDKGESI-KQLLGCIEKSKIFVPIFSKRFAESRWCLMEVAMMV
QC----QRLIIPVFFDVKPTHVRNQSGPFEAAFESHEKHLSKRTLQEWRDALRT--------------------------
-----
>Eucalyptus|Eucgr.F03897.1.p_28_168
FEVFLNFRGSDTRLNFTDCLYHALVKAGVRVFKDDEDIRQGEKIGDELSHAIKSSKIYVPIFSRDYASSRWCLRKLTHMV
DCSSKADKMILPIFYDVDPEDVKLRTQLYRDALGKHEEKFGH-DVPRWKEALTEVAKISGS-------------------
-----
>Arabidopsis|AT1G57850.1_12_143
HRVFLSFRGDQLRYSFVSHLLDAFERHGILCFVDKDE-LRGKTM-TNLFVRIKESKIALVIFSSRYAESSWCMDELVKM-
KRDK--GKLVIPIFYKVRARDVRGQTGEFGETFWALART--SRQIMEWKEALEC--------------------------
-----
>Eucalyptus|Eucgr.C00296.1.p_80_247
YYVFLSFRGPDTRKGFVDHLYQRLKAVGLRVFRDDEDLPFGEKIGENLISAIERSKVSIPVISENYADSEWCLRELIHIM
KCKESRGQMVLPVLYKVTPKDVRHG-GSFGKAFESCKDKFEEEVKQQGPLALRKAVDLRVYESEKFD-REGELVNELVER
I----
>Euryale|Ef29087_55_204
FEVFLSFRGEDTRKGFTGHLYDGLQDRGVSTFIDSDKLERGQEI-RNLFEYMKKSEMCVPIISESYAESKWCLKELTTSV
EC----HMKIIPVFFGVEPSDVRNQSGPFKSAFKKYQKMLKQEEVRKWREALTKVGNISGFNLKD-NGDEAKL-------
-----
>Cinnamomum|Cm20809_18_182
WDVFLSFRGEDTRHGITDLLYTELERKGVRVFRDNDVLNQGDEIASGLLEGIEDSAAAIAIISPNYASSRWCLEELATIC
DF----GRLILPVFYFVDPSDVRRQRGPFERGFRDLESRFKEHEVRRWRNAMAKTGGRVGWVLQN-E--DHSLIQLLARR
ILDEL
>Eucalyptus|Eucgr.C01654.1.p_22_167
YDVFLSFRGPDTRATFTDSLYHTLLDKGISVFIDKRGIDVGEEIGPEIYQAINDSKICIPIFSRDYASSSWCLRELEHMI
LH-WKTELEVMPIFYDVEPSDVKLETRVYADALTLHKEKHGPEIVQRWAEALKEVTGIKGWDTKN---------------
-----
>Euryale|Ef16207_70_213
FVIFLSFRGEDTRNGFTDHLYSALSKRSLKTFIDSKDLHKGEKI-DQLFGYIERSKVFVPIISERYAESKWCLKEIANIV
NC--AKGRLILPIFFGVEPSDVRHQTWPFKNHFTSYDKNMDKKEVKEWREGLKT--------------DEATLVDKVV--
-----
>Euryale|Ef1706_55_216
YDVFLSFRGEDTRHGFTKHIYEELVRMGVRTFFDNEELETGDKIGDRLFNAIKGSEIFVPIFSVRYADSRWCLMELADIV
RC----NRLIIPVFVFVDPKDVQNQEGTYGSPLPGFEGRFGVETVNEWREALRVAGNAPGFRL-E--SDEGGLIEKVIRM
IMEKL
>Eucalyptus|Eucgr.E01683.1.p_55_229
FDVFLNFRGLDTRYGFVDHLFRQLDDAGIRFFNDQCDPCPGKELWPEFKEAIKQSRIFIVIFSKDYAFSMFCLKELVAMW
ECRKTNGQNIIPIFYNVEPREVRHLKGAYGQALRYFEVGVDSGTIETWREVLREMGALPGFTRENHNG-EGQFIKEVVAE
VVQLL
>Eucalyptus|Eucgr.C02649.1.p_28_162
YEVFLNFRGPDTRKGFTDHLHDRLRGAGIRVFRDEEDLPAGQEIKPELRKAIKRSRISIAILSKNYSQSEHCLMELVQMW
ECSKSRKHTIIPIFYDVSPSDVKDQDGVFIRSIDQLAKGAKAFTITYWKKVLG---------------------------
-----
>Euryale|Ef28285_55_216
FEVFLSFRGEDTRKGFTGHLYDTLQDRGVSTFIDNENLKKGEEI-NKLFEYMKKSQICVPIISKHYAESKWCLREVTRSI
EC----DMKIIPVFFGVEPFDVRNQRGPFRSAFKKHEKKLKQEEVRKWREALMKVGKISGFNLKD-NGDETNLKHAVIEE
VLAIV
>Daucus|DCAR_001711_18_176
HDVFLSFRNLETDKIFADHLSKAL-NNGLRTLFYDSELRAAED--NPLVQAIEMSKIIVVVLSENYASSRWCLDELVEIL
RS----KQQVVPIFYHVHPADVRKQTGEFGTAFRKMSKR-NNRKAQSWKAALNEVADLRGYVLQDLSGEELKRIPEIVKR
V----
>Eucalyptus|Eucgr.H03746.1.p_20_194
YEVFLSFRGEDTRIGFTSFLYTSMIDAGIRVYKDAKELRKGEKFGPELLQAINQSKISIPIFSKGYASSVWCLKELVQMD
ECQKTRGQKIMPIFYDVAPLEVRHQPKGYGDAFFLHKEKYDEETMRQWKDALNAVAAISGWDLHTKNRDEGEIVKIITHK
VFNEL
>Eucalyptus|Eucgr.E03280.1.p_12_161
-----------------SHLYAALDQRGIYTFVDSEELRKGEEISLMLMRAIEESRIAIIIFSEDYASSPWCLEEAVKIM
ECRERMGLMVVPFFYKVEPREVRGGRESYGRAMAKHESKFGKDKVKRWKKALFEAGSLFGWELNSRN--EAELIQCIVKE
LSIHL
>Euryale|Ef18587_70_230
FDIFLSFRGEDTRNGFTGHLYSALSKRSLKTFIDSEYLHKGEKI-DQLFGYIERSKVFVPIISERYAESKWCLKEIAKIV
NC--ARGRLILPIFFGVEPSDVRHQTGPLKNHFTSYDRNMDRKEVKEWREALKTVSNLSGYS-HNVNGHEATLVNKVVSD
L----
>Nymphaea|GWHPAAYW023778_21_188
YDVFLSFRGEDTRKGFTGHLHQALKQRGLGVFIDNEDLEKGKVI-EELFKAIEASKVFIPIFSKRYAESKWCLREISHIM
RC----ERLTLPIFFDVKPSDVRNQEGPYRKAFFDHEGELDKETVENWRSSLTKAGKTSGYDLYD-DGNEAALVREVVAR
VLRAL
>Eucalyptus|Eucgr.C01839.1.p_7_118
YEVFLSFRGLDTRKGFTDHLYTRLVDAGIHAFKDDNELRHGKKIGPDLLTAIKNSKILIPIISLNYGSSSWCLNELVQIM
ECQNSNGHLVLPIFTKWEPTHVRHQIGSF------------------WR-------------------------------
-----
>Nicotiana|NbD037942.1_7_178
YAAYLSFSEGNIGQTFVSHLHGALKQEGIYTFKDDRNQDRGISLSKD-SKAIEESQIIVVVFCENFVLSKDCLDEVVKIM
DCRKLLKKVVIPIFYDVEPSEVRRQRNSLAEAFADDSEDDESERVKRWRDALNEAGNISGFDLRKTDGNEAECIEQIVKE
IVSKL
>Nymphaea|GWHPAAYW007361_69_200
FDTFLSFRGVDTRNGFTGHLYQALCRRGLKTFIDNEDLHRGETI-EELFSYIERSKVFVPIISKGYADSKWCLKEIAKIV
EC--AGRRLIVPIFFGVQPSHVRHQAGPFQSAFKSYDKKVDKAEVGKWRDALK---------------------------
-----
>Linum|Lus10008027_26_167
YEVFLSFRGPDVRKSFADCLYSYLVRSKIRTFRDEEELRKGESIGPSSVQAITESKIYIPIFTKSYAASKWCLQELAEMV
QCWKQGGHIILPIFYFMDPRDMRHQAGLYEVAFEQHSKKHDPITVQEWRTALQEVGQMKGW-------------------
-----
>Eucalyptus|Eucgr.E02301.1.p_11_156
YDVFLSFRGTDLRKNFIGHLYTALKQNGVHTFIDSEELRKGDQISVALMKAIEESCIAIIIFSEDYASSWWCLEEAAKLM
ECKEQGDLIVFSVFYKVEPKEVRTPRESYNKAMEKHEFKFGKIK----------------------D--ESKLIQEIVKE
ISTYL
>Eucalyptus|Eucgr.D00063.1.p_36_169
YDVFLNIRGPDTRTGFVDFLYNSLVAARVHVFRDNDVLPVGEEIGPELLWAIRSCRIAIPIISEQYAQSKWCLRELNEIM
DCHVELGISVFPVFYKVDVVDVRRRSGKFGEALSKQEKQGRREEVLRWKYALS---------------------------
-----
>Euryale|Ef20687_70_238
FDVFISFRGKDTRNGFTSHMHKEFKYRGINAFIDSEDLIKGKKI-SDLFKHIDGSKIFVPVFSKNYAESKWCLREIAKMV
EIREG-KRPIIPVFYDVDPSDVKHSSASFEEAFRQHQIRLNKEQINEWKAALTEVGNISGFCLSE-QGNEAKLITLIVSG
ML---
>Nymphaea|GWHPAAYW023742_25_188
FDVFLSFRGEDTRKGFSGHLYEALKQRGVNVFIDSQGLDKGKKV-EELFRFIQGSEIFIPIFSKGYAESKWCLVEIAKIV
AC----GRLVLPIFYDVEPREVRNVKGPFEAAFRKHDEEL-KAKTKEWRQALRRAGEVSGYDLTE-QGHEAKLIQVVVKR
VLSEV
>Eucalyptus|Eucgr.H01823.1.p_20_170
YDVLLSFRGKDVREYFVKGLNEALAQKGIKTFMDSENL-MGQDFPSKLKEAIEQSRMYVVVFSENYAESWWCLKELVQIQ
E--KNRKQL-LPIFYKVAPGEVRGQNQSYEKALTDHESEFGKRKVKKWKEALSKAANVNGIHL-----------------
-----
>Nicotiana|NbD027052.1_23_191
YDVFLNCRGGDTSKYFVDQLYLTLRQVGVNTFRSD---DEGVHVSSEVMNAIEGSIIFIIVLSKNYASSRRCLSEVLHIL
ELKKNSRRLVLPIFYDIDPSDVRKQTGSFAEAFERHGTSQSEKNIQLWRAALNKVGNLSGWDLRNVEGYQSKFINIIIEE
VLQEV
>Eucalyptus|Eucgr.K01937.1.p_28_197
FEVFLSFRGPDTRLNFTDCLYHSLVKAGVRVFRDDEEIRKGKKIEGELLHAIESSKIYLPIFSRNYASSKWCLRELTHML
VSSSKVDKVILPIFYDVNPDDVKLKTPLYLNALKKHQKKFTHDEVWQWREALTEVARIKGWDMKD--KSHGEIINTIVDE
VLTKL
>Arabidopsis|AT5G45200.1_19_179
HKVFINFRGAELRHKFISHLLKALERERINVFIDTRE-TMGTGL-ENLFQRIQESKIAIVVISSRYTESQWCLNELVKI-
ECEA--GTLVFPVFYKVDVKIVRFLTGSFGEKLETLVLRH---RYEPWKQALEFVTSKTGKRVEEN-SDEGAEVEQIVEH
VKEIL
>Linum|Lus10009005_78_238
YEVFLSFRGPDVRRDFADFLNAYLELANIRTFLDDKDIVKGEEIEGSLYKAIEDSKVYIPILSPGYASSKWCLRELSHMV
KYCKQGGNLIFPIFYMMNPRDVRHHSGDYTEAFVQHSERYDAETVKAWKEALTTVGKLKGWTVTK--DRQGVVAKEVFAR
V----
>Nymphaea|GWHPAAYW011472_65_205
FEVFLSFRGEDTRKRFIGHLYEGLEDHSIPTFIDSEKLKKGEGI-DKLLKYIKRSKIFVPIFSKRFAESKWCLKEVTKSV
EC----GKEIIPVFFGVEPSDVRNQSGPFKSAFKVHQKKQDQEEVKKWREALKKVGNLSGFTLK----------------
-----
>Eucalyptus|Eucgr.J01296.1.p_5_166
YEVFLSFRGSDTCQDIANYLYIRLMQAGIQAYRDNEELPVREKIGPELVQAIKQSKISIPILSKEYAASSWCLMELVQMV
DCMENWGQKIMPIFYDVAPSEVHYQTARYGEAINSHINKYSGETLQNWKAALTKVGALKGWELKE--RGKGEFIEEVVQK
VL---
>Eucalyptus|Eucgr.J01308.1.p_70_237
YEVFLSFRGPDTRLDIADYLYTSLIRAGIRAYRDNEELPIGEEIGPELVQAMKQSEISIPILSKGYAASPWCLMELVQMV
ECKENFGRKIMPIFYDIAPSEVRYQIGGYGEAITLHKNKFTNETIEKWKTALSKVADLRGWELKK--RGKGEFTEEVVRT
LLIEL
>Eucalyptus|Eucgr.L00496.1.p_21_161
YEVFLSFRGPDTRQGFTDCLYHEMQEANIRVFFDEEELHVGKEIADELPMAIEKSKIYVPIFSKGYVSSPWCLRELAHMV
ECNTKPEKEIMPIFYNVKPRDVRLMSPLYVHDLKEHEKKFGCQTRLKWEDALKSVAKIK---------------------
-----
>Nymphaea|GWHPAAYW011499_61_224
YDVFLSFRGPDTRKGFTGHLYQALKEKGIITFIDSETLEKGQNV-EELYGCIERSKILVPIFSKGYADSKWCLKEIHKMV
KC----NRLIIPVFFDVNPKVVCHQIGSFERPFRRYREGIDKGEVSKWSDALRRAGRISGYNLAD-EGNEAKLILLIVKR
ILTEV
>Euryale|Ef3672_561_690
FEVFLSFRGEDTRKGFTGHLYEGLQLRSVSTFKDDVNLDKGKEI-DRLLEYIEKSKIFVPIFSKNYADSKWCLKEVAKSV
EC----GKEIVPVFFGVEPSHVRKQVGPFEAAFNNHEEAQDKEEVKKWRKALR---------------------------
-----
>Picea|MA_928125g0010_15_186
YDVFISHRGPDVKKSFAGHLYHSLNSRGLRVFLDQPELEPGGKIISQIEAAIQVASVHVAIFSTNYAESKWCLDELVLMV
E---SEGATILPVFYNVKPEHLR-KDGPYAKALRKHEKRNDSQTIQSWRNALFHAADISGFELEACKGNESELLEKVVKK
VLKNT
>Eucalyptus|Eucgr.J02084.1.p_3_170
YDVFLSFRGPDVRRTFVDCLYHSLFDSGITVFKDDKELPVGGEIGPELKRAIDNSTIHMPIFSEGYASSSWCLQEGAYMV
KRRKESGHEINPIFYGVSPSDVRLTRGSYGEDLLKHERYYGKETVREWKEALIEVADLSGWD----NLEHGRLIKDIVLK
IYMKL
>Solanum|Solyc05g006620.2.1_20_180
YDIFLSFRGEDTRNNITNSLYNALYSKGIRVFRDSEGLTQGDEISTGLIEAINDSAAVIAIISPNYASSRWCLEELATIY
EL----GKLVLPLFYGVNPSDVRRQLGPFLDGFRDLERKFSPEKMARWRNAMERVGGVSGWVYDN-D--ES-LIQLVVQR
VLDEL
>Eucalyptus|Eucgr.L03438.1.p_23_156
YDVFLSFRGPDTRFNFTDVLHYALLDRGISVFIDKQGIDVGEEIGPEIFQAIDDSKICIPIFSRGYASSSWCLHELKHMM
EC-RKTELEVMPIFYDVEPSDVKLKTKVYRDALTLHEQTRGVEIVQRWAEALKE--------------------------
-----
>Euryale|Ef38608_124_322
--VFISFRGKDTRKGFTSHLHKELESRGISTFLDSERLEKGQRI-SDLFKCIEGSKIFMPIFSKDYSESKWCLREIAKIV
EFMEGEKRPIIPIFYDVHPSDVRHCRASFEKAFEKHQKKLGEEQIHEWRTALTEAGKICGYCLSE-EGNEAKLITLIVSN
ILSKV
>Arabidopsis|AT3G51570.1_19_185
HQVFVNFRGEELRNSFVSHLRSALVRHGVNIFIDTNE-EKGKPL-HVFFQRIEESRIALAIFSVRYTESKWCLNELVKM-
ECDK--GKLIIPIFYKVKAYEVRYQKGRFGCVFKNL-RN--VDKKNQWSEALSSVADRIGFSFDGK-SDEHNFINGIVEE
VKEAL
>Linum|Lus10011240_11_144
YEVFLNFRGPDVRNSFVGSLYKFLDNNKIRTFYDDEELGKGEELKPSLIRALEQSKIYVPIFSPDYAASKWCLLELAHMV
KCYKQGGHRILPIFWMVEPRNVRHQEGPFLKFFAHLLKKYDPETINEWKEALL---------------------------
-----
>Nicotiana|NbD042043.1_16_194
HHVFLSSRSKEVSNTFGDHLHTALVNAGIRAFMFDEELVEEEEQQKKVQKVIQESRILIVVFSKDYASSQNCLDELVYIL
ESKKAFGHFVLPVFYDVDPSDVRKQKGCLEEAFLRYEKRYKTEKVDKWRAAFREVADLGGMVLQNQDGYESRFIQEILKV
VASKL
>Arabidopsis|AT4G16940.1_4_134
------------------------------------GIVRSCIIADELITAIREARISIVIFSENYASSTWCLNELVEIH
KCHKDLDQMVIPVFYGVDPSHVRKQIGGFGDVFKKTEDK-PEDQKQRWVKALTDISNLAGEDLRNGP-SEAAMVVKIAND
VSNKL
>Eucalyptus|Eucgr.H02138.1.p_13_164
-DVFLSFRGEDVRRGFLADLH-------------TEDLRPGDQISPALTKANEESRIAVLVFSENYASSRWCLDELVKVM
ECKRLKGQLVLPVFYGVEPREVRGQRESYGKALARHEEKLGKGRVEKWRQGLIEAANLSGWHYVDAD--ENEFIEKIVKV
ISN--
>Eucalyptus|Eucgr.E01810.1.p_19_183
YEVFLSFRGPDTCNDITDYLHTSMIDAGIRAYIDDEELRIGEEISGQLLQAIEQSKISIPIFSKGYADSTWCLRELVKMV
ESKNTRRHKIMPIFYNVAPSEVKYQTDHYGNAIVSHANKFDDETIDNWKAALNEVGALQGWDFQSMNRGKGEFVKEVVDN
VL---
>Eucalyptus|Eucgr.C00467.1.p_80_229
YYVFLSFRGRDTRKGFVDHLYQRLKAVGLRVFRDDEDLPFGEKIGENLISAIDRSKVSIPVISENYADSEWCLRELIHIM
KCKESRGQMVLPVLYKVTPKDVRHG-GSFGKAFESCKDKFEEEVKQQGPLALRKAVDLRVYESE----------------
-----
>Eucalyptus|Eucgr.E03133.1.p_64_209
YDVFLSFRGPDTRRSFTDILHQRLTDAEIHVFLDDNELPFGEPIKPELIKAIKQSEVLIPIISADYASSRSCLMELVEML
ECKQRMSREIIPIFYEIDPSDLKEQKNSFAESFREHRNGVNGKTIEEWKLALKQIGSLRGFE-----------TE-----
-----
>Eucalyptus|Eucgr.F02533.1.p_8_177
FEVFLSFRGPDTRLNFTDCLYHSLVGAGIRVFRDNEKIRKGEQIGGELLNAIKSSKIYVPIFSRNYASSAWCLRELTQMV
ECSSKVDKVILPIFYDVNPDDVKLKTQLYLDALEKHKEKFGIYDVQQWKEALTEVARIKGWGLKD--KGHGEIINTIIDE
VLTKL
>Linum|Lus10017419_26_197
YDVFLCFRGDDTRNGFTSHLMSALCDRQIQTFIDD-KLERTESIG-ELLSILERTALSVVVFSEKFADSVWCLDEVATIA
RKMKESGHRVLPVFYKVDPSDVTDDTGSCAATMDSEHKSKSSEDKKRWMDALNVVADSAG--HTSE-KNESELVNAIVEN
VLKKL
>Nymphaea|GWHPAAYW011749_64_194
FDVFLSFRGEDTRKTFTELLYDGLEMQGIHTFKDDEKLKKGERV-ESLLDAIDKSKLFVPILSKNYADSRWCLMEIAKIV
SS----GRLIIPVFFDVDPSDIRRQKGPFEAAFRKHEKELTERTVDEWRGALRK--------------------------
-----
>Nicotiana|NbD006063.1_19_176
YDVFLSFKSEDRGKYFTDHLSTALNQAGFRTFKGGSSS---------FAKAIQESKISIIVFSQNYASSCWCLDQLVTIL
ERKKKFACTILPIFYHVDPSNLRKHKGSFGEALNRHEEKFKSEELKKWKDALSQAADLAGMVFENQ--HESSFIKKIINV
ISTRL
>Picea|MA_10433003g0040_33_170
YDVFINHRGPDVKNTFATDLYRSLNSRGLRVFLDNQELEVGQNITPQILHAIETSFIHIAIFSATYAKSNWCLDELVHML
P---T-EVTIIPVFYDVKPYEVR--KGAYAEALSNHEK------IQNWRRALSE--------------------------
-----
>Nymphaea|GWHPAAYW006320_52_181
YDVFLSYRGEDTRHGFTKHIYEELVRMGVRTFLDSVELEAGDNIGDRMFNAIKGSKIFVAIFSVQYAHSRWCLKELADIV
KC----NRLIIPVFVHVNPVDVQKQEGTFGSLLPGFTDRLGAERVNEWKEALRV--------------------------
-----
>Euryale|Ef9622_152_311
FEVFLSFRGEDTRKGFTGHLYEGLQLRSVSTFKDDVNLDKGKEI-YRLLEYIEKSKIFVPIFSKNYADSKWCLKEVTKSM
EC----GKEIVPVFFGVEPSDVRNQEGPFEAAFNNHEEVQDKEEVKKWRKALRIVGNISGFTLKE-NGDETELKLAIIQR
VLD--
>Arabidopsis|AT4G19510.1_57_222
FDVFVSFRGADTRHDFTSHLVKYLRGKGIDVFSDA-KLRGGEYI-SLLFDRIEQSKMSIVVFSEDYANSWWCLEEVGKIM
R-KENHG--VLPIFYKVSKSDVSNQTGSFEAVFQS-PTKFNDEKIEELKVALKTASNIRGYP-E--NSSEPDFLDEIVKN
TFRML
>Eucalyptus|Eucgr.C03467.1.p_2_137
---------------------------------DEEELGKGEEIAPPILRAIGESRISIVVFSKNYASSSWCLDELVRIV
ECRDTMGQIVWPVFYKVDPSDVRRHRGRYGEALIHHEERLKSNKVKRWRKALTKAANVSGWHLV--KQRESDVIKSIVNG
VCAQL
>Euryale|Ef17555_178_333
FEVFLSFRGKDTQKGFTGHLYEGLQHHGVFTFKDDVNLYKGKEI-DRLLQYIEKSKIFVPIFSQHYADSKWCLKEVTKSV
EC----GKEIVPVFFRIQPSDVRNQSGSFEAAFKMHEEAQDQEEVKKWREALKIVGNKSGFTLKD-NEDEDEKQSRLWN-
-----
>Nymphaea|GWHPAAYW007360_69_224
FDIFLSFRGVDTRNGFTGHLYQALCRRGLKTFIDSEDLHRGETI-EELFPYIERSKVFVPIISKGYGDSKWCLKEIAKIV
EC--AGRRLILPIFFGVEPSHIRHQSGPFERAFKSYD-KMDKAEVKKWRDALTKVAGLSGYSLND-NGHEATLVAIVAD-
-----
>Euryale|Ef13527_60_220
YDVFLSFRGSDTRKGFAGHLYQSLKEKGIVTFMDSEALEKGQNV-EELYRYIERSKIFVPIFSKGYADSKWCLKEIDKIV
KC----NRLIIPVFFDVEPRVVCHQIGSFERAFRNYREKIDKGEVSKWSDALRRAGRISGYNLAD-GGNEAKLILLMVKR
ILT--
>Nymphaea|GWHPAAYW024401_25_188
FDVFMSFRGEDTRKGFSGHLYEALKQRGVNVFIDSQGLEKGKKV-EELFRFIQGSEIFIPIFSKGNAESKWCLMEIAKIV
EC----GRLVLPIFYDVEPREVRNVKGPFEAAFRKHDEEL-KAKTKEWRQALRRAGEVSGYDLTE-QGHEAKLIQVVVKR
VLSEV
>Eucalyptus|Eucgr.E01799.1.p_9_154
YEVFLSFRGPDTRLDIADYLYVSMIDAGIRAYKDDEELRTGEEIGGQLLQAIQHSKISIPIFSKGYADSPWCLRQLVKMV
ESKNTGGQKIMPIFYNVTPSEVKHQNEHYGNAIVSHLNKFNDETINNWKAALKEVGELKGWDLH----------------
-----
>Eucalyptus|Eucgr.H01801.1.p_10_148
FDVFLSFRGKDVRES-INNLNKDLDKEGINTFMDSENL-MGQDFPPALKDAIKQSCMYVIVFSKKYAESSWCLKELVQIL
E--RSRKQLILPVFFHVPPGEEWSQKRTYEKELAEHEIEFGKRKVKKWREALTQVANMPGR-------------------
-----
>Linum|Lus10010221_18_189
YDVFLCFRGDDTRYGFTSHLMTALRDRQIQTFIDD-KLEKQKSID-ELKSIIKRCALSVVVFSEKFADSVSCLDEVAIIA
RKMKESGYRVLPVLYKVDPSNMTKDTGSYAATVDRKHESRSSEDKKRWMDALNVVADSAG--HNSQ-KNESELIKAIVED
VLKKI
>Picea|MA_6955505g0010_20_181
YDIFLNHRGPDTKKNFASHLYRRLLRNGFQVFLDQKELQQGDNLDSQIKAAIESASVHVAIFSSGYAASRWCLEELLLML
E---T-GATIIPVFYKVKPSELRQS---YGEALHKH-GRYDSATVEKWRNALSLVADKSGFELEACNSDEGELLDKVVEC
VLKKV
>Vitis|GSVIVT01020123001_328_485
WDVFLSFRGEDTRGTFTDCLYTRLQHKGVRAFRDNEGLNRGDKIDRCLLDAIEDSAAFIAIISPNYANSRWCLEELAKVC
EC----NRLILPVFYNVDPSHVRGQRGPFLQHFKDLEARFGEEDVSKWRKAMKYVGGLAGFFLGR-GDEA-DVIQTLLNN
V----
>Linum|Lus10007821_105_265
YEVFLNFKGMDTRDSITDILYRFLVRSKIRTFQDDGGLRKGEEIWENTAKVIHQSQIFIPIFSHGYAESKWCLRELAEIV
KHTKREK-IILPIFSEVNPKDVRYQTGPYKKAFDKHKRNIDDDTLTSWRAAMNEVGSLKGWHIQN--REVGEVADIVTGV
-----
>Nymphaea|GWHPAAYW011462_69_233
FEVFLSFRSEDTRKGFTGHLHDGLQERGITTFIDCEKLEKGEEI-NKLLEYIDRSKIVVPIFSKRFAESKWCLKEVTKSV
EC----GKEIIPVFFGVEPSDVCNQGGPFKSAFKDHQKEQDQEEVMEWREALKKVGNISGFTLKD-NGDEAKLKRAVIKR
VSAKL
>Arabidopsis|AT1G60320.1_25_154
-QVFINFRGEEIRYSFLSHLAAAFELHGINFFIDKDE-QKGKDL-KHLFKRIKQSQIALAIFSERYAESPWCLNELAKM-
KLKK--GKLVVPIFYKVEVNDVRHQEGKFGSNFWKLAKI--SSEIKKWKEALE---------------------------
-----
>Arabidopsis|AT1G72870.1_10_167
HKVFLSFRREDTGRTFVSHLYRSLDQKEIRTYKEN-Q-QAGDKISSEVKQAINESRIAVVVISENYVSSVLCLDVLAKII
E------R--LPVFYEVDPGDLTRPTGKFADDFRRHEAR-NRRTVNRWRDALDQLVSITSFC-SNWE-DDSKMIDLI---
-----
>Arabidopsis|AT1G57830.1_19_148
--VFINFRGEDIRYGFISHLVAAFEVHGIYFFIDKYE-QRGNDL-TYLFKRIEESKIVLAIFSGKYAQSKWCLNELATV-
KLEE--NKLVIPIFYKVKVGDVRRQKGEFGRNFWNLARI--SSEIKQWKEALEF--------------------------
-----
>Eucalyptus|Eucgr.D00991.1.p_30_164
YDVFLSFRGEDTRTGFTDFLYISLVDAGFHVFRDNDALPVGKEIGSELLQAIRNCQIAIPIISERYAQSKPCLHELNEIM
DCHTKHRKSVFPVFYKVDVVDVLEQRGIFGKALREHRRHCSSRDVQNWELALTS--------------------------
-----
>Eucalyptus|Eucgr.C00525.1.p_25_191
YYVFLSFRGPDTRNGFVDHLYHTLRDVGLPVFRDDEDLPFGEDIAANLLSAIEHSKISIPVISENYAASEWCLRELIQIM
KC-QKKGQKVFTVFYKVKPSEVREK-GAFGEAFRSNMPLFKDDVKEQGPEALREAAASRIFESDKFN-REAELIKELIRV
I----
>Euryale|Ef35789_21_186
YDVFLSFRGKDTRNNFTGLFHYILEQQSIRAFFDEEDLDKGEKI-EKIFEAISKSQIFVPIFSKGYADSKWCLMELKKMV
DISDDRRR-IIPIFFDVDPKEVRHQSDEFKAAFVEHQKE-RREEVEGWKHALRHVGEISGYHLQDES-NQKQLVKDIIDA
I--Q-
>Eucalyptus|Eucgr.H03815.1.p_9_110
YEVFLSFRGPDTRAGFTNFLYTNLDNAGIRTFRDDEELRIGEEFAPELLQAIKQSKISIPIFSKGYASSVWCLKELVQMV
ACQKAGRQKIMPIFYDVAPSEV----------------------------------------------------------
-----
>Euryale|Ef2024_53_212
------------SKGFTGHLYDALKERGISTFIDSENLEKGEKI-DKILEYIDKSKIFVVIFSKCYAQSRWCLKELARSV
ES----GKEIVAVFFGVEPSDVRNQEGTFKSAFQEHEKKLDQAEVKKWRQALNEVGHRSGFNLKD-NGDETKLNRDIIDR
VSSTV
>Linum|Lus10010222_28_194
---FLCFRGDDTRHGFTSHLMTALCDRQIQTFIDD-KLEKTESIG-ELQSILERTALSVVVFSERFADSVWCLDEVAIIA
RQMKESGYWVLPVFYKVDPSDVTDITGRYTTTIDREHKGRSSEDKKRWMDALNVVADSAG--HTSQ-RNESELIKAIVKD
VHKKL
>Picea|MA_10434398g0010_37_207
YHVFLSFRGEDVRKTFVDHLYASLKNAEVNTFLDSEMLKRGDEISSTIAKAIENSAILIPIFSKNYADSYWCLEEVSRM-
-CKS--G-LIIPLFYDVSPTEVRER-GKFAKAFQQ-KKRYPNAKIDEWKKALAKVASFSGWS-KDD-GFEAGLVKLVVQD
VFKTL
>Linum|Lus10007852_47_206
YKVFLSFKGPD-AHQFVDILYRILLRANIRTFKDDKELLKGEGLSPETSKAIDQCKIFVVVVSKNYANDTRCLRELVEIS
ERKQD-NRVILPIFYMMDPKSVKFLIGPYQNSFTVHHRNFPEATVQSWKIALSDLGSLKGWQVKSEN--EGAVADHVSGD
I----
>Eucalyptus|Eucgr.D00069.1.p_46_210
WQVFLAFRGPDTRFGFAAYLYISLVTAGIRVFNDNDPYLIGKDVAHEIRNAIDHCEISIPIISENYASSPWCLNELTQMV
ESKRIKGQEILPIFYKVSTSHVRNS-HFFGECMLRHKKLVDTNTYERWEQALREVGSSKGWATEKIN-HEGLLVKRVVKE
VSR--
>Nymphaea|GWHPAAYW007108_81_250
YDVFINFRGKDTRNGFTTHLYEKLKNHGIITFIDNEGLKAGQRM-NELLNCIERSKIFMPVFSESYADSKPCLREIAKMV
EIKEGDRRPIIPIFYDVCPCDVKHCTASIKKAFRKHRKKVGRKQINEWKAALKEAGSIAGFRPSQT-GNEAKLIRRIRRR
VSSIL
>Eucalyptus|Eucgr.D00728.1.p_17_185
YQVFLSFRGLDTRRNFADFLYTSLSDVGICVFRDEEELEIGKEINPQLIQAIKQCKISIPVISRDYASSKSCLMELDQMV
RR-MDESLTIIPIFYYVDPSDVRHCRGPFQEALYEHQKRRDGCFRNYWMSALRRIGDLAGHHLQEKEP-LGDVMKRIVYE
VEQKL
>Nymphaea|GWHPAAYW020637_23_180
YQVFLSFRGVDTRQGFTWNLYNSLKDAGIKTFIDEEDIEAGQEIDGRLLEAIANSRYCVVILSSRYADSKACLMELAAMF
RL----KKEIIPVFFYVEPSNVSHQSGPFEMAFSTHQKCSR--DVDEWRQAMSKVGQLKGFLLNRQSKKEAQVIQEIVKR
V----
>Linum|Lus10012063_70_199
YHVFLNFRGLDVRHSFSGHLYHALLRRKIKAFRDDRDLPRGEKIREAIPLAIDESMMSIAVLSKGYASSEWCLDELVKMM
DTA-----QVFPVFFKVSPDDVSDQSGCYKDDFDSHKRKFS-ERVDNWRRALTS--------------------------
-----
>Eucalyptus|Eucgr.E02571.1.p_2_149
----------DVRKSFLSHLYQALDQNGIYTFRDSEELRKGDQISATLMKAIEESCIAIIIFSEDYASSWWCLEEMAKIM
ECKEQKDLIVLPVFYKVE-------------ALDKHEDKFRKDKVKKWKKALFDAGNLSGWHLNDED--ESKLILQIVKE
ISTHL
>Populus|Potri.007G143000.1_14_98
YDVFLSFRGEDTRKTFTDHLYTALVQAGIHTFRDDDELPRGKEISDHLLEAIQESKISIVVFSKGYASSRWCLDELVEIV
KCKY----------------------------------------------------------------------------
-----
>Eucalyptus|Eucgr.C03470.1.p_2_109
---------------------------------DEEELWKGEEIAPAILRAIGESRISIVVFSENYASSSWCLDELVRIV
ECRDTMGQIVWPVFYKVDPSDVRKQRRRYGRALNDHEERLKSNKVKRWRKALTKAA------------------------
-----
>Pinus|PITA_000075809-RA_106_165
-----------------------------------------NKILSKTENAILASSLHIAILPPNFVQSKCCLDELVLMI
E---S-KTTTIPIFYYSKPSE-----------------------------------------------------------
-----
>Pinus|PITA_000075809-RA_178_263
YDVFLNHRRPDVKETFANALYNTLVSCGF----------RGLKITPQIEVSIQFAHVSIAIFSPRYAQFCWCLEELNLMV
R---S-KNTILLVFYEVKLS------------------------------------------------------------
-----
>Pinus|PITA_000075809-RA_274_367
-----------DVNTFATKLFSLFQSLQLHAFLENPNLRDYDNIPPKIENAILASSEHIAILSPNFAQSKCCLNELVLMI
E---S-KTTTIPVFYYSKPSGLR---------------------------------------------------------
-----
>Nymphaea|GWHPAAYW007396_64_233
FDIFLSFRGEDTRNGFTGYLYQSLSDRNLKTFIDEKDLFKGEKI-DELFGYIERSKVFVPIISKGYADSKWCLKEIAKIV
EC--AHGRLILPIFFGVGPSDIPHQSRPFERAFKSYDKEMDKAEVRKWRDALTEATKRSGYSPNN-NRHEATLVAIVADH
L----
>Linum|Lus10020524_16_181
YEVFLSFRGPDVRQTFADCLYSCLVRTKIRTFRDEEELPRGEFIGPSIIRAITESKIYIPIFTQNYASSKWCLQELAKMV
DCWKSGGHIILPVFLFVDPRDVKHTSGSYKEAFEEHSQKHDPETVLEWKEALQEVGKMKGYHVTE--DGHGSIIDKILTE
V----
>Arabidopsis|AT1G09665.1_11_144
-QVFINFRGEELRCSFVSHLVDAFKRHGINFFIDKDE-QKGKDL-KHLFARIKQSRMALTIFSKRYAESSWCLDELARI-
KRDK--CKLVVPIFFKVKAESVRYQKAEFGRNFWRLAKT--SSQIKKWKEALESVSD-----------------------
-----
>Eucalyptus|Eucgr.F01287.1.p_8_140
-----------------------------------RDLQRGKCIKPEILRAIEQSRLVLVIFSENYSSSTWCLEEVAKAM
ECTNNEGS-VIPIFYKVDPSDVRKLRGNFGTGFAKTEETYGDK-IKRWKDALRKVADLAGRELK--DGHKTQFIRQIIGE
IEDKL
>Eucalyptus|Eucgr.F01287.1.p_290_346
-----------------------------------AE----------F-KELAKQ-----VIS--YA-------------
G-----G---LPI--DVL--------GSF---L---D---E-ENLLQWESALAS--------LKEC---EGEIFNRL---
---R-
>Arabidopsis|AT5G44870.1_12_180
WQVFINFRGADLRNGFISHLAGALTSAGITYYIDTEE-VPSEDL-TVLFKRIEESEIALSIFSSNYAESKWCLDELVKI-
EQKK--GKLIMPVFFNVKPEEVREQNGEFGLKLYGEGK---SKNIPNWENALRSVPSKIGLNLANF-RNEKELLDKIIDS
IKKVL
>Eucalyptus|Eucgr.E01685.1.p_104_267
YDVFLNLRGPDTRYGFADHLFRQLVDAGIRVFNDKCDLTPGKESWTEFKEAIEQSRILIAIFSKEFATSMVCLKELVEMW
ECRQKNGQTIIPIFYDVTPPEVRQPREDYRKAFARHEKRVDSGTIETWRKVLRKIGTLKGFTWENHNV-EGKLVEEVVAG
V----
>Eucalyptus|Eucgr.C02558.1.p_15_184
FEVFLNFRGPDTRQNFTDCLYHSMDGAGIHVFRDNEEIRKGEMIKGELERAIKNSTIFMPIFSKNYSSSSWCLRELAFRL
DCSRNRDKMILPIFFDVNPNDVELKTGLYHDALQKHEQKFGSNLVQQWKEALMEVAHIKGWDLKD--TGHGKLIRSIVAE
VLIKL
>Eucalyptus|Eucgr.E01998.1.p_21_168
HEVFLSFRGPDTLLTIVDSLYKAIEHAAISVFKDDEELRVGKEIGGSLMQAINESRIYIPIFSKNYASSKWCLRELEHIM
KLSRDNEKVILPIFYDVDANDVKLKTELYRTALQNHESDSGKDMAKQWEEALREVAGIKGWNLKDY--G-----------
-----
>Solanum|Solyc11g062150.1.1_8_134
--------EEDTRRNFVSHLYNSFELRGIRTFKDEERLEPGKSISDELLKAIQESKFAIVIFSKSYASSRWCLKELAHII
KCKKE-EQIFIPVFYDVS---VSHQHLPF---------------VQRWRGAFAEAGKISGK-LHQK---GLTWLQK----
-----
>Nymphaea|GWHPAAYW000809_66_216
FEVFLSFRGEDIRKRFIGHLYEGLEERNISTFIDSEKLKKGEEI-NKLFEYTERSKIFVPIFSERFAESKWCLKEVTKSV
EC----GKEIVPVFFGVEPSDVRNQSGPFKSAFKDHQKKQNQEEVRKWRETLKKVANLSGFNLKD-NGDEAKLK------
-----
>Eucalyptus|Eucgr.I02520.1.p_25_197
YDVFMSFRGKDVRRNFISHLFSALRQATIQYFSDNAREDIGEEIRSKLFKAIWHARIALIVFSRNYADSKWCMNELVEIL
ECKRNHGHLVVPIFHEVKTADVSNLTSEFAQGF---E-RLGGEEVQRWTNALRETKHLTGFDLRNDGENERRLVDIIVEY
LVEKI
>Picea|MA_9114192g0010_105_274
YDVFISHRGPDTKKGFASHLYRALIRHNYRVFLDNEEMQRGENLMPQIEGAIQTASVHIAVFSPRYADSEWCLKELVLML
E---S-RSTILPVFHGVRPSDLR-QKGIYGRALNELEKRFDLNTINIWKMALHEVANISGFELESCNRDERQLIEKVVQR
VLEIV
>Linum|Lus10007030_20_190
YDVFLCFRGDDTRYGFTSHLMSALSDRQIRTFIDY-KLRKTESIN-ELISILQRCALSVVVFSEKFADSVWCLKEVVTMA
RRMKQTGHRVLPVFYKVDPHDVTDEFGSYAATIDREYKGRNTEDKKRWMDALNAVANCAG--QTSR-KIESELIKAVVKD
VQRQL
>Linum|Lus10001375_204_345
YEVFLSFTGPEVRNNFGDFLYNYLVRSRVRTFRDEEGLHKGEKIGPQLLGAIDQSKVYIPILSRGYAFNKVCLRELARMV
ECCKREGHIILPIFYYVHPEEVQHQKGPFMEAFEQHKKEHGEETVREWKAALGEVGAVKGW-------------------
-----
>Linum|Lus10007823_22_169
YEVFLNFRGPDTRDYITDTLYRFLARSKIRTFRDEEELRKGEAIWPNLVKAIHQSQISIPIFSPRYCESKYCLKELVELN
EHRKREGHIMLPIFYLVDPGDVRHQTGDYKKAFDEHKKKIDEKELERWRVAMNEIGTLKGWHVKN---------------
-----
>Linum|Lus10020534_30_195
YEVFLSFRGPDVRQTFADHLYTSLVRSKIRTFRDEEGLQKGETIGPSLIQAITESKIYIPILTQNYASSKWCLQELAKMV
NCWKNGEHIIIPVFYFMDPRDVRHPSGPYKESFEQHNLKHDPETILEWKGAPQEVGKMKGWHISE--TGQGAVVDKIFTD
V----
>Nymphaea|GWHPAAYW026183_64_230
YNVFLSFRGNDTRNRFVSHLYKALKRSNVSAFMDNRDLGKGEPI-ENLLKHIRESRILLPIFSKNYASSIWCLKEVTEMM
EVMKTD-QVIVPTFFDVEPDDVRRQ-GQFRCA-SAGEKK-------KWRKALRKVTSIHGFTLKNNNGDEAELVDIIVEE
VQSKL
>Pinus|PITA_000080618-RA_53_150
------------------------------------------KIPPKIENAILASSLHIAILPPNFAQSKCCLDELVLMI
E---S-KTTTIPIFYYSKPSDLR-NNGPYAQALCNYEKLYDTETIKEWRDALHH--------------------------
-----
>Pinus|PITA_000080618-RA_168_260
YNVFLNHRGPDVKETFANALYNSLVSCGFRVFLDEQEFMQGLKITPQVEVAIQFTHVNIAIFSPRYTQFHWCLEELNLMV
R---S-KNTILPFFYEV---------------------------------------------------------------
-----
>Eucalyptus|Eucgr.L01890.1.p_3_130
---------------------------------------KGQQIWLELMKAIEESHVAIIIFSKNYASSRWCLEEVAKIM
ECMKQKDLIVLPVFYNVEPREVRKWRGSYGRAMAKHEAEFGKHKVKRWKKTLVDASNLSGWHFDNEV--EVKLIKEIVNE
ISMQL
>Pinus|PITA_000059234-RA_25_192
YDVFLSFRGLDVRKGFVDHLYHALTGAGFHVFLDTHHLQRGEDISAGLQHAIEVSRILIPIFSINYAQSAWCLREVSLI-
--EKKKGSAIVPLFYNVTPSQVRDQSDSFAEAFEEHERNYSAQEMDEWKAALSKISRLAGWSLQENNGYEAALVKRVVED
V----
>Prunus|Prupe.6G083400.1.p_13_156
---------------------------SFPTFRDEEELERGEDIKPEFEKAIQQSRSSVIVFSKDYPSSRWCLDELVLIL
KQKR-SDHVVLLVFYNVDPSHMRHQTGSVGEAFARHEE--NQQKVKQRRAALREVADLAGMVLQNQNGYESKFVKQIVKV
VDEKL
>Linum|Lus10026961_22_186
YEVFLSFRGSDVRQTFADCLYTCLVRSKIRTFRDEEELRKGGTIGPSLVKAITESKIHIPILTESYASSKWCLEELAKMV
DCWKTGGHIILPVFYFIEPRDVRHQFGPNKEAFEQHSSKHDPQTILEWKEALHEVGKMKGLHVTR--DGQGALIDQIFTE
V----
>Linum|Lus10010987_47_207
YKVFLSFRGPD-AGQFVDILYRILVQANIRTFKDDKELPKGEGLSTETVKAIDQCKIFVVVVSKNYANDTRCLRELVEIS
ERKQD-NRVILPIFYMMDPKSVKFLIGPYRNSFTVHHRNFPEATVQSWKIALSDLGSLKGWPVNSEN--EGAVADKVSGA
I--R-
>Euryale|Ef24727_43_185
YDVFLSFRGPDTRKGFTDDLYHALKDKGILTFIDSEELEKGQKV-DELFGYIERSKIFLPIFSKGYAYSKWCLKEIAKMV
EC----KRLVIPVFFDVEPRDVGHQTGPFAEAFRDYVDDVNKEEVSKWRSALTEVGKISGYRAA----------------
-----
>Pinus|PITA_000066026-RA_25_163
YDVFPSFRGSDVRKGFVDHLDCALTSAGFRAFLDTRDMNRGDDISRCLENAIQESRILIPIFSPNYAKSSWCLRESSLIA
EV--RKGSAIIPVFYDVSPSQVREPSGGYAVAFQEHRKRYSAEVISEWKDALFQ--------------------------
-----
>Euryale|Ef499_71_190
YDVFLSFRGEDTRHNFAGLFRDMLYLQCIHAFFDEEDLNKGERI-ETILEAITRSQIFVPIFSKGYVESKWCLREVAKMA
ECHRSRETKIFPVFFDVDPKEVRHQSGPFKDTFQKHQS------------------------------------NS----
-----
>Eucalyptus|Eucgr.D00065.1.p_9_146
-QVFIAFRGRDTRYGFAAYLYIRLVAAKIRVFYDDDTSIVGKEVGKELINAIKHCKISIPIVSPNFASSAWCLSELNYML
SCKKEKGQKILPIFYKVNPSDVQHS-PCFEKHLHRHEAFYGRDISECWKHALKEVGSFK---------------------
-----
>Eucalyptus|Eucgr.K00852.1.p_15_181
YDVFLSFRGSDTRNTFADCLFIFMRNAGIRIYRDDEELRPGENIS-EILWAVRSSQIYIPIFSKNYASSRWCLRELTCMV
ESYGQLGK-ILPIFYDVDPRDVKLDTELYKSALMKHEEELDYTVVKTWKEALTKAAKIKGWHIKD--QRQGKVIEDIVTD
VLQMI
>Phaseolus|Phvul.002G079200.1.p_55_218
WDVFLSFRATDTGHAFTMGLYHALHSRGVRVFRNDDGLERDDEIQKKLLEAVEDSAAAVIVISPDYASSHWCLEELSKIC
ES----GRLILPVFYWVDPSHVRKQEGPFQECFVRHAEKFPKERVEQWRDAMKKVGGLAGFVLD-ED--KSKLIQILVQT
LMKQL
>Eucalyptus|Eucgr.C02718.1.p_28_198
FEVFLNFRGPDTRLNFADCLYHSMDGAGIRIFRDNEEIRKGEEINDKLELTIKSSAICMPIFSRNYASSAWCLRELAYMM
DCSRNRGKMILPIFFDVDPEDVKLKTRLYQDALQRHEEKFGYDEVQRWKEAMREVAQIKGWDLKY--KGQGELIRSIVAE
VLIKL
>Euryale|Ef5647_15_177
YDVFLSFRGEDTYKGFTGHLYYAMEERGIRTFMANEKLDKGESI-KQLLDCMEKSKIFVPIFSKRFAESRWCLMEVAKMV
KC----RRLIIPVFFDVKPTHVRNQRGPFEAAFQSHEKDLSKKTLQEWRDALRTVGEISGYDLTE-DGHEAKLNQIIIRR
ILDEL
>Arabidopsis|AT4G11340.1_224_406
HQVFVSFRGSDVRYNFFSFLKDALIKNGINVVTDE-DAPRGKPI-DELLKLIKDSRIAVVIFSENYPESTWCLDELVEI-
E-KQDLK--MLPIFFEVEKLQVARSTFNYKKARQI-SKKWEAERFEGWRKALISVASRLGYK-K--GSNQATFVNEIVEK
VKAML
>Eucalyptus|Eucgr.L01982.1.p_88_223
YDVFLSFRGPDTRNNFTDCLYRRLRLAGFHVFLDNEELRVGKQIGGELLKALNKSRFYIPIFSQNYAASPWCLQEVAHME
KCSKSNKKEILPIFYDVDPDDVKLKTELHKNAIAKHEEKFGPDELKRWEAALVK--------------------------
-----
>Pinus|PITA_000069727-RA_27_199
YDVFLSFRGCDVRRGFVDHLYDALTTAGFTVFLDTYDLERGEDISSGLNHAIQNSRILIPIFSTNYAESAWCLREISLIA
QIQEKKGPATVPLFYNVTPSQVRDQSSGFAQSFQQHESRYSSQEISEWKDALFQLCLLSGWSLQEDNGYEAALVKRVVED
V--A-
>Eucalyptus|Eucgr.C02634.1.p_26_156
YYVFLSFRGPDTRNGFIDHLYQRLQDVGLPVFRDDEQLSFGEKISENLISAIEHSKVSIPVISENYAASEWCLRELIHIM
ECEESRGQIVLPVLYKVKPYEVREK-GAFGEAFESRKDRFNEQVKQ----------------------------------
-----
>Eucalyptus|Eucgr.I02528.1.p_10_143
HDVFVSFRGSDIRNYFMSHLFERLERKRIRYFYDDQRY-AGMDIEDKIFRAIHHARIALVVFSTNCANSKWCMNELVEIL
NCRREQ-HLVIPIFY-IRLAEVKKRESKFEQAL---E-KFGKEKKQRWKAAIAE--------------------------
-----
>Arabidopsis|AT1G65390.1_23_192
-QVFINFRGKDLRKGFMSFLKPALKKEKINVFIDEQE-ERGKYL-ISLFDTIGESKIALVIFSEGYCESHWCMDELVKI-
EYDQ--NRLIIPIFYRLDLDVVKDLTGKFGDNFWDLVDKYQPEKLHKWTEALFSVCELFSLILPKH-SDDRDFVKSIVKA
VKKVQ
>Linum|Lus10042777_30_207
YDVFLCFQGDNTRHSFTSHLMATLSDRKIRTFIDD-KLEKTHSID-ELIPILKKCALSVVVFSDKFADSIWCLEEVATIA
RRMKESGHRVLPVFYKVEPSDVTNDSKSYVTTIDREYKGRSTEDKKRWMDALKLVAHSAG--LTSQ-NIESELIKAIVED
VHKQL
>Linum|Lus10020533_31_197
YEVFLSFRGPDVRQTFADHLYAWLVRSKIRTFRDEEGLQKGETIGSSLIQAITESKIYIPILTQNYASSKWCLQELAKMV
DCWKNGGHIILPVFYFMDPRDVRHPSGPYKEAFEQHNMKHDPETILEWKEALQDVGKMKGWHINE--TGQGAVVDKIFTT
IE---
>Eucalyptus|Eucgr.E01852.1.p_5_174
YPVYL---GPDTRNDITDYLHTSMIDAGIRAYIDDEELRIGEEIRGQLLQAIEQSKISIPIFSKGYADSTWCLRELVKMV
ESKNTRTHKIMPIFYNVAPSEVKYQTDHYGNAIVSHANKFDEETIDNWKAALNEVGALKGWDFQSMNRGKGEFVKKVVNN
VLTEL
>Pinus|PITA_000059617-RA_30_186
YDIFVHH-YEKETRDFAMKLCVRLVGSGLYVFPDPP----EEKFRHLKETAITQASLQIAIFSENYVSCKWCMDTLVQM-
K---S-EAPILPVFYQVEPSHLR-GKGPYAQWLRAHE-PYDSQTMKAWRNALENVSKRKGFELKKRNGGEEELLCKIVKS
V----
>Pinus|PITA_000059617-RA_195_354
YHVFICHRG-ETKEEFAEPLYGRLQGRGLRVFLDKPELVAAHRIEPQIEAAIQFASVNIVIFSRKFPESSWCLDELTLMQ
T---C-GAKILPVFYGVKPSDL---DGFYNETLLFHLKRHNIETINRWRGALANVPKSDDLMLAGNEENKKALMNKIVKS
VLKY-
>Linum|Lus10005374_25_164
YEVFLSFRGGDVRRTFADHLYNYLTDLKIRTFRDEEELPNGEFIAQALTKAITESKVYVPIFSRNYAGSKWCLQELAKMV
ECWKAGGLIFLPVFYMIDPRSVRHSTSPYKAAFKEHRRKHDARTVPAWKKALQV--------------------------
-----
>Picea|MA_10428569g0010_19_187
YDVFLSFRGE-VRKTFVDHLYTSLENAGLNAFLDSKKLEKGDEISPTIKNAIEKSAICIPIFSKNYAESHWCLEEVYYM-
-CKS--G-LIIPLFYDVSPTEVRDR-GAFAEAFQK-KKRYTKAKINEWKKALAKVASFSGWS-RDD-GFEAGLVKLVVQH
VFKTL
>Euryale|Ef35087_20_175
--VFLSFREADNCKGFASRLYKALKDAGIRTFMDNEGIKAGENIDERLLKAIKESVRCVVIISSGYADSKSCLMELTTMF
VH----GKTVIPVFYYVDPSDVKRQTGPFTLAFTEHRKRLGDKTVQRWEQPMTRVGHLQGFTLSDGGTKESEVIQGIVKR
V----
>Pinus|PITA_000055401-RA_95_267
YQVFLSFRGLDLRRCLVSHLYEALTSAGFNVFLDSHEINIGDDIYAAIHHAIEHSRIFIIVFSRNFAESAWCLREAALIV
RLRNTEA-ICIPVFYDVTPSQVRHHHGSFAEAFQEHERKYRQQEIDEWKAALHTISHCRGLSLQEDNGYEAELVKRVVKE
V----
>Eucalyptus|Eucgr.C02650.1.p_6_164
YEVFLSFRGPDTRAGLTDHLYTSLIDAGVRAYEDDEELRVGEDIGGDLLRAIEQSKIFIPILSKGYASNIWCLKELALMV
EYRKREGRLILPIFYDVSPSEVRLQMGGYGAAFRLHEMKFDNETIREWRGALQELGSLRGWDAQD--AYSMEKMKDEA--
-----
>Eucalyptus|Eucgr.E01983.1.p_17_161
YEVFLSFRGPDTRLTMADCLYNDLIHAGIRVFKDNEELRFGEEIEGGLLQAINDSRIYIPIFSENYASSKWCLRELARIV
ELSRGNERVILPIFYEVDVDDVKLKTKLYRKALRKHKSEYGKDLAKKWKKALREVARIRGRNLK----------------
-----
>Picea|MA_456384g0010_22_154
YNVFINHRGPDVKKSFASFLYRELKSRGLKVFLDQPELEPGHIILSQIEAAIQGASVHIAIFSENYAESKWCLDELVLML
E---TTRATILPVFYKVKPSELR-DTGAYAKFLRKHKR-YDWETIEKWEKALSD--------------------------
-----
>Eucalyptus|Eucgr.E01990.1.p_28_194
YEVFLSFRGPDTRLTMADCLYNGLIRAGIRAFKDNEELRFGEEIKGGLLQAINDSRIYVPIFSKDYASSKWCLLELAHIV
ELARANEKVILPIFYDVDADDVKLKTKLYWEALRKHKSEYGKDLAKKWKKALREVARIRGRNLKDH--GY-KLTNLMVEE
VSN-L
>Eucalyptus|Eucgr.E03198.1.p_13_144
YQVFLSFRGPDVRDSFLECFYDQLKGAGIVAFLDRKEIEYGESIDDKIVEAIKRSYICVPVFSEDFASSPACLMEVAQMV
ESDKT----ILPIFYGVEPSVVRYQLGTYEKSFAEHKKRYPD-SIEKWKAALGK--------------------------
-----
>Nymphaea|GWHPAAYW011584_24_189
YDVFLSFRGEDTRHTFTGLFHYILVLHGIHAYFDEEDLHKGERI-EEILVAITRSKILVPIFSKRYSESHWCLKEVAKMV
ECKDGREKFIIPVFFDVDPKDVRCQSGPFEAAFHRHQTE-RRSEVDGWKHALTYVGGISGFDLKSYNGDQRELVNSITAD
M--Q-
>Arabidopsis|AT1G47370.1_16_184
--VFLSFRGEEIRHGFISHLADALERYGIMFIIDKDE-QRGNDL-TSLLLRIKESKVALVIFSSRFAESRFCMDEIVKM-
ECDE--RKLVIPIFYKVRARDVSGRTGDFGKKFWALAQK--SRQIKEWMEALECISNKMGLSLGDG-RSEADFIKEIVKE
VERVL
>Nymphaea|GWHPAAYW011568_60_195
FDVFLSFRGKDTRNGFTDHLYEGLQSRYVNTFRDSEGLKKGEKI-EQLLGYIENSKVCIPVISEGYAHSKWCLKELAKMM
EC----KKKIIPVFFKVNISDVKNQSGSFASGFEKHEGKVKQEELIKWREALIEVGNIS---------------------
-----
>Picea|MA_10024934g0010_28_194
YDVFINHRGPDVKNSFASHLYRDLYAHGLQPFLDREELQAGEYIDAQIVGAIRSAYVHIVIFSPGYVDSRWCLDELLLIL
K---K-SEIIIPVFYKVKPSDVR-KHGKYAQAFSNHKQRYDSQRLENWRKALEKISYRVGFELETYNGDEVKLLEKVVGC
VLKNR
>Eucalyptus|Eucgr.H00904.1.p_20_136
YDAFVSFRGEDIRKNFAGHLFHALRQAGIYYFRENDNSETGIIIETKQLDAIRRSRVALVVFTTNYADSRWCLNELVEIL
ECRRDHGHVVLPIFYDVEPRDVRKQTGRFGDE------------------------------------------------
-----
>Picea|MA_10437230g0040_26_136
YAVFLNHRGPDVKKTFVSHLYRRLKENGLRVFLDREELQKGDELTPQIKGAIRDASVQIAIFSLNYCESPWCLNELLLML
E---S-KSTIIPVFYGVKPSELRRDNG-----------------------------------------------------
-----
>Phaseolus|Phvul.010G054500.1.p_18_148
YDVFVSFRGENTLNNFTAFLFQALRTKGINVFKDDEDLKKGESIAPELLQAIQASLLFVVVFSQNYASFTWYLRELAEIC
NCVE--RCVIILIFYDVDPLV-----------------RLREDEVQRWRPAFTQVADLSGWDIQN---------------
-----
>Eucalyptus|Eucgr.J00117.1.p_12_150
YDVFLSYRERD--AGFPQHLHDVLTQKGIKSYK--EDLEEGEETAPAV-EAIKGSRIALVILSRRYASSASCLSELGTIL
E-QNNQGKRVMPLFYGVEPSWVRRQRESYQEAMAEHESRYSSDKVRQWREALTE--------------------------
-----
>Linum|Lus10024886_43_179
HEVFLSFRGPDVRTNFADFLYEFLRNSKIRTFLDEEGIRKGAEIEESLFNAIKESKVYIPIISRDYASSTWCLRELAYMV
KICNQGGSIILPIFYMVEPRDVRHHNDSYAKAFRRHSKKYGPQTIQEWKDALLA--------------------------
-----
>Euryale|Ef6078_52_222
FDVFLSFSGADTRDGFTSHLHKELNRLGISAFIDSKGLQKGEKI-SKLFEYMKASQHFVSILSENYVLSKWCLLEAAEMV
KIAAGGNRTIIPVFYNIDPSQLKDNKGSFQIAIAKHLQKLDKQQVEECRAALRTLGKICGYSLND-NRNEAELVTCICKR
VEKLL
>Populus|Potri.001G066600.1_14_98
YDVFLSFRGEDNRKTFTDHLYTAFVQAGIHTFRDQNEIPRGEEISKHLHKAIQESKISVVVFSKGYASSRWCLNELVEIL
ESKN----------------------------------------------------------------------------
-----
>Eucalyptus|Eucgr.C02567.1.p_28_198
FEVFLNFRGPDTRLNFTDCLYHAMDGAGTHVFKDNEEIRKGEVIKGELEHAIKNSTIFMPIFSKNYASSAWCLRELTFRV
DCSRNRDKMILPIFFDVDHDDVKLKTRLFHNALQKHEQKFGGNLVQQWKEALTEAAHIKGWDLKD--TGQGELIRSIVGE
VLIKL
>Linum|Lus10007829_22_168
YEVFLNFRGPDTRHYITDILYRFLARSKIRTFRDEEELRKGEEIWPNLVKAIHQSQISIPVFSRRYCESKYCLKELVELN
EHRKREGHIMLPIFYLVDPGDVRHQTGDYQKAFDEHKNNIDEKELQSWRVALKEIGTLKGWHIT----------------
-----
>Eucalyptus|Eucgr.E02004.1.p_17_158
YEVFLSFRGPDTRLTIADCLYNDMIRTGIHAFKDNKELRFGKEIESGLLQAINDSRIYILIFSKGYASSKWCLWELARIV
ELSRDNEKTILPIFYDVDADDVKLKTMLYRKALRKHKSDSGKDLAKKWKKALREVARIKGR-------------------
-----
>Linum|Lus10015350_19_190
YDVFLCFR-GETRCSFTSHVMAALSEMKIKTFIDT-MLRKGDSIA-ELHSVLKRSAVSVIIFSERFADSPWCLDEVATIS
RGVQEFGHRVLPIFYNVHPSEVGDDAGCYADMINK-HDRS--PVKIKWRTALKDIVDKAG--LTSN-RLESELIKAIVEN
VLKEL
>Eucalyptus|Eucgr.H01800.1.p_12_146
FQVYVNFRGADVRRTFLSHLQAALDQAGLFVYKDNEEQ-KGEPISTFIMKPLEEAHAAIIIFSKDYASSQWCLRELVRVM
EL-RAQDLPVLPVFYDVTTAEVKRQTASYERAIRSHEMRGDLETTARWRKALFE--------------------------
-----
>Linum|Lus10009500_20_145
HDVFVSFRGIDVRYKFVDHLFSAFRRKKVKAFRDTSDSSRGQLIDEEIPLAIDESSFYVVVLSENYDSSPWCLDELVMIM
DNSR-GGKMVFPIFYHVLPDDVS-----SVDAVHRIKGQYT--RVERWIEAL----------------------------
-----
>Pinus|PITA_000086648-RA_53_219
YEVFINHRGTDTKKNFASHLYRRLLSYGFQVFLDQKELQQGDNLESQLKAAIKSASVHVAIFSPRYAESRWCLEELLLML
E---T-GATIIPIFYNVKPSDLREQKGFYAQALHKHEKRYDRATLEQWRNALSHVAGIIGFELEACNGDEGELLEKVVEC
VLKKV
>Eucalyptus|Eucgr.H03699.1.p_3_146
--------------------------AGIRVYKDDREVPKGKKFGPELLQAINQSKISIPIFSKGYAFSVWCLNELVQMV
ECQKTRGQMIMPIFYDVAPSEVRHQTGGYGKAFLSHEQKYDEETMRQWKAALSAVGAIHGWDLHNMNREEGEITNTVTQK
VFNEL
>Populus|Potri.019G114100.1_2_86
------------------------------------QLVRGDEISASLLRTIEEAKLSVIVFSENYASSKWCLEELAKIF
ERRKNNGQIVIPVFYQVDPSHVRNQTGSFGDAFAR---LIKKK-------------------------------------
-----
>Nicotiana|NbD039337.1_13_178
YHVFLSFRAKDTGKTFTDHLHRNLVRAGFHVFKCDNDDGEKEDLKSKLQKGIEQSKISVIVLSQNYASSERCLDELVMIF
EQKRNFGHIVLPVFFNVDPSDVRKLKGSFSQPFCVNGES----KLRDWGNVLKQVADLGGMPLQNQDGHEAKFIENIVEV
IASKL
>Linum|Lus10018972_28_186
YHVYLSLRGKDVGEGFSNHLYTALEQVGFYMFRDDDEIVRTEELDIELQKAMHESMLSLIVFSKDYVSSTWCLYQLVKIM
DLRRSFHCIVVPIFY-VDPMLVSDQTDSYAAAFASHQE-F-KDKAE-WKAALSEVSDLGGMVLQ--DGYQAEFVQDAVKM
V----
>Daucus|DCAR_031076_19_187
WDVFLSFRGEDTRDTITQDLYSALSARNVRVFIDNDGLTQGDSLDPTLFEAIKDSAASIAVISVRYASSRWCLEELARIC
EG----GRLVLPVFYGVDPSDVRRQTGPFAGDFRKHEGMYSSEMVGRWRNAMKRVGAISGWVLFR-KKEAEKAIETLVNR
ILAE-
>Pinus|PITA_000027732-RA_40_213
YDVFINHDGKDVRKTFASHLYHRLCD-GLRVFLDKPEMQRGETINPQIKGAIETASVQVAIFSPQYAKSSWCLDELVLMM
K---S-RATIIPVFFNVKPSELRNADGFYAQALANHESRYTHERIAVWREALAKASVISGFELEACNGDEGQLLNDVARL
VQKKV
>Euryale|Ef20324_313_431
FEVFLSFRGEDTRKGFTGHLYEGLQLHGVSTFKDDLNLDKGKEI-DRLLEYIEKSKIFVVILSKRFAESRWCLKEVIKSM
EC----GKEIVPIFFGVEPSDVPNLSGPFKYAFKKHEKKENQ--------------------------------------
-----
>Pinus|PITA_000088412-RA_31_199
YDVFIKHRGPDVKDTFASHLYRRLLNYGLRVFLDREVLEEGFDITSQIEYAIQAPSFYVAIFSPTYAESQWCLDELVLMV
N---SEGATILPIFYKVEPSMVR-ATGAYGEALKRLQKRSHPHTIQNWRDALAHAADKSGFVL---SGDEGELLDKVLHK
VLKT-
>Eucalyptus|Eucgr.F04311.1.p_22_180
FDVFLSFRGPDTRLTFTDSLYYALLGKGICVSIEKQGIDAGEEIGPQIFQAIDASKICIPILSRGYASSSWCLRELEHMM
EC-RKTKLEVMPIFYDVKPSDVKLETKLYSDALSLHEKKRGVEIVQRWAKALKEVARIKGWDIKN--MGHGEVIQLIVRE
V----
>Nymphaea|GWHPAAYW011429_206_341
FDVFLSFRGADTRKGFTSHLYDRLKLHGISAFMDSDVLQRGQEI-NKLLDYIERSMIFMPIFSKGYAESRWCLKEITMMV
AC----QRLIIPVFFDVEPAEVRDQIKHFAPAFERHKANMDQQEVRNWRRALKTVGELS---------------------
-----
>Pinus|PITA_000071590-RA_35_139
FDVFINHRGTDVKDTFASHLYRRLLDHGLSVFLDREELEEGHNFSSQIEQAMGGASVQIAIFSERYAESSWCLNELVFM-
K---A-KATILPIFFKVDPSEVR---------------------------------------------------------
-----
>Pinus|PITA_000071590-RA_144_199
-------------------------------------------------------------------KGSWCLNELVFM-
K---A-KATILPIFFKVDPSEVRETKGRYAEALQKLQK------------------------------------------
-----
>Pinus|PITA_000080207-RA_8_158
YDVFINHRGTDVKKGLASIIYNLFKICRLQVFLDQKEIRCGVDVSTAIEAAIQSSHVHIAIFSERYAESKWCLDELVSIL
G---S-KRRVIPVFYDVEPTALR-NSGCYRKAFEKH-RRVTVEKTEKWKKALLDASLLKGELCN--KHDLW---------
-----
>Pinus|PITA_000039242-RA_22_191
YHIFINHRGSDVKKTFASHLYHRLLSYGFRVFLDQPELERGEEIDSQIKEAIATASVHVAILSSGYAQSRWCLDELVLML
E---S-KATVIPVFYNVKPSDLRDKKRGYAEAFLNHEKRYSQKRLAGWRKSLSDVSHISGFELEACNGDEGLLVDKVVQQ
VQKKV
>Arabidopsis|AT4G19920.1_51_214
-QVFVSFRGKELRHGFVSHVVKALRIAGVNVFIDSNE-MKGRDL-QNLFKRIENSKMALVIFSDRFSESDWCLNELVKI-
DCKE--GKLVIPVFYRVNTDDVKNFKGKFGSCFIETVQRQPKEMAERWVNSVKSISSKTGFTSEVH-RIDSYLVDAIVRD
VKRQL
>Eucalyptus|Eucgr.D01601.1.p_113_256
YEVFLSFRGLDTRLTIADCLYEAMIHAGIRTFKDDPELRIGKEIGGNLLRAINNSRIYIPIFSKNYASSKWCLRELAHMV
ECRRSREKVILPIFFDVDADDVKIKTELYRKALQKHESDFGKDLAKQWEEALREVASIK---------------------
-----
>Eucalyptus|Eucgr.L00490.1.p_20_165
YDVFLSFRGPDTRQTFTDCLYHEMLEANIRVFFDKEDIHVGKEIGDELSTAIEKSKIYIPIFSRGYASSPWCLRELARMV
ECKYKPEKEILPIFYDVEPHDVKLKSQLYVGPLEEHEERFGPEMRRKWEDALTSVAQIKGWELK----------------
-----
>Eucalyptus|Eucgr.D00729.1.p_19_182
YEVFLSYRGPDMRRGFADILHAMLTDVGISVFKDEEELENGKEISPQLIQAIQQSKISIPVISKEYAFSESCLMKLEQMV
QC-VDKKSIIIPIFYYVDPSDVRNCRGPFEKALDEHKKRCM--------PALRRIGELEGHHLHEKES-HGEVIKRIVHQ
IQQKL
>Eucalyptus|Eucgr.E03438.1.p_46_204
YEVFLSFRGPDTRKGFTDHLYHGLLNAGIYAFRDDDKLYKGENIRPELLAAIRNSKILIPILSMTYGTSSWCLDEL----
------GQIVLPIFYKVKPADVGHQTGSFGDAFHERERRFNPTILEKWKQALLEISKLKGYE----DGYEAELVKSVVQK
VLSEL
>Eucalyptus|Eucgr.E03174.1.p_9_150
YQVFLSFRGPDVRDSFLECFHDQLKGAGIVAFLDHKEIEYGERIDDKIVEAIKRSYICVPVFSEDFASSPACLMEVAQMV
ESDKT----ILPIFYGVEPSVVRYQRGTYENSFAEHEKRYPD-SIEKWKAALGKIAGKMGPTFK----------------
-----
>Prunus|Prupe.1G557100.1.p_84_191
-------------------------------------------------------------------RFHWCLDELVKIM
ECRERLGQKVIPLFYNVDPSDVRKQTGSFAQAFEKHEEKHEKEKVQRWRNALNQAADLCGEDLKNASGHEAKF----IKK
ILGEV
>Nymphaea|GWHPAAYW007067_57_219
--VFISFRGNDTRKGFTSHLHKELESRGIPTFIDSERLEKGRRI-SDLFKWIEGSKIFMPIFSKNYAESKWCLGEIAKMV
EIREGDRRPIIPIFYDVPPDDVRDCRASFEEAFEKHQIELGEEQINEWKVAVTEAGKISGYCLSE-EGDEAKLITLIV--
-----
>Nymphaea|GWHPAAYW023740_22_157
FNVFLSFRGKDTRGRFTSHLYKELNQRGISAFIDSVGLRKGERI-SEILGYIKASQVVVSILSKNYAKSKWCLLEAAKML
EIADKENKWIIPIFLDVSPSDIKEDSGSFQVSITENKGNLDREQAEKYRCVLR---------------------------
-----
>Eucalyptus|Eucgr.C00040.1.p_64_228
-------VGLDTRHGFADHLYHGLRRAGIHTFRDDDELQQGEDIRPELMAAITNSKVLIPIFFVNYGTSSWCLNELVQIM
EGKNNNEQKVLPVFYKVKPADVGHQIESFGKAFHEREKRFNPAILEKWKQALLEVSNLKGHE----EGSEVELVKLVVRE
VLNEL
>Eucalyptus|Eucgr.I02523.1.p_10_144
HAVFVSFSGSD-RNTFISHLFERLKRKKI-YFYDDRRY-AGMNIEDKIFGAIHHARIAITVFSANFAHSKWCMNELVEIL
NCRRDRRHLVIPIFY-IRLAEVKTRESKFEQAL---E-KFGKENKQRWKAAIAE--------------------------
-----
>Eucalyptus|Eucgr.B02960.1.p_530_663
YDVFLSFRGPDTRYSLIRFLHDSLSRSRISFFRDDDELSPGEGIGEEIQQALDDSYIYMLVLSKNYASSQWCLRELARIV
KCSESNGRIILPILYNVDVDDVK-KSKLYQSALDEHRKWFDDHEVEEWEEAL----------------------------
-----
>Prunus|Prupe.1G550700.1.p_116_276
YDVFLSFIGVDSRKTFMDHLYWTLKDARVDVFIAENKLRG-----PKLMQAIEQSRIAVIIFSSGYAFSIGCLQELEKIM
ECRRTLGQMVLPIFYHVDPKNVGKQIDSFP---VNH-HGVKDWMMRSWRKSLIEATNLSGLVY-MKEGYEGMLIRKIVDE
ITRKL
>Pinus|PITA_000044307-RA_10_144
YQVYINFRTVDTKNTLASLIYHSLTSRGLRVFFYQRELCTEDTVVSVVQEAISSASVHVTIFSEHYAESRWCLQELRWIV
R---SSERTILPVFFNVEPAELR-EWGSFAEAFRNHE-SFSIEEVEGWKEALREAA------------------------
-----
>Pinus|PITA_000044307-RA_148_224
------------------------------------------------------AEV-----------------------
------TTTIIPIFCDVEPKDLR-GDGPYTKAFRYHQNGIVAE----WKEALKKAANISGYIVK--NSDYGMYLEQILS-
-----
>Linum|Lus10029810_2_98
YDVFLSFRGADTRLNFNSHLYAALRGRSILSYIDDVNLRRGADITDTLLKEIEQSKMAVIIFSDNYASYGWCLDELVKIL
HCRKHFSQVVLPVFNGV---------------------------------------------------------------
-----
>Eucalyptus|Eucgr.C00289.1.p_64_234
YYVFLSFRGPDTRKGFVDHLYHELARVGLHVFRDDESLPFGKPIAENILSAIKRSKVSIPVISKNYAASKWCLHEIIQIM
KCVESGQQKVYPVLYKVTTGDVKDQ-GEFGEAFHNPDNRIDEKLKREGRVALRKALRRRVFELKNF--YQGKLVKALVKE
IMHEQ
>Eucalyptus|Eucgr.H01768.1.p_14_105
YDVFLSFRGTDVRKNFLGHLYTTLDQNGIFTYIDNKEMRKGEQIWPALMKAIEEAQVAIIVFSEDYASSSWCLEEVAKIM
KCKAQKDLIVLP--------------------------------------------------------------------
-----
>Eucalyptus|Eucgr.D00180.1.p_9_120
YDVFLSFGGSDTRNDITDYLYHSLTDARIRTFRDNEELHVGEEIGLELLHAIKQSKISIPIFSKGYAANKWCLIELAQMV
ECKEKWGQKIIPIFYDVEPRMIRK--------------------------------------------SKGEFTKE----
-----
>Arabidopsis|AT4G23515.1_10_189
-QVFISFRGKDERNGLLTLLKQKLIDGNVNVFTDD-K-LTGQPL-QNLFGHIRKSRIAIVIFSKNYAESGWCLDELVEI-
KCET--ELKVIPIFHRVKVSSVKKQSGKFGEKFLALQNYLKRIRIKRWKKALKIVTEIAGLTHDKN-SPELAFVEKVVEK
IIRHL
>Nicotiana|NbD006064.1_13_174
YHVFLSFRTQDTGKTFTDHLHRNLVRAGFHVFKCDNDD--KEDLKSKLQKGIEQSKMSVIVLSQNYASSERCLDELLMIF
EQKRNFGHIALPVFFNVDPSDVWKLKGSFGQPFSANGES----KLRDWRNALKQVADLGGMPLQNQDGHEAKFIENIVEV
IASKL
>Eucalyptus|Eucgr.C00292.1.p_18_171
YFVFLSFRGLDTQKGFVDHLYHELVRVGLHLFRDDENLNPGEPI-ETLLNAIKCSKVSIPVISENYVTSKWCFREINQIM
ECVKSKKQKVYPVFYKVTTDNVKYT-GHFGDAFRRDEHKLDEEF---SPVLLFD--------------HEGKLVKKLVKK
IMSEH
>Pinus|PITA_000089630-RA_14_177
YQVFINHRGTDVKRTLASLIYHRLRSYGLSVFLDKDEFRAGDNISPAILGAIQSALVHVTIFSERYAESKWCLDELCWIL
R---SHNTKIIPVYADVEPSDLR-EKGRYAEVFKKHKKRVTAEVIKNWKTALNQASEICGLLFK--NSDYGEILEEIVDG
V----
>Pinus|PITA_000022790-RA_31_154
YDVFINHRGPDVKDTFASHLYRRLITYGLRVFLDREVLEEGFEITSQIENAIQAASVHVAIFSPTYAESQWCLNELVLMV
N---SEGATILPIFYKVEPSMVR-ATGVYGEALKRLQK------------------------------------------
-----
>Amborella|ERM96709_3_139
--VFLNFD-EDTGKSFVAHLNNALTESGISTFFSQRG-QG----EEEMERAIRECEVLIAVFSTNYASSSLCLNQLSYLM
SLATSM-KSILPVFYDVEPFHVRRQEGPFKGALEFHKKKSDEEIILNWRNAFQQVADLFCW-------------------
-----
>Amborella|ERM96709_145_252
----------------------------------------------------------------SYASFSFPLDQLSYFL
NLPKGR-RSIFPVFFYVEPSRFCRQQRPFSGAFEFHKKKIGEETVQNWRNALKEVGGLCGWDMKNC-RNEANLVQELVEH
ASAKL
>Arabidopsis|AT5G45230.1_12_190
-QVFINFRGDELRKTFISHLHKRLQRDGINAFIDSDE-AVGEEL-KNLFKRIENSEIALAVLSSRYTESHWCLQELVKM-
ECMK--GKLVIPIFYKLKIDTVKELDGDFGRNLWDLWRKPRDRRIVKWNEALKYFLSRNALVFSET-GKEEEFVSTIATH
VKNAL
>Arabidopsis|AT2G17060.1_19_182
-QVFINFRGSELRYTFVYYLRTALVKNGINVFTDNME-PKGRNQ-KILFKRIEESKIALAIFSSRYTESSWCLEELVKM-
ECDA--EKLIIPIFYIVTPYTIKKQMGDFGDKFRVLVDY--VDTEKKWTDALKSVPLILGITYDGQ-SEEQLLINQIVGE
VQRVI
>Prunus|Prupe.2G069000.1.p_27_152
YDVFVSFRGKDTRTNFTDHLYKVLSNKGIYTFI-DRELIGGEKISPALLKAIEESRIFLI-----------CLDELVEIL
RCKSSTNQIGWPIFYKVDPSHVRNQTNSFGDAFADMNCRFKDNKVLRWRSALREAA------------------------
-----
>Picea|MA_204792g0010_11_195
YDVFLNHRGPNTKNCFAGHLYNSLCLHGIRVFLDKKEMEEGEEITQQIETAIKTASVHVAIFSKNYAESHWCLKELVLML
E---SRGATVIPIFYDVTPSILTQGQGTYAEQLQELKKLLDENIIAKWKEALKTAAGLTGLELQACNG-EGDLVEQIVKL
VSEKV
>Solanum|Solyc01g113620.1.1_8_165
-QVFLSFKAKDTGITFADHLYEALAGAGFVTLRG-GDGEGGEETKLKLQKGVEESGISIIILSNDYVSSSLCLDELVMIL
NCSK---RSVLPIFYHVDPSDVRKQKGRIGEEFDRHE------KVKKWKEALKQVADLGGMVLQNQDG--SKFIQKILKV
VENKL
>Picea|MA_303348g0010_3_167
YDVFINHRGPDVKNTLASHLYCRLRPR-MRVFLDKPELEVGHNITPQILHAIETASIHIAIFSTTYAESKWCLDELLHML
S---K-QGTIIPVFYGVKPSDLR-AKGAYAEALRNHEK------IQSWKNALSDVAEISGFELDAFNGDEGQLLEAVERR
VLK--
>Pinus|PITA_000090127-RA_34_214
YDVFINHRGPDVKNTFASHLYGRLLQRGLRPFLDKRELQEGQNLTLQIQRAIRTATVHVAIFSPTYARSKWCLDELLQMM
E---S-GAVIIPVFYHVKPAQLRQAGGVYSEDLRKLEKRHDPDTIQKWRKVLSDVSEISGFELDANNTDEGEVLDKIVES
VVKNV
>Linum|Lus10004115_1122_1267
LVIFPSL-------------------CELIMTRDEEELRKGETIAPSLVQAIMESKIYIPILSKSYASSKWCLQELAKMV
ECCRKGGGIILPIFYFMDPRDVRHQAGPYEDAFEQHSKKHDPITVQEWRTALQEVGQMKGWHVTE--DGQGAVIDEVSSK
VELH-
>Euryale|Ef11940_18_190
YDVFLSFRGKDTRLSFADHLFCALQRNGVRAFRDKEGLQAGQKI-GKLFGAIDSSKIFVPIFSVRYAHSKWCLKEIDKIV
KVGEGEGRLILPVFYKIKPTHVGNQTGPFKEAFRNHKNRVDVQTVEEWKVALRKAADISGYEINKIDGYEAPLVEMIVQR
VIQEL
>Nymphaea|GWHPAAYW026187_64_227
FDAFLSFRGQDIRNRFVSHLYKDLKRSNVSAFMDNNDLGKGEPI-ENLLKHVRESRILLPIFSKSYADSIWCLKEVTEMV
EVMKTD-QVIVPIFFDIEPDDVRRQ-GRFRSA-SADEKK-------KWRKALRKVTSIHGFSLKNSNGNEAKLVDIIVEE
VQAKL
>Daucus|DCAR_006137_10_158
--VFLSFKGE-TRNKFTCFVYEALKAEGFIAFMDKSDICVGDELNSTIKEGIRSSMSAIIIFSQYYAESTWCLDELVLIL
ERYKVSRYFILPIFYEVEIHDIKHQLGNYSIALEKHRARHN-HKVDKWREALVEVGNIFG---EHVEG-QSTFIQN----
-----
>Pinus|PITA_000066750-RA_28_190
FDIFISHRGPDTKKLFASLLYHRLRSGGLRVFLDQEELERGDSITSQIKDAITTASVHVAILSGGYAESRWCLDELVLMW
E---S-KGTIIPVFYDVKPAEVRD--GRYAEAFQKH--SYDSETIEKWKTALSKVADISGFELEACNGDVGKLLEQVVER
VWRKV
>Linum|Lus10017418_20_188
-DVFLCFRGDDTRHGFTSHLMSALCDRQIQTFIDD-KLEKTESIG-ELQSILQRTALSVVVFSVKFADSVWCLDEVATIA
RKMKESGHRVLPVFYKVDPSDVTDDARSYAATIDREHKSRSSEDKKRWMDALNVVADSAG--HTSQ-KNESELIKVIVED
VLKKL
>Pinus|PITA_000020606-RA_25_189
YDVFINHRGPDVKDTFASHLYHRLLSHGFQPFLDREVLEKGELLSPQIESAIRTASFHIAIFSPTYADSRWCLDELVSIL
K---T-GATIIPLFYSVKPAELR---GRYAESLKKHEKRYDHQTLENWRKALFEVSSIIGFELETYNGDEGKLLDSVVQC
LLKKR
>Picea|MA_10436946g0010_27_188
YDVFINHRGPDVKNTFAGHIYHRLKSRGLQVFLDRPELQTGHNIHDQIKAAIEVASVHIAIFSENYAESKWCLEELVLML
N---S-RGTILPVFYNVKPFELR---GAYAGALQKHEQRHDLPTIGEWKKALSHVADISGFELEACNGDEVELVDKVVQR
VLK--
>Pinus|PITA_000050829-RA_18_188
YDVFLSFRGPDVRKGFVDHLYQALIEAGFRVFLDSDHLKKGDDISACLKDSIQVSRILIPIFSTNYAESVWCLREASFIA
QVTP-KGSTIIPLFYNVTPSQVRAQLDGYAEAFREHERRYSTQEICEWKAALFQLCRFSGWSLQEENGYEAALVKRVVEE
V----
>Pinus|PITA_000027733-RA_40_213
YDVFISHNGKDVKKTFASHLYHRLCD-GLRVFLDKPEMQRGETINPQIEGAIETASVQVAIFSPRYAKSSWCLDELVLMM
K---S-RATVIPVFFNVKPSELCNADGFYAQALANHESRYTHERIAGWREALAKASAISGFELEACNGDEGQLLNDVAQL
VQKKV
>Linum|Lus10015650_23_182
YDVFLCFRGDDTRDGFTSHLLSALSDKKIRAFIDE-KLEKTESID-ELISILQRCPLSVVVFSERFADSIWCLEEVVTIA
ERMEKVGHRVLPVFYKVDPSDVKDK----------------STGPKRWMDALKAVAKCAG--HTSQ-KIESELIKAVVET
VQKQL
>Eucalyptus|Eucgr.C02627.1.p_21_184
---------------VTDHLHSRLTKAGIKVFRDDEELRAGEEIHPKLKNAIKQSTISITVFSKDYASRRSCLMEAVQMW
ECRKSNGQIIIPIFYNVRPHAVKNLEGDFATSFNKHDKKVDSETIDKWKEVLREVVELSGFDRAT-NGHVTDLLDKVMTR
VWQEL
>Eucalyptus|Eucgr.C02470.1.p_35_164
YEVFLNFRGLDTCLNFIDCLYHAMDGAGIRVFRDDEEIRKGEAIEGKLERAIKISTICISIFSKNYASSVWCLRELAYMM
DC-----KMILPIFFDVEPRDVKLKSELYQDALQKHEEKLGCEVVQRWKDTLKQ--------------------------
-----
>Linum|Lus10030498_5_170
HDVFVSFRGRDVRYKFVDHLFAALRRNKVTAFRDDRNLRRGESIEDGVRRAIEKSSFYVVVLTPNYTSSPWCLDELVKMM
KCSTSRSKMIFLIFYHVAPEDVSQYC-REVDGVNQNEIPST--RADTWVKALDWIVGIAGWVVNNGV--QNIVLTEALI-
-----
>Arabidopsis|AT1G51270.3_357_519
YQVFINFRGDELRNSFVGFLVKAMRLEKINVFTDEVE-LRGTNL-NYLFRRIEESRVAVAIFSERYTESCWCLDELVKM-
EQEQ--GKLVVPVFYRLNATACKRFMGAFGDNLRNLEWEYRSERIQKWKEALSSVFSNIGLTSDIR-SNESKFVDSIVEE
VKK--
>Pinus|PITA_000012647-RA_22_183
YEVFINHRGPDVKDTFAQHLHTELTEKGLHVFVDKHEMKPGKAVPSQIKAALQKAYVHIAIFSPTYAESDWCLHELLLIM
E---SVGATILPVFYNVKHSDLRY--GPYAKALDKQEQRYDRQTIQKWKDALNDVPVQAGFELQACKGGEVELLRKVVQG
V----
>Populus|Potri.013G096900.1_20_99
YDVFLSFRGKDTRNNFTSHLYSNLEQRGIDVYMDDSGLERGKTIEPALWQAIEDSRFSIVVFSRDYASSSWCLDELVKI-
--------------------------------------------------------------------------------
-----
>Picea|MA_9636196g0010_27_196
FQVFISHRGPDVKRTLASLIYHLLTSYGLSVFLDKDELRTGDTISLAISTAIHAASIHIVILSPGYAESTWCLEELYWIL
R---SSDTKIIPVFFDVEPTDLR-EKGCYANAFENHRKRVPIEVTEKWEKALKDASHISGLPFK--KSDYGECLEKIVKK
VVEEV
>Picea|MA_10426863g0020_14_159
YQVFINHRGPDVKKTLASLIYNRLTKHGLSVFLDEKEIHTGDTLSPAIIGAIQSASVHVCIFSGRYAESSWCLNELYWIL
R---SHNTEIIPVFYDVEPLDLR-ENGRYAEVFEKHQKREPMEVIKNWKTALNQASEISGQK------------------
-----
>Eucalyptus|Eucgr.L01406.1.p_9_168
YEVFLSFRGLDTRLDIADYLYTSLIHAGIRAYRDNEELPIGEEI------AIEQSEISIPILSKGYAASPWCLMELVQMV
ECKENFGRKIMPIFYDIAPSEVRYQTGSYDEAITLHKNKFTNETIEKWKTALSKVRALRGWELDG--RGKGEFTEEVVQT
LLIEL
>Pinus|PITA_000092007-RA_10_168
YDIFINHRGPDVRNTVASHIYRRLKEFGLEVFLDVRELEGGENIFHQIEGAIRTASVHVAIFSPRYAESRWCLDELALMV
E---S-RNTIIPVFYGVQPAELRSPSSRYHQDLEIHEQRHDTNTIWKWREALYAASAIYGFQVH----DDEEQIGKIVRQ
ILKKV
>Euryale|Ef30636_51_212
FEVFLCFLGEDIQKGFTGLLYEGLQQRGISTFKDDVNLDKEKEI-DRLLEYIEKSKIFVPIFSQHYADSKWCLKEVTKSV
EC----GKQIFPIFFGVDPSDVRNLRGPFKFAFKKHEKALNQEEVKKWGEALKIVGNLSGFTLKE-NGDEIELKQAIIKR
VLNIV
>Pinus|PITA_000016504-RA_26_127
--IFINHRGTDVKKTFASHLYPRLRSNGFRVFLDQPELQRGEKIIPQIEEAISTASVHVAIFSTGYAESRWCLDELVQML
E---S-MATVIPVFYKVKPADLR---------------------------------------------------------
-----
>Pinus|PITA_000060043-RA_17_171
FDIFINHRGPDVKKTFATDLYNSLCKHELQVFLDDPELRPGDSINPQLESAIKTSSVHIAILSPGYADSKWCLDELVLMV
K---Y-KSTIIPVFYGVKPEELRKGKGVYAQALRKLQKRHDMDTIKKWKNALAEVAGISGFDR-----------------
-----
>Vitis|GSVIVT01025907001_2_117
--------------------------------------------------------FCIVVLSKNYASSTWCLDELVQIL
KCKNAKKRTVLPIFYNVNPSDVREQKGSFAKAFAKLEEKFKEERVKMWKQALTEVANVSGW---DADRHEPTLIKEIVQY
ISDGL
>Picea|MA_10435825g0020_22_187
YDVFINHRGPDLKNTFASHLYHRLLRDGLQPFLDREVLEKGELLAPQIESAIRTASFHITIFSPTYADSRWCLDELVSIL
K---S-GATIIPVFYNVKPSELR---GRYAQSLSIHEKRYDRQTLDSWRKALHDVSSIIGFELETYNGDEGKLLDSVVQS
VLKKR
>Eucalyptus|Eucgr.E02595.1.p_3_112
-------------------------LKGIYTYIDSEELRKGDQIASALMKAIEESNIAVIVFSEDYASSSWCLEEVAKIM
ECKEERDLRVFPAFYKVEPKEVRTPRAQYREAMVKHESKFRENKVERWKKAIF---------------------------
-----
>Picea|MA_389330g0010_37_148
YDVFINHRGPDVKKTFASHLYHRLKSPRLRVFLDQEELQKGNNLTRQIKDAIKAASIHIAIFSTNYAQSHWCLDELVFML
K---S-KSSIIPIFYNVKPSELREGSGVY---------------------------------------------------
-----
>Picea|MA_146875g0010_11_200
YNVFLNHRGDDTKKGFAGHLYHRIRSEGIRVFLDRYELPVGNELTPEITDAIKTASVHVAIFSKNYAESYWCLKELVLMV
E---SRGATVIPIFYGVEPSSLRESRNTYAEQLQKLKKRYDENTIAKWKKALKTAANLTGLELEACNG-EGELVEKIVKL
VSEKV
>Eucalyptus|Eucgr.H03821.1.p_1_115
---FLSFRGPDTRAGFTDHLYTRLNDAGVHTFKDDEELCIGEGFTSELLQAIKRWKILIPIFPKGYASSIWCLKGLVQMV
KCRKNERQKIMPIFYSVAPSEVQHQIGGYAKTFRSHEK------------------------------------------
-----
>Euryale|Ef37771_25_183
FEVFLSFRGKDTQKGFTSHLYEGLQNHGVSTFKDDVNLDKGNGI-DRLLEYIEKSKIFSSIFSQHYADSKWCLKEVTKSV
EC----GKEIVPVFFGVEPSDVRNQRCSFEAAFKKHEKSQNQEEVNKWRKALKIMGNLSRFTLKN-NWDEVELK------
-----
>Pinus|PITA_000035104-RA_61_255
YDVFLNHYGDDVKTNFASHLYRRLLCHGLQVFLDQPELQRGEKIEPQIEGAIATASVQVAIFSPRYAASRWCLDELDQML
R---S-MATVIPVFFNVEPSALRDAKGSYAEAIANHENRYTPARIAVWREVLKKASYISGYELKKCKGDEGELVDQVARQ
VLKK-
>Pinus|PITA_000069407-RA_51_194
YDVFLSFRGRDVRKGFVDHLYHALDSAGFRVFLDTYDLPRGKDISIGLHHAIENSRILIPIFSTNYAESASCLREVSLIA
QVQEKKGSVIVPLFYNVSPSQVRDQSGGFAEAFQGHESEYSSQEIHEWKAALFA--------------------------
-----
>Linum|Lus10018021_20_186
YDVFLCFRGADTRDGFTSHLMDALSSNQIKAFIDH-DHNKTDSLL-HLLSVLKRSALSVVIFSENFADSAWCLEEVATVS
LSMEQFGHRVLPVFYKVSPSDVKDDSGSYAATIDCRFEA-SHEDRKRWKDALKAVANSAG--HTSR-KIDAGLIRVIVED
VQKRL
>Pinus|PITA_000011510-RA_24_191
YDVFINHRGCDVKETIALDLYKRLSSCGLQVFLDKPKMEPGLNISFQINAAIQRASVHIAIFSPNYADSKWCLDELVNMV
N---S-GATIIPIFYKVKPSVVR-RNEAYARALRKHEK-CASDIIQNWRHALHRVADISGFELQ---GQEEDLLDKIVQS
VFKNL
>Pinus|PITA_000057916-RA_14_177
YQVFINHRGPDVKKTLATLIYHRLRSYGLRVFLDKDEFRAGDNISPAILAAIQSALVHVTIFSERYAESKWCLDELCWVL
R---SHNTKIIPVFADVKPSDLR-EKGQYAQVFEEHQKRVSTEAIQNWKTALNQVAEIYGPLFE--NSDYGEIWEEIVDG
V----
>Eucalyptus|Eucgr.I00026.1.p_11_160
YNVFLSFRGVELRRNFVGHLYQALIRNGIHTFRDSEELKK-------------ESCIAIIVFSKDYAASRWCLEEVAKIM
ECKEQGNLTVLPVFNKVDPREVREGRESYRRALDKHESKFGKDKVKGWKEALFNAGSLFGWHLNDGD--ELKLIQEIVKW
ISC--
>Pinus|PITA_000047834-RA_19_186
YDVFLNHRGIDVKNTFVSHLYRRLISCGLRVFLDREQMGKGYAITPQIEAAIHVAHFHIAIFSKNYAESRWCLDELVLML
K---S-RATILPIFFNVEPSQLRGNDGWYAEALRNHQNRHDFKTIQTWRESLSRVAEISGFELKKYNGDEGHLLDDVVQH
VVKME
>Eucalyptus|Eucgr.C02570.1.p_5_147
---------------------------GIHVFRDDEEIRKGEVIKGELERAIKNSTIFMPIFSKNYAFSPWCLRELAFRL
DCLRNRDNMILLIFFDVDPDDVKLKTGLYHDAFQKHEQKFGSNLVQQWKEALMEVAHIKGWDLKD--TGQGELIRSIVAE
VLIKL
>Eucalyptus|Eucgr.H03741.1.p_4_148
--------------------------AGIRVYKDDKELYEGEEFGPELLQAINQSEISIPIFSKGYASSVWCLNELVQMV
KCHNTRGQKIMPIFYDVAPSEVRHQTRGYGEAFLSHEKKYDEETMRQWKAALSAVGAVNGWDLHDMNREEGEIAKTVTHK
IFNEL
>Pinus|PITA_000074839-RA_22_194
YDVFLNHRGPDVKKTFASHLYRRLLSSGFRVFLDQEEMHKGENITCQIEGAIATASVHVAIFSPRYAESKWCLDELLLML
K---S-GATIIPVFYHVKPSELRQNCGKYAEALRQLEKRYEPDTVEKWREALSSVADISGLELQECNGDEGELVDRVLQL
VQKKA
>Pinus|PITA_000021663-RA_22_193
YDVFLNHRGPDVKKTFASHLYRRLLSSGFRVFLDQEEMQEGENITCQIEGAIATASVHVAIFSPRYAESKWCLDELLLML
K---S-GATIIPVFYHVNPSELRQNCGKYAEALRQLEKRYEPNTVQKWRQALSSVADISGLELQECNGDEGELVDRVLHL
VQKRA
>Pinus|PITA_000061669-RA_5_75
----------------------------------------------SIEHAIQSASVHVAILSPRYADSEWCLNELLLML
D---S-GAPIIPVFYHVTPTEVR--TGKYGKALDNLAK------------------------------------------
-----
>Pinus|PITA_000061669-RA_99_170
----LS----------------------------------------RIEDAIRSASVHVAIFSEGYADSEWCLNELLLML
D---S-KAPIIPVFYHVSPTELR--RGKYGEALDKLAK------------------------------------------
-----
>Pinus|PITA_000067549-RA_21_186
FDVFISHRGPDVKKTLATHLYHRLCEHDLSVFLDEQELRAGDTVNPQLESAVRTSSVNIAIFSPNYAESKWCLDELLNMV
K---Y-KSTIIPVFYGVTPAEVRQGKGVYAQALYKLQKRHDSDIIEKWRNALSTVADIKGFDGATYNSME-QLLED----
-----
>Eucalyptus|Eucgr.C02056.1.p_22_179
FDVFLSFRGSDTRHGFTDVLYRSLVDHGVRTFLDEEELSDGE-IKKQL-ESIKLSKIGIPILSEDYASSKPCLRELAQMV
EWKE--GRMIMPVYF-ITAWDVEKDKGPYADKIAAHKEKVDPDTVQKWVDALKEVTSVKGRQLT-----ESSLA---TLR
L----
>Eucalyptus|Eucgr.H02581.1.p_35_141
---------------------------------DDDELREGEQIGPDLFSAIKNSKILIPIISVNYGSSKWCLDELVQIM
ECKNNNRYLVLPIFYKVKPAHVRHQIESFGDAFRTREKRFNPKIMEKWKQALKEVSDLK---------------------
-----
>Linum|Lus10015648_21_195
YDVFLCFRG-DTRHGFTSHLLSALSDKQIRTFIDH-KLAKTESID-ELISILQRCALSVVVFSEKFADSEWCLEEVVTIA
ERMKKVGHRVLPVFYKVDPFDVTDEPRSYMATIDREYKARSSEDKKRWMDAVNAVANCAG--HTSQ-KIESELIKAVVET
VQKQL
>Linum|Lus10009108_16_180
YEVFVCFRG-GMREGFTKDVVDALTEKNIKTFMDT-MLKKTESIA-ELVSILKDPPISVVILSPGFAESPWCLDEVHAIA
NRVENDGHRVLPVFYKVDPSDVTDDSGSFAAAIDHLERHS--DQKTTWRVALKDVADQAGLCFPSD-RGEHKLIKAIVGN
ANELL
>Nymphaea|GWHPAAYW007095_19_186
FDAFLSFKQEDTGDLLAGLLYEALVDRGVLTVFDEEDAKKEENINR--LTCIEVSKVFVPIFSINYAQSRWCLQEIAKMV
ECR-RC---IVPVFLGVDPSEVRYQTGTYGSYFAHH-EYESEEEVEKWRQALNEAGSYPGFHFKEISRQEKKVIPLVVKK
VLKKL
>Pinus|PITA_000057748-RA_22_194
YDVFLNHRGPDVKKTFASHLYRRLLSSGFRVFLDQEEMQEGENITCQIEGAIATASVHVAIFSPRYAESKWCLDELLLML
K---S-GATIIPVFYHVNPSELRQNCGKYAKALRQLEKRYEPNTVQKWRQALSSVADISGLELQECNGDEGELVDRVLHL
VQKRA
>Pinus|PITA_000030996-RA_1194_1369
YDVFINHRGSDVKNTFASHLYQRLRDHGLWVFLDKPELEPGHEFQSQIEAAIRVASVQIAIFSPAYAESKWCLDELVLMV
K---S-RAPIVPIFYNVEPFEVR-KKGVYAEALKKLEKRHDSATIQGWRDALSHVADISGLELKTFNGNEQELLDEVVRN
VLKKL
>Pinus|PITA_000057693-RA_22_144
YDVFLNHRGPDVKNTFVSHLYHRLTDHRLRVFLDREEMQKGEKLTDQIEGAIRASPVHIAVFSRNYVESKWCLDELLLML
E---K-GSTILPIFFHVNPSELREE-GVYARALLSLQK------------------------------------------
-----
>Eucalyptus|Eucgr.C04272.1.p_105_222
YEVFLSFRGPDTRNGFADYLYTSLINARIRVFRDNNDLDPGENIPDALVQSINQSKISIPIISKDYASSRSCLMELAQMV
VCKEAEAQLIVPIFYDIDPADLKYQRGCVEESFK-----------------------------------------TVV--
-----
>Linum|Lus10005373_24_189
YEVFVSFRGGDVRKDFADHLYNYLTTMKIRAFRDEEELPKGEFIAPALTEAISESKVYVPIFSLHYAGSKWCLQELAQMV
ECWKAGGPIFLPVFYKIDPRCVRHPEIPYKAAFEEHDRKHDARTVSKWKEALQVVGQMKGWHITE--DEQGAKIGEIFSK
V----
>Nicotiana|NbD031366.1_40_206
-QVFLSFRAEDSCISLTEHLYTALVQAGFQTFKQDTDT------KEQLHNAIRESKVSLIVLSQGYAFSQSCLDQLDMIL
TCKEKLDRAILPIFYYVDPSDVRKKKGRIGEALAMHEQS-GRERVERWKEALAKVADLGGMVLHNQR--ESKFIQKIVNV
VTNRL
>Pinus|PITA_000055761-RA_9_174
YNVFINHRGKDVKNSLASSIYHQLKTPNLRVFFDKHEISYGDDFELAIETAIESSSVHIAIFSEGYAESKWCLHELDLII
K---S-RRKLIPVFCDVDPAALR-EKGCYQEAFEKH-RREPLEKTKRWEHALARASCLQGLPFK--KSDHWEFVEKIVSI
VLMNL
>Pinus|PITA_000006985-RA_21_169
HQVFINHRGVDVKKTFARSLYRRLREKGLMAFFDEEEMQRGREISSQLEEAIRTASVHVAIFSPRYAESVWCLKELLLML
K---S-GAPIIPVFYRVSPANVRQ--GLYGEALRTHEKRQDPSTIEEWRNALRQVADKSGFELEKDNGEE----------
-----
>Pinus|PITA_000024644-RA_33_205
YDVFLNHRGPDVKKNFASHLYNRLLK-GFEVFLDKQEMEPGEDVNAQIKEAIETADVNVAIFSPTYAESTWCLEELVQML
E---L-GKPIIPVFYSVKPAELRDKKGVYAEALRIHEKRYDPARIKKWRKALHDVSLKGGLEL---DNDEGELLERVV--
-----
>Pinus|PITA_000048779-RA_11_163
YDVFLSFRGYDVRRGFVDHLYHSLTSAGFSVFLDTQQINKGDDISAALHHAIEVSHILIPIFSHNYAQSIWCLKEVSLIA
QVKNDSDSAIIPLFYDVTPSHVRHQSGNFAEAFQERESRYSPQEIDEWKTALTTISRLSGW-------------------
-----
>Picea|MA_26170g0010_9_169
YQVFINHRGPDTKNNLASLIYHDLTSYGLRVFLDKEELRTGNTLCPAILGAISSASVHIAIFSQNYAHSRWCLDELCWML
R---SSERTVIPVFCDVQPVDLR-DSGRYAQAFDKHQ-RESMEVVEGWKEALREAADIADLLFK--KSDYGKFLREIGNI
V----
>Pinus|PITA_000030877-RA_74_224
YEVFINHKGPDVKKSFASFLYHELKSR---VFLDQPELEHGHIILSQIEAAIQSASVQITIFSKNYAESKWCLDELFLML
K---STRATILPAFYEVKPSELR-DRGAYANAMQKHKR-YSLETIEKWKKALSDD--------------EVELVDKIVQR
VLK--
>Pinus|PITA_000023254-RA_9_174
YDVFINHRGTDVKNSLASFIYHQLKTPNLRVFLDKHEIPYGVDFELAIETAIESSSVHIAIFSERYAESKWCLHELDLII
K---S-RRKLIPVFCDIDPAALR-EKGCYQKAFEKH-RREPVEKTKRWEDALARASYLQGLPFK--KSDHWEFVEKIVNI
VLMNL
>Euryale|Ef11609_67_233
YEVFLSFRGEDIRNGFMGHLYKALKQSSIQAFMDNHDLGKGERI-ENLLKVIRKSKILMPIFSKNYVESVWCMREIAEMV
DVMKGK-RVIIPIFFDVEPEDVWKQ-GQLGSA-SVDEKK-------KWRKAMREVKRIHGLTLSNNNGNEAKLVELIVEE
MDRLW
>Pinus|PITA_000024430-RA_25_127
FDVFLNHRGPDTKKGLASHIYRRLIVRGLRVFLDQPELRKGENFEHQIEEAIRTASVHVAIFSPTYAQSTWCLKELALMV
E---S-KSTIIPVFHDVDPSELRQ--------------------------------------------------------
-----
>Pinus|PITA_000024430-RA_348_406
-----------------------------------------------------HT---------N---------------
K-----KK---P---R-------------------H----DSSTLQKWRNALSAVSNKSGFVSKEY-GDEAQLVDAVVEE
VWRKV
>Pinus|PITA_000005808-RA_17_172
FDIFINHRGPDVKKTFATDLYNCLCKHDLKVFLDAQELRVGENLTPQIESAIRTSCVNIAIFSPNYAYSKWCLDELVLMV
K---N-KSTIIPVFYGVKPADLRQGKGVYAEALYKLQKRHDSKIIGKWKNALSSVAEIIGFDGE----------------
-----
>Pinus|PITA_000053436-RA_22_183
YDVFINHRGPDVKNTFAGHLYHRLKSRGLQVFLDRPEFQAGYNISDQIKEAIEVASVHIAIFSEHYAELKWCLEELVLML
K---S-RGTILPVFYNVKPSHIR---LKYAEALQKHEHRNDWQTIQGWKNVLSRVADISGFELEACNGDEVELLDKVVQR
VLK--
>Picea|MA_101024g0010_34_136
YDVFINHRGPDVKKTLASHIYLRLKQQGLAVFLDQQELKQGENMTPQIEGAIRTASVQVAIFSPRYAESSWCLKELEQML
E---S-GWTIIPVFYNVEPSDLRR--------------------------------------------------------
-----
>Picea|MA_101024g0010_194_256
--------------------------------------------------------------------------------
--------------------------------------RYDSDTIEKWMKALSDVSQISGFELNACNGDEGQLVDEVVQQ
VLKKS
>Picea|MA_10427996g0010_9_169
YQVFINHRGPDTKKNLASLIYHNLSSYGLRVFLDKEELRTGNTVCPAIRGAISSASVHIAIFSQNYAQSRWCLAELRWML
R---SSERTIIPVFYDVEPADLR-DRAPYAKAFHKHW-RESREVVEEWEEALREAADITGLLFK--KSDYGKFVEEIGKI
V----
>Linum|Lus10004482_72_234
YDVFISFRGPDVRHTFKEHLRAALQRKRLTVFCDDAQELRGEIVHESILRAIERSTCHVVVLSKNFASSTYCLDELVKIM
NCSTGRRSCCMPVFHGIPAADPSG--GCFKKDLEVHMKSFS-ERVQGWLRALRWIPSVGGWRFNGK--SEAILVETIATR
IQEK-
>Pinus|PITA_000066022-RA_8_172
YHVFINHRGPDVKKSLASLIYKRLTNHGLRVFLDKDEIRTGETISDAIRNAIQSAYVHITIFSERYAESWWCLEELNLIL
R---SYNRKVIPVFYGVEPADLR-ESRCYKNAFDQHQKRVPTKEIEKWKKTLSEAADISGIFFQ--NSDYGEILEDIVRK
V----
>Pinus|PITA_000029350-RA_28_200
YEVFLNHRGPDVKEGLAKEIYNRLKKLGLSVFLDQEELQRGEKLDAQIEGAIRTATVHVAIFSQNYAQSNWCLDELVQML
K---S-ESTIIPVFYKVEPADLRDDR-VYARDLGVLEKRYDPKTIEKWRNALSAVADIIGFELK--DKKESQLVQEVVQQ
VVEKA
>Eucalyptus|Eucgr.H02359.1.p_12_157
FEVFLSFRGPDTRNTFTSCLYSDMVEKGIRVFKDDEEFRVGQKISGQLLRALADTQIYIPIFSKGFASSPWCLREVAHMV
DCSKSDRKEILPIFFDVEPDDVKLKTNLYRDALSKHEKKYGSIEVKRWGDALVEVPTRAGWKLE----------------
-----
>Picea|MA_5433154g0010_13_188
YDVFINHRGPDVKKTFASHLYHGLSKHGLRVFLDEPELQPGDSLTSQIKGAVGTASVHVAVFSSHYAESRWCLDELLLML
E---S-GKTIVPVFYDVKPAELRGK---YAEALKKLAKRYDSDTIEEWRNALSRVADISGFELEKCNGDEGELVENVVRC
VLKKV
>Eucalyptus|Eucgr.E02604.1.p_2_124
-----------------------------------------------LMKAIEESRIAIIVFSKDYASSKWCLKEVAKIM
ECKEQNNLTVLPVFYKVEPREVRDGKESYERALTEHESKFGKDEVKIWKKVLSEARSLSGWHLNDEN--ESELIQRIVKE
ISTRL
>Picea|MA_294581g0010_24_166
YDVFINHRGPDVKKTFASHLYHSLTERGLKVFLDKEELQKGDSNWCHINDAIRAAFVHIAIFSPTYAHSNWCLDELLLML
E---S-RSTIIPVFFGVKPSKLRE--GEYAQDLRTLQKRYDSNTIQKWKQA-----------------------------
-----
>Linum|Lus10006732_10_179
YDVFVCFRGKDTRRLFTSHLAEQLRQRSIRTFTDE-IFDRTEEIDAGLLDLLERSAMSVVIFSESFAESSYCLDEVAAIA
QSVERFGHRVLPVFYGVDPDDVA---GG---VIVAELNGS--EKKKRWMDGLKEVSKLAG--RTSK-KDDCEMCKKIVDD
VLKAL
>Arabidopsis|AT5G44920.1_12_186
-QVFINFRGDELREIFVNHLELQLRNAGINVFIDTKE-QKGRRL-QYLFTRIKKSKIALAIFSKRYCESKWCLDELVTM-
EQKE--KKLVIPIFYNVRSDDVKRLDGEFSLPFKQLKQNHAGERVEGWERALRSVTKRIGFSRSNS-KYDTDFVLDIVKE
VKKQL
>Pinus|PITA_000052773-RA_20_198
YDVFINHRGPDVKKTFASHLYHRLDLHRLRVFLDQEELQKGDNLTPQIKGAIGTATVHVAIFSTNYCESHWCLDELLLML
K---S-KSTIIPVFYHVKPSELRKGNGVYARGLRTLEKRYDLGTIEKWRQALSEVADISGFELEEYNGDEGQLLVDVSER
V----
>Prunus|Prupe.2G083100.1.p_121_284
-------------IKLNSHLHKALLGKNIDTYI-DNRLEKGDDIGPTLLEAIEKSKIALVIFSKDYASSTWCLKELVNIL
ECKKSYGQILIPIFYHRPPKHTR--------------------KVANWKASLEEASNMSGFPSSKTRRTEADFVEEVVQD
ILTKL
>Pinus|PITA_000033725-RA_22_189
YEVFLNHRGLDVKKGLATHIYHRLKDLGLSVFLDQKELEGGEELDPQIEGAIRTASVHVAIFSPNYAQSRRCLDELVQML
E---S-GSTIIPVFYKVKPADLRRE---YARHLGELEERYDPNTIEKWRNALSAVADIIGFELK--DKEESQLVQEVVQQ
VVKKA
>Pinus|PITA_000087745-RA_12_178
YHVFINHRGVDVKKTFARSLYVRLHDKGLRAFLDQDEMQHGYSFVDQIEHAIKTATVHVAIFSPNYAGSPWCLDELVWML
Q---S-NAPIVPIFYCVKPADVR--KGKYAESLQKLAKRHDSKTIENWRNTLSRVSYYHGFELEER-VEELELLDKVVEC
L----
>Euryale|Ef8039_65_231
YDVFLSFRGEDIRKRFMGHLYKALKQSSIQAFMDNRDLGKGEPI-ENLFKKIRESKILLPIFSKRYAESIWCMREIAEMV
DVEKGK-RVIIPIFFDVEPEDVWKQ-GLFGSA-SVDEKK-------KWRKAVREVKRIHGFTLSNNNGDEAKLVDLIVEE
MDRLW
>Pinus|PITA_000012891-RA_13_184
YHVFINHRGPDVKKTLASFIYHRLTNHGLRVFLDSKELHTGDTLSPAILGAIQSASVHIALFTERYAESPWCLEELRWIL
R---SYNLKIIPVFCDVEPKDLR-ESGPYAKAFEEYQKRVAVECIQRWKVALNQASHISGLLFK--NSDHGEFLERIVKA
VLKEV
>Pinus|PITA_000069512-RA_51_222
YDVFLSFRGRDVRKGFVDHLYYALDSAGFRVFLDTYDLQRGKDISIGLHHAIENSRILIPIFSTNYAESACCLREVSLIA
QVQEKKALAIVHLFYNVSPSQVRDQSGSFAEAFQGHEREFGSQEIHEWKSALFALSNLSGWSLQDDNGYEEAMVKRVVEY
V----
>Pinus|PITA_000035130-RA_17_196
FDIFINHRGPDVKKTFATDLYKRLCEHDLEVFLDEQELCVGENLTPQIKSAIGTSSVNIAIFSRTYAYSKWCLDELVLMV
E---Y-KSTIIPVFYGVKPTELREGKGVYAQALRELQKRYCSEELEKWKTALSAVADIRGFDGEKYNRTE-QLLEDVVEG
VLKNV
>Nicotiana|NbD051885.1_17_185
------------GMSFGDHLLSALSNAGIRTFRVD-ELEIDEKGCKELQKTIQESKILIVVFTKEYTSSERCLDELVFIL
ESKRTFGRFVLPVFYDVDPSEVRKQKGSFEQDFLMYEERFKSGRVKEWKAALTEVADLGGMVLQNQDGCESKFIEEIVKV
VARKL
>Eucalyptus|Eucgr.L00391.1.p_1_138
---------------------------------DDDELRQGQNIKPKLLAAIRNSKILIPIFSVNYGRSSWCLDELVQIM
ECKNNNRQIVLPIFYKVKPDEVRYQTRKFGEAFKDREKHFDPAILEKWKQALLEVSNLKGYE----NGSEAELVKLVVRN
VLSEL
>Pinus|PITA_000047931-RA_26_127
--IFINHRGTDVKKTFASHLYRRLLANGFRVFLDQPELQRGEKIITQIEEAISTASVHVAIFSPGYAESRWCLDELVQML
E---S-MATVIPVFFKVKPADLR---------------------------------------------------------
-----
>Euryale|Ef27898_51_153
FKVFLSFRGKDTRKGFTAHLYDSLQDHGVSTFIDSEELEKGENI-DKLLEYMKKSEICVPIISESYAESKWCLKKLTTSV
EC----DMKIIPVFFEVEPSDVRNQSGL----------------------------------------------------
-----
>Pinus|PITA_000087981-RA_27_200
YDVFLNHRGSD-GKTFASHLYDRLTDHRLRVFLDREEMEKGEGLTPQINGAIRAAYVNIAIFSPQYCQSQWCLDELVLML
E---C-KSTILPIFLHVEPSVVREEKGVYGQALTSLQKRYDPEIIRKWKDALHHVAEISGFELDSYNGDESKLLKDVVEK
V----
>Pinus|PITA_000049894-RA_24_199
YDVFINHRGPDCKKTFAKYLYERLVSEGLRVFLDRPELEAGETFSSQIENAITTASVQVAIFSPGYAESKWCLDELLKML
D---TLGAKVIPVFYKVEPSDLWQNVGIYGKAFCESENRRDAGTIKKWKDALCRSGDISDFELKTSHYGESELLDKVVEC
TLKKV
>Pinus|PITA_000068705-RA_30_199
YDVFINHRGPDVKNTFVSHLYYRLISHGLQPFLDREELKAGEYLDPQIEGAIRTASVHITIFSPRYAESKWCLDELVLIL
K---S-GASIIPVFYNVKPSELR---GLYAQALSYHEKRYHRQTIENWRKALSDVSSIIGFELETYSGDEGKLLEKVVQC
VLKKP
>Nymphaea|GWHPAAYW020650_23_191
YEVFLSFREEDTGQGFGGHLYTALWDAGIRTFKDDGEMAAG--VSERLLKAAQESRCCVVVISSGYANSYRCLKGLTAMF
RANTE----IIPVFYNVDSYDVRNQSGPFEFAFTKHKQN-TYEAVEEWMHAMATVGKLKGFQ-VNHSSRERQVIQEIVER
VSGCR
>Picea|MA_407343g0010_20_185
YDVFINHRGPDTKKNFASHLYRR-XXXGFQVFLDQKELQQGDNFDSQIEAAIESASVHVAIFSPGYAESHWCLKELLLML
K---T-DATIIPVFYKVKPSELRRQNGLYAQALHNHENRYDSTTIEKWRNALSLVAEKSGFELEACNGDEGELLEMVVEQ
ILKRV
>Picea|MA_894630g0010_19_181
YQVFINHRGVDVKRTFARSLYLRLLEKGLTAFLDEKEMQEGYEISSQLAHAIRTASVHVAIFSPRYAESPWCLNELLLML
E---S-NSPIIPVFYGVKPADVRL--GCYGKALQTHAKRSDPNTIEEWRNALHKVSDRSGFELERCN-DDLELLDKVVKR
LSE--
>Pinus|PITA_000029430-RA_15_159
YDVFISHRGPEVKKTFASHLYRRLLSFGLRVFLDQPELERGDFIISQIESAIETASVQVAIFSPEYADSKWCLNELVSML
K---T-DATVIPVFYKVEPTELRRNAGIYAEALRRLEKRHDSITIEKWSSAL----------------------------
-----
>Pinus|PITA_000068712-RA_22_177
YDIFINHRGPDVKNTFASHLYHRLLSHGLQPFLDREELQAGDYLTPQIEGAIRTASVHITIFSPRYAESKWCLDELVLIL
K---S-GVTIIPVFYNVKPSELR---GRYTEALNSHEKRYDPQTIQNWRKALSDVSNLIGFELEAFNGDEGKLCESVVR-
-----
>Eucalyptus|Eucgr.C00311.1.p_31_124
------------------------------VFKDDKDLPFGEKIGENLISAIKRSKVSIPIISENYAASEWCLRELIHIM
KCKERGEQNVFPVLYKVKPSEVREK-GDFGRAFKSHKDKFDEEV------------------------------------
-----
>Pinus|PITA_000091606-RA_17_187
FDIFINHRGPDSKKTLAKHLYDRLSKHGLRVFLDEDELQAGEYITPQIHSAIRTASVHIAIFSPRYADSNWCLDELLLMF
E---S-GSTIIPVFYGVEPADLRTEKGVYGRSLQMLEKRYYPSTIQKWRKALFDAAEIKGFDKKT---DEQQLLEKVVEG
VLQKV
>Linum|Lus10005827_26_152
YDVFLNFRWEDVRGKFVDHLFARLRALEVSVVMDEKHLAKGQIIQASIVPAIQNSRVYLTIFSSGYADSKWYLDELVEIF
ECYQNKGHIVMPVFFLLSSDDVVTQMGAHKVAFAFHESVFAKKRV-----------------------------------
-----
>Phaseolus|Phvul.010G025166.1.p_12_170
YDVLINFNGEDVQRKFVSHLDSALSAVGFTTFLHHPNALHPIHI-QQ--PILNLSRVAIVVFTKSYSQSSWCLHQLQQII
RWQETYCRHLLPVYYEILPSDVRLQKGDFGKAFTA------QEGMSRWSHALTKAANLFGWDESNH-RSDAELVDKIVKT
V---L
>Picea|MA_10434266g0030_9_171
YQVFINHRGPDTKTNVASLIYEALVRYGLSVFLDKEELCKGDTLSPAIRGAISSSSVYIAIFSKNYAQSPWCLNELCWML
K---SSERLFIPIFYDVKPTDLR-EKGCYAQAFDKHQKKVSMEVVEGWKKALGEAADIIGLTFK--KSDYGKILKDIEDI
V----
>Prunus|Prupe.7G017000.1.p_18_137
YDVFLSFRGDDTRKDFTDHLYETLRAQGIITRRDEPKISKGKAISRELIAAIEGSRFALIILSQNYASSTWCLDELLHIL
KFMQARE-AMLPIFYILLMEYVL-------HLLKIVLEKFASH-------------------------------------
-----
>Picea|MA_10137384g0010_32_170
YQIFINHRGVDVKRTFARSLYRCLLDKGLTAFLDQEEMQQGHEISSQIEDAIRTASVHVAIFSPRYAESDWCLKELLLML
K---S-NARIIPVFYRVSPANVRQ--GAYGEALQTHEKRYDPNTIKEWRNALHQVSNNSGF-------------------
-----
>Sphagnum|Sphfalx0078s0029.1.p_64_230
FDVFLNHRGTDVKPNFVAHLQQALQEAGCRPFVDKKSLETGQHGQNKIFEALRGARVHVAIFSEHYAESKYCLKELCDML
E---S-KKLIIPVFYHVSPDSLRKH-GPYTEAFRKH--GRSASEVKKWKDALRMAAELEGFKL-DYNGDEAELKTKIVSK
VRDHL
>Linum|Lus10018024_34_229
YDVFLSFRGRDIRGNFAEDLYEAL-NKEVNAFMDK-K--KGP-L-STLFEAINRSKASVVVFSPGFADSKWCLAELVRIV
Q-RKLH-R--MPVFFHVSTHEVGHQSGTYEKAFEKHE--VDPSKVKGWRNAMAAASKYSGHEVREMNSQEASLIKDITRH
VVQ-F
>Linum|Lus10007828_86_232
YDVVLSFADQDRRNRFIEILYHSLTQMKIRTFIADNELLNGEEMWPDLFQALSRSTIYIPVISQSHAQSKFCLTELAEIV
KHRRE-KPIILPIFYQVDPRDVSHQTGPFGNSFEQLKRNVDAETIQSWRAALFKVGNLKGWHIS----------------
-----
>Linum|Lus10029921_9_177
HDVFVSFRGPDVRNGFKDHLFAALRRQGVTVFSDD-EADRGHNVDEAVRRAIDVSSFYVVVLSRTYASSRHCLDELVRIM
THAG--CSNCCPVFYDVSPNDLSR---CFGKDLDRHKREFS-ETVDQWIRALTWIAGIAGWVFTST-QSEAVLVEEIAST
MRHKV
>Picea|MA_112885g0010_34_194
YDVFISHRGPDVKTSLASILYHSLQYMGLRVFLDSGEFELGDYFPDKIHHAICSASVHIAILSENYAHSPWCLAELALML
G---T-NAKIVPVFYHVPPSVPR--TGSYAEAFRKHEKRYGKEQIDEWKAALHKASFYSGCEFN--HDDQGKLWKNIVDT
VLT--
>Pinus|PITA_000063313-RA_29_164
YDVFLSFRGPDVRKGFVDHLYEALTSADIHVFLDAYQLTKGDDIGETLGCAIQRSRIKIPIFSPDYATSVWCLKEVALIA
EVH---GRTI-PLFYNVLPSHVREQ-GSFARAFQYHQSSHSGEEIDEWKAALFR--------------------------
-----
>Pinus|PITA_000058758-RA_20_188
FHIFINHRGCDVKKTFAAHLYRRLTSHGLRVFLDRPELQAGKRIISQIEEAIQVASVQIAIFSENYANSKWCLDELRLMV
D---SEGATILSVFYNIKPSDLRDQQGPYAQALLKHEKRYEPRRIQGWREALSQVSYISGFELEACNGDEADLLDKVMER
VLTK-
>Picea|MA_109735g0010_13_152
YHVFINHRGPDVKKTFASLIYHRLTNHGLRVFLDNKELHTGDTLSPAILGAIQSASVHIALFTESYAESPWCLEEMCWIL
R---SYKMNIIPVFCDVEPKNLR-ESGRYAKAFEEHQKRVAIEDIQKWRTALNEAS------------------------
-----
>Sphagnum|Sphfalx0048s0069.1.p_56_214
YDVFLNHRGPDVKQTFVAHLYEALCTAGFHPFLDDKSLVKGQHAFNSIDEALCSVRVHIAVFSKGYAESKYCLNELCDML
K---S-GKVIFPVFYNVEPEHLRRHQGPFAAAFRKH--RRRKDDVKRWERALLEVAKITGFRLNEVKGDEAQLKRRIVMA
V----
>Pinus|PITA_000038775-RA_12_193
YQVFINHRGKDTKLTLASSIYNALEPYGLRVFLDQYVLSPGDTIETEIRGAISSSSVHIAIFSKNYAESEWCLKELCWML
T---SSEPRFIPIFCDVEPSALS-ENGCYAKAFEKHL-REPKEVVVEWKEALRKAAGISGTVFY--KSDYGKLVKNIENT
VMKHV
>Linum|Lus10029919_52_215
YDVFISFRGPDVRYTFKEHLRAAIERKGLTVFCDDGEELRGQIVQESILSGIERSTCHVVVLSEKFASSTYCLDELVKIM
ECSTGRGSYCLPVFYRIPAADPSG--GCFKKDLELHMKSCS-ERVQGWIRALGWLRGLGGWVCTGK--SEAKLVETIATT
IQEK-
>Eucalyptus|Eucgr.H01767.1.p_2_88
YDVFLSFRDREVCENFVKSLNEALVQKGIKTFMDSENL-MGQDFPSKLKEAIEQSRIYVVIFSENYAESQWCLKELVQIM
R--RTE------------------QN------------------------------------------------------
-----
>Nymphaea|GWHPAAYW020636_23_137
YEVFLSFRGVDTRQGFTWNLYQSLQNARIETFMDEEDIEAGEEIDERLLKVIEGSRCCVVILSSRYADSKACLMELAAMF
RL----KKQIIPVFFYVEPSDVSHQSGPFKIDFSTHQKR-----------------------------------------
-----
>Eucalyptus|Eucgr.C02701.1.p_2_135
YDVFLSFRGPETRYSIVDFLYKNLVRYQISVFRDDGEFNSGLGISEELELALNDSHIYIPFLSKNYASSSWCLHELARMV
KCSKSNGKRILPIFYDVEINDVK-ESNLYRRALNEHRSLFGN-KMEEWEKALR---------------------------
-----
>Pinus|PITA_000075444-RA_33_155
FDVFISHRGPDVKNTFASHLYRRLLDHGLSVFLDKEELEEGHSISSQIEQAIGGASVQIVILSEKYAESSWCLNELVFM-
K---A-KATILPIFFKVDPSEVRETKGRYFKALQELQK------------------------------------------
-----
>Amborella|ERN15171_3_163
--VFLNFD-LDTGKTFTSHLKKALDVSGISAFLTQQQ-QQ----LSDIQRAIEKCEVFIAVFSSNYACSSFCLDQISYLL
SLRK---RTIFAVFYDVEPSHVRFQKGHFEEAFVDHRNKFDEETVQKWRNALKEVVSLSGWEMKNY-RTEAKLIEELVNH
VSTKL
>Eucalyptus|Eucgr.L03709.1.p_33_176
YEVYMNFRGPNTRKGFADYLYTSLVDAGVHVFRDGE-ICVGGKIGFDFPSVIAQTKISIVIISENFASRAWCLKELADIL
ECRRSRGQLVLPIYYKVKPSQLKY-TGRFRGCTDAHKRKMGEIV--EWKEALRAVCSLRGWKSQS--E------------
-----
>Eucalyptus|Eucgr.D00731.1.p_7_169
YEVFLSFRGPDMHSGFADFLYTSLTDVGICVFRSKGELESGKEIDPQLIQAIEQSKVSIPVISKECASSKSCLRELDQMV
KCMMDNNRIIIPIFYYVDPSDVHDCSGPFAGALGEQEKHRD--------DTLRRIGKLEGHHLHEKES-HGEVVKQIVHQ
VQQKL
>Pinus|PITA_000028552-RA_76_245
YNIFINHRGPDVKNTFVSHLYYRLISHGLQPFLDREELEAGECLTPQIEGAIKTASVHVTIFSPRYAESKWCLDELVLIL
K---S-GARIIPVFYNVRPSELR---GLYAKALSYHEKRYDGQTLENWRKALYDVSSIIGFELETYNGDEGKLLDKVVQC
VLKKP
>Nymphaea|GWHPAAYW024377_32_144
FNMFLSFRGKDTRGRFTSHLYKELNQCRISAFFDSVGLRKGERI-SEILGYMKASQVVMSILSKNYAKSKWCLLEAAKML
EIDDKENKWIIPVFLDVSPSDIKEDSGSFQVS------------------------------------------------
-----
>Pinus|PITA_000060106-RA_32_206
WDVFINHRGPDVKRTFASYLYRSLVSRGLKVFLDIEELKAGQNISSQIEQAIRGASVHIAIFSPTYAESKWCLDELVLMV
K---S-GKIILPVFYKVQPFEVR-VKGAYARGLRELQKRYNSDNFRKWRDALSFAADLSGFVVIRDEDDEGELLDKVVES
V----
>Eucalyptus|Eucgr.E02176.1.p_2_124
-----------------------------------------------LMKSIEESRIAIIVFSKEYASSKWCLKEVAKIM
ECKEQNNLTVLPVFYKVEPREVRGGKESYERALTEHESKFGKDEVKIWKKVLSEARSLSGWHLNDEN--ESELIQRIVKE
ISTRL
>Pinus|PITA_000018127-RA_19_173
FDVFINHRGPDVKKTVATDLYNRLCAHDLLVFLDQRELREGENITPQIESAIRTASVHIAIFSANYVSSKWCLDELVLMV
N---F-KSTIIPVFYGVKPAELRQGKGVYAQALRQLQKRYDSNTLEKWRKALSDVAEIKGFDGE----------------
-----
>Eucalyptus|Eucgr.C00271.1.p_13_179
---------PDTRKGFVDHLYHKLVDVGLHVFRDDEKLQFGEKIDDNLLNAIKRSKVSIPVISENYAASEWCLREIIQIM
ECVERGEQNVYPVLYKVEPNDVRNL-GKFGDAFRRREHRFDEDVKRKGKEALKKAVARRIFKSEEFS-HEGKLVKELAEI
IMREQ
>Picea|MA_74813g0010_14_196
FQVFINHRGPDVKKTLASLIYHRLTNCGLSVFLDRDEIRTVDTISLAISTAIQTASLHIAVFSEGYAESSWCLDELFWIL
R---SYNTKIIPVFFDVEPTDLC-ESGRYAKAFENHRKKVAIEVIQKWKRALNEASHISGLPFQ--KSDYGEFLEKIVKK
VVEEV
>Solanum|Solyc01g102850.1.1_14_180
---------TKIGKSFGNHLHSALSNAGIRAFSVD-ELDIDEKGCKELQKTIQESRILIVVLSKDYTSSERCLDELVFIL
ESKKLFGRFVLPVFYDVDPSEVRKQKGCFEQDFLMYEERFKSGKVKKWKTSLTEVADLGGMVLQNQDGCESRFIQEIVKV
VAGRL
>Pinus|PITA_000064826-RA_19_86
YDVFINHRDSDVKKTFASHLYKLLTSIGLPMFLDKLELEEGRTFPSQIEVGIQSAAIHIAIFSP----------------
--------------------------------------------------------------------------------
-----
>Pinus|PITA_000064826-RA_107_242
FDVFINHGGPDVKKTFASHIYHCLNSSGLRLFFGPTRIGRGTHLSFSNRSCSSDLCYNIAIFTPTYADSEWCLNELIHMI
K---S-EATILPVFYNVEPRELR-KDGAYFEAMRMHEKRHDLQTIQNWREALST--------------------------
-----
>Amborella|ERM98678_3_128
--VFLNFD-EDTGKSFTAHLNKSLTDSGISTTFTQQK-PP---PPRDIEKAIKECEVFIAVFSPNYASSFSCLHHLSYVL
SLTR---RTIVPVFYEVEPWHVCWQKGPFEGAFEDHKNK----TMQGWRNALKE--------------------------
-----
>Amborella|ERM98678_141_246
----------------------------------------------------------------SYASSSFCLDKLFYIL
SLPTRR-RPFLPATYDMEPSDFRWQKGSFKGAFEDHKRKIDEETMQRSRNALKEVADLSGWEMKNY-GAEANLVEKLVTY
VSTNL
>Eucalyptus|Eucgr.G01286.1.p_6_143
---------------------------------DY-TLDRGEEIWPAI-EAIKQSNIAVVVVSQNYHCSPWCLDELEKIL
ECRKKGGLIVLPIFWGIDARELREPSSSFVENIGQGEEGFKQKLAQRWKKALQAVGRIIGFTVNASDR-EAEVIEALADE
IAAEL
>Eucalyptus|Eucgr.F01322.1.p_1_120
-----------------------------------------------ILRAIEQSRLVLVIFSKNYASSTWCLEEVAKAV
ECKDNEGS-VIPIFYEVNPSDIRKLRGNFGTTFAKTEEVYGDK-IKRWKDAVSKVASLAGMELK--DGYETKFIQQIIGE
VKNKL
>Pinus|PITA_000057772-RA_17_187
FDIFINHRGPDTKKTLAKLLYDRLTEERLRVFLDEDELQAGEYITPQIHSAIRTASVHIAIFSKGYADSPWCLNELLLMF
E---S-GSTIIPVFYDVEPADLRTEKGVYARSLQTIEKRYDPDTIQKWRKALTDAAEIKGFDKKT---DEHQLLEQVVEG
VLKKV
>Populus|Potri.001G363200.1_18_161
YKVFLSFRGEDTRKNFTDHLYKAL-R---------REYRA-----GARERNTTIKKTSIIVFSKNYAWSRWCLDELVRI-
--KKNTGSIVFPVFYDVLPSEVRYQTGSFAAAFVEHEKRKKMERVNGWRNALKEVADLAGMVLG--DG-YEQSFVEVV--
-----
>Pinus|PITA_000018392-RA_20_165
FDVFINHRGPDVKKTLATDLYHRLCKHDLRVFLDEQELRVGENLTPQIESAIRTSSVNIAIFSRNYAYSKWCLDELVLMV
K---Y-KSTIIPVFYGVKPTELREGKGVYAKALSELQKRYDSNTLKKWKKALSD--------------------------
-----
>Picea|MA_69557g0020_20_142
FDIFINHRGPDVKRTLATDLYHRLRQHELLVFLDQHELQEGDNITPQIKSAIRTASVHIAILSPGYADSQWCLDELVLMV
K---S-RSTIIPVFYSVKPSDLRRKNGVYARALCVLEK------------------------------------------
-----
>Pinus|PITA_000066078-RA_22_163
FDVFINHRGPDVKKTFASHLYRRLLLHGFRVFLDQQELQEGENLTLQIEEAIATASVHVAIFSMRYAESNWCLEELQLML
K---S-RATIIPVFYHVKPSQLRQKEKVYAKALRSLEKRYDPQTIEN---------------------------------
-----
>Eucalyptus|Eucgr.D01450.1.p_45_205
--VFLTFH-PDTRPGFAAYLYGSLVGAGIRVLRDDHPYLIGTHVNQGILNAIHHCKILIPILSENFASSQWCLDNLAEMV
DCKRKKGQKILTIFYKVKFSDVKNS-GSFGKNMLEHKEKVRPLVYGRWEEALDEITSSKIWESEKVNRNEAELSTKVVKE
V----
>Nymphaea|GWHPAAYW017334_575_702
FDVFLNFREKDTRNTFTSHLYHALINKGICAFRDSDGLEKGQEL-EMLMEMIGESEIFIAVFSETYIESKWCLHEITRI-
----AEHRPILPIFYHVNPRDVRNQTGPFSL---KNTEGMDSDTVQGWKETLKE--------------------------
-----
>Pinus|PITA_000038684-RA_18_187
YDVFISHRGPDTKNNFASHLYRRMVLHGIRVFWDKEEMQVGDSLTSQIQDAIKTASVHVVIFSPRFAESEWCLNELRLIV
E---S-KAPIIPVFFRVQPTELRHGEGVYAQALRTLQKRYSSITIENWRTALSTVGGMSGLELKKFNEDEGELLENVIDS
VSQK-
>Picea|MA_9969164g0010_12_189
YEVFINHRGDDTKKTFARSLYLRLLEHGLRVFLDNPEMQPGYEIAPQIENAIRNASVHVAILSARYAESTWCLDELLWML
E---S-HVPIIPVFYGVTPAQIRRKDGSYAKALKMLAKRYDPNTVEKWRNALSQVADISGFVLDACNGKEVELLDDLVKR
LVKHL
>Picea|MA_22078g0010_23_201
YDVFLNHRGPDVKKTFASYLYRRLVSFGLKVFLDQEELQQGDYLTPQIEGAIQTASVHVAIFSEKYAESTWCLNELLKML
E---S-KATVIPVFYGVKPTALRQKDGVYAQALRTLEKRHDPATVEHWREALSTVAEISSFELEACNGDEGELLDKVVDS
VLRNV
>Picea|MA_7913128g0010_9_172
YQVFINHRGPDTKNNLASLIYHNLSSFGLRVFLDKEELRTGNTVYPAIRGAISSASVHIAIFSENYAHSRWCLDELCWIL
R---SSERKVIPVFCDVQPVDLR-ERGCYADAFYGHQHRVSMEVLEGWKEALREAANISGLLFK--KSDYGKFVREIENI
VI---
>Euryale|Ef29828_41_210
FDVYLSFRRKESSQRFTDLLYAAFARERIQFFKDD-KEEGGGEV-GTVLAAIGRSEVFVPIFSRSFAESSRCLMEVEKMV
EC----KRLIFPIFFDVDPSDVRRQKGPFEQPFADHEKEFGKEKVKAWRDALAETGEISGHDLRN-QGYEEKLIQLVVKR
ILVKV
>Eucalyptus|Eucgr.C03957.1.p_4_118
--------------------------AGIRVFKDNEELHVGEEIGGELLRAISNSKIHIPIFSKNYASSKWCLRELAHMV
EH-RKREKVILPIFYEVDALDLKLRTGSHGKALENHEKQSGKIVAKQWEEALKEVAGIKGL-------------------
-----
>Pinus|PITA_000044432-RA_29_163
YDVFLSFRGPDVRRGFLDHLYGALKGADIHVFLDSHQLIKGDDIAETLRCAIQCSRIKIPIFSPDYAASVWCLKEVALIA
EVQ---GRTI-PLFYKVLPSHVREQ-GSFARAFQYHQSRHSGEEIDEWKAALF---------------------------
-----
>Pinus|PITA_000016506-RA_22_134
YQIFINHRG-DVKKTFASHLYRRLLRDGFRVFLDQSELERGEEIVSQIEGAIATAFVHVAIFSSGYAQSSWCLDELVLML
E---SMRATVIPVFYNVKPSALR------------------------WT-------------------DIGKNIDRV---
-----
>Nymphaea|GWHPAAYW023741_32_166
FNMFLSFRGKDTRGHFTSHLYKELNQRCISAFFDSVGLQKGERI-SEILGYMKASQVVMSILSKNYAKSKWCLLEAAKML
EIDDKENKWIIPVFLDVSPSDIKEDSGSFQVSITENQVNLDREQTEKYRCVL----------------------------
-----
>Amborella|ERN15169_3_167
--VFLNFD-EDTGKSFTSHLNRVLIDSGISTFFSILQ-QQ----PRDIQRAIEKCEVFIAIFSPNYASSFFCLDQLSYFL
SLRRS--RFILPVFYDVEPSHVRWQSGLFEEAFVDHRNKFDEETVQKWRKALKEFASLSRWEMKNY-RTEANLVNELVKH
VSAKL
>Pinus|PITA_000021662-RA_20_191
YDVFLNHRGPDVKKTFASHLYRRLLSSGFRVFLDQEEMQEGENITCQIEGAIATASVHVAIFSPRYPESKWCLDELLLML
K---S-GATIVPVFYHVNPSELRQNCGKYAEALRQLEKRYEPNTVQKWRQALSSVADISGLELQECNGDEGELVDRVLHL
VQKRA
>Linum|Lus10012246_19_186
YDVFLCFR-GETRTSFTSHVMAALSEKKIRTFIDT-MLGKGDSIT-ELLSVLKRSAVSVIIFSERFADSPWCLDEVATIS
RSIKEFGHRVLPVFYNVDPSEVDGDTGSYAAMIER-HDRGKYAVKMRLRSALKEVVDKAG--LTSY-RLDSHLIKAIVDN
VCREL
>Pinus|PITA_000072276-RA_7_172
YHVFINHRGPDVRKSLASLIYNRLTNHGLRVFLDKDEIRTGETMSDAIHTAIQSAYLHITIFSERYAESWCCLEELSWIL
R---SYNRKVIPVFCGVQPADLR-ESGCYKNAFDQHQKRVSMEEIEKWKKTLSEAADISGIFFQ--NSDYGEILEDIVRR
V----
>Pinus|PITA_000060170-RA_12_179
YQVFINHRGKDTKLTLASLIYHALERYGLRVFLDQYVLCPGDTIETEIRGAISSSSVHIAIFSENYAESHWCLKELCWML
T---APQPWFIPIFCDVEPWELR-HKGCYAEAFQKHH-REPVEVVDEWKEALQKAAGISGTVFN--KSDYGKLLRKIENT
VMEHV
>Eucalyptus|Eucgr.G00433.1.p_6_146
---------------------------------DY-TLDRGEEIWPAI-EAIKQSNIAVVVVSQNYHCSPWCLDELEKIL
ECRKMGGLIVLPIFWGIDAGELREPSSSFVENIGQGEEGFKQQLAQRWRKALQAVGRIIGFTVNASDR-EAEVIEALADE
IAAEL
>Eucalyptus|Eucgr.I00084.1.p_2_123
-----------------------------------------------LMEAIEESHIAVIVFSEDYASSEWCLEEVTKIM
ECKEQRNFTVLPVFYKVEPREVRKGRMSYQRALDKHKSKFGEDKVKRWEKALSNASYLSGWLLNDGD--ESKHIQDIVKW
ISNHL
>Pinus|PITA_000043935-RA_31_196
YDVFISHRGPDVKNTFASYIYHRLLSHGMQPFLDREELQAGDYLTPQIEGAIRTASVHIVIFSPRFAESKWCLDELLLIL
E---T-GATVFPVFYNVKPSELR---GRYAEDLSIHEKRYDLQRIGNWRKALFDVSSIIGFELEAYNGDEGKLLEKLVQS
VLKKR
>Picea|MA_164062g0010_18_174
YQVFINHRGVDVKETFARSLYLRLLEKGLMAFLDKEEMQQGYQISSQIECAIRTASVHVAIFSRRYAESDWCLNELLLML
E---S-NAPIIPVFYRVKPNEVRL--GLYGEALQTHEKRYDPNTIKKWRNALHQVAGNSGFELETCNGEELELLDKV---
-----
>Pinus|PITA_000019472-RA_28_198
YDVFINHRGPDVKKGLASHIYHRLKEHRLRVFLDQPELEEGENMAPQIEEAIRTASVSVAIFSPRYAESSWCLKELVLML
K---S-GSTIIPVFYKVEPSDLRRRDRVYAEALGVLEKRYDPTTIEKWRDALSAVADISGFELKACNDDEGQLVDEVVQK
VLRS-
>Eucalyptus|Eucgr.C03970.1.p_4_119
--------------------------VGICVFKDDEMLHVGEEIRGELLRAISNSKIYIPIFSKNYASSKCCLCELAYMV
EC-RKRKKVILPIFYGVDAFDLKLRTGSYGKALRKHERQSGEDTMKQWEEALREIAKIKGYN------------------
-----
>Pinus|PITA_000027649-RA_35_139
YEVFINHHGKDVKKTLASHLYRRLCDHGFRVFLDLTEMRVGNSIDSQLEGAIATASVNVAIFSQRYAQSKWCLNELVQMN
N---RMGASIIPIFYKVNPCDLR---------------------------------------------------------
-----
>Pinus|PITA_000027649-RA_163_222
--------------------------------------------------------------------------------
-------------------------NGVYAEALRRHVKKYSAQQIAKWKEALSEVSKTSGLELK---TDEGQLVEDVIQL
VKEKV
>Pinus|PITA_000030866-RA_34_194
YDVFVSHRGPDVKKSLASILYYSLQHMGLRVFLDSGECELGDYFPDKIHHAICSASVHIAILSENYAHSPWCLAELALML
A---T-DAKIVPVFYHVPPSVPR--AGSYAEAFRKHEKRYGKEQIDEWKAALHKASLYSGWEFN--HDDQGKLWKNIVDT
VLT--
>Pinus|PITA_000082825-RA_9_173
YQVFISHRGPDTKNNVASLIYHNLKPYGLRVFLDKEELRTGMTLSPAIRGAISSASVHLVIFSQNYAHSRWCLDELCWML
R---STERKFIPIFCDVEPWELR-ERGCYADAFRKHQARVSPEVVEGWKEALREAAETKGLQFK--KSDYGEFVREIENV
VTK--
>Pinus|PITA_000056580-RA_314_450
YHVFINHKGDDVKETFARSLYLRLHDKGLRAFLDKPEMQPGYNFVNQIEHAIKTATVHVAIFSPNYAKSSWCLDELVWML
Q---S-NTCIVPVFYRVKPADLR--KGKYAENLKQLAKRHDSNTIENWRKALS---------------------------
-----
>Eucalyptus|Eucgr.G00371.1.p_21_178
YEVFLSFRGGDVRGGFVEFLYEGLADSGTIAFIDHRGIEIGEHIMPKILQVIGHTQICIPIFSKDFASSRSCLKEVEKMV
ECDRT----IMPIFYDVSPSVVGEQKESYQQSFRDHEDVTST-TINNWKKALHSVSRKRGWELEKFQG-QRELINEVVST
V----
>Pinus|PITA_000081108-RA_32_176
YHVFINYRGPDGKKTLASHLYHRLCSNGLRVFFDKEEMQVGHNLTSQTIDAIKNACSHVAIFSPQYAESEWCLKELVYML
D---S-GAPIIPVFYHVDPADLR--GGAYTQGLRKLEL---STTIQKWREVLCRFADVSGLTGK----------------
-----
>Pinus|PITA_000049371-RA_22_197
FDVFLNHRGSD-GKTFASHLYDRLTEHRLRVFLDREEMEKGEELTPQIEGAIRASSVNIAFFSPQYCQSSWCLNELLLML
E---C-KSTILPIFFHLEPSVLREEKGVYGQALSSLQKRYKPEIIGEWKKALHDVAEISGYELDKYNGDESKLLDDVEED
VLK--
>Pinus|PITA_000043512-RA_27_199
YDVFLNHRGIDTKKGFAGHLYNSLRSHGIRAFLDKEEMQEGEDLTSQIVAAINTASVQVAIFSQNYAESNWCLMELVLML
E---SFGATIIPVFYGVKPADLRQFRG-YARGLHKLKKRHDPDTIEEWRKALSRVADISGFELEACNGDEGELAEKIKER
VLKI-
>Pinus|PITA_000079076-RA_28_201
FDVFLNHRGPDVKKGLAAHIYDRLKELGLAVFLDQKELQGGENLDPQIEGAIRTASVLVAIFSPTYAQSRWCLHELVQML
K---S-GSTIIPVFYKVEPADLRRGDRVYARDLGVLEKRYDPKTIEKWRNALSAVADISGFELK--DKEEWQLVHEVVQQ
VLKK-
>Eucalyptus|Eucgr.E03204.1.p_4_135
YQVFLSFRGPETRDNLVQYLYDQLKRNGVVVFRDSEEIEDGQEISKTIEDAIESSDICVPVFSQDFASSAACLKEVAQMV
KLGKK----IRPIFFFVEPCIVCHRLGTYGKSFAEHRKRYRESTIKEWEDALEK--------------------------
-----
>Linum|Lus10009107_16_189
YDVFVCFR-GDTRGTFTSQLAGDLRERKIRVFTDV-MLERTEDIG-ELLSILAKSAMSVVIFSEKFAESTWCLDEVATIA
QSMEQFGHRVLPVFYQVNPDDVSDDSGSYSSIIDTTHNPT--EEKMRWMHALNAVANRAG--RSSN-NDDYELRKTVVDD
VLKKL
>Sphagnum|Sphfalx0056s0062.1.p_97_275
FDVFLNHRGPDVKPNFVAHLHEALQEAGCRPFVDNKSLETGQHGQNKIFEALRGARVHVAIFSEHYAESKCCLKELCDML
E---S-KKLIIPVFYHVSPDSLRKH-GPYTEAFRKH--RRSASEVEKWKEALRMAAELEGFKL-DYNGDEAELKTKIVSK
VRDYL
>Picea|MA_9395755g0010_18_162
FDVFINHYGRDVKRTLATDLYDSLCEHKLRVFLDEPELQAGESITPQLKSAIRTASVHIAIFSPGYAYSKWCLDELVLMV
K---S-SSTIIPVFYGVEPAALRGGDGVYAQALRELKKRYDSSTIETWRNALSE--------------------------
-----
>Eucalyptus|Eucgr.E02641.1.p_5_142
YQVFLSFRGPDTRKGLVDYLYNRLRDSGIGAFLDREEIEYGKSIGTTIVKAIDLSDICVPVFSQGFASSPACLMEVAQMV
ESQKK----ILPIFFFIEPRDVRYQRETYEVSFAKHEKRYPESTIKKWRKALRDIADLK---------------------
-----
>Pinus|PITA_000059549-RA_20_164
FDVFINHRGPDVKKTLATDLYHRLCKHDLSVFLDDQELRVGGNLTPQIESAIRTSSVNIPIFSPEYASSKWCLDELVLMV
K---Y-KSTIIPVFYGVKPTELRGGKGVYAQALRELQKRYRSEELKKWKTALS---------------------------
-----
>Eucalyptus|Eucgr.E02314.1.p_2_119
-------------------------------------------------KAIEESCIAIIVFSENYASSTWCLEEVAKIM
ECKEQKDLIVLPVFYKVDPKEVRGGRKSYQKAMANHEFKFGEDKVKRWKTALLDAGNLSGWHLNDRD--ESELIQEIVEK
ISIDL
>Picea|MA_10427411g0010_31_194
YDVFINHRGPDVKNTTASVLYQSLIGRGLSVFLDSEEFELVDRIPDKIQQAIRSSRVQIAILSKNYARSAWCLAELALMF
E---I-NALIVPLFDHVSPSVIR--TGAYAEAYHEHEKRYSEMVIDEWKNALHKVSEISGCVLN--SDDQGKVWEEIANT
VLKEV
>Picea|MA_99743g0020_18_158
FDVFINHRGPDVKRTLATDLYHRLTQHGLRVFLDEQELQEGENITPQIKSAIRTASVHIAIFSPGYADSPWCLDELALMV
E---S-RSTIIPVFYGVKPSELRRKNGIYGRALCVLEKRYDSSTIEKWRNALSE--------------------------
-----
>Euryale|Ef4069_135_233
FDVFLSFRGKDTRNGFTRHLYDDLEKHGISTFIDSEKLQKGEQI-DKLFEYIKRSKICVPIFSKGYAESKWWLKEITESF
KC----RMDIILVFYDVEPSDVRK--------------------------------------------------------
-----
>Nymphaea|GWHPAAYW020635_39_165
YEVFLSFKGEDTGQGFGGHLYTALWDAGIRTFKDDGEMAAG--VSERLLKAAQESRCCVVVISSGYANSYRCLKGLAAMF
RANME----IIPVFYNVDSYDVRNQSGPFEFAFTKHKQR-TYETVEEWMHAM----------------------------
-----
>Populus|Potri.015G043500.1_2_125
--------------------------------------TQGDEIAPTLMEAIEDSALSIIILSPRYANSHWCLEELARIC
EL----KRLILPVFYQVDPSHVRRQKGPLEQDFMNHMERFGEEKVGKWREAMNKVGGISGFVFDT-S--EDQLIRRLGNR
ILTEL
>Pinus|PITA_000017316-RA_17_137
YHVFLNHRRPDVKKTFASYLYRRLISHGLRVFLDQQELQQGNSLTDQIVGAIRNASVHVAIFSPGYAESRWCLDELLLML
E---S-GATIIPVFYHVKPAELRRKDGKYAQDIQKLEK------------------------------------------
-----
>Pinus|PITA_000017316-RA_235_285
--------------------------------------------------------------------------------
--------------------------------------RYDPATIEKWRSALSSVADISGFDLEACNGDEGELLDRVVEQ
VLKKV
>Linum|Lus10006789_20_197
YDVFVCFRGRDTRRLFTSHLAGHLRQRSIQSFTDQ-ILDRAENIEVALLELLRRSALSVVIFSEGFAESSYCLDEVATIA
ESVERFGHRVLPVFYGVDPEEVSGDGGGYRDVIKAELKPS--EKKKRWMDGLKQVCQLAG--RTSK-KDDYEMCKAIVDD
VLKAL
>Pinus|PITA_000019454-RA_30_192
YDVFISHRGPDVKTSLATDLYNSLRKHELRVFLDQREMQSGENITPQIESAIRTASINIAIFSPNYAESKWCLNELLLML
K---S-GSIILPVFYGVNPSELRRENGVYARALRKLEK-FDFDIIAEWRKALSDAAEISGFDLETFNGDEQQLVEHVVEG
V----
>Pinus|PITA_000015096-RA_25_210
YDVFINHRGPDCKHTFATRLYRRLREQGLQVFLDDKELIEGHNITSQLEAAIRGASLQVAIFSPTYAKSEWCLNELVWMV
N---S-GATILPVFYEVEPSVLR-GVGVYGEALQNLQKRYDSNTIQSWRTALSHVAGISGFVLHGSPSDESELLEKVVRG
VMKKV
>Pinus|PITA_000064684-RA_21_124
YDVFINHRGPDVKKTFASHLYHRLTDHRLRVFLDQEELQKGDNLTPQIKDAIRTASVHIAIFTTNYCKSRWCLDELRLMV
K---S-KSTIIPVFYNVKPSTLR---------------------------------------------------------
-----
>Pinus|PITA_000064881-RA_18_179
YDVFLNHRGPDVKATFAKDLYHRLTCSGLRVFLDDPEMKAGCDIFPQIEAAIGVASVHVAIFSPRYAESKWCLEELVLMV
E---S-RAVILPVFYNINPSELQ----RYTEALRIHEKRYDLQTIQKWRDALRRVAKISGFDLDAFKGNNEELLEKVIET
V----
>Eucalyptus|Eucgr.E01994.1.p_3_127
-----------------NCLYNGLISAGIRAFKDNEELRFGEEIEGGLLQAINDSRIYIPIFSKGYASSKWCLHELAHIV
ELPRGNEKVILPIFYDVDADDVKLKTKLYRKALRKHKSEYGKELAKKWKNALREVVRIRGR-------------------
-----
>Pinus|PITA_000042083-RA_111_276
YHVFLNHRGPDLKKSLASLIYNRLTNHGLRVFLDKDEIRTGDTISNAIHTAIQSAYVHITFFSERYAESWWCLEELYWIL
R---SYNRKVIPVFCGVQPADLR-ESGCYKNAFDQHQKRVSTEEITKWKKTLSEAADISGIFFK--NSDYGEILEDIVRK
V----
>Nymphaea|GWHPAAYW010145_15_126
--------GADTRKGFIAHLYDALVTRGISTFIDNVNLGKGERV-NNLSGYIERSRMFVSIISEGYADSKWCLRVISKMV
ECVE--RRLIILVFFGVKPSHVGNLKGPLKRKFESHEE------------------------------------------
-----
>Eucalyptus|Eucgr.H01901.1.p_14_147
--VFVSFREENIGNNFVTHLYAALNHAGI-YYFDIQE-KEG-NITPKM---IEESDLAIIIFSENNAYSRLCLEEVVKIM
ECKKQKDK-VFPVFYRVELGRVS-K-GSYRTG-IEYQKKLNKDKLMRWKDALQE--------------------------
-----
>Pinus|PITA_000063454-RA_32_134
YDIFINHRGPDCKKGFASHLR-NLFEHKLRAFLDKDALEVGENVAPQIARAIKTASVHIAIFSPTYAESPWCLEELHLML
E---S-GAPIIPIFYHVKPTHLR-RRG-----------------------------------------------------
-----
>Linum|Lus10000574_2_99
--------------------------------------ETGGEVGPECLRGIEESRFSFVVLSKHYASSTWCLEELVYIL
KCRRESGHGVWPVFYGVDPSDVEECKGSFADAFAEHEAEFKTDTGKRKID----------WE-----G------------
-----
>Picea|MA_211757g0010_69_231
YDVFINHRGPDVKTSFATDLHKRLNDCGLRVFLDKYEMRGGLYIARQIKHAIETASIGIAIFSPRYAESSYCLDELHRMW
K---T-CRAIIPVFYRVRPCEVR-ATGPYAEALLNHKKRFKPETIQEWEDALSHAAGICGFELKDCNGNDETLLDEVVGC
I----
>Eucalyptus|Eucgr.H01776.1.p_12_152
FKVFVSFREENVGNNFVTHLYAALVHAGI-YYFDIQE-KEG-NITPKM---IEESDLAIIIFSEDNAYSRLCLEEVVKIM
ECKKQRDK-VFPVFYRVELGRVS-K-GSYRTG-TEYEKKLDKDKLMRWKDALQE----AG-----------SLS------
-----
>Solanum|Solyc02g032200.2.1_40_161
----------------------------------------------KLQNAIQESRILIAIISKDYASSHRCLDELTHMI
QTRKSLGNFLLPVFYDVDPSDVRKQKGTFEQPFFNFEKRYKT-KVDQWRADLREVADLGGMVLQNQDGSESRFIQEIVKV
VVGKL
>Pinus|PITA_000051839-RA_30_192
YDVFISHRGPDVKTSLATDLYNSLRKHELRVFLDQREMQLGENITPQIESAIRTASINIAIFSPNYAESKWCLNELLLML
K---S-GSIILPVFYGVNPSELRRENGVYARALRKLEK-FDFDIIAEWRKALSDAAEISGFDLETFNGDEQQLVEHVVEG
V----
>Euryale|Ef8767_32_141
YDVFLSFRGADTRKGFTGHLHQALKEKGLITFIDSEKLE-------EIFGHIQKSKIFVPIFSKVYANSQWCLNEIAKMV
EC----RRPIIPVFFDVEPRDIRRQTGPFTSAFKRYHRK-----------------------------------------
-----
>Picea|MA_10436604g0010_2_111
---------PHVKSTFARHLYFRLKSIGLHSFLDTPELEEGRTFPSQIKAAIQSAAIHIAIFSPDYAASSWCLDELICMI
E---S-GATILPVFYNVEPSELR-KAGRYFEALRKHEKR-----------------------------------------
-----
>Picea|MA_10436604g0010_120_202
--------------------------------------------------------------------------------
--------CILPVFYNVEPSELR-KAGKYFEALRKHEKRFNSETIQKWRKALSTAADISGFELKAFNGDEGQLLEEVLQR
VLNNV
>Pinus|PITA_000066090-RA_734_923
HDVFINHRGPDVKETLATSLYKRLLSHNLRPFLDKYELEKGDYIDPQIENAIQTASIHIVIFSPKYAESRWCLDELLLIL
K---P-GDTIFPIFYKVEISEVRK---RYAKALSDHEKRYDDKTLENWRIALNKASLIDGFELKADNEDEAKLVEEVVEW
VLKKR
>Pinus|PITA_000071422-RA_26_203
HDVFINHRGPDVKKTLATSLYKRLLSHNLRPFLDKDELQKGDYIDAQIENAIRTASIHIVIFSPGYAESRWCLDELLLIL
K---S-GDTIFPIFYKVEISEVRK---RYAKALSDHEKRYDAKTLENWRIALNKASLIDGFELKADNEDEAKLVEEVVEW
VLKKR
>Pinus|PITA_000008494-RA_558_729
FDIFINHRGPDTKKTLAKRLYDRLTEETLRVFLDEDELQAGEYITPQILSAIRTASVHIAIFSKGYADSPWCLNELLRMF
E---S-GSTIIPVFYDVEPADLRTEKGVYARSLQTLEKRYDPDTIQKWREALTAAAQIKGFDKKTNNGDEQQLLKKVVEA
VLENV
>Pinus|PITA_000034566-RA_8_184
YQVFINHRGKDTKLTLASLIYHALEPYGLRVFFDREELGPGDPIETEIRGAISSSSIHIAIFSKNYAESDWCLKELCWML
T---ASQPWFIPIFCDVEPSELR-EKGCYAKAFQKHR-RKSTE-VDEWEKILRKAADISGTAFI--KSDYGKLLRDIENT
V----
>Pinus|PITA_000059165-RA_24_227
HDVFINHRGPDVKDTFATSLYRRLTSSGLQVFLDKPEMQIGHDIPSQIEAAIQVASVHIAVFSPLYAESKWCLNELLSMV
K---S-GKIIIPVFYEVKPEHLR-KNGPYAEALCKHEKRHGIQTIQQWRKALSDVANISGLELEAFNGDESKLLVKVVQR
VLEIC
>Pinus|PITA_000033907-RA_279_442
YDVFINHRGSDVKKTFATRLYRSLHSYGLQAFLDKPEMQVGHEILPQIEAAINVASVHIAIFSPNYAESHWCLKELVLMK
N---S-GAEIIPVFYNVKPSELR-KDGTYAKCLRNHEK------IQEWRDALYHAASLSGLELEEFNGDEEELLDKVVQS
V----
>Picea|MA_4576769g0010_18_149
YQVFINHRGVDVKETFARSLYLRLLDKGLTSFLDKEEMRQGYQISSQIEHAIRTASVHLAIFSPRYAESDWCLNELLLML
E---S-NAPIIPVFYRVKPSEVRL--GFYGEALQTQEKRYDPNCIEKWRNALHQ--------------------------
-----
>Eucalyptus|Eucgr.H01841.1.p_2_120
-------------------------------------------------KAIEESQVAIIVFSEDYASSPWCLEEVAKIM
ECKIQKDLIVLPVFYKVEPREVRRGRESYGRAMVKHESKFGKEKVRRWKEALFDAGSLSGWHLNDGD--EAKLILSIVKE
ISRQL
>Phaseolus|Phvul.010G028400.1.p_22_185
YDVFINSWGKEIGRKLVSHLHSVLLQAQVKTLIKEENLQEGMDL-DEHTREIAASKIAIIVFSKSYTESTYCLLQLEKII
ECYETFGQIVLPIFYEIGPLDVRDQKDDLGKALAAHKS-YSEQALSRWSRALTTAAGISGWDVRNF-RHDAELVERIVSR
V----
>Amborella|ERN11255_3_170
--VFLNFY-EDTGKSFTAHLNRVLNESGFSTFFTEQN-QASN-LAGEIQRAIEECEVFITILSYNYASSVSCLEELSFRV
S-RAVR-SSVVPVFYGVEPSDARFQTGSFEGALEDQKKQLDEERVQRWKNALKHVADRSGRDMKNY-RSEANLVHEIVKV
VADKL
>Nymphaea|GWHPAAYW015887_30_155
-----SVFEEETRKTFTGHLYAALTRRRIHTFIDNESLEKREKI-HELLEYIKKSKIFVPIISRGYAESQWCLMEVTQRV
KT----GRLIIPVFLDVEPSAVKNQSGPFEDAFQEHTKNVSEETVNEWRDSLRQ--------------------------
-----
>Pinus|PITA_000031280-RA_17_180
HQVFINHRGVDVKKTFARSLYLRLREKGLTAFFDEEEMQGGFEIYPQLEDAISTASVHVAIFSPHYAESDWCLKELRLML
K---S-NAPIVPVFYRVSPRDVRL--GLYGEALAIHEKRHDTSTIDEWRNALHQVADKSGFELQKDNGEDLELLDKVVKR
LLE--
>Eucalyptus|Eucgr.F04314.1.p_6_159
YEVYLSFRGPDTRAGFADFLYTYLTDAGVRAYRDDEERRIGEEISLEQLVAVEQSKIFIPIFSKGYASSIWCLRELTQMV
EYRKREGRKIYPIFYDVSPYEVRYLMGGYDEAFRSHERKYDNKTIREWEDALQEVGSLDGWD-------SMEKMKD----
-----
>Sphagnum|Sphfalx0048s0065.1.p_54_211
YDVFLNHRGPDVKTTFVAHLYDALCTAGFHPFLDAKSLIKGQHAFNSINEALSGVRVHIAVFSKGYAESKYCLNELCDML
E---S-GKDILPIFYDVEPEHLRRHHGPFAAAFRKH--RGRKDNIKRWEEALLKVANITGFRLNEVNGDESQLKKKVVMK
V----
>Pinus|PITA_000047669-RA_25_134
FDVFLNHRGPDTKKGLASHIYHRLIVRGLRVFLDQPELRKGENFEHQIEEAIRTASVHVAIFSPTYAQSTWCLEELALMV
E---S-KSTIIPVFLGVDPSELRQG-------------------------------------------------------
-----
>Pinus|PITA_000047669-RA_182_241
--------------------------------------------------D-PHT---------N---------------
K-----KK---P---R-------------------H----DSSTLQKWRNALSVVSIKSGFVINAY-GDEGQLVDAVVEE
VWRKV
>Arabidopsis|AT5G44910.1_12_179
-QVFISFYGNESRDNFIKYLV-GLRDERVNVFVDRAEARR-D-I-RNI-STIEESNIAVVIFSKRYTESEMCLNELQKMV
E-QSNL-K-VIPVFYDVSISGVKNED-EFGNHFEEREK-YANDKILKWEDSLSSIVERTG--LTSEDG-TGGLVRAIVTA
VKSEL
>Picea|MA_390667g0010_21_112
YDVFINHRGPDVKKTFASHLYRRLHSHGLRVFLDQPELQQGDYLTPQIEGAIESASVHVAIFSSGYAESTWCLKELVLML
E---S-NSPIIPVFYX----------------------------------------------------------------
-----
>Picea|MA_390667g0010_119_180
------------------------------------------------------------------------------ML
E---S-NSPIIPVFYHVKPAELRQ--GGYARALKELEKRYDSSMIENWRDA-----------------------------
-----
>Pinus|PITA_000078615-RA_26_125
YDVFLNHRGTDVKKTFASHLYHRLLSYGLQVFLDQPELQRGEKIEPQIEGAIATASVHVAIFSPGYAESRWCLDELVLML
K---S-GATVIPVFYKVKPSDLR---------------------------------------------------------
-----
>Pinus|PITA_000093738-RA_22_180
YEVFINHRGPDVKTTFASHLYKRLTSFGLRVFLDKPELEKGRTFPSQIEAAIQSAAIHIAVFSPTYANSQWCLDELIGMI
R---T-GATILPVFYNVEPWELR-KDGRYAEALGKHQKRYDSDTIQKWREALSTAANISGFELKQFNGDEGDLLEAVVL-
-----
>Eucalyptus|Eucgr.E02564.1.p_4_90
-------------------------------------------------KAIEESRIAIIVFSKDYTSSKWCLKEVAKIM
ECKEQNNLTVLPVFYKVEPREVRGGKESYERALTEHESMFRKDEVKIWKKALSE--------------------------
-----
>Physcomitrella|Pp3c10_15970V3.1.p_71_249
YDIFINHRGPDTKLTFVTHLQEGLKEK--QTFVDK-SL--GEKV-EEIEAAIRDTRVHLAIFSPGYAESKYCLDELVSML
ECRKSPGA-VLPVFYDVKPQALRRDPGSFWHAFQQ-KKRYSDQRISAWKKALHDAADIKGFEFK---G-ETELKKKIINR
VQE-L
>Pinus|PITA_000072201-RA_14_175
YHVFINHRGPELKKTFASHLYHRLCSSGLRVFFDKEEMQEGHNLTSQIIDAITNASIHVALFSPRYADSEWCLKELVYML
D---S-GAPIIPVFYHVDPADLR--DRVYTQGLRKLER---STTVQKWRSVLSRVAHIRGLHLQET-CNGLDIFESVCTE
L----
>Pinus|PITA_000056582-RA_206_355
YHVFINHKGDDVKETFARSLYLRLHDKGLRAFLDKPEMQPGYNFVNQIEHGIKTATVHVAIFSPNYANSPWCLNELVWML
Q---S-NTPIVPVFYRVTPADLR--KGKYAENLKQLAKRHDSDTIENWRKALSSVSYYHGFELEKR--------------
-----
>Picea|MA_157917g0010_21_136
YEVFLNHRGPDVKKTLASHIH-RLKEHGIKVFLDQKELQQGEDLTEQIEEAIRTASVHVAIFSPEYAKSSWCLKELLLML
E---S-GSTIIPVFYKVKPSD-R----AQMEFMLEAESRR-----------------------------E----------
-----
>Pinus|PITA_000046876-RA_7_89
--------------------------------------------------------------------------------
E---L-KTTTILVFYYSKPSELR-NNPPCAQALCNYEKLYDTETIKEWRHALHNVAEISGFAVDENHRDEEEILNKIIES
V----
>Pinus|PITA_000046876-RA_99_229
YDVFLNHHEPDVKVTFSNALYNSVVSCGFRVFLDEQEFVRGLNITPQIQVAIQFAHVNIAIFSTRYAQFCWCLEELNLMM
R---S-KNTILHVFYEVKLSDLQ-KRGVYGEPLLNQKNRYDPQTLQDWRDAL----------------------------
-----
>Pinus|PITA_000044238-RA_11_147
YDAFLSFRGSDVKKGFVDHLYRALTNKDIHVFHDAHAVKKGQDIAPTIKHAIECSRIRIPIFSPDFATSIWCLNEVSVIA
QLQ---GTAI-PLFYKVTPSQVRER-CSYAEAFQHYRSIHSPEEIETWKNAFHT--------------------------
-----
>Linum|Lus10008209_11_129
YDTFFCFRGDDTRYGFTSHLMAALSNRQIRTFIDA-KLQKTRSMD-ELISILQRSAIFLVVFSEKFADSYWCLDEVVTIA
QRMTEFGHRVLPIFYTVDPSDVADDCRSYAATIDRQYKARS---------------------------------------
-----
>Pinus|PITA_000084505-RA_10_174
YHVFINHRGVDTKQNLASLIDKALQSRGLNVFLDKTELQLGDPIYGKIENAIFSASIHITIFSERYAESLPCLRELSWIW
H---SKERKIIPVFYDVEPCDLR-DRKPYAKAFQEHK-NQKMEDVEKWKKALREVSKISGEVFK--DSDYGDVLDKIVQS
VFKDV
>Eucalyptus|Eucgr.G01283.1.p_7_146
YGVFISYKQNDML--TVSHLKGALERRGIRTFVDF-TLDGGVQFQREI-DVIEQSEIAVVVASQSYHFSPWCLNELVKIL
ECQKKGGLILLPIFWGINARELREQSILFMENIGQGEKGFKQDQIQRWRDALRALGMIK---------------------
-----
>Pinus|PITA_000000693-RA_4_141
------ERGRDVRKGFVDHLYHALDSAGFRVFLDTYDLPRGKDISIGLHHAIENSRILIPIFSTNYAESASCLREVSLIA
QVQEKKGSVIVPLFYNVSPSQVRDQSGGFAEAFQGHESEYSSQEIHEWKAALFA--------------------------
-----
>Pinus|PITA_000081880-RA_9_142
YNVFINHRGTDVKNSLASIIYNQLKTPTLRVFLDKNEIPYGVDFELAIETAIQSSSVHIAIFSERYAESKWCLHELDLII
K---S-RWKLIPIFCDIDPAALR-EKGCYQKAFEKH-RREPVEKTKRWEDALAR--------------------------
-----
>Eucalyptus|Eucgr.H01789.1.p_10_107
YDVFLNFRGKDIGNNFVGHLCKAFYQASLRT----KELRKREAISPSIMRAIKELLIAIIIFSESYASSWWCLEELAKIL
ECEKMNEQDVMPVFY------------------------------KVESRA-----------------------------
-----
>Eucalyptus|Eucgr.H01839.1.p_17_157
FKVFVSFKEENVGNNFVTHLYAALVHAGI-YYFDVQE-KEG-NITPKM---IEESDLAIIIFSEDNAYSRLCLEEVVKIM
ECKKQRDK-VFLVFYRVELGRVS-K-GSYRSG-IEYQKKLDKDKLMRWKDALQE----AG-----------SLS------
-----
>Pinus|PITA_000062666-RA_268_430
YDVFISHRGPDVKTSLATDLYNSLRKHELRVFLDQREMQLGENITPQIESAIRTASINIPIFSPNYAESKWCLNELLLML
K---S-GSIILPVFYGVNASELRRENGVYARALRKLEK-FNFDIIAEWRKALSDVAEISGFDLETFNGDEQQLVEHVVEG
V----
>Picea|MA_10430064g0020_18_143
YEVFINHRGPDTKLAIAGHLYHRLHDLGLQVFLDQEEMEKGDFINSQIAAAIQAASIHIAIFSPGYADSEWCLNELLLMM
E---S-KSTIIPIFYGVEPTDLR-KDGVYAKALTKLKK------------------------------------------
-----
>Pinus|PITA_000070520-RA_10_175
FNVFINHRGTDVKNSLACFIYHQLKANNLRVFLDKYEIPVGVDFELAIQTAIQSSSVHIAIFSEGYADSVWCLHELDLII
K---S-RGRLIPVFCDIEPTALR-EKGCYQKAFEKH-RREPVEKTKRWEAALAKASNFQALKFK--KSDHWKVVEEIVNT
VLHNL
>Pinus|PITA_000071711-RA_52_231
YQVFINHRGPDVKKTIASHLYHRLILHGYRVFLDQQELEKGDDFNLQIEGAIKTASVHVAIFSPGYAHSKWCLDELLLML
E---S-GAPIIPVFYKVKPNELRQR-GVYAEALNELEKRYHPTTIQKWRNALAFVADTSGFELEACKGDEGELVEKVVEQ
VLKKV
>Linum|Lus10007825_98_241
YEVVLSFAGSGTHNRIVDILHRSLTQMKISTFRADNEL--GFKIWPKLLQALGEAKIYIPVISPSYAQSKWCLTELAEIV
EHQRD-GHIILPIFYMVDPRDVCNQTGALKNAFQQHKRNVHEETIQSWKDVLRVVGFSRGWHIK----------------
-----
>Linum|Lus10005813_21_196
YDVFVCFRGRDTRRLFTSHLAGHLRQRSIRPFTDE-ILDRAENIDVALLDLLRRSALSVVIFSEGFAESSYCLDEVATIA
ESVETFGHCVLPVFYGVEPEEVSGDGGGYKDVLEEELKPS--EKKKRWMDGLKLVCQLAG--RTSK-QDDYEMCKTIVDD
VLKAL
>Pinus|PITA_000061732-RA_111_274
YDVFINHRGPDVKNTLAGHLYRRLVDHGLRAFLDRPELLPGHDITSQIEAAIQVASVHIAIFSPSYAESRWCLDELVLMV
K---S-RATILPVFYKVKPSDLR-KEGAYAEALRQHQMRYDFNTIQNWRNALSHSADIT-----------DELLNKVVQC
VLKN-
>Picea|MA_5818965g0010_12_184
YQIFINHRGVDVKKTFARSLYVRLLQNGLKPFLDLDEMRPGYSIPSQINDAITTASVHVAILSPRYAESYWCLKELVLML
E---T-KAPIIPVFYRVTPADVKRKDGNYARALRKLAKRFDSNTIENWKNALSSVADISGLELEVCNGEELELLDKLVEH
LSKM-
>Pinus|PITA_000055116-RA_214_377
HDVFISHRGADIKDTFATALYHNLADRGVRAFLDKPEMQVGDNITSQLEDAIRGASVHVALFTQNYAQSNWCLDELLLMV
E---SARATLIPVFHGVKPAHLRDKSGPYAAALREVEK-YDSKTIQNWRNALSYVADISGLEL-----DAGEL-ELLREV
VQSV-
>Eucalyptus|Eucgr.F01261.1.p_11_141
-----------------------------------QNLSRGKHIKPEILGAIEKSKYVLLIFSENYPSSTWCLEEVAKAM
ECKDNEGS-VIPIFYKVNPSDIRKLRGNFGRGFAETEEAYGDK-IKRCKDAVSKVAGLAGIELK--DGYETKFIQQIMGE
LENKL
>Picea|MA_8760260g0010_19_138
YDVFINHRGPDVKKTFASHLYRRLLSYGLSVFLDQTELQRGDYFTPQIEDAIGSASVHVAIFSAGYADSKWCLNELVLML
K---S-KAPIIPVFYGVKPDELRRQKRSYAEALEKLEK------------------------------------------
-----
>Phaseolus|Phvul.010G027300.1.p_21_183
YDVLINFTGEDIQRKFVSHLNSALSAVGFTTFLHHPNAHNPIHI-QQ--PILNLSRVAIVVFTKTYSQSAWCLHQLQQII
RWKETYCRHVLPVYYEIEPSDVRLQKGDFGKALTAHQT-FSQQAMSKWSHALTKAANFFGWDESNY-RSDAELVDKIVKT
V---L
>Eucalyptus|Eucgr.G00378.1.p_21_178
YEAFLSFRGGDVRGGFVEFLYEGLADSGIIAFIDRCGIEIGEHIMPKILQVIGHTQICIPIFSRDFASSRSCLKEVEKMV
ECDRT----IMPIFYDVSPSVVGEQKESYQQSFRDHEKVPLT-TINNWKKALQIVSRRRGWELEKCQR-QRELINEVVST
V----
>Nymphaea|GWHPAAYW010342_15_126
--------GADTRKGFIAHLYDALVTRGISTFIDNVNLGKGERV-NNLSGYIERSRMFVSIISEGYADSKWCLRVISKMV
ECAE--RRLIILVFFVVKPSHVGNLKGPLKRKFESHEE------------------------------------------
-----
>Populus|Potri.017G010800.1_2_116
--------------------------------------------------------LSVIIFSQNYASSKWCLDELLKIL
ESRKVRGQIAIPVFYEVDPSDIRKQSGSFGDVFAQ---LVKRKEEQCFRAALNEAANISGHDSRKI--SESKFIEVIVED
ILNKL
>Nymphaea|GWHPAAYW023721_25_149
FDVFLSFRGEDTRKGFSGHLYEALKQRGVNVFIDSQGLDKGKKV-EELFRFIQGSEIFIPIFSKATLNQN----GIAKIV
EC----GRLVLPIFYDVEPREVRNVKGPFEAAFRKHDEEL-KAKTKEWRQALR---------------------------
-----
>Pinus|PITA_000032785-RA_17_187
YDIFINHRGIDVKKTFAKSLYDRLCSIGLRAFLDEHELQQGFSFPSQIKHAISTASVHVAIFSPRYAESRWCLDELGMML
E---S-KNPIIPVFYGVTPAEVRRQKGNYAQALQNHEKRYDSSTIENWRYALSVVADISGFELEMSIGEKLKLLDKVVKR
LSE--
>Picea|MA_612059g0010_24_189
YDVFINHRGPDVKKTFASHLYHSLTERGVKVFLDKEELQKGDENWCQIKDAIRVASVHIAIFSPTYAHSNWCLDELRLML
K---S-RSTIIPIFFGVKPWKLREKKNEYAEGLRTLQKRYDSNTIQKWKKALHDVADLNGFELEAYDDDEGQLRAD----
-----
>Amborella|ERN15422_3_160
--VFLNFD-EGTGKNFTGHLNKALTDSGISTFLTQQQ-HQ----PSDIQRAIEGCDVFIAVFSRNYASSFFCLDHLSYLL
SLKRE--RLILPVFYTVEPSHVRWQMGPFEEAFVDHKIKLAEEIMQKWRSSLKEVADFNGWNMKDF-RTEAKLVNKIVKH
VSME-
>Phaseolus|Phvul.010G027801.1.p_14_175
YDVLINFTGEDIQKKFVSHLDSVLSDVGFTTFLHHPNALNPMHI-QQ--PILNLSRVAIVVFTKTYSQSAWCLHQLQQII
EWHETYCRHVLPVYYEIEPSDVRLQMGDFGKAFTAHQT-FSQQGTSRWSQALTKAANLFGWDESNH-RSDAELVDKIVKS
L----
>Pinus|PITA_000042779-RA_13_153
YNVFINHRGADVKKTFASHLYRRLLLHGFKVFLDMQEMEEGESLTCQIQGAIRSASVHVAIFSPRYAESKWCLDELIFML
E---S-KAPIIPVFYGVKPAELRGRHGVYAESLYNLEKRYDSNTIEKWRKALC---------------D-----------
-----
>Phaseolus|Phvul.010G026900.1.p_14_179
YDVLINFNGEDIQRKFVSHLDSVLSTVGFTTFLHHPNALNPIHI-EQ--PILNLSRVAIVVFTKTYSQSAWCLQQLQQII
RWQETYCRNVLPVYYEIEPSDVRLQKGDFGKAFTAHQT-FSQQAMSKWSHALTKAANFFGWDESNY-RSDAELVDKIVKT
V---L
>Pinus|PITA_000051501-RA_19_164
HDVFINHRGPDVKKTFASHLYRRLLSYGLRVFLDQPELQRGDYFTPQIEDAIRSASVHVAIFSQGYADSIWCLNELVQML
D---S-KAPIIPVFYHVKPTELRRKKRSYAEALEKLEKRYDSGMIENWRNALSK--------------------------
-----
>Pinus|PITA_000022794-RA_772_846
----------------------------VRV----------------IDHAIRVAFVHIAIFSKNYAQSSWCLDELILM-
E---S-GATIVPVFLNVKPCAVR-EGGEFTEALQKHRK------------------------------------------
-----
>Pinus|PITA_000022794-RA_891_960
------H--------------------GLRVFLDKPELEEGQSIFSQLDHAIRVGSVHIAIFSTNYAQSTWCLDELILI-
E---S-GATILPVFLNVRFS------------------------------------------------------------
-----
>Eucalyptus|Eucgr.C01481.1.p_2_116
-----------------------------------------------------QSTISISIISENYVSSKWCLRELVQML
KCKRSKGQKVLPIFYKVEPHQVRHT-GRLRKAIDAHKKNTEEMVVKEWEEALKEVSSLKGWESEKIN-HEGTLVKIVVTK
VLSEL
>Arabidopsis|AT4G19925.1_14_139
--IYISFQGNDLRKGFVSHVVKALKDARVNVFVDNDE-RRGHDD-HLFVRRIHNSKLALVIFSDQYAESQQCLNELTTI-
ERAE--GKLVIPIFYKVNIEEVNNLEGRFGKCFDEMVRT-QGR-------------------------------------
-----
>Pinus|PITA_000053040-RA_38_215
YDVFINHRGPDVKKTLASHLYRRLVSYGLRVFLDCQELQQGETLTCQIQGAIRTASVHVAIFSPAYAESRWCLDELIQML
E---S-GAPIIPVFYHVRPDHLRLKDGVYAQALRELEKRYDSTTIQSWRNALSSVAEISGLDLEAFNGDEGELLDKVVEH
VLKKG
>Pinus|PITA_000053019-RA_52_223
-DVFINHRGPDVKKTFASFLYRRLVEASVEAFLDIEGMQEGEDISAQIKDAIATAAVHVAIFSPRYAESRWCLDELVDML
E---S-KAPIIPVFYKVKPGDLR-KDGVYAKAIRELEKRHSSNTIENWRKALDTVSKISGFELDACNGDEGVLLEKLVEL
LLKKV
>Linum|Lus10012852_145_228
HDVFVSFRGRDVRYKFVDHLFAALRRNKVTAFRDDRNLRRGESIEDGVRRAIKNSSFYVVVLTPNYTSSPWCLDELIKKM
KCST----------------------------------------------------------------------------
-----
>Populus|Potri.011G012900.1_12_127
-------------------------------------------------SRFSNCKYQIIVFSKAYASSLWCLDELVMIM
ERKRNTDCIILPVFYHVDPSEVRNQTGSFAAAFVDHEKRFKKEQVNGWRIALKEVADLGGMVLG--DGYEAELVQSIVEK
VSKNL
>Picea|MA_390528g0010_10_171
YQVFINHRGPDTKKKLASLIYHRLISCGLRVFLDKEELCTGDTVCPAIRRAIRSSSIHICIFSERYAESRPCLAELCWIL
K---SSERAIIPVFCDVEPHDLR-HQGPYAVAFQEHQKKVAVAVMNEWKEALRKTAEISGLVFK--NSEHGGFLEEIVKI
V----
>Pinus|PITA_000050786-RA_19_198
YDVFLNHRGPDVKKTLASHLYYRLLSHGFRPFLDRPELQEGDSFIRQIEGAIRTSFVHVAIFSPRYVESKWCLDELLLML
E---S-GAPIIPVFYQVEPAELRK--KFYAEALQNLEKRYTSTTIENWRKALSRVADISGFDLEAFNGDEGKMVDKIVER
VLKIF
>Pinus|PITA_000002146-RA_14_158
FDVFINHRGPDVKKTLATDLYHRPCKHDLRVFLDQWELRAGDNITPQLESAIRTSSVHIAIFSSGYAYSKWCLDELVLMV
K---S-KSTIIPVFYGVKPAELRKGKGVYAKALCELQKRYHSDELKKWRKALSD--------------------------
-----
>Pinus|PITA_000080579-RA_14_139
YDVFLSHRGVDVKKTFASHLY-RL-------FLDQPELQRGDYFAPQIEHAIQSASVHVAILSPGYADSEWCLNELLLML
D---S-GAPIIPVFYHVRPTEVR--TGKYGEALDNLAKRYDP-TIENWRNALSR--------------------------
-----
>Pinus|PITA_000000449-RA_46_201
----------------YSHLYRRLLSHGLQVFLDQPEMQRGEKIEPQIEGAIATASVQVAIFSPRYAASRWCLDELVVML
R---S-MATVIPVFYKVKPSELRSAEGLYAEAIANHEKRYTPARIAVWREVLAKASYISGYELERCKGNEGELVDQVAQQ
VLKKA
>Pinus|PITA_000021669-RA_27_194
YDVFLNHRGPEVKKTLASHLYRRLLSYGFRVFLDQSEMQAGDDLSCQIKGAIATASVHIAILSPRYAESKWCLEELVLML
E---S-GTSIIPVFYHVKPSDLRTEDGMYGRSLRDLEKRYEPSAVEKWGDALCRVADISGLELEACNGDEGELVDRVVQL
VQKRA
>Pinus|PITA_000094076-RA_50_154
YEVYINHRGADVKKTLASHVYHRLASCGYEVFLDKPEIEPGDDIRWQIKGAIATARAHIAIFSPGYAESEWCLDELVQML
D---S-GVPILPVFYNVKPADLRS--------------------------------------------------------
-----
>Pinus|PITA_000066714-RA_15_126
YDVFLSHRGCDTKNTFAGHLYSSLRSIGIRVFLDKEEMEEGDDITYQIKAVINNSSVHLAIFSENYAESKWCLNELVQMV
E---S-GAIIIPVFFNVKPVHLR----------RR-QR----ETQQ----------------------------------
-----
>Picea|MA_6325089g0010_31_168
YDVFINHRGSDVKKSTASVLYEYLMGMGLSVFLDSEEFELGDRIPDKIQQAIRSSRVQIAILSKNYAHSAWCLAELALML
E---T-KAKIVTVFHHVPVSFPR--TKDYANAFREHEKRYSNADIQKWKEALHKV-------------------------
-----
>Picea|MA_8741625g0010_14_157
HDVFISHRGPDVKKGFASHLYRRLLSYGLRVFLDQPELQRGDYFTHQLHDAIRSASVHVAIFSSGYADSNWCLDELVQML
D---S-KTPIIPVFYGVKPAELRLKKKSDAEALDELEKRSDAEAPDELEKKT----------------------------
-----
>Pinus|PITA_000060331-RA_349_468
YEVFLNHRGPDVKKTFVSHLYRRLVSQGLKVFLDQEEMQRGEYLTYQIESAIRTASVHVAVFSPGYADSDWCLNELLQML
E---S-RKTIIPVFYGIKPSELRQNHGKYAEALQSLAK------------------------------------------
-----
>Nymphaea|GWHPAAYW024380_45_158
------ERGKDTRGRFTSHLYKELNQCRISAFFDSVGLRKGERI-SEILGYMKASQVVMSILSKNYAKSKWCLLEAAKML
EIDDKENKWIIPVFLDVSPSDIKEDSGSFQKKV-----NLDREQ------------------------------------
-----
>Pinus|PITA_000038772-RA_12_189
YQVFINHRGKDTKLTLASLIYHALEPYGLRVFLDRDVLCPGDTIETEIRGAISSSSVHIAIFSKNYAESHWCLKELCWML
T---ASEPWFIPIFCDVEPCELR-EKGCYAEAFQKHR-RESKEVVDEWEEILGKVADISGTVFN--KSDYGKLQRDIANA
V----
>Pinus|PITA_000005653-RA_17_155
YDVFINHRGPDVKKTFASHLYRRLISYGLRVFLDYQELQEGEGLTCQIHGAIRNASVQIAIFSPTYAESNWCLDELLLML
E---S-RVPIIPVFYHVRPADMRRE-GVYARSLRNLQKRYNSTTIESWRNALS---------------------------
-----
>Picea|MA_40074g0010_9_172
YQVFINHCGPDTKNNLASLIYHNLTSYGLRVFLDKEELRTGNTLCPAIRGAIISASVHIAIFSENYARSRWCLDELCWMM
R---SSERKVVPVFCDVEPADLR-EKGCYADAFHKHQNRVSMEVVEGWKEALREAADISGLVFK--KSDYGRFVREIENI
VI---
>Nymphaea|GWHPAAYW013249_9_104
-----EARASDTRQGFTSFLHQALKQLPVRTFIDEEELPKGERI-TKLLEYIESSQIFVLILSKNYAKKKWCLLEFAKMV
KCRDQ-KRVIIPVFYKVDPS------------------------------------------------------------
-----
>Pinus|PITA_000047926-RA_91_171
YDVFLSFRGCDVRRGFVDHLYHALTSAGFTVFLDTYDLERGEDISIGLNHAIQNSRILIPIFSTNYAESAWCLREISLIA
--------------------------------------------------------------------------------
-----
>Eucalyptus|Eucgr.C00049.1.p_3_124
--------------------------------------------------AITNSKISIPIFSVNYGRSSWCLDELVQIM
ECKNNNGQIVLPIFYKVKPADVGHQIGSFGKEFHKREKRFDPAILEKWKQALLEVSNLKGYE----DGSEVELVKSVVRK
VLNEL
>Picea|MA_8790502g0010_22_161
YDVFISHRGPDVKKTFVSHLYRHLISNGLRVFLDYQELQLGEYLNSQIQGAIRTVSIHVAIFSPTYADSSWCLDELVLML
E---S-GALIIPVFHHVKPADLREE-GVYARSLCNLEKRYNSQTIENWRDALSR--------------------------
-----
>Phaseolus|Phvul.010G027500.1.p_2_170
YDVLINFNGEDIQRTFVSHLDSDLSAVGLTTFLHHPNAVNPTHI-QQ--PILNLCRVAIVVFTKSYSQSAWCLNQLQQII
KWHQTYCRHVLPVYYEIHPSHVRLQKGNFGKAFTAHQT-FSQQGMSRWSHALTKAANFFGWDERNH-RSDAELVDKIVKI
V---L
>Pinus|PITA_000074124-RA_13_182
YDVFISHRGPDVKKTFASHLHRRLLSHGLQVFLDQPELQRGDSLTSQIDSAIRSASVHVAVFSPGYADSNWCLDELLQML
E---S-GKPIIPVFYGVKPSELRRSDGKYAQALQSLAKRYDPGTIDSWRNALASVSYRCGFDLESCNGYETELLDLVAEG
V----
>Eucalyptus|Eucgr.E02196.1.p_2_120
-------------------------------------------------KAIEESQIAIIVFSKDYASSWWCLEELVKII
DCKKERDLMVFPLFYKVEPRELRTPRGSYRDAMVKHESKYGKDEVKGWEKALSDASYLSGWPLKDGD--EAELIQKIVTE
ISTHL
>Pinus|PITA_000018591-RA_12_165
YDVFLNHRGPDVKKTIASCLYRWLTSPGLQVFLDSRELEEGQNLNTQIKEAIASASLHVAIFSPRYAESTWCLEELHLMT
V---S-GKPIIPIFYEVKPQDLRQHRGAYAAALDKHEKRHNSTTVLNWRNALSSAAEISGFDLD----------------
-----
>Pinus|PITA_000057551-RA_19_160
YDVFINHRGPDVKKTFASHLYRSLKSHGLRVFLDQPELQRGEYFTPQIEAAIGSASVHVAIFSKGYAESTWCLQELVLML
E---S-KFPVIPVFYNVKPGELRK---AYAKALEALEKLYEPSLIENWRNAL----------------------------
-----
>Sphagnum|Sphfalx0456s0001.1.p_8_168
FDVFLNHRGCDVKRNFVAHLHEALQEAGCRPFVDYKSLETGQHGQNKIFQALRGARVHVAIFSELYAESKYCLKELCEMH
K---S-EELIIPVFYHVSPESLRKH-GPYSEAFRKH--TRSASEVENWKEALRMAAELEGFKL-DYNGDEAELKTKIVRK
VRDYL
>Pinus|PITA_000065143-RA_18_140
YHVFLNHRGPDTKLSIAGHLYNRLHDVGLQVFLDKEEMEKGNFFTSQIAAAIRAASVHIAIFSPGYADSEWCLNELLVMM
E---S-MSTIIPIFYGVNPADLR----VYAEALTKLQK------------------------------------------
-----
>Pinus|PITA_000022884-RA_26_203
HDVFINHRGPDVKGTLATRLYKRLLAHNLQPFLDKAELEKGDYIDARIENAIRTASIHIVIFSPRYAESRWCLDELLLIL
K---P-GDTIFPIFYKVEISEVRT---RYARALSDHEKRYDDKTLENWRNALYKASSINGFELKADNEDEAKLVEEVVEC
VLKKS
>Pinus|PITA_000086934-RA_46_222
YDVFINHRGPDVKKTFASHLYHRLVLHGFRVFLDKQELQEGENLSSQIKSAIATASVHVAIFSRRYAESNWCLNELLHML
A---S-GSPIIPVFYDVKPDELRQKNRMYGQALHNLQKRYDSITIEKWREALSLVANLSGFELEACNGDEGELLEKVVQR
LLKKV
>Phaseolus|Phvul.010G028900.1.p_22_185
YDVFINSWGEEICRKLVSHLHSLLLQAQVKTLIKEENLQEGIDL-EEHMRAIAASKIAIIVFSKSYTESTCCLLQLENII
ECHETFGQIILPIFYEIDPLDVRDQKDDLGKALAAHKS-YSEQALSRWSRALTTAAGISGWDVRDF-RHDAELVEKVVFR
V----
>Eucalyptus|Eucgr.K00847.1.p_5_138
---------------------------GIRVFRDAEELRPGEKIS-EILRAVKSSQIYIPIFSKDYASSKWCLRELTCMV
QCTCQFGKEILPIFYDVDPLDVKLQTELYKSSLLKHEEDLGFIEVKPWKEALTTVSRISGWHLKD--KGQGTVIKDIIQN
ISQ--
>Pinus|PITA_000096710-RA_26_151
YDVFINHRGSDVKNTFASHLYQRLRDHGLWVFLDKPELEPGHEFQSQIEAAIRVASVQIAVFSPTYAESKWCLDELVLMI
K---S-RAPIVPIFYNVEPFEVR-KKGVYAEALKKLEK------------------------------------------
-----
>Picea|MA_36510g0030_20_141
YDVFINHRGPDVKNTLATHLYHRLLDHRLRVFLDKPELVEGRNITSQIEAAIQVASVHIAIFSPNYAQSKWCLDELHLMV
K---S-KATILPVFYKVKPSELR-KRGSYAEALFDHEK------------------------------------------
-----
>Picea|MA_83092g0010_9_174
-QVFINHMGADVKLTVASLICHRL-RSGLRVFPDEEELRTGD-ICPAVQEAICSASVHIAIFSENYAESRRCLDELCSIF
--RSSHKRIIIPVFCDVQPHDLRYHKGRYAESFRKHERKIAMEVMEGWKAALKEAADIAGLLFRKNESDHGKFLESVVEN
VLRVV
>Picea|MA_20580g0040_23_125
-DIFINHHGQDVKKTFASHLYRRLLPSGLQVFLDQQFLQRGENSETQIKAAIATASVHVAIFSPGYAESRWCLDELVHML
K---SMGATIIPVFYNVKPYTLR------------------------W--------------------------------
-----
>Pinus|PITA_000010023-RA_33_204
YDVFINHRGPDSKKTFVSHLYRRLISSGLRVFLDREELEGG-NLDCQIKAAISVASVQVAVFSPTYAESKWCLDELVHMV
D---S-RATILPVFYNVKPHVLR-KHGAYAEALLNHQKRYQPETINKWRNALAHVADISGFEL---NGDEGELLDKVVQS
ILKN-
>Picea|MA_10097127g0010_10_149
YDVFINHRGPDVKKNLASHLYYRLFSHGLRAFLDQQELNEGENFESEIKGAIASASVHVAIFSPGYAESKWCLDELQLML
D---S-GFPVIPVFYKVKPAVLRHDKGVYARDLDNHEKRYNSTTVDNWRNAL----------------------------
-----
>Picea|MA_10435852g0010_19_127
YDVFINHRGPDVKKTFASHLYRRLLSYGLRVFLDQPELQRGDSFTFQIEEAIRSASVHVAIFSPGYADSIWCLKELVQML
E---S-KAPIIPVFYQVKPAELRRQNRRTL--------------------------------------------------
-----
>Pinus|PITA_000057503-RA_31_205
WDVFINHRGQDVKKTFISYLYRCLIDRSLRAFLDKEELEVGQNIPSQIQQAIRGAFVHIAIFSPTYVESTWYLNELVLMV
E---S-EKIILPIFYKIQPSVLR-VKGSYAHALQKFEKRYNLDSFRKWRGALSFVADISVFVILND-DNEGELLDKVVES
V----
>Pinus|PITA_000040295-RA_109_278
YDVFINHRGPDVKKTFASHLYRRLQSYGLRVFLDQPELQRGEYLTPQIEGAIGSASVHVAVFSSGYAESTWCLKELVLML
E---S-NSPIVPVFYHVKPDELRR---GYARALEGLAKRYDSSVIENWRNALFKAAGISGFELEACNGDEGELVDNVVEE
V----
>Phaseolus|Phvul.010G028700.1.p_14_182
YDVLINFNGEDIQRKFVSHLDSALSAVCFTTFLHHPSADNP-HI-QQ--PVLNLCRVAIVVFTKTYSQSAWCLDQLQQII
KWHQSYCRHVLPVYYEIEPSDVRLQKGDFGKAFTAHQT-FSEQAISRWSHALTKAANFFGCDESNY-RSDAELVDKIVKT
V---L
>Phaseolus|Phvul.010G027100.1.p_14_182
YDVLINFSGEDIQRKFVSHLDSALSAVGFTTFLHHPNALNQTHI-QQ--PILNLSRVAIVVFTKTYSQSAWCLHQLQQII
RWQETYCRHLLPVYYEIQPSDVRLQMGDFGKAFTAHQT-FSQQAMSKWSHALTKAANFFGWDESNY-RSDAELVDKIVKT
V---L
>Picea|MA_8870796g0010_25_137
YDVFINHRGTDVKKGLASHIYHRLIEHGLRVFLDQQVLQEGEKITTQIEGAIRTASVHIAIFSPEYANSYWCLDELSLMV
E---S-GTTILPVFYNVQPSELRREKGVYGRAL--------------------------------C--------------
-----
>Eucalyptus|Eucgr.C02551.1.p_5_131
---------------------------GIHIFKDDEDIKIGEIIGGKLEGTIKRSTICIPIFSRNYALSAWCLCNLPYMV
DCSRNRNKMILPIFFNVDTQDVKLKTVLYHDALQKHEQKFGCDVVQRWKEALREVASIKGWNLKD--KG-------FLSN
V----
>Linum|Lus10023329_7_122
---------------------------------------------SNLIKAIEESKIYIPIFSPDYAASKWCLLELAHVV
KCFEQGGHLILPIFYFVEPREVRGLKGSFGEAFRRLAREYDAETVTEWKQALKKVGKLKGWPVTE--DGQGAVIAEVFSK
V----
>Pinus|PITA_000070797-RA_131_306
YEIFINHRGVDTKETFARSLYLRLLKQGIRAFLDKHEMQPGYQISSQIENAIKTASIHVAIFSVRYAESYWCLDELLLML
E---S-KAPIIPVFYGVTPAELRQKDGIYAQALKRLAKRYDSNTIEKWRNALSHLADISGFVLDKCNGKHLNLLDEVVKH
LGRRM
>Pinus|PITA_000073036-RA_30_185
YDIFVHH-YEEETRDFAIELCRRLVFPGLYVFLDPS----KEEVRPRKEAAISLASLQIAIFSENYVSCKSCMDTLVQM-
K---S-EAPILPVFYQVEPSHLR-GKGPYAQWLRAHE--YPLQTMQAWRKALEHVSYRKGFELKKRNGGEEELLCKIVKR
V----
>Pinus|PITA_000073036-RA_194_290
YHVFICHRG-ETKEEFAEPLYGRLHGRGLRVFLDKPELVAAHRIEPQIAAAIQFASVNIVIFSPRFPESSWCLDELTLMQ
T---C-GAKILPVFYKSTPVE-----------------------------------------------------------
-----
>Phaseolus|Phvul.010G026700.1.p_14_182
YDVLINFNGEDIQRRFVSHLDSALSAVGFTTFLHHPNALNPIHI-QQ--PILNLSHVAIVVFTKSYSQSSWCLHQLQQII
KWHQTYCRHVLPVYYEIEPSDVRLQKGDFGKAFTAEQT-FSQQGMSRWSHALTKAANFFGWDERNH-RNDAELVEKIVKS
V---L
>Phaseolus|Phvul.010G029000.3.p_2_163
YDVLINFNGEDIQRKFVSHLDSVLSAVGFTTFLNHPNADNPLHI-QQ--PILNLSRVAIVVFTKSYSQSTWCLHQLQQII
KWHQTYRRHVLPVYYEIQPSDVRLQMGDFGKAFTAEQA-FSQQGMSRWSHALTKAANFFGWDESNY-RSDAELVDNIVKT
V----
>Eucalyptus|Eucgr.E03289.1.p_2_116
-------------------------------------------------RAIKESHIAIIVFSEDYASSAWCLEEAVKIM
ECRERMGLMVFPVFYKVEPREVRGGRESYGRAMAKHESKFGEDKVKRWKKALLEAGSLSGWELNDRY--EAELIQCIVKE
LSIR-
>Arabidopsis|AT4G19910.1_9_176
--VFIN-HGSD-QDGFIRHVERALNDEGFNVFIDSDE-RRGRGM-EHIFRAIDNSNVALVIFSDRYTASELCLHEAVRIY
D-RRREGKLVIPVFYRVSEDDVN-MNGRFGESF--LET-L---TIQGFRDHFAEMRNVTGFT-SDYSSNDTSLVEEIVRA
IKRRL
>Arabidopsis|AT2G17050.1_1125_1290
HQVFLSFS-EDVPRYFVSYLIKKLKWIGITVVYSG-FMGGKSMSRPEVTQAIEESSISVVILSKDYVSSSKCLDELVEII
RWREENGNRVMPIYYEMGTSDVMKQAKTIGNRLVETLGK-VEKPELRWMRALAYIVNIVGESSQYWV-DKAKMIEKTVVD
VSNQM
>Pinus|PITA_000029006-RA_12_184
YDVFLNHRGKDVKNTLASNLYYRLRDQGLRVFFDKEEMQKGNRINFVIENAIKGTHVHIAIFSTGYAQSEWCMDELLLMI
E---S-GSIIVPVFYDVKPTDMW-SNGVYAEALRILKERYQSDSIERWKKALMEVTGREGLKLETYDGDEGKLVDMIVQE
VGKYK
>Pinus|PITA_000040209-RA_52_226
YSVFINHRGPEAKKNFASHLYHRLLSHGFRAFLDQDELQHGTNFGPQIKGAIRNASVHVAIFTPGYAKSEWCLEELHLML
E---S-GAPLIPVFYNVKPSDLKDKDGKYGEALEDLKKRYDHGTIEKWRKALFSAGEKTGFELA---IDQGRLLEDIVKA
VLKTL
>Phaseolus|Phvul.010G028000.2.p_24_186
YDVFINFWGEDIGRKLVSHLHSVLLQAKVNTLIKEENLQ-GMEL-EEHMRAIAASKIAIIVFSKSYTESTCCLLQLQKII
ECQETFGQIVLPIFYEIDPLDLRDQKDDCGKALAAHKI-YSEQALLMWSRALTKAAGISGWDVRDL-RHDAELVEQIVGR
V----
>Picea|MA_10245924g0010_32_164
YDVFINHHGADVKKTFASFLYRSLRRMGLRAFLDLEEFDVGDSLPDKIQHAIPSSSVHIIIFSKNYAHSPRCLNELVLML
K---T-KARIHPVYYHVQPAEVR-IEGSYADAFRKYEQRYSEKEIGDWKKALWE--------------------------
-----
>Picea|MA_16045g0010_33_135
YDVFINHLGPDVKKTFASHLYHRLVLHGFRVFLDKRELQEGENLTSQIESAIKTASVHLAIFSRRYAESNWCLNELFQML
S---S-RAPIIPVFYDVKPDELRQ--------------------------------------------------------
-----
>Picea|MA_9373313g0010_12_150
YEVFISHRGVDTKETFARSLYLRLLEHGLRPFLDKHEMQPGYQISSQIKNAIRTASVHVAILSARYAESTWCLEELLLML
D---S-KALFIPVFYGVTPAQVRRKDGSYAQALKKLAKRYDPQTIENWRNALS---------------------------
-----
>Pinus|PITA_000079483-RA_323_488
FDIFINHRGPDCKKTLAKHLYDRLNKHGLRVFLDEDELQAGEYITPQIQSAIRTASVHIAIFSPRYAESNWCLDELLFMF
E---S-RATIIPVFYGVKPSDLRTEKGVYGRVLQTLEKRYDPSTIQKWRKALTDAAEIKGFDMET---DEQQLLQQVVEG
-----
>Phaseolus|Phvul.010G028101.1.p_26_189
YDVFINFWEEDIGRKLVSHLHSVLLQAQVKTLIKEENLQEGMEL-EEHMRAIAASKIAIIVFSKSYTESTCRLLQLEKII
ECHETFGQIVLPIFYEIDPLDVHDQKDDCGKALAAHKS-YSDQPLSRWSRTLTTAAGISGWDVRDF-RHDAELVERIVSR
V----
>Pinus|PITA_000039763-RA_14_138
-DVFINHRGPDAKKTFASHLYRRLCSYGLRVFLDQRELQRGDYITSQIEGAIRSASVHVAIFSTGYAESVWCLDELVQML
E---S-KSPIIPVFYHVNHQNKIH--H-LRDLGRELAD------LWRWQ-------------------------------
-----
>Pinus|PITA_000080720-RA_39_209
YQVFINHRGPDVKKTFASILYRVLVYFGLEVFLDQSEMEGGKEITSQIEGAIRSASVHVAIFSPGYAESQWCLNELVLMK
D---S-GSTIIPVFYDVKPSELKRENGVYAKALHSLEKRYDFATIEKWRNALSHVAGISGFELDACKGDQGELLDNVVER
V----
>Eucalyptus|Eucgr.L02320.1.p_8_137
YNVFLSFRGADDRTGFVYHLYKRLLDSGVRVSRNDCALCKE--KTEQLVWAISRCKIAIPIISRGYASSTWCLEELAMIM
DCRRRDDKLVFPVFYNVDVVDLGRRRGDFDDEM-----K-SSEEVLKWQEALTS--------------------------
-----
>Pinus|PITA_000089810-RA_12_179
YQVFINHRGPDVKNTLASHLYYRLSDRGFRVFLDREEMQVGDRLDSQILGAIATSSVNIAIFSPRYAESVWCLNELLQMR
E---S-KATIIPVFFNVKPSDLRKNNVDYDEALRQHVKRCSEQTIADWKKVLSDVSYLSGLELETFNGDEGELANRVVQL
V----
>Nymphaea|GWHPAAYW011706_13_140
-----------------------------------DGLKKGETI-GELLGYIEKSKICNPIFSKGYADSKWCLRKLAKVV
EC----NKRVIPVFFDVDPSDVKSQSGEFASAFKKHERTVRQEEVITWREALTKVGNISGFTLKD-NGYEGKLLQIIVKK
ILTEV
>Picea|MA_4175g0030_13_131
YNVFINHRGPDVKKTFGSHLYRRLLSQGLKVFLDQQELQKGDYLTSQIQSAIRTASVHVAVFSPGYADSIWCMNELLLML
E---S-RKTIIPVFYNVKPYELRRNDGKYAKALQSLAK------------------------------------------
-----
>Pinus|PITA_000091207-RA_50_226
YKVFINHRGVDVKKTFARSLYLRLLEKGLRPFLDQDEMQAGYNFPLQIEEAIRSARVHVAIFSPRYADSYWCLRELVHML
E---S-EAPIVPVFYRVTPAEVRQKDGKYAKALKELAKRYDSNIIEKWRTALSTVADNSGYELEVRNGEEMELLDKIVEC
LSKML
>Picea|MA_112209g0020_18_188
YDVFINHRGPDVKKGIASHIYHLLKDSGLAVFLDQPEMKEGEKITPQIKRAIRTASVHIAIFSPGYADSPWCLDELLDML
D---S-GSTILPLFYNVQPSDLRQ-RGVYDPALCRLQKRYDLATIEKWRKALSDVSLISGFELNACNGDEGQLVHDVVQQ
VLKKV
>Sphagnum|Sphfalx0018s0098.1.p_88_246
YDVFLNHRGPDVKRTFVAHLYEALCKAGFHPFLDVKSLVKGRHAFKSIDEVLNSVRVHVAVFSKGYAESKYCLNELCDMV
K---S-GKLIFPIFLDVEPEHLRRHHGPFATGFRKH--RGRQDDIKRWEKALFEVANVTGFRLNEVNGDEAQLLRKVVRA
IQ---
>Phaseolus|Phvul.010G025400.1.p_14_180
YDVLIHFNGEDIQRKFVSHLDSALSAVGFTTFLHHPNALNPIHI-QQ--PILNLCRVAIVVFTKTYSQSAWCLHQLQQIL
KWHQTYCRHVLPVYYEIEPSDVRLQKGDFGKALTAHQT-FSREGMSRWSHALTKAANFFGWNESNY-RSDAELVDKIVKS
V---L
>Eucalyptus|Eucgr.D01000.1.p_26_126
-QVFLAFRGCDTRYGFAAYLYISLVAAKIRVFYDDDMCIVGKIISDELINAIEHCKISTPILYPNFTSSPWCLHELESMV
ICKKTKGQKILPIFYNVNPSDV----------------------------------------------------------
-----
>Pinus|PITA_000045243-RA_43_161
HDVFINHRGLDVKKNFASHLYRRLQSYGLRVFLDQPELQRGDYFAAQIEEAIRYASVHVAIFSSGYAESTWCLRELDLML
Q---S-NSPVIPVFYKVKPEELRRKEGGYAKALEGLEK------------------------------------------
-----
>Pinus|PITA_000055115-RA_19_158
HDVFISHRGPDIKETFATALYRNLTDRGVRAFLDKSEMQVGQNITSQLEDAIRGASVHVALFTQNYAQSKWCLDELLLMV
E---SAGATLLPVFHDVKPAHLRDKSGPYAVALRELEK-YGIQKVQNWRNALSY--------------------------
-----
>Pinus|PITA_000008440-RA_30_151
YDVFINHRGPDVKDTFVSHLDKILREHGLLVFLDKLELQAGHNIKSQIEAAIQVASVHIAIFSPTYAESTWCLDELVLML
K---S-GAPIVPIFFNVEPSEVR-KKGAYAEALKKLQK------------------------------------------
-----
>Arabidopsis|AT4G09420.1_11_160
FDVFLSFSVE-A-ETLVSDLRSSFSENGIT-MKDD-DLEKGSSLGSE--RSIRESKVAVVVISQSYAISAQCLNELQTIV
N-FHDERRIILPIFYGVDYDDVRNQIK-EAASFRKLKE-YS-EKVQAWMIALIKLINISRSD-SRID-DETTI-------
-----
>Pinus|PITA_000083502-RA_18_141
YQVFINHRGPDTKLSIAAHLYNRLHDLGFQAFLDKEEMEKGDFFTSQIAAAIRDASVHIAIFSPRYAESEWCLNELLLML
E---S-MSTIIPIFCGVNPADLR-KDRVYAKALADLEK------------------------------------------
-----
>Linum|Lus10016029_3_153
----------------------ALSEKKIRTFIDT-MLGKGDSIT-ELLSVLNRSAVSVIIFSERFADSPWCLDEVATIS
RSIKEFGHRVLPVFYNVDPSEVDGDTGSYAAMIER-HDREKYAVKMKWRSALKEVVDKAG--LTSC-RLDSQLIKAIVDN
VCKEL
>Linum|Lus10007810_95_187
YKVFLSFRGPDTRELFTDVLYRFLIHSKIRTFKDDNDLRKGEGIWSNLVKAIDQSKIYVPIISESYAHSKWCLKELAEIV
ERQKEDRRVT-----MV---------------------------------------------------------------
-----
>Picea|MA_180319g0010_17_191
YDVFINHRGPDVKNTFASHLYRRLISYGLRVFLDYQELQEGEDLTCQIQGAIRSASVHVAIFSRTYAESNWCLDELL-ML
E---P-RAPIIPVFYHVRPAEIRQE-GVYARSLRNLHKRYNSTNIEKWRKSFSRVADVSGLDLDAFNGDEGELLEKVVER
VMKKT
>Pinus|PITA_000030867-RA_33_198
-DVYINHHGVDVNKTFASFLFRSLRRKGLRPFLDLEEFDMQDSLSDKIQQAILSSSVHIVIFSKNYAHSPRCLNELVFML
K---T-KARIHPVYYHVEPAEVR-IEGSYADAFTKYEQRYSEKEIGDWKKALWEASEIDGWDLH--FHDEGKLLEKIVNR
VFREV
>Picea|MA_171883g0010_37_142
YDVFINHRGPDLKKTLASHLYHRLISHGLQVFLDCQELNVGEIFDSEIKGAIKSASVHVAIFSQTYAKSKWCLDELQLML
E---S-GSPIIPVFYKVKPDDLRRKDG-----------------------------------------------------
-----
>Pinus|PITA_000020603-RA_1085_1197
-DVFINHRGPDVKKIFSSDLYRCLIDRRLRVFLDKEEFEERQNIPSQIEQVIHGTSIHMEIFSPTYAESTWCLDELVLMV
K---S-GKIILPILYKVEPFVLR-VKREYSHAL-----------------------------------------------
-----
>Pinus|PITA_000048112-RA_171_292
HDVFISHRGPDAKKTFASHLYHRLLVLHVRAFLDKPEMQEGENISVQIKDAIATAAVHVVIFSPGFADSHWCLDELVEML
E---S-KAPIIPVFYNVTPADLRQKNGVYAEALRNLEE------------------------------------------
-----
>Linum|Lus10039515_24_159
YDVFVCFRGKGTRGIFTSYIAGHLREQGLQVFTDD-MFERTENID-ELLFILASSAISVVIFSESFAESSWCLDEVATIA
ERMGSVGHQVLPVFYKVTPDNLSDDTGTYASIVDTFHKPR--EQKQRWMDALKA--------------------------
-----
>Pinus|PITA_000004420-RA_18_160
FDVFINHRGPDVKATLATDLYHRLCKHDLRVFLDQQELQEGENINPQIESAIRTATVHVAIFSPGYAISPWCLDELVLML
R---P-KSTIIPVFYGVKPSELRQKNGVYARSLCVLEKRHDPSTIEKWRNALSQ--------------------------
-----
>Pinus|PITA_000049370-RA_194_352
--------------PFAISLYNRLKSHHLRVFLDRDELERGEELTPQIEGAIRASSVNIAIFSPRYCESDWCLKELVLML
E---C-KSTILPIFFHVKPSVVRQEYG---EALSSRQKRYKPEIIGKWKEALHDVAEIIGYELDE--PDETKLLTDVVEK
VL---
>Pinus|PITA_000093478-RA_22_122
YQVFLNHRGCDTKKGFASHLYSRFRSRGIRAFLDKEEMQVGDELTYQIKAVIKTAAVHVAIFSENYGNSKWCLDELVLMV
E---S-RATIIPVFFNVKPSHLR---------------------------------------------------------
-----
>Pinus|PITA_000093478-RA_186_242
--------------------------------------------------------------------------------
E---SKDK-----------------------------KRYDDNTIGKWRKALSTVADISGLELEACNG-QAELLEKIVQL
VS-KI
>Pinus|PITA_000046812-RA_33_153
YDLFINHRGPDVKNAFAAHLYRRLRDHGLRVFLDKPELVEGHPITPQICAAIEVASLHIAIFSPTYAESQWCLDELVLML
K---S-KATILPVFYKVKPYQLR-KDGAYAEALRRLEK------------------------------------------
-----
>Pinus|PITA_000026832-RA_34_133
YEVFINHRGPDVKNTLASHLYYRLCDRGFRVFLDREEMQVGDRLDSQILGAIATSSVHIAIFSPRYAESRWCLDELVKMQ
E---S-NATIVPVFYNVKPSDLR---------------------------------------------------------
-----
>Pinus|PITA_000026832-RA_169_222
--------------------------------------------------------------------------------
-------------------------NGVYDKAFRNHVKKCSQETIAGWKQALSDVSTLSGLELDEYNRDEG-ELANVV--
-----
>Pinus|PITA_000035518-RA_63_202
YDVFINHRGPDIKKTFASHLYRRLLLHGVRAFLDKQELQEGDNFTSQIEGAIRTASVHVAIFSLRYAESYWCLNELLLML
E---S-GAAIIPVFYHVKPSELRQGNGLYAQALQDLEKRYDSVTVENWRNALS---------------------------
-----
>Sphagnum|Sphfalx0265s0008.1.p_8_180
FDVFVNHRGPDVKQNFAAHLHQALQEAGCRPFLDMESLEKGQHGQKKIYEALGCANVHVAIFSEHYADSNFCLDELCAML
E---T-KKLIIPVFYDVSPNDLHKHDGPYTKAFRKT--RRPPSEVKKWKDALCRAAQLFGFQLANYNGDEAQLKTAIVSK
VRDHL
>Amborella|ERM99949_3_164
--VFLNFD-DDTGKSFTAHLNKALLDLGIATFFSPTQ-EQ----PSGIHRGIDDCEVFIAVFSPNYASSFICLDQLSYLL
SLER---RLILPVFYYVEPAHVRWQKGPFHGAFEDHKNKFDEEKLHKWRNGLNEVTELSGWDMKNY-RTEANLVDELVKH
VSDKL
>Phaseolus|Phvul.010G029700.9.p_41_202
YDVLINFNGEDIQRKFVSHLDSALSAVGLTTFLHHPNALNPTHI-QQ--PILNLCRVAIVVFTRTYSQSAWCLHQLQQII
KWHQTYYRHVLPVYYEIEPSDVRLQKGDFGEAFTAQET-FSQQGISRWSHALTKAANFFGWDENNH-RSDAELVDKIVKI
V----
>Eucalyptus|Eucgr.G00357.1.p_2_150
---------GDVRKSFIQFLYEGLADSGIYTFIDYNGIEIGEGIMDKIFQVIQHSEICIPIFSKDFASSKICLKEVEKMV
ECHRT----IMPIFYDVSPSVVGKEEENYQQSFCTHAKVESA-TINNWKKALQIVSRMRGWELAKFNG-EHELINEVVST
V----
>Phaseolus|Phvul.010G018400.1.p_14_180
YDVLINFNGEDIQKKFVSHLDSALSAVGFTTFLHHPNAHNPLHI-QQ--PVLNLSRIAIVVFTKTYSQSAWCLHQLQQII
KWHQTYCRHLLPVYYEIQPSDVRLQMGDFGKAFTAEQA-FSQQGMSRWSHALTKAANLFGWDESNR-RSDAELVDKIVKT
V---L
>Pinus|PITA_000029431-RA_24_189
YDVFINHRGTDVKETFAKDLYKRLDSEGLSVFLDRPELEAEETFSSQIENAITTASVQVAIFSPGYAESEGCLNKLLSML
D---TLGAKVIPVFYEVEPSDLRQNGGIYGKAFC--ENPGDAGTIKKWKDALCRSADISGLELKTSHYGESELLDKVVEC
TLKN-
>Picea|MA_443520g0010_3_193
HDVFINHRGPDAKDPFATSLYRRLTEKGLQVFLDKPEMQVGHNILSQIEAAIRVASVHIAIFSPRYAESEGCLNELLWMV
K---T-GKTIIPVFYKVKPEHLQ-KDGPYAIALRKHEERHGTETIQRWREALKDVANISGLELEAFNGEE-ELLEKVEQS
VLEIC
>Picea|MA_10429548g0010_12_180
YQIFINHRGVDVKQTFARSLYRRLLQKGLKPFLDQDEMQPGYNFPSQIKHAIRTASVHVAIFSPRYAEAYWCLHELQLML
E---S-ESPIIPVFYRVTPAEVRQKDGIYAQALKTLAKRYDSSTIGKWRNALSQVADNFGFELKVANGEELELLDKVVE-
-----
>Pinus|PITA_000082606-RA_24_209
YDVFISHRGPDLKATFATDLYRILTAKGLQVFLDKPEMQVGQKIPAQIEAAIEAASVHIALFSPCYAESKWCLNELLSMV
K---S-GKTIIPVFYNVKPEHLR-KDGPYAKALRTHEKRHGSRTIQEWRKVLSDVADISGLELDAFNGDK-ELLRKVVEN
VLLIC
>Arabidopsis|AT1G72850.1_6_166
FEVFLSFCSEDS-KTFVSVLDRWLEQKDITNFKDD-------SFLAE------ESKLAVVVVSESYPISVLCLNQLEKIV
N-SHSEGRLILPIFYGVDPYNVRKQTG-YAEPFQELEG-YD-DKIQEWRVSLTKLTNIPALD-SRYS-NEADMIELIANE
ILS-I
>Eucalyptus|Eucgr.E02191.1.p_2_120
-------------------------------------------------KAIEESCIAIIVFSEDYASSWWCLEEATKIM
ECKEQGDLIVFSVFYKVEPKEVRTPRESYNKAMDKHEFKFGKDKVKRWKKALFDASGLSGWHLNEGD--ESKLIQEIVKE
ISTYL
>Phaseolus|Phvul.010G029100.1.p_14_180
YEVVINFNGEDIQRKFVSHLDSALSAVGFTTFLHHPNADNPIHI-QQ--PILNLSRVAIVVFTKSYSQSSWCLHQLQQII
RWQETYCRHLLPVYYEIQPSDVRLQMGDFGKAFTAHQT-FSQQGMSRWSHALTKAANFFGWDESNY-RSDAELVDEIVKT
V---L
>Linum|Lus10028343_2_124
---------------------------------------------------------AVIIFSDNYASSGWCLDELVKIL
HCRKHFSQVVLPVFYGVSPSNVQNLTGNCAAAFAKLRSSPSSSKLRIWKAALREAADLAGCDLHIR---EADLVKIVIEN
VLATL
>Phaseolus|Phvul.010G027166.1.p_14_182
YDVLINFNGEDIQRKFVSHLDSALSAVGFTTFLHHPNAHNPIHF-QQ--PILNLSRVAIVVFTTTYSQSAWCLHQLQQII
KWHQTYCRHVLPVYYEIQSSDVRLQMGDFGKAFTAQQT-FSQQGMSRWSHALTKTANFFGWDESNY-RSDAELVDKIVKT
V---L
>Eucalyptus|Eucgr.L01460.1.p_13_153
YDVYLSFKKLDTYHQITDILYQSLVDAGIRVFRDDAGLGAGDELARRILKAIDSAKIYIPIFSKRYAYSKRCLRELASMV
DTVKSGGKTIIPIFYDVEPRDVRLETPLYRDALSEL-RKYTPEDVKAWEGALREVGFLR---------------------
-----
>Picea|MA_10432427g0010_24_143
YDVFINHRGPDTKKNFASYLYRRLLVHGFKPFLDQQELQEGLNFPSQIVGAIRSASVHVAIFSPTYAASQWCLHELLLMQ
E---S-RAPIIPVFYKVEPADLRDKKGVYAKALDKLQK------------------------------------------
-----
>Linum|Lus10041605_5_126
-----------------------------------------------IPRAIEQSKMSIVVLSRGYASSEWCLDQLVKIM
DETA--HHQTFPIFYHVTPDEVSDQLGCYKDDFDRHKKKFS-YRVQSWSAALTSIADISGWIHHTG--SEAELVEKIVKN
IIWME
>Picea|MA_123242g0010_123_255
YDVFINHRGTDVKNTLADTLYEILKFAGVRGFLDREELGRGEALSHTITDAISTASVHIAILSRRYCESSWCLDELCQML
D---S-GALVIPVYFDVTPDDCKSDSGNFAEAFRKH---YDRAILQRWKEALKM--------------------------
-----
>Pinus|PITA_000071726-RA_10_128
YQVFINHRGDDTKRNIASLIYHKLKSYGLQVFWEKEELHTGNTICPALQEAIGSSSVRIAIFSKNYVHSTWCLAELCWML
K---PSDSSAIPVFYDVEPADLR-ERTPYAQAFSKHR-RV----------------------------------------
-----
>Sphagnum|Sphfalx0010s0222.1.p_31_192
YDVFLNHRGPDVKRTFVAHLYDALCAAGFHPFLDKESLIMGERSGKAMKEAISRADVHVAIFSKGYAKSKHCLQELHDML
E---S-RKLILPVFYDVEVADLSRYDGPFAEGLREH--LGRHQDVERWETALAKVADLQGFRLAEFNGDEAQLKRRIVLE
VQRAL
>Sphagnum|Sphfalx0000s0534.1.p_76_249
FDVFLNHRGPDVKGGFASHLRQALQEAGCRPFLDKPDLEKGLDGQEKIYEALGCASVHVAIFSEHYADSDYCLDELCAML
E---S-EKLIIPVFYDVSPSVLREPDGPYTKAFLKF--RRSESEVKKWKAALHEAAKLNGFKLDDYNGDEVELKTKIVSK
VRDQL
>Pinus|PITA_000046441-RA_14_165
HDVFISHRGPEVKKTFASHLYRRLLSCGLRGFLDQPELQAGEPFPRQIENAIKSASVHVAIFSPGYADSRWCLDELVQML
D---S-KMPIIPVFYNVKPAELRRKKTRYAEALETLEKRYDSSMIEKWRTAL----------------------------
-----
>Picea|MA_395749g0010_10_148
-DVFINHRGPDVKKNFASHLYYRLISHGLRAFLDQQELKKGENFESEIKGAIASASVHVAIFTRRYARSTWCLDELQLML
D---S-GFPVIPVFYKVKPAVLRHDKGVYARDLDNHEKRYNSTTVDKWRNALS---------------------------
-----
>Physcomitrella|Pp3c22_1030V3.1.p_7_175
FDVFINHRGPDVKKTFVKELNEALRSAGVHPFVDD-GIEQGEA-SDSILEAIRVAPISICVFSPGYVESMWCLDELAVI-
--HRSAKK-ILPVFYNVEPWHLRHETSPFAAGVKKLQSRH-PEKVSGWKGWLARTADI-GYELNKFSRSDTNLVQAIVSK
VLQHL
>Amborella|ERN02708_4_183
--VFLNF-HRDTGKGFTAHLDNALRDSGISTFLTQQH-QQGDNLPDDIKRAIEESQVFISIFSCNYASSVSCLEELSCMV
RVQVKK-KTIFPVFYDVDPADVRRQMGSFRVPFWRHRIWYDGEKVERWRNALRVVGEVSGWDLKGD-GNEANFISKVVES
VLAEL
>Nymphaea|GWHPAAYW010809_26_101
FKVFLSFRGEDTIQCFIGHLYEGLEERGISTFIDSGKLEKGEDI-KKLFEYIERSKIFVLILSKLVAESKWCLKEE----
--------------------------------------------------------------------------------
-----
>Pinus|PITA_000052690-RA_12_166
YDVFLNHREPDVKKTIASCLYRWLTSPGLQVFLDSQELEEGQNLNTQIKEAIASASLHVAIFSPRYAESTWCLEALHLMT
V---S-GKPIIPIFYEVKPQDLRH-------------KRHNS-TVLNWRNALSSAAEISGFDLDTFNGDRGELLFKVVEC
V----
>Sphagnum|Sphfalx0323s0009.1.p_8_173
FDVFLNHRGPDVKQNFAAHLHQALQEAGCRPFLDMESLEKGQHGQNKIYEVIACASVHVAIFSEHYADSNYCLDELCAML
E---R-KKLIIPVFYDVSPNDLHKHNGPYTKAFRKT--RRPASEVKKWKDALCMAAQLSGFQLADYNGNEAQLKTAIVSR
VRDHL
>Pinus|PITA_000005031-RA_19_137
YDVFISHRGIDTKKTLASHLYHRFHSYGLKVFLDQEELQRGDYLNSQIRGAIRIASVHVVIFSIRYAESTWCLNELLWML
E---T--APIIPVFYHVKPTDLR-NDGVYAQALQKFAK------------------------------------------
-----
>Eucalyptus|Eucgr.D02412.1.p_2_101
-------------------------------------------IGTNLLQAIKNSKISIPIISQNDASSKWCLQELVEMT
ECMKSIQHVVFPIFYRVEPAHVRHQRESFGKNFSHLSRNYIKEDVDKWKRALQEVASLKGWES-----------------
-----
>Pinus|PITA_000051344-RA_22_158
YDVFLNHRGSEVKKTFASHIYQRLL-SGFKVFLDQEEMHEGENLTSQIEGGIAMAYVHVDIFSLRYAKSKWCLNELLLIL
K---S-GPTTIPIFYHVNPYDIRQNRGKYVEALRQLEKRYEPNTTEKLRQALSS--------------------------
-----
>Pinus|PITA_000005643-RA_19_194
-DVFINHRGPDVKKTFASHLYRRLLSHGLRAFLDQPELQPGDYFISQIEGTIRNASVHVAIFSPRYAESEWCLDELLLML
K---T-GAPIIPVFYGVEPSELRRKTGVYGQALHDLEKRYDSATIENWRDALSHVADISGLSLKAFNGDEGELLDKVVEN
VLKRV
>Phaseolus|Phvul.010G028800.1.p_2_163
YDVLINFNGEDIQRKFVSHLDSALSAVGFTTFLHHPNADNPIHF-QQ--PILNLCRVAIVVFTKSYSQSAWCLNQLQQII
KWHQTYCRHVLPVYYEIQPSDVRLQMGGFGKAFTAHQT-FSQQGMSRWSHALTKAANLFGWDESNY-RSDAELVDKIVKT
V----
>Pinus|PITA_000046814-RA_25_145
YDVFINHRGPDVKNAFAAHLYRRLRDHGLRAFLDKPELVEGHPFTPQICAAIDVASLHIAIFSPTYAESQWCLDELVLML
K---S-KATILPVFYKVKPYQLR-KDGAYAEALRRHEK------------------------------------------
-----
>Pinus|PITA_000085169-RA_124_190
---------------------------------------------------------------------------LVLII
E---S-KTITIPVFYYSKPSELR-NNGPYAQALCKYEKLYDTTTIKEWRDALHHVA------------------------
-----
>Pinus|PITA_000085169-RA_207_302
YDVFLNRRGPDVKETFASALYNSLVSCGFRVFLDKQEFVRGLKITPQIEVAIQFGHVNIDIFSPHYAQFHLCLEELNLMV
R---S-KNTILPAFYEVKLS------------------------------------------------------------
-----
>Phaseolus|Phvul.010G026000.1.p_21_181
--VFIQFFGEDIRKNFISHLSSALLQAGVKPSFLAEGMMPRILL-SS----IESFQIGIVVFAKAYSESSRCVQELVKIV
ECHETHGLMVMPVFYEIDPSDVRHQKP---YIPITQNN-FSKHWPLRWRRALTKAANLTWWDGSKH-RNDAELVEEIVKF
V---L
>Picea|MA_402193g0010_29_171
YDVFLNHRGPDCKKTFATDLYNRLRGYGLRVFLDQLELQEGDDLTAQIKGAILKASVHIAIFSQNYAESNWCLDELLLML
Q---S-KATILPVFYGVKPSDLRQHEGVYARALRELEKRYQPDTIEKWRKALSD--------------------------
-----
>Pinus|PITA_000056124-RA_17_133
--------GPDVKKTLATDLYHRLCKHDLRVFLDQRELREGENITPRIESAIGTATVYIAIFSPNYADSKSCLDELVLMV
K---C-KSTIIPVFYHVKPAELRQGKGIYAQSLCELQK------------------------------------------
-----
>Picea|MA_10428297g0010_19_121
YDVFLNHRGPDVKKTFASHLYQRLISYGLRAFLDCQELQEGGDLTWQIQGAIRTASVHVAIFSPTYADSQWCLDELVLML
E---S-GALIIPVFHQVKPAEVRR--------------------------------------------------------
-----
>Pinus|PITA_000095690-RA_28_127
YDVFLNSRGPDQKKRLASHIYHHLIARGLRVFLDQPELENGENMPSQIKEAIRTASVHVAIFSPTYAESRWCLEELALMV
E---S-GSTIIPVFHNVDPSEIR---------------------------------------------------------
-----
>Pinus|PITA_000079603-RA_8_116
YNVFLNHRGSD-AKTFVSHLYALLASHRLRVFLDREEMNNGEELTDLINDTIRVAYVNIAIFSPNYFQSHCCLDEMRLML
E---C-MSTILPIFFHVKPLVVREEK------------------------------------------------------
-----
>Pinus|PITA_000034300-RA_24_126
YDVFINHRGPDVKKTLATELYHRLCQ-ELRVFLDEKELQEGDKITPGIEGAIRTASVHIAIFSPGYADSCWCLNELLLML
E---S-GATIIPVFYGVRPSELR-------------QK------------------------------------------
-----
>Pinus|PITA_000034300-RA_146_220
---------------------S--EN-GV--Y-D--R--A---L-RKL-EK-KKT---------A---------------
D-----SK---P---R-------------------Y----DSNTIKKWREALSVASDIKGFIFKAY-GDDKEFVEHVVEA
VLEKF
>Nymphaea|GWHPAAYW023738_84_189
-------RGKDTRGRFTSHLYEELNQCRISAFFDSVGLRKGERI-SEILGYMKASQVVMSILSKNFAKSKWCLLEAAKML
EIDDKENKWIIPVFLDVSPSDIKEDSGSFQVS------------------------------------------------
-----
>Picea|MA_32857g0010_17_193
FEVFINHRGVDTKETFAKSLYLGLLKHNLRAFLDKPEMQPGHKISSQIENAIRTASVHVAIFSARYAESYWCLDELLLML
E---S-KAPIIPVFYGVTPAQVRRTDGIYAQALNGFSKRYDPNTIENWRNALSQVADISGFELKECDGEEVNLLDELVKH
LSERM
>Eucalyptus|Eucgr.B02967.1.p_5_113
---------------------------GVRVFRDNDEIQVGQNIKDELWHAIESSKIYMPVFSKTYASSKWCLKELAKMM
EVSRSNTKEILPIFFDVSPGDVKLKTSLYKNELSNHAKMYEADKVKAWEKALVE--------------------------
-----
>Eucalyptus|Eucgr.C02865.1.p_164_321
--VFLSFRGPDI-DAFIDFLMVQLTRSGISVFGEK-KLE-GEDL---V-EVIKRSNVSIPIISKGYASSESCLVELGLML
ECRRTNGQTIIPIFYDVDPSDVR-R-GSFEISLKEHEK-MD-RTIDAWGRDLRE-----GWDFSDN--NSSKLLKQLLVD
V----
>Pinus|PITA_000077215-RA_20_194
YGVFINHRGPDTKKTFAIPLYRRLFERGLKPFLDQEELKVGFNFPSQILDAIRSARVHVAIFSPTYAYSQWCLDELSLML
E---S-RAPIIPIFFQVDPADLRDKKGVYAEALQKLQKRYDSATLQKWRKALSDAADISGFDLKKFNGDEGLLLDEVVKR
V----
>Phaseolus|Phvul.010G024301.1.p_2_170
YDVLINFNGEDIQRKFVSHLDSALSAVGLTTFLHHHNADNPIHM-QQ--PILNPSRVAIVVFTTAYSQSAWCLHQLEQII
KSHQTYCRHVLPVYYEIQPSDVRLQKGDFGKAFTAEQA-FSQEGMSRWSHALTKAANLFGWDESNH-RSDAELVHKIVKT
V---L
>Nymphaea|GWHPAAYW021223_26_187
--AHVSFRRKKSSQRFTNLLYAAFARECIKTSREHDEEEGGDQV-GKVVAAVERSEVFVPIFSRSFAESSRCLMEVEKMV
EC----KRRILPIFFDVDPSDVRRQRGPFEQPFADHEKRFSKEKVKAWRDALGETGEISGHDLRN-QGYEEKVIQLIVKI
IL---
>Pinus|PITA_000055392-RA_14_122
HDVFINHRGPDTKKTFASHLYNRLCLHGLRVFLDQSELRRGDDLSVQIKNAIRSASVHVAIFSPGHADSRWCLDELVQML
D---T-EEPIIPVFYHVKPAELRQKRTRG---------------------------------------------------
-----
>Prunus|Prupe.1G536000.1.p_18_151
HDVFLSFRGDDTCKGFTGHLYVTMEGAGINAIIDNQ-LRRGEEITAELEQAIQGSRIPII--------------ELVKIM
DCRRTLRQIVLPIFYDVDPSDVRKPTD------TDH-------KLVSWRAALTEASNLSGWDLRNADRHEAKFIRKIIKD
I----
>Pinus|PITA_000087287-RA_24_124
YDVFLNHRGPNTKKGLASHIYRSLIVRGLRVFLDQPELPKGEDMPSQIEEAIRTASVHVAIFSPTYAQSRWCLDELALMV
E---S-GSTIIPVFYNVDPSELR---------------------------------------------------------
-----
>Sphagnum|Sphfalx0055s0106.1.p_8_184
FDVFLNHRGPDVKQNFAAHLHQALQEAGCRPFLDMESLEKGQHGQKKIYEALGCANVHVAIFSEHYADSNFCLDELCAML
E---T-KKLIIPVFYDVSPNDLHKHDGPYTKAFRKT--RRPPSEVKKWKDALCRAAQLFGFQLTNYNGDEAQLKTAIVSK
VRDHL
>Pinus|PITA_000019531-RA_17_187
FDVFISHRGPDVKKTFASHLYRRLISYGLRVFLDYQELQEGEEFPCQIKGAIRTASVQIAIFSPTYADSQWCLDELLFML
E---S-GAPIIPVFHHVKPTELRQE-GVYATSLRNLEKRYDSKTIENWRNALSRVADISGFDLEGFNGDEGELLDRLVEV
VLKK-
>Pinus|PITA_000087935-RA_22_157
----------------AGYLYRRLSEKGLTAFFDEEEMEGGCEIYPQLADAIRTASVHVAIFSPRYAESVWCLKELLLML
K---S-NAPIIPVFYRVSPAIVRL--GVYGEALRNHEKRQDPSTIEEWRNALRQVADNSGFELQKDNGDELE--------
-----
>Nymphaea|GWHPAAYW007390_148_230
FDIFLSFRGKDTRNGFVGHLYQALCSRSLKTFIDNEDLHKGETI-EELFLYMERSKVFVPIISKGYADSKWCLKEIAKIV
EC--AA--------------------------------------------------------------------------
-----
>Pinus|PITA_000044074-RA_25_124
YDVFLNHRGPDTKKGLASHIYRSLIVRGLRVFLDEPELRKGEDMPSQIKEAIRTASVHVAIFSPTYAQSRWCLDELKLMV
E---S-GSTIIPVFHNVDPSELR---------------------------------------------------------
-----
>Phaseolus|Phvul.010G024250.1.p_20_182
YDVLINFNGEEIQRKFVSHLDSALSAVGFTTFLHHPNAHNPLHF-QQ--PILNLSRVAIVVFTTAYSQSAWCLHQLQQII
KWHQTYCRHVLPVYYEIQPSDVRLQMGDFGKAFTAEQA-FSQEGMSMWSRALTKAANLFGWDESNY-RSDAELVHKIVKT
V----
>Eucalyptus|Eucgr.E04206.1.p_7_83
-----RFK----------------------VFIDDNDLEKGKNIDDELIEAINHSRISIPIISKDYASSESCLMELVNML
KR-KDDNHIVIPIFYFVDPSDV-------------------------------------GQ-------------------
-----
>Pinus|PITA_000076425-RA_50_153
YHVFISHLGPDVKKTFASHLYRRFLLHGYRVFLDQQELQEGDRITSQIESAIRTASVHVAIFSPGYAESNWCLNELLGML
D---S-GSTIIPVFYHVKLAQLRLD-------------------------------------------------------
-----
>Pinus|PITA_000082057-RA_217_319
-------RGPDVKKTLATHLYHRLCEHDLSVFLDEQELRAGDTVNPQLESAVRTSSVNIAIFSPNYAASTWCLDELLNMV
K---Y-KSTIIPLFFGVTLAEVRQGKG-----------------------------------------------------
-----
>Nymphaea|GWHPAAYW006122_39_139
FHVFLSFRGEDTWEGLTDHLLEILKLCRINTFKDNENLEKGEEI-ERLLVYFKKSKICVPIFTKAYADSKWCLKELAKVV
EC----NKKIILVFLDVDPLDI----------------------------------------------------------
-----
>Euryale|Ef29483_4_130
-----------------------------------EELEKGQKV-DELFGYIERSKIFLPIFSKGYADSKWCLKEITKIM
EC----KRLVIPVFFDVEPRDVGHQTGPFARAFRNYLDNINKEEVSKWRAALTEVGNVSGYRAAD-ALDEFKLIQLIVKS
IAM--
>Picea|MA_10436643g0020_15_186
FDVFINHRGPDCKKTLAKYLYDRLIKEGLRVFLDVNELQDGETITPQIQSAIRTASVHIAIFSPGYAQSNWCLDELLLMF
E---S-GSTILPIFYGVKPSDLRTETGVYAGDLKTLEKRYDSNTIQKWRKALYDVGEIKGFDMETCNGDEQQLLQQVVEG
VLKK-
>Nymphaea|GWHPAAYW006119_31_139
------------------------KLHGINTFIDSENLEKCEEI-KRLPAYIKKSKICVPIFSKAYVDSKWCLKELAKVV
EC----NKMTILVFLDMDLLVIKKQSGPYTSAFQRHEEQLKPEEVRKWKEALKKVE------------------------
-----
>Sphagnum|Sphfalx0341s0017.1.p_67_213
YDVFLNHRGPDVKDTFVAHLYDALCAAGFHPFLDAKSLIKGEHAYKSINEALSGVGVHVAIFSKGYAESKYCLDELHDML
E---S-GKRILPVFYGVEVEHLCRYHGPFAAGLRQH--RGRHQDVERWETALAKVADLQGFRLAEFNGD-----------
-----
>Populus|Potri.019G069800.1_3_88
-------------------------------------LKRGEEIEPTLLRTIEESRISVVIFSKNYASSPWCVDELVKIL
ECKRTCGQIVLP-------------RGSFGNAFAKLERNFKWKKDSSWRADLTN--------------------------
-----
>Pinus|PITA_000084809-RA_22_128
YNVFLNHRGIDVKKTFARHLYLRLLSYGLQVFLDQPELQRREKIDRQIEGAIATTSVHVAIFSPRYAESRWCLDELVLML
K---L-GATVILIFYKAKPKDTD---------------------------------YVQGLA------------------
-----
>Sphagnum|Sphfalx0060s0078.1.p_67_229
FDVFLNHRGPDVKGGFASHLHQALQEAGCRPFLDKESLEKGQHGQKKIYEALRCASVHVAIFSEHYADSHYCLDELCAML
E---S-EKLIIPIFYDVSPNVLHKHTGPYTKALHKI--RGSASDVEKWKKALRMAAELNGFKLTDYNGDEAQLKTAIVSE
VCDHL
>Sphagnum|Sphfalx0024s0102.1.p_8_175
FDVFLNHRGPDVKQNFAAHLHQALQEAGCRPFLDMESLEKGQHGQKKIYEALACASVHVAIFSKHYADSNYCLDELCAML
E---R-KKLIIPVFYDVSPNDLHKHNGPYTKAFRET--RRPASEVKKWKDALCMAAQLFGFQLANYNGDEAQLKTAIVSK
VRDHL
>Euryale|Ef39358_99_245
YDVFLSFRGEDTRHNFAGLFRDMLYLQCIHSFFDEEDLNKGERI-ETILEAITRSRIFVPIFSKRYAESKWCVREAAKMA
ECHRSRETKIF-------------QSGPFEYAFQKHQTK-RDSEFDEWKDALTYVGGISGFHLK--NGNQRELMNSITAE
I----
>Pinus|PITA_000077347-RA_9_155
YQVFINYGGPDTECTLATLIYRTLKSHGLRVFLGKEELEEGEMIVPAISGAISSASVHIALFSERYAESNYSLDELCWIL
R---SFERTIIPIYWNVEPVNLR-EKGCYAEAFERHQRRVT-QVLDRWKAALREASEISGFILK---TD-----------
-----
>Pinus|PITA_000077347-RA_263_320
--------------------------------------------------------------------------------
---------------------------PYGDAFQKHQERDTTE----WEKALKEAAGISGFIVK--NSNYGIYLEQLVRA
VFTEV
>Sphagnum|Sphfalx0265s0006.1.p_8_184
FDVFLNHRGPDVKQNFAAHLHQALQEAGCRPFLDMESLEKGQHGQKKIYEALGCANVHVAIFSEHYADSNFCLDELCAML
E---T-KKLIIPVFYDVSPNDLHKHDGPYTKAFRKT--RRPPSQVKKWKDALCRAAQLFGFQLANYNGDEAQLKTAIVSK
VRDHL
>Pinus|PITA_000000901-RA_3_137
--------GPDVRKGFVDHLYNALIREGVHVFLDSHELKKGDDINATINNGIESSRIRVPIFSPDYATSLWCLREVSLIA
QGQE--GRTI-PLFYKMSPSHVRDR-DSFAKAFQHHRSRHSEEEIREWKVALSTVASLS---------------------
-----
>Pinus|PITA_000030865-RA_40_154
YDVFINHRGADVKKTFASSLY-YFLRFGLRVFLDKEEMQQGEELTSQIEAAIATASVHVAILSPAYAESKWCLDELVSMM
N---S-GKPIIPVFYGIKPADLRRIDGMFAKILRI---------------------------------------------
-----
>Pinus|PITA_000096414-RA_15_137
FDIFINQRGLD-------------------------ELRVGEKLTSQIESAIRTSSVNIAIFSPNYAYSKWCLDELVLMV
K---Y-NSTIIPVFYGVKPTELREGKGVYAQALHELQKRYDSNTLKKWKKALSD--------------------------
-----
>Sphagnum|Sphfalx0076s0043.1.p_58_216
FDVFLNHRGSDVKRGFAYNLHKALQKAGCRPFLDMESLEKGQHGQKKIYEALGCASVHVAIFSKDYAASDYCLDELCAML
E---S-EKLIIPVFYDVSPNDLRKHNGPYTKAFRKI--RKQAS-VKKWKEALSKAAQLSGFELVKV---EAELKTAIVSK
VRDHL
>Phaseolus|Phvul.010G028500.1.p_22_182
YDVFINFWGADIGRKLVSHLHSVLLQAQVKTLIKEENLQEGMEL-EEHMRAIAATKIAIIVFSKSYTESTCCLFQLEKII
ECFETFGQIILPIFYEVDPLNLSYQVDGFGNACIDHKS-YP--LMFRWRRALNTAAGISGLDVRDF-RHDAELVEKVVFR
V---F
>Sphagnum|Sphfalx0009s0109.1.p_105_234
FDVFLNHRGPDVKQNFVAHLHEALQEAGCRPFLDKKSLEKGQDGQEKIYEALGCASVHVAIFSEHYADSDYCLDELCAML
K---S-KKLIIPVFYDVSPSVLREHGGPYTKAL-KI--RRSTSEVKKWKDALR---------------------------
-----
>Eucalyptus|Eucgr.G00432.1.p_14_129
-------KRDDTR--FVSHLKAALERRGIRTFVDY-TLDEGQEILLAI-EVIKQSNIAIVVVSQNFHTSPWCLNELAKIL
RSQKKR-----------DAKELREQCSPFVENIGQGEEGFKQELVRRWKKALR---------------------------
-----
>Euryale|Ef25924_110_273
FEVFISFRWQDTAYGFCWQLRKALKQRDISAFLDEQMLKTGDMI-GKASEIMKRAEVFIPVFSRGYAESTSCLDEIAKMV
DC----KKLLLPVFYDVEPTEVRNQKGPFEAAFKRYEERLDKKKVKAWRDALNAAAEFKGYDVNE-DGQDGKFIHLIVKR
VLD--
>Eucalyptus|Eucgr.E03335.1.p_4_124
--------------------------AGIHVFRDEEELPVGEPIKPALIEAIKQSKVLIPIICRDYASSISCLMELVQIL
ECKQTMSRETIPIFYEIEPLDVKDQINSFEKSFLEHEKGVDSETTKKWKLALKEIGSIKGFE-----------TAKI---
-----
>Pinus|PITA_000043946-RA_123_265
YDVFINHRGTDVKNTMADTLYEILKFAGVRGFLDREELGRGEALSHTIADAISTASVHIAILSRRYCESSWCLDELCQML
D---S-GALVIPVYFDVTPDDCVSDSGPFAEAFRKH---YDKEILQRWKEALKRVTLRPGKRL-----D-----------
-----
>Picea|MA_45154g0010_17_151
YDVFINFRAPDVKKTFASPLYHRLTSHGLRPFLDREELQVGDTLSSQIQEAIATASVHVAIFSPHYAEAARLLDELVLMV
Q---S-EAVILPVFYNVRPSELRRNDESYARALRFHEKRYDPATIEKWRNTLSQ--------------------------
-----
>Phaseolus|Phvul.010G025500.1.p_2_170
YDVVINFNGEDIQRKFVSHLDSALSAVGFTTFLHHPNALNPIHF-QQ--PILNLSRVAMVVFTKSYSQSAWCLHQLQQII
KWHQTYCRHVLPVYYEIQPSDVRLQMGDFGEAFTAQQT-FSQQGMWRWSYALTKAANLFGWDESNY-RSDAELVDKIVKT
I---L
>Linum|Lus10004905_29_107
YEVFLSFCGRDVRNTFADHLYRSLVRSKIRTFRDEEELLKGETIAPFLVQAISESKICIPIFTENYASSKWCLMELAEL-
--------------------------------------------------------------------------------
-----
>Eucalyptus|Eucgr.C02630.1.p_4_128
-------------------------------------IDAGEEIGPQIFQAIDASKICIPILSRGYASSSWCLRELEHMM
EC-RKTKLEVMPIFYDVKPSDVKLETKLYSNALSLHEKKRGVEIVQCWAKALKEVARIKGWDIKN--MGHGELIQLIVRE
VSVK-
>Pinus|PITA_000093117-RA_14_186
HDVFINHRGPDAKKDFGSHLYWSLRSHGLRVFLDQPELRRGDDFSVQIKHAILSASVHVAIFSPGYADSPWCLDELVQML
D---T-EAPIIPVFYHVKPDELWAKR-TYAEALDNLAKRHGPSKIQKWRDALRKVANGSRFELEACNGDEGELLEKVVKE
VLERV
>Pinus|PITA_000056929-RA_57_178
HDVFINHRGPDVKKTFASHLYRRLLLHGVRAFLDNQEMQEGENISAQIKNAIATAAVHVAIFFPGYADSRWCLGELVDML
E---S-KAPIIPVFYNVKPGDLRETDGVYADALRKLKK------------------------------------------
-----
>Eucalyptus|Eucgr.G01279.1.p_5_97
----------------MSHLKSTLERREMKTFVDF-TLDGGVPFRPAI-EAVEWSKSAVVVVSQNYHLSPWCLNELVKIL
ECQKRWGLVVLPIFWEMSARDLREQGGRFR--------------------------------------------------
-----
>Eucalyptus|Eucgr.C02994.1.p_20_162
YQVFLNFKGPNTHHGFIDFLYHGLVDAGVHVLRDD-EL--GE-I-GGLLRAINNSTIYILIFF-TYTSSKWCPCEFAHIV
NTSKSEGKIIL-IFLDVEREDVKKQ---YSDTLLEHSK-F-PDEVKAWRKALAEVDEI-----KEW--N-----------
-----
>Nymphaea|GWHPAAYW007076_75_154
-YVVISFRGEDTRKGFTSHLHKELRSRGITTFIDSERLEKGPRI-NDLFKCIEESKIFVPIFSKNYADSTWCLKEIAKMV
DV------------------------------------------------------------------------------
-----
>Physcomitrella|Pp3c10_21693V3.1.p_71_240
YDVFINHRGPDTKYSFVTFLQEGLEEK--QTFVDK-SL--GEKV-EEIEAAIQATSVHLAIFSPRYAESEYCLDELVSML
KRRKSPGA-VLPVFYKVKPQDLRTDPGSFWQAFQK-NKRYSGRRISEWREALHDAADLKGFVFK--KG-EGELKNKIIDR
VQE-L
>Populus|Potri.011G013800.1_22_107
-------------------------------------------------------KISIIVFSKAYDSSRWCLNELVMIM
ERKSNTDCIILPVFYDVDPSEVRNQTGSFAAAFMDHEKRFKKEQVNGWRIALDH------------------LVKYI---
-----
>Amborella|ERN02711_2_169
-DVFLNF-HKDTGKRFTAHLNNALKQSGLSTFFQQQQ---GDSLPRDTQRAIENSQVFICIFSRNYASCVSCLEELSFVV
R--LEG-RTILSVFYHVEPSHVGWQAGVFKAAFEDHEIRYDGERVERWRNSLKEVGKFSGWDL-GD-GNEADLISEVVKN
VQAKL
>Amborella|ERN15113_3_163
--VFLNFD-EDTGKGFTAHLHKALTDSGIPTFLTQQQ-QH---LPHDIQRAIGECEVFIPVFSSNYTSSVSCLHQLSYLL
SLTR---KPIFPVFYDVEAWQVRWQKEPFQRAFVDHKDKFDEETVQRWRNAFNEVAEICGWEMKNY-RTEADLVREIVEH
VSKKF
>Pinus|PITA_000026367-RA_23_193
YEVFINHRGPDTKKTFARSLYLGLLSNQVSPFLDQEELQKGYNFPSQIKQAVSTACIHVAILSCGYAESNWCLDELVQML
Q---T-GAPIIPVFYGVPPSEVRRKKGKYAQDLENLAKRYGSKKIKKWRNALSRVAEFSGFELEARIGEEVVLLDKVVKR
L----
>Picea|MA_203759g0010_15_168
HDVFISHRGPDVKKTSSNHLYQRLLSYGLRALLDQPKLQQGDYFTHQIDDVIRSASIHVTIFSSSYADSKWCLDELVQIL
D---S-KVSIIPLFYGVKPTELRRETGSYVEALEELEKRYDSNTIENWR-------------------------------
-----
>Amborella|ERM94375_17_189
YDAFISHRGSELKK-LAEKIHGDLSGLGVSSFVDSREIRKGENLSGVIVEAIRASSIWLVLLSKGFAESPWCLDEVRMMV
E---N-GSILIPVYYNVGPDDLRDNRGPFKKAFRMH-RDYSLETIAKWEEVLKQVAEIWGPTFKDYSKE--DLVSALVED
VVRRV
>Pinus|PITA_000065058-RA_25_201
YEVFINHRGVDVKKTFAKSLYNRLRSIELRAFLDEDELKRGYGFPSQIKHAIGTASVQVAIFSPRYAESYWCLDELLLML
E---S-KTPIIPVFYGVTPTELRQKDGNYVQALKRLAKRYDSNTIENWRNALSRGADIPGFELEACIGKEMELLDKVVER
LSETL
>Sphagnum|Sphfalx0048s0076.1.p_69_227
YDVFLNHRGTAGGKKFVAHLYEALCIAGFRPFLDAKSLVKGRHAFNSINEALWGVRVHMAILSKGYAESKYCLEELCDML
K---T-GKLIFPVYLDVEPGDLKRHKGAFACAFRKH--LGRKEDVKRWEQALLTATNITGFQLCKANGDEVQLKRKIVMA
VQ---
>Pinus|PITA_000016735-RA_10_184
YGVFINHRGPDTKKTFASYLYRRLLVHGFRPFLDHEELKEGLNFPSQIVGAIRSASVHVAIFSPTYAYSQWCLHELVLML
E---T-GAPIIPIFYHVEPAELRDKKGVYAEALDKLQKRYDSATLQKWRNALSTVANISGFDLKKFNGDEGHMLEKIVEQ
V----
>Sphagnum|Sphfalx0074s0103.1.p_68_234
FDVFLNHRGPDVKGGFASHLRQALEEAGCRPFLDKPDLEKGLDGQEKIYEALGCASVHVAIFSKHYADSDYCLDELCAML
E---S-EKLIIPVFYDVSPSDLYKHNGPYTKVFREI--RRQASEVKKWKDALCMAAQLSGFQLANYNGDETQLKTAIVSR
VRDHL
>Pinus|PITA_000019456-RA_22_141
YQVFINHRGPDTKKTFARSLYVRLLSNGVTAFLDQEELQQGYNFPSQIRQAINTASVHIAILSHGYAESNWCLDELLQML
Q---T-EAPIIPVFYGVPPAEVRRKKGKYAQDIENLAK------------------------------------------
-----
>Pinus|PITA_000031968-RA_6_125
YDVFINHRGPDTKYTVATNLYRRLLLCGLRVFLDKPELRVGHEISSQIEDSIRCASVHIAIFSQNYAQSKWCLDELVLM-
Q---S-GAPIIPIFYQVKPHGVQ-EDGAYAEALRIHEK------------------------------------------
-----
>Sphagnum|Sphfalx0265s0013.1.p_8_170
FDVFLNHRGPDVKRSFAAHLHQALQEAECRPFLDEPDLEKGQHGQKKIYEALGCASVHVAIFSKHYADCDYCLDELCAML
E---S-KKLIIPVFYDVSPSVLREPDGPYTTAFRKT--GRPASEVKKWKDALHTAAELNGFKLDDYNGNEAELKTAIVSK
VRDHL
>Pinus|PITA_000051921-RA_27_127
YEVFINHRGTNVKKTFVSHLYIRLLSSGLKVYLDQPEMERGEEIEAQIKGAIRTASIHVAIFSPGYAESRWCLDELVQML
Y---P-DATTIPVFYHVKPADLR---------------------------------------------------------
-----
>Pinus|PITA_000056600-RA_21_139
YNVFINHHGWDVKKTFSNHLYRRLQSYGLRVFLDQPELQRGDYFAPHIEGAIGFASVHVPIFSSGYAKSTWCLKELVFML
E---S-NSAIIIVFYHVKLDELRW--G-YARAHEELAK------------------------------------------
-----
>Pinus|PITA_000039801-RA_17_133
FDVFISHRGPDVKKTFASHLYRRLISYGLRVFLDYQELQEGEEFPCQIKGAIRTASVQIAIFSPTYADSQWCLDELLFML
E---S-GAPIIPVFHHVKPTELRQE-GVYATSLRNLEK------------------------------------------
-----
>Linum|Lus10008320_16_115
HEVFLCFRGDDVRDNFMSHLERALKSRNIDYFIDT-KLNPTQDNE-ELLGILERTAVSVVIFSVKFADSSWCLDEVCTIA
ESIEKYRHRVLPVFYNVDWNTV----------------------------------------------------------
-----
>Linum|Lus10008320_152_209
---------QERKKKWIASLK-TVASKGC-T---S-EI-P---IDAEL---VEKV----VVIA-T----------LASM-
S----------P---SIE-----------------------------YKN-LV------G--------------------
-----
>Sphagnum|Sphfalx0384s0008.1.p_8_141
FNVFLNHRGPDVKKDFVAHLHEALFNAGLHPFTDMESLVEGQHGQTAIYEALGGASVHVAVFSKGYADSPFCLDELCAML
E---S-KKRVIPVFYDVSPDDLKKQNGAYVNAFRKT--KQPQAQVEKWKKAL-------------YD-------------
-----
>Pinus|PITA_000090370-RA_6_89
--------------------------------------------------------------------------------
E---S-KTTTIPIFYYSKPSELK-NNEPYAQALCNYEKLYDTETMKEWRDALYHVVEISGFVVDENHRDEEEILNKIIES
V----
>Pinus|PITA_000090370-RA_99_195
YDVFLNHRGPYVKETFANALYNSLVYCRFIFFLDEKESMRGLKLTPQIEVAIQFTHVNIAIFSPRYAQFCWCLKEHNLMV
R---S-KNTILPVFYEVKFSD-----------------------------------------------------------
-----
>Pinus|PITA_000079169-RA_33_112
YHVFINHRGPDVKKGLASHLYRRLSSNGLRAFLDTEELQRGDTLTPQIEGAIRTSSVQIAIFSPRYAESSWCLNELVHV-
--------------------------------------------------------------------------------
-----
>Sphagnum|Sphfalx0000s0577.1.p_266_427
YDVFVSHRGPIVNMTFVSHLYEALCTAGFHPCFDAKSFVKGKHAFNSINKALSGVRVHVAVFSKCYAESKYCLNELCDML
R---S-GKVILPVYLDVEPEHLRTHQGPFAAAFRKH--RGRIDDIKKWEKALLDVADITGYRLDEVNMDEAQLKRRIVIA
VQNAM
>Nymphaea|GWHPAAYW006328_203_331
----------------------------------------GERI-EELFNYIEASKIFVAVLSKGYADSRWCLREITKMV
EC----GRLIIPIFFDVEPWDVRKHSGPFEAAFQKHEARVGEEDLRKWKDALEKIGYISGYSLND-NGNEAHLIQNIVEQ
ISRTL
>Sphagnum|Sphfalx0003s0378.1.p_66_227
YDVFLNYRGPDVKRTFVAHLYDALCAAGFHPFLDKESLIIGEPSGKAMKEALSRADVHVPIFSKGYAESRHCLQELHDML
E---S-GKLIIPVFYDVEVAHLSRYNGPFAEGLCQH--RGRHQDVERWETALAKVADLQGFRLAEFNGDEAQLKRRIVLA
VQRAL
>Sphagnum|Sphfalx0011s0189.1.p_8_169
FDVFLNHRGPDVKRNFAAHLHQALQEAECRPFLDKPALEKGQHGQKKIYEALECASVHVAIFSKHYADSDYCLDELCAMV
E---S-KKLIIPVFYDVSPSVLREPDGSYTKAL-NI--RRSASEVKKWKDALHTAAELNGFKLDDYNGDEAKLKTAIESK
VRDHL
>Pinus|PITA_000028015-RA_2_127
--------------------------------------VEGHPITSQIEAAIQVASVQIAIFSPTYAKSRWCLEELVRMI
D---S-RSTILPIFYKVEPSEVRRQTGVYGKALREHEKRYDSHTIVKWKEALKHVASISGFELKNYNGDEGELLDEVVQR
VWKI-
>Picea|MA_57122g0010_31_174
-------------------IYNRLTNHRLRVFLDENEIRTGDTISNAILNAIQSASLHITIFSKRYAESWWCLEELCWIL
R---SYNRKVIPVFCDVEPADLC-DSGCYKDAFDKHQKRVSMELMEKWRKALSQASKISGIPFK--ESDHGEILEKIVA-
-----
>Euryale|Ef21910_91_184
-----------------------------------------------------------------------AVWEIAKIV
ECK-RL---IIPVFFDVEPRHVRHQTGPFADAFERHRDKLDREEVSKWSDALTEVGEVSGYNL--ATGDEAKLSRLIVKK
IIAEV
>Pinus|PITA_000077910-RA_17_155
FDVFINHRGPDAKETFARPLYLRLLSNGLRAFLDKDEMQPGYNFPRQIEHAIRTASVHVAIFSPRYAESYWCLNELLLMS
E---S-KAPIIPVFYRVTPAEVRQKDGNYAQALQQLAKRYDSKTIEN---------------------------------
-----
>Eucalyptus|Eucgr.C02641.1.p_2_136
----------D----------------------DE-EL-RGEEIGGEILRAIDNSQFYIPIFSRNYATSKWCLRELARIV
QASKSEKK-ILSIFYDVEPKDVD-KT-SYTTAIKEHEKKFNEESWEKWEEDLKTVDKIKGWELK---KNKAERMKLVVKE
V----
>Pinus|PITA_000013215-RA_32_134
YDVFISHRGPDVKKGLASHIYRRLTLHGLRVFLDRQELQEGERMTPQIEGAIRTASVHVLIFTPGYANSHWCLNELLLVL
E---S-GSTILPVFFNVEPSELRQ--------------------------------------------------------
-----
>Picea|MA_30664g0020_2_129
------------------------------AFLDKEEMQQGYQISSQIECAIRTASVHVAIFSRRYAESDWCLNELLLML
E---S-NAPIIPVFYRVKPNEVRL--GLYGEALQTHEKRYDPNTIKKWRNALHQVAGNSGFELETCNGEELELLDKVV--
-----
>Pinus|PITA_000066922-RA_29_124
YDVFINHRGPDCKKTLATDLYNRLRGYGLQVFLDQQELQEGDALPSQIEGAIKKASVHLAIFSQNYAQSSWCLDELVLMF
R---S-GATIIPVFYSVKP-------------------------------------------------------------
-----
>Pinus|PITA_000079866-RA_13_95
YDIFINHRGPDVNKTFASHLYRCLLSQGLKVFLDHPELQRGDSLTSQIESAIRTTSIHVVVFSPGYADSNWCLDELLQML
E---S-G-------------------------------------------------------------------------
-----
>Sphagnum|Sphfalx0093s0017.1.p_8_170
FDVFLNHRGPDVKRTFAAHLHEALQDAGCRPFLDMESLEKGQHGQKKIYEALGCASVHVAIFSKHYADSDYCLDELCAML
E---S-EKLTIPVFYDVSPNDLHKHNGPYTKAFRKI--RRKASEVKKWKDALGMAAQLSGFKLADCNGDEARLKTAIVSR
VRDHL
>Pinus|PITA_000016596-RA_23_122
FDVFINHRGPDVKKGLASHLYHSLSRQGLRVFLDIEELQAGDNLKPQIEGAINTASLHIAIFSSRYAESPWCLNELVQML
E---T-GKTIIPVFYNVNPSQLR---------------------------------------------------------
-----
>Eucalyptus|Eucgr.C02032.1.p_2_63
-------------------------------------------------------------------------------V
QWKE--GRMIMPVYF-ITAWDVEKDRGPHAYKIAAHQEKVDPDTVQKWVDALKEVTSV----------------------
-----
>Eucalyptus|Eucgr.C02032.1.p_136_256
-DVYLSFKRSDTRKVFVDHLCNSLQKEGILVVLGR-----------SIPPFIGQAEIAIPILSENYPWSRRCLRELAQIV
EAHETMGQIIMPVFLNVTPSVVKN-SG-YRKAINKH-RRVDPETLRKWEKAL----------------------------
-----
>Sphagnum|Sphfalx0003s0359.1.p_67_229
YDVFLNHRGPDVKDTFVAHLNDALCAAGFHPFLDAKSLIKGEHAYKSINEALSGVGVHVAIFSKGYAESKYCLDELHDML
E---S-GKLILPVFYGVEVEHLCRYDGPFAAGLRQH--RGRHQDVERWETALAKVADLQGFRLAEFNGDEAQLKRRIVLA
VQRAL
>Eucalyptus|Eucgr.C01928.1.p_97_185
----LLCR------------------------------------------------------------------------
---KSRRQKIMPIFYDITPSEVRHQTGSYGDAFVSHEKRFDNKVISKWKAALKEVGDLKGWDINSMTRREGELVKLIVQK
VLAEL
>Sphagnum|Sphfalx0073s0001.1.p_64_226
YDVFLNHRGPDVKDTFVAHLNDALCAAGFHPFLDAKSLIKGEHAYKSINDALSGVGVHVAIFSKRYAESKYCLDELHDML
E---S-GKLILPVFYGVEVEHLCRYDGPFAAGLRQH--RGRHQDVERWETALAKVADLQGFRLAEFNGDEAQLKRRIVLA
VQRAL
>Picea|MA_172867g0010_32_150
YDVFINHRGPNVKKTFTNHLYRRLISYGLRVFLDYQYIQEGEDLNCQIQGAIKTASFHVAIFSPKYAYSNWCLDEFMFML
E---S-EAPIILVFHNVNPVDLRQ-EGVYVQSLHNLEK--------R---------------------------------
-----
>Pinus|PITA_000009084-RA_23_144
YDVFINHRGLNVKKIFARLLYHSLKSHGLRVFLDQLELQRGQYLIPQIEAAIGSASVHVASFSKGYAESTWCLQELVLML
E---S-KFPVIPIFYKVKPEEICRKDGGYPKALEELEK------------------------------------------
-----
>Pinus|PITA_000077634-RA_28_109
YDVFLNHRGIDVKKTFASHLHRHLLSYGLQVFLDQPELQRGEKIDPQIEGAIATASVHVAIFSPGYAESRWCLDELVSML
T---S---------------------------------------------------------------------------
-----
>Pinus|PITA_000080005-RA_14_117
HDVFINHRGLDAKKKFGNHLYQGLRSHGLRVFLDHPELRRRDDFSVQIEHTIRSASVHVAIFSQAYANSTWCLDELVQML
D---T-KVPIIPVFYHVKPDELRQK-------------------------------------------------------
-----
>Sphagnum|Sphfalx0685s0001.1.p_68_229
YDVFLNHRGPDVKHTFVAHLYDALCAAGFHPFLDAKSLTMGAPSGKSMKEALSGAGVHVAIFSKGYAESKYCLDELHDML
E---S-GKLILPVFYGVEVEHLCRYDGPFAAGLRQH--RGRHQDVERWETALAKVADLQGFRLAEFNGDEAQLKRRIVLA
VQRAL
>Pinus|PITA_000027008-RA_1579_1713
YDVFINHRG-EVKKNFASHLHRALHLHGLRPFLDQKDLREGESFPSQLEDVIKNASVHVAVFSPKYAESRWCLHELLLMR
E---S-GAPIIPVFYHVNPADLRGKT-IYGLSLHQLEKRYDPATIQMWRDALSF--------------------------
-----
>Hordeum|HORVU2Hr1G039670.1_53_182
YDVFINHRGADTKRTVARLLYDRLAQGGIRGFLDNMSMRPGDRLRDTIRAGIRECSIAVAIFSPSYCDSEYCLWELAMLV
ES----RKTIIPIFYNIKPSDLV-----LPEAVAASEG-Y-PEDVERYKYALRE----A----K----------NTV---
-----
>Phaseolus|Phvul.010G029800.1.p_22_178
YDVFINFWGEDIGRKLVSHLHSALLQAQVKTFIKEGNLQEGMEL-EEHMREIAASKIAIIVFSKSYTESTCCLLQLEKII
GCNEIFGQIVVPVFYEIDLLDVR-------KALA-HKR-YSERPLSRRSYELNRPVGMSGLDVRDF-RHDAELVERIVSR
V----
>Picea|MA_6580225g0010_37_151
YDVFINHRGPDTKKTFSSYLYHRLLLHGFKPFLDKQELQEGLNFPTQIVGAIRSASVHVAIFSPTYAKSQWCLEELLFMR
E---S-RAPIIPVFYHVEPAELRDKNGVYARGLHE---------------------------------------------
-----
>Linum|Lus10023051_28_201
YDVFLCFR-GDTRLSFMSHVREALSKEKIRFFVDT-MLTVTEDIG-ELLNVLERTAVSVVIFSEKFADSSWCLEEVDTIA
RSVAEFGHKSLPVFYKVDWTAVVEDSGSYAEMIAKLGEFC--DCKKRCRGALKAVAGKTG--RTSD-PDDAELVKRIMED
VLKTL
>Eucalyptus|Eucgr.F01319.1.p_17_143
YDVFPSFRGEDKCKNFVDHLHDHLRRRGLVAFRDDQDLSRGKCIKPEILRAIEH---------------VWKKLEVAKAV
ECKDNEGL-VIPIFYEVNPSDIRKLRGNFGTAFAKIEEAYDDK-IKRWKDA---VSDLVR--------------------
-----
>Picea|MA_10431973g0010_19_124
YDVFIGDRGPDV-KPFPSHLYHRLVSCGLKVFLYEEGLLLGDYLITQIKGAIQTACVHVAIFSPRYAASSWCLDELLMML
E---S-KAILIPVFYNVKPSDLRHKDGV----------------------------------------------------
-----
>Pinus|PITA_000060443-RA_6_89
--------------------------------------------------------------------------------
E---S-KTTTIPIFYYSKPSELK-NNEPYAQALCNYEKLYDKKTMKEWRDALHHVAEISGFVVDENHRDEEEILNKIIES
V----
>Pinus|PITA_000060443-RA_99_191
YDVFLSHRGPDVKETFANALYNSFVYCRFIFFLDEQESMRELKITPQIVVSIQFTHVNIAIFSPRYAQFRWCLEEHNLMV
R---S-KNTILPVFYEV---------------------------------------------------------------
-----
>Euryale|Ef37807_2_133
---------------------------------DSEELENGRKV-EELFGYIERSKIFLPIFSKGYADSKWCLKEIAKIV
EC----KRLIVPVFFHVEPRDVGHQTGPFAKAFTDYIDNINEEEVSKWRAALTEAGKVSGHLGAG-ERNEAKLVQLILKR
ILKEV
>Picea|MA_10436731g0020_52_225
YDVFINHRG-EVKKTFASHLYHRLLSRGLRPFLDQQELQEGLYFPSQLESAIRSASIHVAILSPKYAESRWCLDELLLML
E---S-GAPIIPVFYHVQPAQLRDKNGVYAVALRQLQKRYESANIQNWRDALSRVADISGFDLDTFNGDEGHMLEKIVER
V----
>Sphagnum|Sphfalx0056s0073.1.p_8_173
FDVFLNHRGPDVKGGFVSHLHQALQEAGCRPFLDKPALEKGQHGQKKIYEALGCASVHVAIFSEHYADSDYCLNELCAML
E---S-KKLIIPVFYHVSPSVLREHDGPYTKAL-KI--KRSESEVKKWKDALHTAAELNGFKHDDYNGDEAQLRTAIVSK
VRDHL
>Arabidopsis|AT1G52900.1_38_134
HDVFINHRGSDTKRNIATLLYDNLKSRNLRPFLDSKNMKPGDKLFDHINNAILTSKVAVTVFSPNYCDSYFCLHELALIM
ES----RKRVIPIFCDIKPSQ-----------------------------------------------------------
-----
>Nicotiana|NbD053092.1_33_131
-DVFINHRGNDTKRTIASLLYDHLTRLRIGSFLDNKNMKPGDKLFEKIDRAIKECKVGVAVFSPRYCDSYFCLHELALFV
ES----KKKVIPIFCDVKPSQLRA--------------------------------------------------------
-----
>Euryale|Ef13130_10_177
YDAFLSFSVKDKGKGFTDHLYHELCRSGVRVFRDSERLRRCANL-NEQFGVMERSEIFVLIFSKNFVSSKLCLMEVEKMV
KITEGKKRLIIPVFYRLDLANVREQEGHFGVALRKYEK--NLKAVKEYGEALKKATEFSGYESRKINGHEASLVQVIVRR
VLEEL
>Solanum|Solyc02g032250.1.1_3_67
YDVFMSFRGEDTRKTFTDQLYKALMDEGYQTFRDDNEIERGEDIKSELNKAIHSSKSSIFVLSKK---------------
--------------------------------------------------------------------------------
-----
>Sphagnum|Sphfalx0338s0012.1.p_8_170
FDVFLNHRGPDVKGVFASHLHQALQEAGCRPFLDKPDLEKGEPGQEKIYEALRCASVHVAIFSKRYADSEYCLDELCAML
K---S-EKLIIPVFYDVSPSVLREDDGPYSKAFLKT--RRSASEVKIWKDALRMAAELNGFKLDDYNGDEARLKTAIVSR
VRDHL
>Eucalyptus|Eucgr.G00431.1.p_4_84
-------------------------------VIDY-ILDGGKEIWPAI-EAIEQSNIAVVVVSQNYHFSPWCLNELVKIL
ECRKKGGLILLPIFWGIEARELRKPSSPFVENI-----------------------------------------------
-----
>Pinus|PITA_000029143-RA_3_120
YDVFINYRGPDSK-TFASYLYRRLVLNGLRVFVDQTELHSGDKIISQIDGAIRTACVHVAIFSVGYAHSQWCLDELLLML
E---Y-RAPIIPVFYGVKPTDLREKG-CYAQSLQNLEK--------R---------------------------------
-----
>Pinus|PITA_000029143-RA_264_319
--CFL----PNVRKA-------RL-G-----FLN------S--L---LRQLLKSL--------TG------------K--
D------T--LI---N--------NN------I-------D-E----GKEAL--KKHLSSCR---------------VLM
V----
>Pinus|PITA_000084569-RA_118_222
YQVFLNHREPDVRKTLATDIYNGLKKLGLSVFLDQRELRSGEKLNPQIEWAIRTASVHVAIFSPNYAQCRCCLDELVQML
E---S-GSTIIPVFFEVEPADLRR--G-Y---------------------------------------------------
-----
>Sphagnum|Sphfalx0146s0015.1.p_35_195
YDVFLNHRGPDVKDTFVAHLNDALCAAGFHPFLDAKSLIKGKHPYNSINQALSGVGVHVAIFSKGYAESKYCLDELHDML
E---S-GKLILPVFYGVEVEHLCRYDGPFAAGLRKH--RGRHQDVERWETALAKVADLQGFRLAEFNGDEAQLKRRIVLA
VQR--
>Panicum|Pahal.B04353.1_9_116
YDVFINHRGVDTKHNLARLLYDRLLQSRVRSFLDNKSMRPGDRLGASIDEGIRQCKVAVAIFSKHYFDSDYCLHELASIV
EA----RKVIVPIFYGIKPSELV-----LPQAV-----------------------------------------------
-----
>Pinus|PITA_000045288-RA_37_207
YDVFISHRGPDTKKTFASYLYRRLLSHGFSAFLDQQELQEGLDFPCQIARAIETASVHVAILSPRYPESPWCLEELILMR
E---S-GAPILPVFYHLKPAKLR-----YGEALHELQKRYDSDTIQKWRNALSSFADVSGFDLDKFNGDEGQMLDEVVEH
VVKIM
>Sphagnum|Sphfalx0003s0356.1.p_67_228
YDVFLNHRGPDVKDTFVAHLNDALCAAGFHPFLDAKSLIKGEHAYKSINEALSGVGVHVAIFSKGYAESRYCLDELYDML
E---S-GKLILPVFYGVEVEHLCRYDGPFAAGLRQH--RGRHQDVERWETALAKVADLQGFRLAEFNGDEAQLKRRIVLA
VQRA-
>Zea|Zm00001d021820_P001_56_164
YDVFINHRGVDTKHTVARLLYDRLEHSRVRSFLDNQSMRPGDRLHESIDEGIRQCRVAVAIFSQRYFDSDFCLRELASIV
EA----RKVLIPIFYGIKPSELV-----LPQEVV----------------------------------------------
-----
>Eucalyptus|Eucgr.J01323.1.p_1_78
---------------------------------DDEELCIGEEIGLELLQAIKQSKISIPIFSEGYAASKWCLMKLVQMV
ECKEKWGQKIIPIFYGIEPWVVRKQTATYAQ-------------------------------------------------
-----
>Sphagnum|Sphfalx0141s0057.1.p_35_196
YDVFLNHRGPDVKDTFVAHLNDALCAAGFHPFLDAKSLIKGKHPYNSINEALSGVGLHVAIFSKGYAESKYCLDELHDML
E---S-GKLILPVFYGVEVEYLCRYDGPFAAGLRKH--RGRHQDVERWETALAKVADLQGFRLAEFNGDEAQLKRRIVLA
VQRA-
>Populus|Potri.011G123100.1_18_115
-DVFINHRGIDTKRTVATLLYDHLSRLNLHPFLDNKNMKPGDKLFDNINSAIRKCKVGVTVFSPRYCESYFCLHELALIM
ES----KKKVIPIFCDIKPSQLR---------------------------------------------------------
-----
>Pinus|PITA_000018879-RA_78_135
------------------------------------------------------------VLT-----------------
-------LKLIPVFCDVNPASHC-EKGCYQKAFEKH-RREPVEKTKRWEDAFT-ISILHAAS------------------
-----
>Pinus|PITA_000018879-RA_142_239
-------------------------------------------------------------------QSKWCLDELALMC
K---S-RATIIPVFYDVKPCELR---GRYAEALTIHEKRYDPRTIKDWRRVLKDVSEISGFELGTYNGDEGKLLDDLVQC
VLKKL
>Eucalyptus|Eucgr.H03501.1.p_17_122
--VFLSFSGKGL-KNFADSLYKGMVDAGIGVFRNDYWLPRHEKIG--L-KAIKSSKISILILSRKYDSSRRCLDELVQVM
KCNDSSGHVVLPIFYRVKPADVR--------------------------------------EVD----------------
VCD--
>Pinus|PITA_000000279-RA_16_181
HDIFLNHGGPDCKKPFATDLYNRLCKNGLRAFLDIEELQEGDGLTCQIEGAIRTASVHIAIFSPPYAESVWCL-ELVLML
E---S-KATIIPVFQGVKPSDLRN--GLYDRALHVFQK-------DKWRQALYDAADISGFELDNYNGDEQQLLQKVVEA
VLKKF
>Solanum|Solyc07g063360.1.1_39_137
-DVFINHRGNDTKRTIASLLYDHLTRLRITSFLDNKNMKPGDKLFDKIDSAIDECKIGVAVFSPRYCDSYFCLHELALFV
ES----KKKLIPIFCDVKPSELRV--------------------------------------------------------
-----
>Zea|Zm00001d006617_P001_62_186
YDVFINHRGVDTKHTVARLLYDRLDHSRVRSFLDNKSMRPGDRLQESIDEGIRQCKVAVAIFSQRYFDSDYCLRELASIV
EA----RKVLIPIFYGIKPSELV-----LPQEVADY-T--S-QDVKRFSLAFQE--------------------------
-----
>Sphagnum|Sphfalx0265s0023.1.p_8_169
FDVFLNHRGPDVKGGFASHLHQALQEAGCRPFLDKSALEKGQHGQKKIYEALGCASVHVAIFSEHYADSDYCLDELCAML
E---S-KKLIIPVFYDVSPSVLREPDGPYTKAL-KI--RRSASDVKKWKEALRMAAELNGFKLDDYNRDEAQLKIAIVSR
VRDHL
>Pinus|PITA_000035934-RA_10_93
YDVFINRRGPDVKNTLAGHLYRRLVDHGLRVFLDRPELLPGHDITSQIEAAIQVALVHIAIFSPSYAESRWCLDELVLMV
K---S-SA------------------------------------------------------------------------
-----
>Amborella|ERM94377_16_154
YDAFISHRGSELKK-LAQKIHGDLSGLGVLSFVDSHEIRKGENLSVVIVEAIRASSIWLVLLSKGFAESPWCLDEVRMMV
E---N-GSVLIPVYYNVGPDDLRDNRGPFKKAFRMH-RDYCLETIAKWEEGLKQ--------------------------
-----
>Oryza|LOC_Os07g37950.1_59_169
YDVFINHRGVDTKRTVARLFYDRLVAAGVRAFLDNQSMRPGDRLDERISEAISQCGVAVAIFSPHYCDSEYCLRELALLV
ES----RKKIIPVFYNIKPSDLV-----LPQAVV--------ESVAHH--------------------------------
-----
>Sphagnum|Sphfalx0265s0015.1.p_187_349
FDVFLNHRGPDVKGSFAAHLHQALQEAGCRPFLDKLDLEKGQPGQKKIYEALRCASVHVAIFSKHYADSDYCLDELCAML
E---S-KKLIIPVFYDVSPSVLREPDGPYTKAV-KI--RRSASEVKKWKDALRMVAELNGFKLADYNGDEAQLKTAIVSR
VWDHL
>Pinus|PITA_000042753-RA_9_130
YNVFINHSGSDVKNSLANLIYNQLKIPTLRVFLDKKDIPCGVDFSYAIETSIQSLSVHIPILSKHYVESSWCLHELDLII
K---S-KGKLIPIFYDINLASLR-EKGRYQKPFEKH-RRKDE--------------------------------------
-----
>Euryale|Ef3053_10_157
-------------------LNKVLKQRAIRTFFVDEEETENERV-GEVFSAIEKSQIFIPIFSKSYANSRWRLMEIASIV
NS----RRLILPVFFDIDPRYVRSQGGPFIVPFRKHDAESGEQLTREWRSALRTAGEIKGYDIKNEPGQEQKFIHVIVKR
VVDQV
>Eucalyptus|Eucgr.C02684.1.p_441_576
FDVFLNYKGPETHHSIVDYLHERMWQDRIPVYSDNDDFRSNEGIGEEILQALANSNIYIPVFSRNYASSQWCLRTLGHMV
KRSESKGRRILPIFYDVEIDDVK-ETDLYKGDLDRHWTNFDHNEVKSWKEALTE--------------------------
-----
>Sphagnum|Sphfalx0013s0017.1.p_8_170
FDVFLNHRGPDVKGGFASHLYQALEEAGCRPFLDKPSLEKGQPGQKKIYEALGCASVHVAIFSEHYADSDYCLDELCAML
E---S-KKPIIPVFYNVSPSVLREDDGPYTKAL-KI--RASASEVKKWKDALHTAADWNGFKLDDYNGDEAQLKTTIVSK
VWDHL
>Pinus|PITA_000001382-RA_77_212
YDVFINYRVPDLKHTLALPLYQRLQSRGLRVFLDQTEMVVGRNICDQIIAATSGASVHIALLSPNYAESAFCLDELVLVV
N---S-GAIIIPVFYDVDPCELL-KSGAYDKVLRTHETQYDSKRIQQWRDALAD--------------------------
-----
>Sphagnum|Sphfalx0150s0006.1.p_7_177
FDVFLNHRGPDVKGGFASHLRQALQEAGCRPFLDKPDLEKGLDGQEKIYEALGCASVHVAIFSKDYAASDFCLNELCAML
E---S-KKLIIPVFYDVSPSDLREPDGPYTKAF-----RRSAGGVGSWKAALHEAAKLNGFKLDDYNGDEAELKTKIVSK
VRDHL
>Vitis|GSVIVT01006483001_28_132
-DVFINHRGIDTKKNVAGLIYDDLIRMKLRPFLDNKSMKPGDKLFDKIDSAIMNCKLGIAVFSPRYCESYFCLHELSLIM
ES----KKRVIPIFVDVKPSELRVTNG---VCP-----------------------------------------------
-----
>Euryale|Ef30434_32_193
FDVFLSFRLGDGSSKFTEELCKALKAHGLRT-CDKERREEFGCV-EQALRAMERSGIFIPIFSKGYADCRVCLMEVARMV
EL----KQLMLPVFYDIEPREVRDQKGSYESAFRKHEQDLDSKTVKKWRDALKETGEIKGYDVNE-DGKERKLVQFIVKR
V----
>Solanum|Solyc01g102920.2.1_2_117
---------------------------------------------------------CIIVFSQNYASPSWCLDQLVSIL
EYKMKFACMILPIFYHVDPSNLRKHKGSFGEALNRHEEKFKCEKLKKWKDALSQAADLAGMVLENQ--HESTFIKKVINV
ISTRL
>Eucalyptus|Eucgr.H02362.1.p_3_146
-------------------------EKGIRVFKDNEELRVGQKIGGNLLQALDNTQIYIPIFSKGFASSPWCLCEVAHMV
NCSKSDKKEILPIFFDVEPDDVKLKTELYRNALSMHKNKYGPDEVKRWEVALVEVPTRVGWKLEG--KGYGELIKLIVQE
LLHKL
>Populus|Potri.001G403800.1_33_130
-DVFINHRGIDTKRTVVTLLYDHLFRLNLHPFLDNKNMKPGDKLFDNINSAIRKCKVGVTVFSPRYCESYFCLHELALIM
ES----KKKVIPIFCDIKPSQLR---------------------------------------------------------
-----
>Picea|MA_442802g0010_1_108
-DVFINHRGPDTKKTFARYFYRRLCSLGFRAFLDQEELQEGLDFPSQIAGVIRTAKVHVTIFSPSYTESPWCLEELHLMR
T---S-GAPVIPVFYQVKPSGLR-----HGEALNYLE-------------------------------------------
-----
>Arabidopsis|AT5G45210.1_9_161
--VFIDFGIE-TRNSFVSHLSAAFRRRSVSVCLDCTDV---VT-P--R-KTNEGCKVFVVVFSEDYALSKQCLDTLVEFL
E-RKDDGLVIVPVYYGVTESMVKQQTERFGVAFTQHQNNYSYDQVAKWRDCLIQTASLPGHELNLQ-E-DSEFVEKIVAD
V----
>Eucalyptus|Eucgr.D00988.1.p_32_186
--VFPL---SSTKKTFASHLP-HLERENISVFRDDDQL--GD-VDREVRNAMDHCKIFIPIISEDFASSHDCLDKLVQMF
KCVEENGK-ILPVFYEVDKKELRDH---FTD-MLRHD--VG-ETRQRWLESFDRVFSIAGFV-SEN-GN-GELADVVRQH
V----
>Linum|Lus10028060_16_117
HEVFLCFRGDDVRNNFLSHLEGAMKSQKIDCFVDT-KLEAVQDIK-ELLRILERTAVSVVIFSGKFADSSWCLDEVSTIA
GSIEKYRHRAIPVFYNVDWDTV----------------------------------------------------------
-----
>Prunus|Prupe.8G053200.1.p_24_85
HDVFLSFRGEDTRLSFVSHLYHELQLRGIKTFKDDPKLERGTPISSELCNAIEESRFAIVVL------------------
--------------------------------------------------------------------------------
-----
>Nymphaea|GWHPAAYW011488_568_639
YDVYLSFKREDAGNAFAINLSRALEQHGVAAFLDNGTSKQDKH--SDLLDAIANSTVAIPILTDSYVKS-----------
---------------------------------EEN--------------------------------------------
-----
>Nymphaea|GWHPAAYW011488_722_795
--------------------------------------------------------------------QPWCLLEVANAV
EC-----RIVLPVIYD--PIHVKEQSGPL--AFQYHKE--NAEELDHWREALSEVGNASGYHL-----HH----D-----
-----
>Pinus|PITA_000050245-RA_17_119
YDIFINHRGPDVKKTFASHLYKRLTTFGLRMFLDKPELEERRTFPSQIEAAIQSATIHIALFSPTYANSQWCLDELIGMI
R---L-GATILPVFYNVEPWELR-K-------------------------------------------------------
-----
>Pinus|PITA_000078481-RA_261_392
YEVFINHRGPDVKKTFVSHLYCRLVSQGLKVFLLVSQIARGEYLTSQIESAIRTASVHVAVFSPGYANSIWCLNELLQML
E---S-RKTIIPVFYSIKPSELRQNRGKYAEALQSLAK------------------------------------------
-----
>Picea|MA_9743174g0010_27_134
FYVFINHRCPDVKRSLGTDLYQCLSQHELRVFLEQEELQEGENISAQIKSAIRTASVHIANFSPGYADSQWCLDELVLMM
K---S-RSTIIPVFYRDKPSELRR--------------------------------------------------------
-----
>Pinus|PITA_000040025-RA_76_248
YDVFINYQSKEISANFVDNLYEVL-KSGVRAFVEEEELD-GR---TK--HAISTAKLHLAIFSKEYAQSPKCLSELYEMV
--KN--GKKVFPLFFDIEPSDARRR--SYAEAFKRHEQKFQTETLNNWKEALHAVSLITGWELAQFKGQEGKLLKTVVQD
ILKEV
>Pinus|PITA_000066503-RA_29_135
YDVFINYRGPDCKKTLATDLYNCLRGYGLQVFLDQQEWQGGDALDSQIKGAIQKASVHLAIFSENYAQSSWCLDELVLMF
R---S-GATIIPVYYSVKPSHLR---GV------------KPE-------------------------------------
-----
>Sphagnum|Sphfalx0074s0102.1.p_68_199
FDVFLNHRGPDVKGGFASHLRQALEEAGCRPFLDKPDLEKRLDGQEKIYEALGCASVHVAIFSKHYVDSDYCLDELCAML
E---S-KKLIIPVFYDVSPSVLREPDGPYSKAFLKF--RRSASEVKKWKAALHE--------------------------
-----
>Pinus|PITA_000021879-RA_16_69
FDIFINHRGPDCKKPFATDLYNRLCKHGLRPFLDIEELRVGDGLTCQIEGAIRT--------------------------
--------------------------------------------------------------------------------
-----
>Pinus|PITA_000021879-RA_72_180
-------------KPFATDLYNRLCKHGLRPFLDIEELRVGDGLTCQIEGAIRTASVHIAIFSPRYAESVWCLKELVLML
K---S-KAPIIPVFYHVHPSELRQETGVYARSLRELEK------------------------------------------
-----
>Vitis|GSVIVT01014397001_14_112
-DVFINHRGIDTKRTVATLLYDHLTMLNMRPFLDNKTMKPGDKLFDKIDSAIRGCKIGVAVFSPHYCESYFCLHELALFM
ES----NKKVIPIFCDVKPSQLRV--------------------------------------------------------
-----
>Picea|MA_23376g0010_58_228
YDVFISHRGPDVTKTLASHLYHRLLLHGIRVFLDRPELRKGENFASEKEVAIRAASVHVAIFSRTYAASKPCLNELSLML
E---L-EAPIIPVFYGVKRVDLRQKDGVYAQALRNLEERHDSTTIQNWRDALFRVAEMSGFDLDAYNGDEGELIDQVVEC
ALKK-
>Solanum|Solyc05g024360.1.1_4_61
-------------------------------------------------KSIEESQVALVVFSKNYAKSRWFLDELLKIL
D-SKTQGQTVVPVFYDVDPSEVRNQ---------------------K----------------------E----------
-----
>Pinus|PITA_000042548-RA_211_363
----------KLRKTFAALLYESLTSHGLQVFLDRPKLEAGNTILSQIEAAIQVASVHIAIFSENYADSKWCLDELRLMV
D---S-GATILPVFYNIKPSDLRDQDGPYARALLKHEKRYDTLRIQGWREALSHVADISGFELEACNGNVADLLGKVVKR
V----
>Picea|MA_7114743g0010_18_143
YQVFINHRGVDAKETFARSLYLRLFEKGLMPFLYKEEMQQGYQIYSQIECAIRTASVHVAIFSGRYAESDWCLNDLLLML
E---S-TAPIIPVFYRVKSAEVRP--GLYGEYLPSHEKRYDPNTIKKW--------------------------------
-----
>Pinus|PITA_000051908-RA_22_120
YDVFVNHRGLDVKKTLANHLYHFLLVHGLRIFLDFEELQEGNNLTSQIEGVIRTAFVHIAIFSPNYVESNWCMKELPLMV
E---S-RSTIIPVFYGVKPSDLR---------------------------------------------------------
-----
>Picea|MA_10433120g0010_20_166
YDIFISHVRDKDAGIFATTLRSRLLSRELHVFLDELEFESEEEVTSQMKAAISLASVQIVILSPNYAQWKWCLDALIHM-
N---S-EGTILPVFYKVKPSEVR-NDGPYALWMRDHEKRYDLETIQNWRDVLFRVSNISGFELE----------------
-----
>Eucalyptus|Eucgr.A00258.1.p_13_127
YDVFLSFCGVDTRYNFMGFLNEGLRRRKIRVFRDEDEI-KGDKISEKILRAIDNSTIYIPIISQTYPDRKWCLIELERMM
NVSRSKGKKIFPIFFKVEPGDVK------------H----------R---------------------------------
-----
>Pinus|PITA_000039649-RA_39_116
YQVFINHRGPDVKKTFASTLYRSLVKNGLKVFLDQSEMEGGEKITSQIEGAIRSASIHVAIFSPGYAESQWCLNELV---
--------------------------------------------------------------------------------
-----
>Selaginella|131977_1_135
YEVFISHRGPDTKVSFVDSLNQELKRQQVHCFFDKEELQPGQGIPSQLLRAQRVANIYVIVFSPKFEESTWCNIEVLAMM
Q-PD---KIIYPVFHGVNPGVVR-H-G-YRDSFAATAKR-TAEEVQEWIAAFTT--------------------------
-----
>Pinus|PITA_000022640-RA_251_347
YDVFLNHRGTDVKNTLASQLYNRFRDHGLRVFFDKDS-RKGNRIKSEIENAINVASIHVAIFSAGYAESAWCMDELLLMI
E---S-GLIIIPVFYNLNPTEM----------------------------------------------------------
-----
>Eucalyptus|Eucgr.E01850.1.p_19_102
YEVFLSFRGPYTRTDIADYLYVSMIDVGIRAYRDYEELCTGEEISGQLLQAIQHSKISIPIFSKGYANSPWCLRDLVKMV
ESKN----------------------------------------------------------------------------
-----
>Eucalyptus|Eucgr.B00007.1.p_489_628
--------GRDSRFSIVNFLHYEMLQDRISVHSDDDDSRSNERIGEEILQALANSNIYIPVFSRNYASSYWCLRKLTQMV
KCTESRGRRILPMFYDVEIDDVK-ETDLYKSDLDKHQTNFDHSEVKAWKEALIEVAAMRGFILRNN--------------
-----
>Picea|MA_104812g0010_60_181
YDVFINHRGPDTKKTFSSYLYHRLLLHGLKPFLDKQELQEGLNFSTQIVDAIQSVSVHVAIFSPTYAKSQWCLEELFFMR
K---S-RAPIIPVFYHVQPAELRDKNGVYARALHELQK------------------------------------------
-----
>Nymphaea|GWHPAAYW011476_25_115
FEVFLSFRGEDTGKGFTGHLHDGLQERGISTFIDCEKLEKGEEI-NKL------SKIVVPIFSKRFAESKWCLKEVTKSV
EC----GKEIMPVFFGMEPSDS----------------------------------------------------------
-----
>Pinus|PITA_000012905-RA_26_130
--VFINHRGPDTKKTFASYLYRSLLIHGLRPFLDQEELEEGLDFPSQIVGAIRSASVNVAIFSKSYADSPWCLRELVLML
E---S-KAPILPIFYHVDPAALSF------------NR------------------------------------------
-----
>Eucalyptus|Eucgr.C03439.1.p_34_103
---------------------------------------RG-------------SRISVVVFSENYGSSGWCLDELVRIV
ECRDTMGQILWPLFDKVDPSEVRNQRGRYGQALIGHDERLKS--------------------------------------
-----
>Nymphaea|GWHPAAYW008756_45_203
-----KGRKGRNA--FVNGLCAALKRHHLRISFVDRMVQRGEFM-DEVIVAMEGSRIFLPIFSKSYADCKFCLSEVAKML
EF----KGLILPIFYDVQPSQVGNQRGPYEIAFEKHDTELNQDRVVRWRTALKEAGKIKGFVVMSETGQEHKLIPLIIRR
VLDC-
>Nymphaea|GWHPAAYW010341_5_115
--------------GFIAHLYDTSVTRGISTFIDNVNLEKGER-----------ARIFVPIISEGYADSKWCLGEITKMV
KCAVP-WRLIIPVFFGVEPSDFGNQKGSFLPAFERHEEKL-KEEVSEWKNALHE--------------------------
-----
>Pinus|PITA_000022233-RA_338_488
YDVFINHRG-EVKKKFAGHLYRALFSYGLKPFLDQQDLQEGQSFPSQLEAVIRNASVHVAVFSLGYAESRWCLHELLLMR
Q---S-GAPIIPVFFNVNTADLRDKTGVYATSLHKLEKRYDPATNQKWRDALSFVADI----------------------
-----
>Prunus|Prupe.4G186200.1.p_31_128
-DVFLNHRGIDTKRTIVSLLYDHLSLLNLRPFLDNRTMKPGDKLFDKIDSAIKGCKVGVAVFSPRYCDSYFCLHELALFM
ES----KKKVIPIFCDIKPSQLR---------------------------------------------------------
-----
>Pinus|PITA_000012688-RA_17_138
YEIFINHRGVDVKKTFAKSLYNRLRSIELKAFLDEDELQRGYEFPSQIKRAIETASAHVAIFSARCAESNWCLDELVQML
D---S-GVPTIPVFYGVTPAEVRRKRGRYAQALQNLAK------------------------------------------
-----
>Nymphaea|GWHPAAYW011448_2_124
---------------------------------DSKKLKKGQKV-KELFGYIERSKIFVPIFSKGYADSEWCLKEITNMV
EC----KRLIIPVFFNVEPRDVRGQSGPFAPAFRRYLSMTNKEEVRKWKNALIEAGEVSGYTL---N-DEAAQIKNIT--
-----
>Daucus|DCAR_004121_35_132
-DIFISHRGIDTKDNVAGLLYDHLSRLGFRPFLDSKNMKPGDKLFDKIDTAVRQCKLGISVLSPRYCDSYFCLHELSLIM
ES----NKKFIPIFVDVKPSELR---------------------------------------------------------
-----
>Pinus|PITA_000072944-RA_4_88
-------------------------------------LEEGFDITSQIEDAIQAASVHVAIFSPTYAESQWCLNELVLMV
N---SEGATILPIFYKVEPSMVR-ATGAYGEALKRLQK------------------------------------------
-----
>Pinus|PITA_000067928-RA_17_93
--CYIS-AGRDVKTGFVDHLYEALTGAGFRVLLDTHKMNRGDDIFASLQQAIEVSRILIPIFSHNYAQSAWCLREVSLIA
--------------------------------------------------------------------------------
-----
>Phaseolus|Phvul.005G084100.1.p_33_130
-DVFLNHRSMDTKKTVATLMYDHLKRHGFNPFLDNKTMKPGDKLFDKINRAVMECKIGVAVLSPRYTESYFCLHELALLF
GC----NKKVIPIFCDVKPSQLR---------------------------------------------------------
-----
>Pinus|PITA_000078851-RA_26_126
YDVFISHSAPDVKNNFASHLYRRLLDRGFRTFFDRREKQPGDRLDSRTGGVIATASVHIAIFSRRYAESKCCLDELLLIL
Q---S-KAAVIPVFYNVKPSDLR---------------------------------------------------------
-----
>Prunus|Prupe.8G046600.1.p_23_122
YDVYLSCSGDDMPRSFTDPLDVALTGQGIRTFR----FRNGGASNPPVLKAIENSRFSILVLSRKYAHSIRCLNELEKIV
ECRKEMGQAVLAVYFDVDPAE-----------------------------------------------------------
-----
>Prunus|Prupe.4G248700.1.p_22_94
------------------------RVKKIKTYI-DDILERGDEIAPALLEAIEKLKLSVIIFSKNYASSTWCLDELAHIL
GCKERFGQFVVYLFF-----------------------------------------------------------------
-----
>Amborella|ERN02715_2_166
-DVFLNF-SKDTGKGFTAHLHNALKQSGLSTFTQQQQ-QEGDNLPSDTQRAIENSQVFICIFSSNYPSCVSCLEELSFVV
R--LEG-RTILPVFYHVEPFHVGRQAGVFKAAFQDHENRYDGKRVERWRDSLKEVGKISGWDL-GD-GNEADLIDKVVEW
VL---
>Euryale|Ef5691_22_183
FDVFLSFRLGDGSSKFTEDLCKALKAHGLRT-CDKESREEFGCV-EQALRAMERSGIFIPIFSKGYADCRVCLMEVARMV
KL----KRLMLPVFYDIEPREVRNQRGSYESAFRKHEQDLDSKTVKKWRNALKETGEIKGYDVNE-DGKEHKLVQFIVKR
V----
>Pinus|PITA_000042549-RA_24_100
FHIFINHRGCDVKKTFAAHLYRRLTSHGLRVFLDRPELQAGKRIISQIEEAIQVASVQIAIFSENYANSKWCLDELR---
--------------------------------------------------------------------------------
-----
>Brachypodium|Bradi1g24377.1.p_53_151
YEVFINHRGVDTKRTVARLLYDRLAQAGLRGFLDNMSMRPGDRLEERIGSAIRECTVAVAIFSPSYCDSEYCLRELAMLV
ES----RKAIIPIFYDIKPSDLL---------------------------------------------------------
-----
>Panicum|Pahal.B01029.1_35_135
YDVFINHRGADTRHTLARQLYDRLLQSRVRPFLDNVSLRPGDRLVARIDEGISQCKVAVAIFSEGYLDSAFCLHELASLV
EA----RKVIVPIFYGVKPSG-----------------------------------------------------------
-----
>Panicum|Pahal.B04354.1_57_157
YDVFINHRGVDTKHNVARLLYDRLEHSRVRSFLDKKSMRPGDRLEERIDEGIRQCKVAVAIFSRRYFDSEFCLRELASIV
EA----RKLLIPIFYGIKPSEL----------------------------------------------------------
-----
>Eucalyptus|Eucgr.F01254.1.p_15_71
YGIFPNFRGEDKCKNFVDHLHDHLRRRGLVAFRDDQDLSRGKCIKPEIL-------------------------------
--------------------------------------------------------------------------------
-----
>Eucalyptus|Eucgr.F01254.1.p_72_167
----------------------------------------------------------------------RCLEEVAKAV
ECKDNEGL-VIPIFYEVNPSDIRKLRGNFGTTFAKIEEAYDDK-IKRWKDAVSKVASLARMELK--DGYETKFIQQVIGE
VENKL
>Pinus|PITA_000063483-RA_46_211
YDVFINHRGPDTKATFARPLHHHLLSHGFRAFLDEQELEAGFDFPSQIVRAIRAASVHVAVFSPRYTESTWCLNELLLMR
E---S-GCPIIPVFYKVSPAELR-----YGNPLHALEKRYNSATIQNWRNALSIVADISGFDLEKFHGEEIRMLDEVVES
V----
>Nymphaea|GWHPAAYW010363_5_115
--------------GFIAHLYDTSVTRGISTFIDNVNLEKGER-----------ARIFVPIISEGYADSKWCLGEITKMV
KCAVP-WRLIIPVFFGVEPSDFGNQKGSFLPALERHEEKL-KEEVSEWKNALRE--------------------------
-----
>Pinus|PITA_000012904-RA_27_144
--VFINHRGPDTKKTFASYLYRRLLIHGLRPFLDQEELEVGSNFPTQIVDTIRSASVHVAIFSPTYADSPWCLRELVLML
E---S-KAPTIPIFYNVDPAALRDTKGVYAVALNQLQK------------------------------------------
-----
>Ananas|Aco018706.1_44_140
-DVFINHRGVDTKRTVAELLYDRLAQHNVRSFLDNRTMEPGDKLFETINAAILQCKIGIAIFSPRYCESSFCLHELSMLV
ES----CKKLIPIFCDVKPSEL----------------------------------------------------------
-----
>Mimulus|Migut.M00862.1.p_34_131
-DVFINHRGTDTKRTVVSLLYDHFCRINLRPFLDNKNMKPGDRLFEKIDAAIKGCKIGLVIFSPRYCESYFCLHELALMT
EL----NKKTIPIFCDVKPSELK---------------------------------------------------------
-----
>Mimulus|Migut.M01171.1.p_32_145
-DVFINHRGVDTKRNVAGLLYHDLLGIGIRPFLDSKSMKPGDKLFDKIDVAIRECKVGVAVFSPMYCDSYFCLHELALMV
ES----KKKVVPIFCDVKPSELRVKTGDGSRSP---------EDLERF--------------------------------
-----
>Pinus|PITA_000007511-RA_6_115
-----TH----YKNTLASHLYFRLTSYGLKVFLDREELRQGEYFNSEIKGAIRAASVHVAIFSAGYADSTWCLNELLMML
E---S--AKIVPVFYQVKPADLR-KDSVYAQSLKKLGK------------------------------------------
-----
>Pinus|PITA_000050293-RA_20_119
YDVFINHRG-EVKKNFAGHLYRALLSGGFTPFLDQQDLEEGLPFPSQLEAVIRNASVYVAVFSPKYAESRWCLDELLLMQ
Q---S-GAPIIPVFYHINPADLR---------------------------------------------------------
-----
>Amborella|ERM98680_3_135
--VFLNYD-ADTGKSFTALLDKALTDCGISTTFTQQK-PP---PPRDTEKAIGECEVFIAVFSPNYAFSVSSLDNLSYVL
SLRR---RTILPVFYDVDPYHVRWQNGPFERAFEDHKNK----TMQGWRNALKEVADLSGW-------------------
-----
>Arabidopsis|AT5G45240.1_45_156
---------------------------------------------------------YLVILSRDYASSVLCLENLE--L
CCDDKKSYEVVPVFYGVSRSDVRQQSGPFSDAFTKLERSNPADHVTKWRRMFAKIAELKGHEYDEE-SEESEFVEEIVED
VYELL
>Pinus|PITA_000002404-RA_16_124
FDIFINHRGPDCKKPFATDLYNRLCKHGLRPFLDIEELREGEGLTCQIEGAIRTASVHIAIFSPRYAESVWCLKELVLML
K---S-KAPIIPVFYHVQPSELRQQTGLY--A------------------------------------------------
-----
>Pinus|PITA_000061022-RA_21_118
----------ATKKGLAGHIYRRLIVRELNVFLDQPELRRGENILHQIKEAIGTASVHVAIFSPTYAKSTWCLEELALMV
E---S-KSTIIPVFHDVDPSELRQGDGVE---------------------------------------------------
-----
>Sphagnum|Sphfalx0110s0001.1.p_8_169
FDVFLNHRGPDVKGGFASHLHQALQEAGCRPFLDKLALQKGQHGQKKIYEALGCASVHVAIFSEQYADSNYCLDELCAML
E---S-KKLIIPVFYDVSPSVLREPDGPYTKAL-KI--RRSASDVKKWKEALRMAAELNGFKLDDYNRDEAQLKIAIVSR
VRDHL
>Pinus|PITA_000080634-RA_11_133
YDVFLNHRGPDVKKTFASHLYRRLLSSGFR---------EGENITCQLEGAIATASVHVAIFSPRYEESKWCLDELLFML
K---L-GATIIPVFYHVNPSELRQNCGKYVEALRWLEKRYKPKTIKKWR-------------------------------
-----
>Pinus|PITA_000064922-RA_31_135
FDVFINFSASDVTNNFASHLYSRLLDRGFRAFFDRPEAQPEDSLDSRVERAIATASVHIPIFSPRYAESKCCLDELLLIL
K---S-KAPIIPVFYDVKPAKLRN--------------------------------------------------------
-----
>Pinus|PITA_000064922-RA_153_211
---------------------N---N-GV--YD----------------EAL-----------RR---------------
E-KK---R-------SCS------Q-----------------QTIADWRKALFDVSHVNGLELEAC--DEGELVDRVVQM
A----
>Pinus|PITA_000022205-RA_24_148
YDVFISHHGLDLKNTFSSYAYHRLVSHGL------EELWEGEWLLPQIEGAIRTAPAHIAIFSPRYAESKWCLDELSLIC
K---S-RATVILVFYNVKPSELR---GRYVQDISEHEKKYEPKRLEYWRKALKG--------------------------
-----
>Euryale|Ef93_16_178
FDVFFSFWQDNSLNGFVGCLYEALKERELRTFYGGPSGRKEERI-SDLLKAIEGSQIFIPIFSARYAACKFCLMEITKMV
GY----HRLILPVFYDVEPREVRNQKGPFDFIFRNHE---GEDRVKEWRDALRQAGEIKGYHITE-YGHEKKFIPLILKR
VLKEV
>Linum|Lus10019654_31_190
FDAFVCFAGDDTRHLFTSHLAGNLWDRKVKAFTDE-IFGRTINID-EILPLIGRTPVSVVLFSKNFAKSMFCLDEVVRIS
QHMERCGHRVLPVFYRVDPKDVSDDE-----------LPTASEEKERWLKALKYVAKHAG--HTTI-KDDYQLCMKIVND
VLKAL
>Pinus|PITA_000060551-RA_41_140
YDVFINHRG-EVKKNFAGHLYRALLSGGFTPFLDQKDLQEGLPFPSQLEAVIRNASVHVAVFSPKYAESRWCLDELLLMR
Q---S-GAPIIPVFYHINPADLR---------------------------------------------------------
-----
>Eucalyptus|Eucgr.E03360.1.p_79_179
YDVFINHRRIDTRRTVAGLLHDYLTRLDLRPFLDSRSMRPGDNLFDKIDSAILDCRIGVALFSPSYCDSYFCLHELALMM
ET----KKKVIPIFCDVKPSQLRAL-------------------------------------------------------
-----
>Persea|Pa5702_28_126
-DVFINHRGADTKRTVAGLLYDRLVHLNLRPFLDSMSMEPGDKLFPSLDWAIRNCKVGVAIFSPRYCESRFCLQELALLV
EA----KKKVIPIFCDVQPSELLK--------------------------------------------------------
-----
>Linum|Lus10008221_17_115
YDVFLCFR-GDTRNNFMSHLEQAMRAKKIRVFVDT-MLEVTQDIG-ELLRILERTAVSVVIFSSKFADSSWCLDEVYTIA
QSVANLGHRAIPVFYNVDWTTV----------------------------------------------------------
-----
>Eucalyptus|Eucgr.E02591.1.p_2_99
-------------------------------------------------KAIEESQIAIIVFSKDYASSWWCLEELVKII
DCKKERDLMVFPLFYK-------------------HESKYGKDEVKRWEKALSYASYLSGWPLKDGD--ESVFIQRIVTE
ISTHL
>Populus|Potri.011G008500.1_1_71
-----------------------------------------------------------------YAWSRWFLDELVKIM
ERKRTTGSIVLPVFYHVDPSEVKNQTGSFAAAFVEQEKRFKEERVNGWRIALKE--------------------------
-----
>Beta|KMT04325_33_129
-DIFINHRGTDTKRTIAGLLYQHLSSLGYQPFLDSKSMKPGDKLFEKIDIAVRNCRVGLAVFSPRYCESYFCLHELALMM
EC----KKKIVPIFCDLKPSEL----------------------------------------------------------
-----
>Pinus|PITA_000015260-RA_64_231
-DVFINHRGPDVNKTLARHLYLRLRLHGIRVFLDRPELYEGGNFSSEIDAAIRTASVHVAIFSHTYATLTSCLNELFLML
D---S-KAPIIPVFYGVKPDDICQKDGVYAQDRCNLETRYDSTSIQTWRDALSRVAEIRGFDLDAYNGDEGELLDQVVEC
VL---
>Arabidopsis|AT3G51560.1_6_159
-DVYISFRSEDVRYSFVSHLCAAFRRRGISSFINGSDSE--SN-G--F-SKLETSRASVVVFSEKYSSSKSCMEELVKVS
ERRRKNCLAVVPVFYPVTKSFMKKQIWNL-------GDVRSD-----WPSALLETVDLPGHELYDT-S-DSDFVEEIVAD
VREKL
>Pinus|PITA_000086527-RA_16_115
FDIFINHRGPDCKKPFATDLYDRLCKHGLRPFLDIEELREGDGLTCQIEGAIRTASVHIAIFSPRYAESVWCLKELVLML
K---S-KEPIIPVFYHVQPSELR---------------------------------------------------------
-----
>Nymphaea|GWHPAAYW020645_23_112
YQVFLSFRGVDTRQGFTWNLYN---DAGIKTFMDEKDIEVEEEIDERLLKAIDDSKYCVVILSSRYADFKACLIELAAMF
RL----KKEIIPVFF-----------------------------------------------------------------
-----
>Cinnamomum|Cm12670_27_129
-DVFINHRGVDTKRTVAGLLYDRLLQHDLHPFLDNKSMEPGDKLFDSITSAIKRCKVGIAVFSPRYCESYFCLLELARLV
EA----KKKVVPIFCDVKPSELQLLEHE----------------------------------------------------
-----
>Pinus|PITA_000085359-RA_3_168
YDVFINHRGPDTKATFASPLYRRLLSHAFRPFLDEQELEEGFDFPSQLVGAIRAASVHVAIFLPKYTESTWCLNELLLMR
E---S-GCPIIPVFYKVSPAELR-----YGNPLHALEKRYDSATIKNWRNALSIVADISGFDLEKFHGEEIRMLDEVVES
V----
>Pinus|PITA_000019455-RA_30_129
YDVFISHRGPYVKTTLATDIFRCLRKHDLPVFLDRWKMQLGENITAQIESAIQTASIHIAIFSPNYVGSKWYLNELLLMI
------GSVILPVFYGVKPSKLR---------------------------------------------------------
-----
>Amaranthus|AHYPO_004168-RA_33_131
-DIFINHRGTDTKRTIAGLLYHHLSGLGYHPFLDSKSMKPGDNLFKKIVPGIRNCKIGVAVFSQRYCESYFCLHELALMM
EF----KKKILPIFWDVKPSELRI--------------------------------------------------------
-----
>Nymphaea|GWHPAAYW010360_5_116
--------------GFVAHLYDTSVTRGISTFIDNVNLEKGER-----------GRMFVPIISEGYADSEWCLGEITKMV
KCAEP-WRLIIPVFFGVEPSDFGNQKGPFLPAFERHEEKL-KEEVSDWKNALRE--------------------------
-----
>Nymphaea|GWHPAAYW011603_428_559
----FRY--EDIPTKFINNLYKALQQHGICIFKDA-E-SKG--E-EYLLNCIERSAICIPIFSKRFPQSKWHLKSVAKMV
E-FR---KFIIPVYFQVRPLDIRDQKEEFGTYFSRHERR---EIVEDWRKALEVVRRCH-HQF-----------------
-----
>Pinus|PITA_000020602-RA_173_266
-----NY---------------------LQIFLDDQELIEGYNITPQLEAAIRGASVQVAIFSPTYAKSEWCLNELVLML
K---S-GSTVLPVFYRVEPYVLR-DKGVYGEALQKLQK------------------------------------------
-----
>Phaseolus|Phvul.010G024100.2.p_43_155
----------------------------------------------------NLCRVAIVVFTKFYSQSAWCLHQLQQII
KWHETYCRHVLPVYYEIQPSDVRLQKGDFGKAFTAHQT-FSQEGMSRWSHALIKAANLFGWDESNY-RSDAELVHKIVKT
V----
>Persea|Pa4273_7_110
-DVFINHRGVDTKRTVAGLLYDRLLQHDLHPFLDNKSMEPGDKLFDSIGSAIKRCKVGIAVFSPRYCESYFCLLELARLV
EA----KKKVVPIFCDVKPSELQLLEHKK---------------------------------------------------
-----
>Pinus|PITA_000069501-RA_105_274
--------GPDVKKTLARHLYHHLRLHGIRVFWDQPELYEGGNFSLEIDTAIRTASVHVAIFSRTYAASTSCLNELFLML
E---S-KAPIILVFYGVKPDDLCQKDGVYAQDLCNLETRYDSTSIQTWRDALSRVAEIRGFNLDAYNGDEQELLDQVVEC
MLKQV
>Cinnamomum|Cm16235_121_218
-DVFINHRGADTKQTVAGLLYDRLVHLNLRPFLDSMSMEPGDKLFPSLDWAIRNCKVGVAIFSPRYCESRFCLRELALLV
EA----KKKVIPIFCDVQPSELL---------------------------------------------------------
-----
>Populus|Potri.T068800.1_41_111
--------------------------------------------------------------TEAYDSSRWCLDELVMIM
ERKSNTDCIILPVFYDMDPSEVRNQTGSFAAAFMDHEKHFKKEQVNGWRIA-----------------------------
-----
>Pinus|PITA_000008529-RA_43_162
YDVFINHRG-EVKKTFAGHLYRALLSRGLRPFLDQQDLQEGLPFPSQLSSVIGSASIHVAVFSPKYAESPWCLDELLLML
G---S-GAPIIPVFYHVHPAELRDKNGAYAHSLHELQK------------------------------------------
-----
>Pinus|PITA_000060889-RA_22_103
YEVFLNHRKRDVKKTFASHLYLCLLSYGLQVFLDQPELQHGEKIDHQIEGAIATTSVHVAIFSPGYAESRWCLDELVLML
K---S---------------------------------------------------------------------------
-----
>Phaseolus|Phvul.006G188800.1.p_18_115
-DVFINHRGIDTKRNVAGLLYDNLTRMGVRSFLDSMNMKPGDRLFHNIDRGILGCKVGVAVFSPRYCDSHFCLHELALLM
ES----NKRVVPIFYDVKPSELR---------------------------------------------------------
-----
>Solanum|Solyc02g078680.1.1_34_131
-DIFINHRGIDTKQNVAGLLYEHIKNLGLRPFLDSKNMKPGDKLFDKIDPAIRHCKIGVAIFSPQYCDSYFCLHELSLMM
ES----KKKIIPVFCDVKPSEL----------------------------------------------------------
-----
>Pinus|PITA_000059456-RA_65_183
YNVFINHRGIDVKNTFISHLEKRLREHALWSFLNRPELEIGHNINAQIEAVIRVASLHIAIFSQTYVELTWCLDELALML
K---F-GAPIVPIFFNVESSKVR-KKEAYAEALKKLQN------------------------------------------
-----
>Nymphaea|GWHPAAYW008755_43_208
FDVFLSFEEEESRLSFICSLCDALEHHRLRAFI---PIRTTGKM-EEVMGALKSSKVFLPIFSKRYADSKPCLAQVAKMV
E-----KRLLLPVFYNVEPRQVRNQRGSFETAFRKHQEELDQGRVERWKAALSEAGEIKGFDVTD-EGKEQKLIPFIIKR
I----
>Pinus|PITA_000029290-RA_285_452
------ARSSVLYKTFARSLYLRLLENGVRAFLDEKEMQQGYDFPSQIKQAISTASVHVAILSRGYAESNWCLDELVQML
Q---T-GAPTIPVFYGVPPYEVRKTSDPQTQEEKPR----DYSIIENWRNAISQVAQNNGFDMEERNGEEVELLDKVVKR
LLDIL
>Daucus|DCAR_013085_39_137
-DVFINHRSIDTKRSISSLLYDHLRWLGIRAFLDNKNMKPGDKLFEKINGGIMSCKVGVLVFSPTYCESYFCLHELALMM
ES----GKKVIPIFCDVKPSELRV--------------------------------------------------------
-----
>Pinus|PITA_000075001-RA_36_175
----------------------------------DYELEKGDYIDPQIENVIRTASIHIVIFSPKYVESKWCLDEMLLTL
K---S-GDTIFPIFYKVEISKVRK---QYAKALSDHEKRYDHQIFENWRISLNKASLINDFELKADNEDEDKLLEEVVKC
VLKKR
>Eucalyptus|Eucgr.C00428.1.p_28_97
YDVFLSFRGPDSRKGFTSHLYQRLQEARVRVFRDDDELPLGEEIGPQLFQAIDNSKISTPILSECYASSK----------
--------------------------------------------------------------------------------
-----
>Sphagnum|Sphfalx0434s0002.1.p_8_105
FDVFLNHRGPDVKGSFAAHLHQALQEAGCRPFLDKPDLEKGQPGQKKIYEALQCASVHVAIFSKHYADSDYCLDELCAML
E---S-KKLIIPVFYDVSPSVL----------------------------------------------------------
-----
>Musa|GSMUA_Achr9P24500_001_45_161
-DVFISHRGTDTKMTLAGLLYDRLVHHNVHPFLDNRTMEPGDKLYECIDAGILQCKVGVVIFSPRYCDSFFCLHELAMMV
EA----KKKLIPVFCDVKPSELSVLDAES-HSP---------ENLKRYSKAL----------------------------
-----
>Nymphaea|GWHPAAYW011100_35_109
FEVFFSFRGEDTRMCFIGYPYEGLRERGISNFMDSGKLEKGEDI-KKLFEYIERSKIFVLILSKCFVELKWCLKEE----
--------------------------------------------------------------------------------
-----
>Nymphaea|GWHPAAYW011100_116_170
---------------------------GVVT-----S---G---------------------------------------
---------------------IRSQ--NFKSAIKDRNKK-YQVEVRKWRIALKKVGNLSGFNLKDI--N-----------
-----
>Populus|Potri.T129200.1_397_535
-DLFLSFRGADTSNDFT-HLNTALALRVIIPDDKELEKVTA--IS-RLLEAIEESGLLIIIFARDCASLPWCFDELVKIV
GFIDEMSDTVFPVSYHVEQSKIDDQTESYTIFFDKNEER-NEEKVQRWMNIFSEV---------EISG------------
-----
>Prunus|Prupe.2G126500.1.p_45_102
YHVFLSFRGQDTRKTFTDHLYTALVNAGFRTFRDDDEVERGEAIKPELQKAIKHSRTS----------------------
--------------------------------------------------------------------------------
-----
>Linum|Lus10029927_19_85
YDVFVSFRGPHVRYRFLGHLFSAFKTKKVRPFKDDVDLTRGENRKEGIQRGIEKSSIYVVVLTENYA-------------
--------------------------------------------------------------------------------
-----
>Zea|Zm00001d007761_P001_68_179
YDVFINHRGADTRHTVARLLHDRLLQSRVRTFLDSVSMRPGDRLVERINQGMGQCKVAVAIFSERYLDSEFCLHELAALV
EA----RKAIVPIFYGVKPSALV-----LPQAVVDH-A------------------------------------------
-----
>Pinus|PITA_000072378-RA_16_124
YNIFLNHRGMYVVNTLASQLYYHLRDRELQVFFDQEESQKGNRMKSEIENTIKVTSIHIIIFSTGHAESVWCMAEHVLIV
Q---S-DSITIPIFYDVKSRDIW----------RGH-G-------------MNKV-------------------------
-----
>Pinus|PITA_000046281-RA_22_131
YDVFISHRGPDVKSTFAAHLYRRLLDHGLQV---------ARPIPPQIHAAIKVASVHIAIFSPGYADSKWCLAELVLML
E---S-KATVLPVFYKVEPYELR-KDGAYAEALRRHEK------------------------------------------
-----
>Populus|Potri.T154100.1_2_106
HVVFFSFRGEHTSNNFT-HLYPALVQRGIIREDRELEYLRV--IS-SLLRDIKESGLSIIIFARDYACSPWWFDELVKIV
GFMKKMSDTVFPVSYNVEQSRVDA--------------------------------------------------------
-----
>Eucalyptus|Eucgr.K00815.1.p_64_158
---------------------------------------------------------------------KWCLRELTCMV
QCTCQFGKEILSIFYDVDPSDVKLETELYKSALSKHEEDLGCTEVKPWKEALTTVSRIGGWYLKD--KGQGTVIKDIIQN
ISQKI
>Pinus|PITA_000008528-RA_236_354
YDVFINHRG-EVKKTFAGHLYRALLSRGLRPFLDQQDLQEGLPFPSQLSSVIGSASIHVAIFSPKYAESRWCLDELLLML
G---S-GAPIIPVFYHVHPAELRDKNGAYARSLHELQK------------------------------------------
-----
>Pinus|PITA_000083104-RA_144_310
YDVFVNYPGPAVKKEFGTPLCRRLISHGLRVFM-S-ELDVGHNVASRIEAAIGVASVHVAIFSQNYAQSKGSLDELVLML
E---S-ERTIVPVFYGVKPSDLR-NDGAFAEALRNHEKRTSVNTIQIWRNALSRTANISGFSLDACNGDQNKLLDMVVQT
VLRKV
>Solanum|Solyc11g013750.1.1_12_145
-----SYRAEDTATAFTDHLYTALIQAGIQTFKQGID---------------RNWKVSVIILTEGYALCQSCLEQLNVIL
KGKEKLDRSILPVFYDVDPSDIRKHKGKIGEALGLHEQS-GKESVERWRQALAEIADFGGMVLQNQDGGD----------
-----
>Prunus|Prupe.8G185200.1.p_9_94
--------------------------------------------------------------------------------
----SNSHVVLPVFYDVDPSQVRKQTGSFATAFARHEM--RHSTTKRWRAALTEVANVAGMVLQNEDGHEAKFIQKIVKV
IEDRL
>Prunus|Prupe.8G185200.1.p_287_341
----YKEKKVNC-GGLPVALK-TLSSSGQSVW----K--SA--L-EKL-EAI----------------------------
-----------P---K------------------------D-E----IIKKLRV--------------------------
-----
>Picea|MA_325615g0010_46_169
FYVFINHRCPDVKRSLGTDLCQCLSEHELRVFLEQEELQEGESISAQMKSVIRTVSVHIANFTPRYADSKWCLDELVLMM
K---S-ISTIILVFYRDKPSELRRKNGVYARSLCLFEK------------------------------------------
-----
>Populus|Potri.013G098600.1_449_596
HDVFFSFRGEHTSNNFT-HLYTALVQRGIIRGDTELEYLRV--IS-SLLRDIKESGLSIIIFARDYACSAWWFDELVKIV
GFMKKMSDTVFPVSYNVEQSRVDAQAESYTIVFDKDEES-DMEKVRRWMDILTEV---------AISGSESSK-------
-----
>Pinus|PITA_000033738-RA_24_175
YDVFMSHCGSDLKNTFACHPYHHLVSHALRPFFDREELWEG-----------ETTTVHITIFSPQYAELKWCLDEISLIC
K---S-GATVIPIFYNVKPSELR---GRYVQYITEHEKRYEPKRLEDWRKTLKGVSEISGFELETYNGDEEKLLDDLVKY
VLKKV
>Sphagnum|Sphfalx0000s0731.1.p_8_105
FDVFLNHRGPDVKGGFASHLHQALQEAGCRPFLDKPALEKGQHGQKKIYEALGCASVHVAIFSEHYADSDYCLDELCAML
E---S-KKLIIPVFYDVSPSVL----------------------------------------------------------
-----
>Prunus|Prupe.4G041100.1.p_28_125
-DVFINHRGIDTKRTVAGLLFYHFSRLRLHPFLDSKNMKPGDKLFDEIDAAIRKCKVGLAVFSPQYCESYFCLHELALLM
ES----KKRVIPVFCNVKPSQLR---------------------------------------------------------
-----
>Pinus|PITA_000029462-RA_78_176
YEVFLNHRGPDVKKGLTTHIYHCLKELRLV-----KELQGGEKLDPQIEGAIRIASFHVAIFSPTYAQSRWCLHELVQML
K---S-GSTIIPVFYKVELADLR---------------------------------------------------------
-----
>Pinus|PITA_000068427-RA_2_83
--------------------------------------EKGEELTPQINGAIRASSVNIAIFSPEYFQSRWCLNELLLML
E---C-KSTILPMFFHVKPSVLREEKG----------------------------------------NDESKLLTVV---
-----
>Nymphaea|GWHPAAYW011605_642_804
FDVLVSF--VDIVPNFVDSLCKALQAHGILIFNDD-E-SKG-KV-EEMLKRINKLPICIPIFSKCFSQSKWCLSSVAKMV
E-YK---KLILPVYFQVAPLDIGRQRGDFGTYFSKHEKR---EIVEGWRKALEVVTQCN-HQLYETKRYE-EIISIIRDR
ISSML
>Euryale|Ef38106_2_106
----------------------------------------------------------VVMFSKRYAQSRWCLKELTRSV
ES----GKEIVPVFFGVEPSDVRNQGGSFKSAFQEHENKLDQTEVKKWRQALKIVGNLSGFNLED-NGDEAELKRAIIER
ISSIV
>Eucalyptus|Eucgr.D00663.1.p_33_127
-DVFINHRGIDTKRNVSGLLFHYFSVHNLRPFLDSKNMRPGDSLYQKINEAICGCKVGVAVFSPNYCESPYCLHELAVLM
EN----KKRVIPIFCDVKPS------------------------------------------------------------
-----
>Phaseolus|Phvul.011G149200.1.p_36_133
-DVFINHRSLDTKTTVAAPIYDHLRRHGFQPFLDNKTLKPGDKLFDKINSTILECKLGLALISPRYCDSYFCLHELALLM
EC----KKKVIPLFVDIKPSQLR---------------------------------------------------------
-----
>Linum|Lus10011216_23_121
-DVFINHRGIDTKRTISGLLYDRLARSRISPFLDSKNMKPGDLLFDNINAAIRVCKVGVAVFSPRYCDSYFCLHELAMLM
EN----KKRVIPIFCDVKPSEL----------------------------------------------------------
-----
>Phaseolus|Phvul.010G027900.1.p_8_126
-------------------------------------------------RAIAASKIAIIVFSKSYPLSTCCLLQLEKII
ECHETFGQIFLPIFYEIDPLDVRYQKDDFGKALA-HKS-YSEQALSRWSRALTTAAGISGLDVRDF-RHDAELVEKVVFR
I---L
>Eucalyptus|Eucgr.D00736.1.p_22_164
HEVVLSFRGEDT-EHLADPLFTGLTAAGISVYTER-NL--GDQIDPKLIEAIGQSKISIPIIS-SYASSKSCLMVLAKML
DFMDTTNHAIIPIFYGLNPS------------FPDHKKR-S-DLVHPWKSALHRIGQLKGYRV-----DDSRLIPEI---
-----
>Euryale|Ef9860_13_153
FDVFLSFREGDLINGFIEGLCAALEQRAVRASFGKDLDDAVDQKAGAALRAIEASEVFLPIFSRGFADSKLCLMQVAEMV
ER----GRLILPVFYDVEPRHVRNQKGPFGTAFRKHEK--DEKMVERWRGALRAVGEIKGY-------------------
-----
>Linum|Lus10018470_23_121
-DVFINHRGIDTKRTISGLLYDRLAGSRIIPFLDSKNMKPGDRLFDNINAAIQGCKVGVAVFSPRYCDSYFCLHELAMLM
ES----KKRVIPIFCDMKPSEL----------------------------------------------------------
-----
>Eucalyptus|Eucgr.H01621.1.p_12_68
YDVFLSFRGIDVRNNFLSHLYTALDQSGFFTYIDSEELRKGEQISPALMKAIEESE------------------------
--------------------------------------------------------------------------------
-----
>Eucalyptus|Eucgr.H01621.1.p_80_138
--------------------------------------------------------------------------------
--------------------------------MVEHESKKDSEKVERWKTALLDAGRLSGWDL-NN-GDEAEVIKRIVKE
ISRQL
>Eucalyptus|Eucgr.D00662.1.p_35_183
--VFINHRGVETKRNIASLLYDFLTLLDLRPFLDRKSMKPGDKLFDEINGAIYGCKVGVAVFSPRYCESWFCLQELALLM
ET----KKKVIPIFCDVKPSQLHVVDEVT-HSA---------GDLQRYRHALEEAKNTVGLSFCS-KGDWSKLLRDVSDA
VVQNL
>Nicotiana|NbD017979.1_35_132
-DVFINHRGIDTKRNVAGLLYEHIKNLGLQPFLDSKNMKPGDKLFDKIDPAIRNCKIGMAIFSPQYRDSYFCLHELSLMM
ES----KKRVIPVFCDVKPSEL----------------------------------------------------------
-----
>Nymphaea|GWHPAAYW011606_367_491
--VLFRY--EDIDTKFINNLYKALQQHGIRIFKDE-DVSKG----GELLTYIERSAICIPIFSKGFSQSKSHLNSVAKMV
N-SR---KFIIPVYFQVHPLDIRDQKGEFGTYFDENEQR---EIVEDWRKTLEV--------------------------
-----
>Nymphaea|GWHPAAYW015891_140_225
----------------------------------------GEKI-HELLKYIEKSKIFVPIISRGYAESQWCLLEVTQRV
KT----GRLIIPVFFDVEPSAIKNQSGPFEDAFREHTKNVSE----EWRDSLR---------------------------
-----
>Euryale|Ef516_14_171
FDIFLSSTGGA----FAASLYDGLSRSGVRTFMEE-EATLGQD---RPSEAMDGSDVFIPILSESYSRSRRCLRDLAKMV
AS----GRVILPVFLDVDPSDVRRQRGPLERAFREHDRAVEKEAVTGWREAMTAVGEIKGYHLTD-RRDDTKFIQLIVRE
ALRKL
>Nymphaea|GWHPAAYW010749_54_172
------------------------------------------------ANAIEASSVCIPIFCSSYAYSRRCLRELSEFV
AR----KKIILPVFYGVDPSDVRRQRGPFEPAFRDHKLRLDGRTVEGWREAMEEVGEIVGYVVADVDGDKAKLIQLIVKR
VLRAM
>Pinus|PITA_000085639-RA_45_108
------------------------------------------NLNPQIEGAIQKSSVHVAIFSPTYAQSRWCLHELVHML
K---S-GSTIILVFYKVEPTDLQR--------------------------------------------------------
-----
>Vitis|GSVIVT01026094001_5_86
--------------------------------------------------------------------------------
---------ALPVFYNVNPSHVKKQTGSFAEAFAKHEQENREKKVVKWREALTEVATISGWDSRD--RHESKLIEEIVRD
IWNKL
>Phaseolus|Phvul.010G055100.1.p_51_132
--------------------------------------------------------------------------------
-------VVIIPIFYDVEPSVVRKQSGCYEKAFTEYEKRLREDEVQRWRQALTQVANISGWDIRN--KSQCEQIKEIVQK
IIKIL
>Pinus|PITA_000002372-RA_183_293
--------------------------HGLRVFLDKNEIHMGDTISNEIHTAIQSFYVDIIFFSECHAESWLCLEELCWIL
K---SYNRKVIPVFCGIQPIELR-ESGYYKNVFDKHRKRVSTEEIEKWKKTLCQ--------------------------
-----
>Nymphaea|GWHPAAYW011500_822_897
YDVFLSFKGSDTRKSFTGLLYEALQNQGITTFIDNEELKRGKKV-EDVLGNIERSKIFVPIFSKSYAD----LRDVVELV
--------------------------------------------------------------------------------
-----
>Populus|Potri.013G099000.1_16_76
YDLFPSFTGKDTRDDFTSHLYDAVYNR-VETFLAN-ELEKGEEITPVLPRTIEESRILIIIF------------------
--------------------------------------------------------------------------------
-----
>Linum|Lus10004075_16_74
YDVFLSFSGDKMRTGFARKVFRALTEKNIKTFMDT-EYEKTESIT-ELVSIVKDSQMSV---------------------
---------VL---------------------------------------------------------------------
-----
>Linum|Lus10004075_68_155
------------------------------------------------------SQMSV---------------------
---------VLPVFYKVDPSDVTDDTGSFAAAIDRLEGRS--DVKREWRHALRVIADKAGLCYPSD-REKDILIEVIVDN
VNELL
>Pinus|PITA_000059067-RA_83_214
---------ID--------LE-EL-----R------E---GE-LHPQIEGTIRTTPAHIIIFSPPYAESKWCLHELSLIW
K---S-GATIIPVFYNVEPSELR---GRYVQALTVHEKKYDPGTLEDWRKVLKDISEISSFELETYNGDKGKLLDDLVKC
ILKKV
>Euryale|Ef4854_70_187
------------------TL-----------------------------QHVEASQVFVPIISESYADSGWRLSELAKMV
TS--ACGRVILPVFFGVDPSDVRRQRGPFEVAFRRLEDMVEKESVSEWRAAMRTVGEIVGYVVDREDRNAAKLVQVIVKR
V----
>Pinus|PITA_000043080-RA_9_113
-----------------------------------NELKRGYDFPPQIKQAVSNASVHVAILSRRYAESNWCLDELVQML
Q---T-GAPIIPIFYGFPPSEVRHEKGKYAQDLENLAKRYGSKRIKKWRNALS---------------------------
-----
>Populus|Potri.013G097600.1_30_124
----------------------------------------A--IS-RLFEAIEESVLSIIIFSRDCVSLPWCFEELVKIV
GFMDEMSDTVFPVSYDVEESKIDDQTESYTIVFDKNEER-NKEKVQRWMNILSA--------------------------
-----
>Pinus|PITA_000068041-RA_44_176
----------------------------IGVFLDKPELEEGCTFPSQIEAAIQSAAIHIAVFSPTYASSQWCLDELIDMI
R---T-GATILPVFYNVEPWELR-KDGRYAEALGKHQKRYDSETIQKWREALSTAANISGFELKQFNGDEGELLEAVVLR
V----
>Eucalyptus|Eucgr.G00368.1.p_2_114
---------------------------------------------PKIFEVIKHSEICIPIFSKDFASSKSCLNEVEKMV
ECERT----IMPIFYDASPTVVGDQQESYQQSFCNHAKVSPA-TLNNWKEALRSVSRKRGWELEKFQG-DHQLVKEVVST
V----
>Populus|Potri.011G046800.1_32_128
[truncated: 70,856 more chars]
