# Supplementary material for: Variation in plant Toll/Interleukin-1 receptor domain protein dependence on ENHANCED DISEASE SUSCEPTIBILITY 1
Source: Plant Physiol. 2022 Oct 13;191(1):626–42. doi: 10.1093/plphys/kiac480 (PMC9806590; doi:10.1093/plphys/kiac480)
Supplement: kiac480_Supplementary_Data [file kiac480_supplementary_data.zip › kiac480_Supplementary_Data/SupplementalFileS3_V1_20211114.fasta]

>Nymphaea|GWHPAAYW011443_1_63
--------------------------------------------------------------------------------
-------------------------TGPFEAAFRKHEEDDKVEEETVKKWREALSIAAGFSGYESEKGHEAPLVEKIVRM
VVEEI
>Nymphaea|GWHPAAYW011443_776_949
YDVFLSFRGMDTRTTFTDHLYHSLKRVA-TVFRDSEGLERGKEMS-ELFGVIERSEIFIPIFSGNYADSKWCLQEIERIV
KVAVERRRLILPVFYRTEPTHVRHQTGPFEAPFRKHEEDDKVEEETVKKWREALSIAAGFSGYESEKGHEAPLVEMIVRR
VVEEL
>Nymphaea|GWHPAAYW011443_1422_1612
YDVFLSFRGMDTRKTFTDHLYHSLKRVA-TVFRDSEGLERGKEIS-DLYGVIERSEIFIPIFSGNYADSKWCLQEIDRIV
KVAVERRRLILPVFYRTEPTHVRNQTGPFEAAFRKHEEDDKVEEETVKKWREALSKAAGFSGYESEKGHEASLIEMIVGR
VVEEL
>Nymphaea|GWHPAAYW011443_2370_2549
YDVFLSFRGMDTRKTFTDHLYHSLKRVA-TVFRDSEGLERGKEIS-ELFGVIERSEIFIPIFSGNYADSKWCLLEIQRIV
KVAVERGRLILPVFYRTEPTHVRNQTGPFEAAFQKYEEDDKVEEETVKKWRKALSIAAGFSGYESEKGHEAPLIEMIVRR
VVEEL
>Nymphaea|GWHPAAYW011443_3343_3488
YHVFLSFCGEDTRRGFTDHLYQELSRSGIHAFRDSEGLEKGKNIE-ELFGVIERSEIFIPILSNNYAHSTWCLKEIEKIV
RVVGE-NVRILPVFHKIEPKHVRHQTGPFGAAFKMHRKSRQVEVQTLNEWREALRKVADRSGYESE--------------
-----
>Nymphaea|GWHPAAYW011443_3934_4067
------FRQIDTGKTFADHLYHALRQSGVRVFRDSKVLEERKEIG-RLFDVIERSRIFVVVFSLNYARSTWCLTENEKIV
WVAREAGRLILPVFYRIDPTDVCQQTEPFTGAVLEHEKDMGVNDETVKEWREALRKASK---------------------
-----
>Nicotiana|NbD031987.1_17_191
YDVFLSFRGEDVRKTFVDHLYVALQQKGIHTFKDDENLEKGNSISPHLMRAIEESRIALIIFSRNYANSTWCLDELVKIM
ECKKLNGQIVFPVFYDVDPSIVSKQKSSFGEAFSSHEAL---GCFKLQKWRAALEEAANLSGCDLPNGHEAKVIKQIVED
ILAKL
>Nicotiana|NbD031987.1_798_973
YDVFLSFRGKDVGKTFVDHLYVALQQKGIHTFKDDEKLERGNSISPHLMRAIEESCIALIIFSKNYANSTWCLDELVKIM
ECKNL---IVLPVFYDVDPSTVRKQKSSFGEAFRTHEAR---GCFKLQKWRAALVEAANLSGWDLPNAHEARVIEQIVED
IMAKL
>Arabidopsis|AT3G25510.1_52_185
HQVFPSFHGADVRKTFLSHVLEAFRGKGIDPFID-NSIERSKSIGPELVEAIRGSRIAIVLLSRNYASSSWCMNELVEIM
KCKEDLGQIVITIFYEVDPTHIKKQTGDFGKVFKETCKG--KTKEEIKRWRKALEG------------------------
-----
>Arabidopsis|AT3G25510.1_1262_1426
------------DDSFNEALMKEFQRKGITPFND-NEIKRGESISPELVLAIRGSRIALILLSRNYASSSWCLDELAEII
KCREEFGQTVMVVFYKVDPSDIKKLTGDFGSVFRKTCAG--KTNEDTRRWIQALAKVATLAGYVSNNDNEAVMIEKIATD
ISNKL
>Solanum|Solyc11g011090.1.1_33_199
YDVFLNFCGGDTRKNFTSHLYKALTNRGISAFLDEETLEHGDSISEQIVKVIEESQVAVVIFSKNYAKSKWCLNELVKIM
ECKEKNGQLVIPVFYDVDPSEVRYIRGTFAEAFAKHNIRYKDEIHKVIKWMVAASNASYLEGCDIRERIESDCILDLVNE
ISSK-
>Solanum|Solyc11g011090.1.1_1137_1310
YDVFLSFRGEDTRRTFMSHLYQGLKNRGIFTFQGDERLELGDSI-QELLKGIEESQVALIVFSKNYATSVWCLNELVKIM
ECKEENGQTVIPVFYDVDPSHVRNQRESLEEAFAKHESMYKDDMQKVKRWRNALTAAADLKGYDIRDGIESENIQQIVDH
ISFKL
>Prunus|Prupe.8G120100.1.p_25_190
---FRRRRAEDTRNGFTEHLYSELLQKEIITYIDDEVRSGDEEISQDFLQAIERSRISIIVFSENYASSVWCLEGLVKIL
ECKESKQQIVVPIFYKVMPSHVRNQEGSFGEAFASHETKFKDDMEKVLRWRRALVKAANLCWWSFLRGDEPKFVHKMAEE
VSVQL
>Prunus|Prupe.8G120100.1.p_221_387
YDVFLSSRPADTYYSFTNRLCSNLQQMGIKTLMDD-DLRTGDGTSPTFLKEIEKSKISIIIFSENYASSPWCLDELVKIL
ECKKTQQQIVLPIFYKVDPSDVRKQTDNFGDALFNHERKFNDDTEKVLRWRAALREAVVLPGFHLF-GHVSQLIHRVYEH
ISQLL
>Phaseolus|Phvul.004G140500.1.p_12_174
YDVFLSF-SWDTRNGFAGHLYKALARRKIHTFIDNMELPKGYPIITTLLKAIQGSRIAIVVLSHYYATSYYCLEELATML
HCR-TKGLLVIPVFYKVRPSDVRNQKGSYEKALSKLQERFR-DEEKLQKWKMALCQVANLSGYHFEDGYEHKFIERIVEH
VYHK-
>Phaseolus|Phvul.004G140500.1.p_427_594
YDVFLSFRGSDTRYGFTGYLYKALHDSGIHTFIDDENLKRGEQITPTIVKAIEESRIAITVLSVNYASSTCCLDELATIL
HYLKRKKLLVLPVFYYVDPTQVQLQKGSFGEAFTKHEERLKHNMKKLMKWKMALHQVANLFRFHIEHRFEYEFIEEIVDW
VSRKI
>Nicotiana|NbD017177.1_12_188
YDTFLSFRGEDTRDNFVEPLRKRLEETGISAFKDDVSVERGKPISAQLFKVIESSRYAVIVFSENYASSTWCLEELTKII
ECAETKGQKVLLVFYNVEPSDVRMQSNSFARALVQLEADLQEQDTDLQRWKDALCKAPNFAGPDARKGDEEKCIELIVKE
IYHCE
>Nicotiana|NbD017177.1_549_714
YDVFLSFRGEDTRRTFTTQLHACLEDNGIYTFKDDMELVRGRDIATGMLRSIQESRIAIIIFSENYVASKWCLEELIQIM
ECVDNEGTTVFPVFLDVEPSDVRKQKNGVAEAFARCKTS--SGFEKVLRWKEALQNAANIAGWHVPKG-EAKCIKHIVNQ
VAW--
>Nymphaea|GWHPAAYW007343_118_280
FEVFISFKWQDTANGFCWQLHEALKQKDVGAFLDDEMLNPRDMSE-KASEAMNKAEVFIPIFSKGYAGSRSCLDEMAKIV
EC----KKLMLPVFYDIEPREVRNQKGPFEAAFKRYEQDDGLDKKKVKAWRDALKEAGEIKGYDVKTGQERKLIQLIVKR
VI---
>Nymphaea|GWHPAAYW007343_1393_1560
FEVFISFRWQDTANGFSWQLHEALKHRDIRAFLDADMLKTGNMME-TASKAMNRAEVFIPIFSRGYAESTSCLEEIAKMV
EC----KKLMLPVFYDVEPRDVRNQKGPFEAAFKRYEKDEGLDKKKLKAWRDALKETGEFKGYDVQNGQEGKFIHLIVKR
VLDRS
>Nymphaea|GWHPAAYW007343_2579_2741
FDVFLSFRGQDTRNGFTGHLYQALLEKGVTVFIDDQTLEKGEKVE-ELFRFIERSRIFVPIFSRGYADSVWCLQEIAKIV
EC----GRSILPVFFHVEPSEVQNQRGPFRPAFESHEKNEGLKEEDVSKWKDALRKVGEISGFNLKDWHEANLIKKIVNR
VLKEV
>Phaseolus|Phvul.008G265900.1.p_7_150
YDVYLNLRGK-THYGFGGNLRKALRDKGFKAFMSDDGMQSGSQVSPSLLRAIEQSRISVVVFSRDYARYTGCLEELVKIV
ECKENRNQLVFPIFYKIKPYNVRGLKKSYCEAFARHDKKYGKNSEKVQKWRNALSQVANLHGLVA---------------
-----
>Phaseolus|Phvul.008G265900.1.p_173_340
YDVFINFRGADTRYTFTGYLYKELLREGFKTFIDDEELKDGDKISPSLVKAIEASRLSIVVLSENYAHSKWCLDELDTIL
QCKRTKNQLVWPIFYKVEPSTVRHQKNSYEKAMTAHEQKYGRDSSKVLKWRENLSEVAGLKGFPLEPQYEFKLIEEIVKK
AIEND
>Phaseolus|Phvul.008G195214.1.p_15_179
YDVFISFRGEDTRNTFIGHLRRELGRMGIKSFNDDRNMRIGESLSPALSKAIEESKIFIVVFSEKYASSTWCLDELVRII
ERSKKKMHLVYPVFYHVDPSDIEHERNSFGKHMKAHEKEIGKESQRMQDWRSAFSQAVDFQGRHISTDDESYCIKEIVAK
V----
>Phaseolus|Phvul.008G195214.1.p_448_610
--LFISFRGEDTRYTFIGHLRRELGRRGIKSFNDDRNMRIGESLPPALSKAIEESKIFIVVFSENYASSTRCLDELVRII
ERSKEKKQLVYPVFYHVDPSDIRHERNSFGKHMKAHEHEIGKESQKMQAWRSALSQAFDFPGRHITTDDESYCIEEIVEK
V----
>Nymphaea|GWHPAAYW027723_9_178
FQVFLSFRGPETRNGFTSHLSHALKQSGIRTFLDEEDLQKGERITETICRAIEGSAICIPVLSQSYADSSWCLMELAMMV
NC----NKKIIPIFYDVEPTVVRHQSSSYKAAFDRHRLR--FDEKTINEWKGALKGVAEISGYDRRNGNEAKLVSMVVER
VSREL
>Nymphaea|GWHPAAYW027723_271_399
FEVFLSFTGSETRNGFTSHLSHALKRSGIRTFLDEEDLQKGERITETIWRAIEGSAVCIPVLSQSYVDSSWCLMELAMMV
NC----NKKIIPIFYDVDPTVVRHQSSLYEAAFVRHRLR--FDEKTINEWKGALK-------------------------
-----
>Euryale|Ef36617_57_219
YDVFLSFRGPDTRNGFTGHLYYALKDKGILTFMDSEKLEKGQKVD-ELFGYIERSKIFLPIFSKGFAESKWCLKEIGKIV
EC----KRLVMSVFLDVEPRDVRHQTGFFGKAFRKYLKKENINKEEVSKWRDAMTTLGKVSGYTLADGNEAKLIQLIVKK
VVMEE
>Euryale|Ef36617_632_794
YDVFLSFRGPDTGNGFTSHLYHALKDKGILTFMDSEELEKGQKVD-ELFWYIERSKIFLPILSKGFAESKWCLKEITKML
EC----NGRAIPVFFDVEPSDVRRQTGPFEKAFTDYVEKDDINKEELSKWRDAMRILGQISGYNLAHGNEAKLIQLIVET
VLMEV
>Phaseolus|Phvul.008G267600.1.p_7_172
YDVFLSLGGEDVRYTFTGSLFSALCSKRIKTFFDPEPYTNDTNISPSSLKAIQESKISIVVFSQGYASSSRCLDELVAIL
DCWMKSDQLVWPIYYGVDPSEVRTQKGGFGQAMFRVRER--YSTERMNKWREALVEVSRFSGWVYQMKYEYKFIRKIVEA
-----
>Phaseolus|Phvul.008G267600.1.p_180_341
YDVFLSFCGEDTRHTLTGFLFDAIRREGFKIFMDDEELEGGNQISETLMGAIQSSRISIVVFSENYGYSTWCLDELAKIT
ECMNTKNQKVWPIFYNVEKLDVCNQTKSYGEAMTAHEKRFGKDSEKVLKWRSALSQITNLDGEHLSEEFQHESIERIVER
L----
>Phaseolus|Phvul.008G267700.1.p_4_167
YDVFLCFRGEDTRLTFTGNLYAALQQARLRTFRDEGVLKGGD-LVYSIIEALEASRVAIVVLSENFAFSRWCLDELVKIL
DCMKTKNQIVIPIFYNVDPSDVRNLRGSFADAMVDHEHRFGKNFDKIRNWRSALTEVANLSGWCLGRGYEYEYIERIVRD
L----
>Phaseolus|Phvul.008G267700.1.p_174_326
YTIFLSFSGKDT-RSFSGFLYNALSRSGYHTILND-----GDQSSQSTVGVIEKSKLSIIVFSENYARSPSCLDELLRIL
ECKEMKKQLVCPIFYKLLPSDLRHQRNSYGEAMSEHETMMGKDSEKVKKWRSALFEVANLKGWYMKTGYEYEFIEKIVE-
-----
>Euryale|Ef32222_17_179
YDVFLSFRGEDTRNNFAGLLYEMLKLKGISAFFDEEDLHKGESLE-TILEAITMSQIFVPIFSKHYAESTWCLREVAKMV
ECHHRQETKIFPVFFDVDPKDVRCQSGPFEDAFQKHRTERRDNLTEVDGWKDALIYVGRITGFHLK-GNQRELMNSITAE
I----
>Euryale|Ef32222_272_436
FHVFLSFRGKDM-KDFTSHLYDELNRHGISTFIDSLKLQKGEEID-KLLEYIKRSKIFVPIFSIHYAESKWCLKEITESL
EC----GIEIIPVFYGVEPSEVREQSGNFQYAFELHESNTKLKQEEVAKWREALKEVGGRSGFNLKDGDKTLLKLAIIQR
VLDKS
>Linum|Lus10008519_86_230
YEVFLSFRGPDTRYQITDFLYRFLRRTKIHTFKDDDELRKGEEIKSNLFRAIDQSKIYVPIISEGYADSRWCLMELAEIV
RHQELDRRIILPTFYMVDPKDVRHQTGPYRKAFQEHATK--YDEMTIQRWKDALNKVGALKGWHVK--------------
-----
>Linum|Lus10008519_309_486
YEVFLSFRGPDTRYQITDILYRFLCHTKIHTFKDDEELRKGEEIKSNLVTAIDQSKIYVPIISGGYADSKWCLMELAEIV
RHQKLDRRIILPIFYMVDPKDVRHQTGPYRKAFQEHQTK--YDEMTIQSWKDALNKVGALKGWHVKSDEQGATADQVYAN
IWSHI
>Euryale|Ef2482_21_178
FHVFLSFSGGDTRKHFTRHLYDDLEKHGISTFMDSEKLQKGEQID-KLLEYIKRSKICVPIFSKGYAESKWCLKEITESL
KC----GMDIIPVFYDVEPSDVRKQSGPFQYAFELHESNPELKQEEVAKWRETLKKVGGISGFKLKKWDEAELKRNIVKL
V----
>Euryale|Ef2482_210_374
FQVFLSFRGNDTRKGFTMHLYDELEKHGISTFIDSEKLKKGEQID-KLLEYIKRSKIFVPIFSKGYAKSKWCLKEITESL
VC----GMDIIPVFYDVEPSDVHKESDFFQCAFKEHECDTELKQEEVAKWREALNKVGSLSGFNLKDGDEAKLKRKIVKL
VSTKI
>Nymphaea|GWHPAAYW011478_140_282
FEVFLSFRGEDTRKGFTGHLHDGLEERGISTFIDCKKLEKGEEIN-KLLEYVDRSKIIVPIFSKCFAESKWCLKEVTKSV
EC----GKEIIPVFFGVEPSDVRNQSGPFKSAFKDHQSNKKQDQEEVRKWKEALKK--------------TKLKRAVIER
VS---
>Nymphaea|GWHPAAYW011478_1823_1988
FEVFLSFRGEDTRKGFTGHLHDGLEERGISTFIDCEKLEKGDKIN-KLLEYINRSKIFVPIFSQRFAESKWCLKEVTKSV
EC----GKEIIPVFFGVEPCHVRNQSGPFKSAFKDHQS-IKQDQEEVRKWREALRKVGNLSGFNLKDGDEAKLKRAVIER
VSAKL
>Nymphaea|GWHPAAYW006330_66_227
YDVFLSFRGEDTRHGFTKHIYEELVRMQVRTFFDNEELETGDKIGDRLSNAIKGSEIFVPIFSVRYADSRWCLMELADIV
KC----NRLIIPVFLHVNPVDVQKQEGTYGSPLPGFMGR--FGEEKVKEWKEALRVAGKAPGFTLDDRDEEGLIEKVIRK
IMEEL
>Nymphaea|GWHPAAYW006330_401_538
FDVIVSFSGEEAIDAFTDLLYSALLRDGISACRSNDDAPEGE----RLREAPDGLGICVLILSVSYAASERCLTELGWMV
EQ----RRLIFPVFFDVNPSDVRRQKGALERPFRRHDER--LDRELVSGWKKALEEVGGTKGYDL---------------
-----
>Nymphaea|GWHPAAYW006330_1283_1415
FDVFLSSTGGD----FAGSLYDSLSRSGVRTFKEEERTAGQDRPSD---QAMDGSDVFIAILSESYPGSRRCLRELAKMV
AS----GRVILPVFLDVDPSDVRRQRGPLERAFREHERDRAVEKETVTEWREAMTAVGEIKGYH----------------
-----
>Solanum|Solyc01g102880.1.1_15_190
YHVYLSYRGQEISMNFINILHTALTDVGIQTFKRHSESRNGKTVGSELQKAVKESRISIVVFTEDYGYSRRCLDELVSIL
ERKQIAGHMILPVFYRVDPSHVRKQRGSFAKAFHNYEEQIMVEKEKIKIWRSSLTDVANMAGIVLEDGDELKFIQEIVKE
IWGKL
>Solanum|Solyc01g102880.1.1_1170_1325
--------------------------AGWRTFKDDNEIERGENIKTELENAIRNSRSSIIILSKNYATSTWCLDELVKIL
EHKRTKGHAILPVFYHVDPSEVRDQTKSFAEAFSTYERQIEAEMDKVQKWRAALGEVADLGGVLVNNRKESEFIEEILQL
IEDKL
>Euryale|Ef28284_26_158
YDVFLSFRGKDTRNNFAGLFYHILDIWGIRTYFDEKGLHRGGRIE-EILEAITRSKIYVPIFSQHFAESEWCLREVAKMM
ECHKGQERLIIPVFFDIDPTDVRHQTGPFKAAFKKHDKER---KHEANTWKEALH-------------------------
-----
>Euryale|Ef28284_337_495
FDVFLSCRGEVTCYNFTGLLFDRFYLEGIRAFLDEEDLDKGNRIE-EIFDVISRSKIFVPVFSKCYPESKWCLRELAKMV
EC-CGNKRLIIPVFFDVDPRDVRRQTGPFDAAFQKHQKD---NSRDVEGWKQALEYVGGISGFHLK-GNQRALMNSITAE
I----
>Eucalyptus|Eucgr.H01796.1.p_13_174
FQVYVSFQGRDVRRAFLSHLHAALDQAGVSVYKDDEQLAMREQLQTTTMEALKESHVAIIIFSKDYASSLWCLRELERLM
ELRAQEALTVLPVFYDVTAAEVRWPTASYARAIGEHEER-EVDPETMRRWREALYKAGNLAGWQLCEKSEATLVKKIVER
IS---
>Eucalyptus|Eucgr.H01796.1.p_179_325
FDVFLSFWGRDDHGNFINNLNKELVEKGINTFMDSESSMMGQDFPPALKDAIKQSRMYVVVFSKKYAESWWCLKELVQIL
ERSR-GKPLIFPIFYSVPPGEVRSQKNTYEKELDDHEIEF--GKRKVKKWREALTKVANMQGRHLD--------------
-----
>Populus|Potri.017G103500.1_2_173
HDVFLSFRGKDTRNNFTSHLYSNLTQRGIKVYRDDSELERGKTIEPALWKAIEESRFSAIIFSRDYASSPWCLDELVKIV
QCMKEKGQTVLPVFYDVDPSEVAEQKGKYKKAFVKHEQNFKENLEKVRNWKDCLSMVANLSGWDVRNRDESESIKAIADC
ISYKL
>Populus|Potri.017G103500.1_1158_1257
------------------------------------------AIRSRLFKAIEESGLSIVIFSRDCASLPWCFDELVKIV
GFMDERSDTVFPVSYDVEQSKIDDKKESYTIVFDKIGKNLRENKEKVQRWMDILSEVEISS-------------------
-----
>Eucalyptus|Eucgr.D00769.1.p_37_202
YDVYLSFRGPDTRSCFVDFLYTSLVAAGVHVFRDNDALPVGEEIGPELLRAIRSCRIVIPIISEQYAQSKWCLRELVKIM
DCHKEHGISVFPVFYKVELYDIRSGSGNFEEALSKHMRV---WPDEVAGWRKALTMVTGLKGWISQIGNEAELVKIVVGR
-----
>Eucalyptus|Eucgr.D00769.1.p_243_403
-QVFLAFRRCDTRDSFAAYLHIKLVAAKIRVFYDDDTSLLGKFILEELMNTIEHSKISIPIISQNFTSSRWCLRELECMV
KCNKTKGQKILPIFYKVNPWDMKHMSPCFEVDFRKHKEN--YPNE-CEGWKRAFKEVASFKGWESEKGHESELVKLVVGE
VS---
>Populus|Potri.T129000.1_2_172
YDVFLSFRGKDTRNNFTSHLYSNLKQRGIDVYMDDRELERGKTIEPALWKAIEESRFSVIIFSRDYASSPWCLDELVKIV
QCMKETGHTVLPVFYDVDPSEVAEQKGQYEKAFVEHEQNFKENLEKVQIWKDCLSTVTNLSGWDVRNRNESESIKIIVEY
ISYKL
>Populus|Potri.T129000.1_1109_1207
------------------------------------------AIRSRLFEAIEESGLSIIIFARDCVSLPWCFEELVKIV
GFMDERSDTVFPVSYDVEQSKIDDQTESYTIVFDKNEENLRENEEKVQRWTNILSEVEIS--------------------
-----
>Euryale|Ef23538_43_157
YDVFLSFRGPDTRNGFTSHLYYALKDKGILAFMDSEKLEKGQKVD-ELFGYIERSKIFLPIFSKGFAKSKWCLKEIAKVV
EC----KRLVIPVFFDVEPSDVGYQTGPFTEAFRHYVEKD----------------------------------------
-----
>Euryale|Ef23538_448_608
YDVFLSFRGTDTRKGFTSHLYYALKDKGILTFMDSEKLEKGQKVD-ELFGYIERSKIFLPIFSKGFAESKWCLKEITKIV
EC----KRLVIPVFFDVEPTDVRHQTGPFAKTFRDYIEKDNINEEEVSKCRAALTEVGNVSGYHYRALNEAELIRLIVKR
VL---
>Populus|Potri.T074300.1_99_269
YDVFLSFRGKDTRDNFTSHLYSNLKQRGIDVYMDDRELERGKTIEPALWKAIEESRFSVIIFSRDYASSPWCLDELVKIV
QCMKEMGHTVLPVFYDVDPSEVAERKGQYEKAFVEHEQNFKENLENVRNWKDCLSTVANLSGGDVRNRNESESIKIIVEY
IFYKL
>Populus|Potri.T074300.1_1043_1148
------------------------------------------AIRSRLFEAIEESGLSIIIFSRDCASLPWCFGELVKIV
GFMDERLDTVFPVSYDVEQSKIDDQTESYKIVFDKNEENFRENKEKVQRWMNILSEVEISSRSRSLK-------------
-----
>Populus|Potri.014G063900.1_22_194
YDVFLSFRGKDTRNNFTSHLYSNLEQRGIDVYMDDRELERGKTIEPALWKAIEESRFSVIIFSRDYASSPWCLDELVKIV
QCMKEMGHTVLPVFYDVDPSEVAEQKGQYEKAFVEQEQNFKENLEKVRNWKDCLSTVANLSGWDVRDRNESESIKIIAEY
ISHKL
>Populus|Potri.014G063900.1_1156_1286
---------------------------------FGKEREKVMAIRSRLFEAIEESGLSIIIFARDCASLPWCFEELVKIV
GFMDERSDIVFPVSCDVKQSKIHDQTESYTIVFDKIGKSLRENEEKVQRWMDILNEVEISSGSKSLTLRQQL----LEEQ
LLQ--
>Eucalyptus|Eucgr.D01447.1.p_54_215
YDVFLSFKGEDTRGGFTDHLYNGLIAAGFHVFKDDNTLPVGEEIGQELVEAIMNCRIAIPIISKNYAQSKWCLRELTKIM
NCHIEQKKRVFPVFYKVNLLDLHDPGSHFAADLSKHDAT--CHEES-AKWRKAMTFVAWVRGWTSQTGRDAELVKMVVER
VS---
>Eucalyptus|Eucgr.D01447.1.p_253_370
--VFLAFHGRDTRLGFAACLYSSLVGAGIRVLKDDHPYLIGTHRTYGIDNSIRDCKISIPILSVNFASSGWCLDELAEMV
DCKRQKGQKILPIFYKVKPSDVRNISGSFGEYIRQHKEN--I--------------------------------------
-----
>Populus|Potri.T073600.1_2_172
YDVFLSFRGKDTRNNFTSHLYYNLAQRGIDVYMDDRGLERGKTIEPALWKAIEESRFSVIIFSREYASSPWCLDELVKIV
QCMKETGHTVLPIFYDVDPSEVAEQKGQYEKAFVEHEQNFKENLEKVRNWKDCLSTVANLSGWDVRNRDESVSIKEIADC
ISYKL
>Populus|Potri.T073600.1_1054_1151
------------------------------------------AIRSRLFEAIEESGLSIIIFARDCASLPWCFEELVKIV
GFMDERSDIVFPVSRDVKQSKIDDQTESYTIVFDKNEENLRENEEKGQRWMDILTKVEI---------------------
-----
>Arabidopsis|AT4G19500.1_11_182
YDVFPSFSKVDVRRSFLAHLLKELDRRLINTFTD-HGMERNLPIDAELLSAIAESRISIVIFSKNYASSTWCLDELVEIH
TCYKELAQIVVPVFFNVHPSQVKKQTGEFGKVFGKTCKG--KPENRKLRWMQALAAVANIAGYDLQNPDEAVMIEMVADD
VSKKL
>Arabidopsis|AT4G19500.1_624_724
-------------------------------------------------EMLYGSRVGIMILSSSYVSSRQSLDHLVAVM
EHWKTTDLVIIPIYFKVRLSDICGLKGRFEAAFLQLHMS--LQEDRVQKWKAAMSEIVSIGGHEWTKG--SQFI------
-----
>Populus|Potri.019G068200.1_14_194
YDVFLSFRGEDTRVCFVSHLYAALKRKQISTFID-YKLNRGEEISPSLLKAIEDSKLSVVVFSDNYASSKWCLEELAKIL
ECKKVKGQMVIPVFYRVDPSHVRNQTGSFADAFARHDQLLKEKMEKVLNWRAAMREAANLSGWDSHNKSESEFVDDIVRD
ILNKL
>Eucalyptus|Eucgr.L03395.1.p_4_135
YQVFLSFRGPETRHNLVQYLYDQLKRNGVEAFLDSEEIEDGQEISKTIVDAIESSDICVPVFSQDFASSAACLMEVAQMV
KS----GKEIHPIFFFVEPYIVRHRLGTYGKSFAEHKCKNRYPKSTIEEWEDALEK------------------------
-----
>Eucalyptus|Eucgr.L03395.1.p_467_619
YNVFLSFRRLDVHHNFLECFHKQLADKGIAAFIDHKEIEYGERIDDNIGEAIKCSDICIPVLSKNFASSAACLMEVAQMV
ES----GKTILPIFYGVKPSVVRYQQGTYGKAFAEHKKC--RDTETIRKWKTALANIAELWGLEWVDG-HRELINNV---
-----
>Populus|Potri.T074200.1_116_281
YDVFLSFRGKDTRNNFTSHLQTNLAQRGIDAYMDDRELERGKTIEPALWKAIEESRFSVIIFSRDYASSPWCLDELVKIV
QGMKEMGHTVLPVFYDVDPSET------YEKAFVEHEQNFKENLEKVQIWKDCLSTVTNLSGWDIRNRNESESIKIIAEY
ISYKL
>Populus|Potri.T074200.1_986_1126
-DFFLSFRGADTSNDFI-HLNTALALRVI--IPDDKELEKVMAIRSRLFEAIEESGLSIIIFARDCASLPWCFDELVKIV
GFMDERSDTVFPVSYDVKQSKIDDQTESYTIVFDKDEEDFRENEEKVQRWTNILTEVLFSSGPR----------------
-----
>Vitis|GSVIVT01004867001_24_201
YDVFLSFRGEDTRNNFTAHLYHALCQKGIYTFIDDDKLERGEVISSALVEAIENSMFSIIVLSENYASSRWCLEELVKIL
ECKENKGQTVLPIFYHVDPADVRKQRGKFGEALAKHKKNM-ENMERVKIWKDALTKVAYLSGWDSQNKNELLLIKEVAEN
IWNKL
>Vitis|GSVIVT01004877001_9_189
YDVFLSFRGEDTRNNFTAHLYDALHCKGINAFIDADKLRIGEIISPALLSAIEGSRFSIVVLSENYASSRWCLEELVKIL
ECKKTKGQVVLPIFYQVDPSDVRKQKGSYGKAFAKHEENMKENMEKVHIWREALSEVGNISGRDSRNKDESVLIKEIVSM
LLNEL
>Arabidopsis|AT4G19520.1_7_163
--VYISFRWEDIRHSFVSHLSAEFQRKGVSVFASEDSASD-DRFAEESDAAIAKARVSVVIFSENFASSKGCLNEFLKVS
KCRRSKGLVVVPVFYGLTNSIVKKHC--L-----ELKKM--YPDDKVDEWRNALWDIADLRGGHVSSRSDSELVEKIVAD
VRQKL
>Arabidopsis|AT4G19520.1_1402_1564
-DVFVSFHGKDFRKQFISDFLKKLVYKGIRICIGDKILSRS-----LINKVIKESSIAVVVFSENYASSSLCLLQLMEIM
KCWEELGQVVMPIFYKVNPSDIRNQSGHFGKGFKKTCKK--TINDERQRWSRALTDAASIAGECSLNASDADMIEKVAND
IRKKL
>Pinus|PITA_000029361-RA_27_191
YDVFLSFRGSDLRRGFVDHLYHALTNAGFRAFLDTYSLNRGDDISANLNHAIEESRILMPIFSTNYAQSPWCLREASHIA
RQVVNGSSIAIPLFYDVTPAQVRRPDSPFAEAFKEHEMSGRYSPQEIHQWKATLFQLCRFSG------YEAALVRRVVDD
VA---
>Pinus|PITA_000029361-RA_210_330
YDIFLSFRGSDLRRGFVDHLYDALTNAGFRAFLDTYSLNRGDDISATLHHAIEESRILMPIFSTSYAQSPWCLREASHIA
RQVVNGSSIAIPLFYDLTPAQVRRPDSPFAKHS-----------------------------------------------
-----
>Populus|Potri.013G097300.1_98_263
-----CFRGKDTRDNFTSHLYSNLKQRGIDVYMDDRELERGKTIEPALWKAIEESRFSVIIFSKDYASSPWCLDELVKIV
QCMKEMGQSVLPVFYDVDPSEVAEQKGQYERAFVEHEQNFKENLEKVRNWKDCLSMVANLSGWDIRNRNESESIKIIVEY
ISYKL
>Populus|Potri.013G097300.1_1077_1190
------------------------------------------AIRSRLFKAIEESGLSVIIFARDCASLHWCFEELVKIV
GFVDERSDTVFPVSCDVEQSKIDDQTESYTIVFDKNEENLRENEEKVQRWRNILNEVEISSGSKSLTLQQLL--------
-----
>Populus|Potri.014G064500.1_22_186
HDVFLSFRGKDTRNNFTSHLYSNLAQRGIDVFMDDRELERGKTIEPALWKAIEESRFSVIIFSRDYASSPWCLDELVKIV
QCMKEMGHTVLPVFYDVDPSET------YEKAFVEHEQNFKENLEKVRIWKDCLSTVTNLSGWDVRNRNESESIKIIVEY
ISYKL
>Populus|Potri.014G064500.1_1154_1252
--------------------------------------EKVMAIRSRLFEAIEESVLSLIIFSRDCASLPWCFEELVKIV
RFMDERSNTVFPVSYDVEELKIDDQTKSYTIVFDKNEENFRENEEKVQRWMNILSA------------------------
-----
>Arabidopsis|AT5G45000.1_15_183
HQVFINFRGEELRKSFLGFLLKAMRDAKINVFTDEI-EVRGRDIQ-NLLSRIEESRVAIAILSKRYTESSWCLDELVKMK
ERIDQDELVVIPIFYRLDATNCKRLEGPFGDNFRNLERDYRSEPERIKKWKEALISIPQKIGLTSAGRDESELVDSIVKE
VKKVL
>Arabidopsis|AT5G45000.1_217_389
--VFVNFCNDELGDNFIKHLVWALRDSGINVFKDSF-KLIGGQKQ-EVFMSIENSNIALAIFSKRYSESYRCLNELVKME
ELAKEGKLVVIPVFYSVKTNEVRRLEGEFGIHFRNTKERFAMEPMMVESWEKSLKSVTGRIGLSLEAMNEFALVGAIVKE
VTRLL
>Arabidopsis|AT1G72910.1_8_185
YDVFLSFRGHDTRQNFISFLYKELVRRSIRTFKDDKELENGQRISSELKRTIEVSRFAVVVVSETYAASSWCLDELVTIM
DFEKKGSITVMPIFYGVEPNHVRWQTGVLAEQFKKHGSR--EDHEKVLKWRQALTNFAQLSGDCSGD-DDSKLVDKIANE
ISNKK
>Populus|Potri.017G103800.1_22_200
HDVFLSFRGKDTRNNFTSHLYSNLTQRGIDVYMDDRKLERGKTIEPALWKAIEESRFSVIIFSRDYASSPWCLDELVKIV
QCMKEMGQTVLPVFYDVDPSEVIERKRKYEEAFVEHEQNFKENLEKVRNWKDCLSTVANLSGWDIRNRNESESIKIIVEY
ISYKL
>Populus|Potri.017G103800.1_1172_1266
------------------------------------------AIRSRLFEAIEESGLSIVIFVGDCASLPWCFEELVKIV
GFMDERSDTVFPVSYDVEQSEMDDQTKSYTIVFDKSEENFRENEEKVPRWMNILSA------------------------
-----
>Populus|Potri.017G105000.1_2_172
HDVFLSFRGKDTRNNFTSHLYSNLKQRGIDVYMDDRELERGKTIEPALWKAIEESRFSVIIFSRDYASSPWCLDELVKIV
QCMKEMGQTVLPVFYDVDPSEVTERKRKYEEAFGEHEQNFKENLEKVRNWKDCLSTVANLSGWDIRNRNESESIKIIAEY
ISYKL
>Populus|Potri.017G105000.1_1118_1239
-------------------------------------------IRSRLFEAIEESGLSIIIFARDCASLPWCFEELVKIV
GFMDERSDTVFPVSCDVEQSKINDQTESYTIVFDKIGKNLRENKEKVQRWMDILSEVEISSGSKSLTLQQLL---KQEEQ
LLD--
>Eucalyptus|Eucgr.E03500.1.p_2_148
-----NFRGPDTRKGFADYLYTSLVDAGVQEFTC-SEMKRSVLIGFDFPSVIAQTKISIVIISENFASSAWCLKELVHIL
ECRRSRGQLVLPIYYKVKPSQLKYLTGRFRGAIDAHKRK--MGEMVVNYWIEALREITSVKGWKSEEGHEGELV------
-----
>Eucalyptus|Eucgr.E03500.1.p_149_288
--------------------------RRIHVFKEDHDLRNDEQIGPELLGSIMQSKIAIPIISENYASSQWCLRELVLML
NCMRSGGQKVFPIFYKVEVWQVRNLRGRYGDALNKWKKN--LGEKVVEEWKEALRAVCSLRGWKSQNGYEGALVKTIVKE
MRSEL
>Arabidopsis|AT1G72930.1_8_171
YDVFLSFRGHDTRHNFISFLYKELVRRSIRTFKDDKELENGQRFSPELKSPIEVSRFAVVVVSENYAASSWCLDELVTIM
DFEKKGSITVMPIFYGVEPNHVRWQTGVLAEQFKKHASR--EDPEKVLKWRQALTNFAQLSGDCSGD-DDSKLVDKIANE
ISNKK
>Pinus|PITA_000039648-RA_39_209
YQVFINHRGPDVKKTFASILYRSLVKNGLKVFLDQSEMKEGEKITSQIEGAIRSASIHVAIFSPRYAESQWCLNELVLMR
ES----GSTIIPVFYHVNPSELKRTNGLYAKALHNLENKKRYDSTTIENWRNALFDVAGISGFELEADDEGELLENVVKR
VLKIL
>Pinus|PITA_000039648-RA_941_1106
YQVFINHRGPDVKKTFASTLYRSLVKNGLKVFLDQSEMEGGEKITSQIEGAIRSASIHVAIFSPGYAESQWCLNELVLMR
ES----GSTIIPVFYHVNPSELKRTNGLYAKALHNHEEK-RYDSDTIKNWRNALFDVAAISGFELEADDEGELLEKVVER
VLKI-
>Eucalyptus|Eucgr.D00989.1.p_8_165
YDVFLSFRGADDRTGFVYHLYKRLLDSGVRVSRSDCALPVRKEKGEQLVWAISRCKIAIPIISRGYASSTWCLEELAAIM
DCRRRDDKLVLPVFYNVAVVDLGRRRGDFDDEMK-------CSSEEVLKWQEALTSVARIRGWISQSGHEGELVQMVVAK
V----
>Eucalyptus|Eucgr.D00989.1.p_199_360
-QVFLAFRGPDTQYNLAHYLYVSLMASGIGVFNHDDPSLIGKDFSNEISNAIDRCEISIPILSSNYSSSPWCLEELARMV
DCKRTKGQMILPIFYKVDPSHVRDLSHCFEESILPHKEL--VDGSTYDRWKRALKEIGSLEGWVSEKGHEEVLVKQVVEE
VS---
>Populus|Potri.013G098000.1_21_185
YDVFLSFRGKDTRNNFTSHLYSNLVQRGIDVYMDDRGLERGKTIEPALWKAIEDSRFSIVVFSRDYASSPWCLDELVKIV
QCMKEMGHTVLPVFYDVDPSEVADQKGNYKKAFIEHKEKLSENLDRVKCWSDCLSTVANLSGWDVRNSDESQSIKKIAEY
IQCKL
>Populus|Potri.013G098000.1_1113_1254
HDVFFSFRGKHNSNNFT-HLHTALFQRGI--IRYKRQIKYLKKIESSLVSDIKESGLSIIIFARDYV-STLGFGGFVKID
EFMKKKSDTVFPVSYNVEQSRVDEQTESYTIVFDKDEEDFSEDKEKVQRWMDILTEVAISSG------------------
-----
>Arabidopsis|AT3G44480.1_97_274
HDVFPSFHGADVRRTFLSHIMESFRRKGIDTFID-NNIERSKSIGPELKEAIKGSKIAIVLLSRKYASSSWCLDELAEIM
KCRQMVGQIVMTIFYEVDPTDIKKQTGEFGKAFTKTCRG--KPKEQVERWRKALEDVATIAGYHSHSRNEADMIEKISTD
VSNML
>Arabidopsis|AT3G44670.1_93_270
HHVFPSFHGADVRKTILSHILESFRRKGIDPFID-NNIERSKSIGHELKEAIKGSKIAIVLLSKNYASSSWCLDELAEIM
KCRELLGQIVMTIFYEVDPTDIKKQTGEFGKAFTKTCKG--KTKEYVERWRKALEDVATIAGEHSRNRNEADMIEKIATD
VSNML
>Arabidopsis|AT2G14080.1_55_232
HDVFPSFHGADVRKSFLSHILKEFKRKGIDTFID-NNIERSKSIGPELIEAIKGSKIAVVLLSKDYASSSWCLNELVEIM
KCRKMLDQTVMTIFYEVDPTDVKKQTGDFGKVFKKTCMG--KTNAVSRKWIEALSEVATIAGEHSINDTEAAMIEKISTD
ISNKL
>Arabidopsis|AT3G44630.3_93_270
HDVFPSFHGADVRRTFLSHIMESFRRKGIDTFID-NNIERSKSIGPELKEAIKGSKIAIVLLSRKYASSSWCLDELAEIM
KCRQMVGQIVMTIFYEVEPTDIKKQTGEFGKAFTKTCRG--KPKEQVERWRKALEDVATIAGYHSHSRNEADMIEKIATD
VSNML
>Populus|Potri.T129400.1_24_194
YDVFLSFRGQDTRNNFTSHLYSNLAQRGIDVYMDDRELERGKTIEPALWKAIEESRFSVIIFSRDYASSPWCLDELVKIV
QCMKEMGQTVLPVFYDVDPSEVTDRKRKYEEAFGEHEQNFKENLEKVRNWKDCLSTVANLSGWDVRNRNESESIKIIAEY
ISYKL
>Populus|Potri.T129400.1_1158_1261
------------------------------------------AIRSKLFEAIEESGMPIIIFSRDCASLLWCHDELVRIA
GFMDEKSDTVFPVSHYVDQSKMDDQTESYTIVFYKNEENLRENEEKGQRWKDILTKVEISSGSKS---------------
-----
>Populus|Potri.014G064300.1_24_187
YDVFLSFRGKDTRNNFTSHLYSNLKQRGIDVYMDDRELERGKTIEPALWKAIEESRFSFIIFSRDYASSPWCLDELVKIV
QCMKEMDHTVLPVFYDVDPSET------YEKAFVEHEQNFKENLEKVQIWKDCLSTVTNLSGWDVRNRNESESIKIIAEY
ISYKL
>Populus|Potri.014G064300.1_931_1020
------------------------------------------AIRSRLFEAIEESGMSIIIFAKDCASLPWCFDELVKIF
GFMDERSNTVFPVSYNVEQSKIDDQTKSYTIVFDKNEENFREKEEKVQRWM-----------------------------
-----
>Arabidopsis|AT3G04220.1_62_239
YDVFPSFRGEDVRKDFLSHIQKEFQRQGITPFVD-NNIKRGESIGPELIRAIRGSKIAIILLSKNYASSSWCLDELVEII
KCKEEMGQTVIVIFYKVDPSLVKKLTGDFGKVFRNTCKG--KERENIERWREAFKKVATIAGYDSRKDNESGMIEKIVSD
ISEML
>Arabidopsis|AT1G72940.1_8_188
YDVFLSFRGVDTRRNFISFLYKEFVRRKIRTFKDDKELENGRRISPELKRAIEESKFAVVVVSVNYAASPWCLDELVKIM
DFENKGSITVMPIFYGVDPCHLRRQIGDVAEQFKKHEAR-EEDHEKVASWRRALTSLASISGDCSSKEDEAKLVDEIADK
ISKNL
>Arabidopsis|AT1G72950.1_10_188
FDVFLSFRGLDTRRSFISFLYKELIRRNIRTFKDDKELKNGRRITPELIRAIEGSRFAVVVVSVNYAASRWCLEELVKIM
DFENMGSLKVMPIFYGVDPCHVRRQIGEVAEQFKKHEGR--EDHEKVLSWRQALTNLASISGDCSWKEDDSKMVEEITDR
ISKEL
>Populus|Potri.019G069500.1_12_189
YDVFLSFRGKDTRDNFVSHLRDALCRKQIKTFIDD-KLERGEEITGALLRTIEESRISVIIFSRNYASSPWCVDELVKIL
ECKKAYGQIVLPVFYHVDPSDVDQQTGSFGNAFAELERNFKQKMDKVPRWRADLTSAANISGWDSQVRPESSLVEQIVHH
ILKKL
>Vitis|GSVIVT01026003001_71_242
YDVFLSFRGEDTRNNFTAHLYQELRTKGINTFIDDDKLERGRVISPALVTAIENSMFSIIVLSENYASSKWCLEELAKIL
ECMKTRGQRVLPIFYNVDPSDVRNHRGKFGAALAEHEKNLTENMERVQIWKDALTQVANLSGWESRNKNEPLLIKEIVKH
VLNKL
>Populus|Potri.T077000.1_12_189
YDVFLSFRGKDTRNNFTSHLYDALCRKKIKTFIDD-GLERGEEITGALLRTIEESRISVIIFSRNYASSPWCVDELVKIL
ECKKAYGQIVLPVFYHVDPSDVDEQTGSFGNAFAELERNFKQKMDKVPRWRADLTSAANISGWDSQVRPESRLVDQIVHH
ILKKL
>Arabidopsis|AT1G72920.1_8_188
YDVFLSFRGLDTRRNFISFLYKELVRRKIRTFKDDKELENGRRISPELKRAIEESKFAVVVVSVNYAASPWCLDELVKIM
DFENKGSITVMPIFYGVDPCHLRRQIGDVAEQFKKHEAR-EEDHEKVASWRRALTSLASISGECSLKEDEANLVDEIADK
ISKNL
>Pinus|PITA_000031283-RA_21_173
HQVFINHRGVDVKKTFARSLYRRLREKGLTAFFDEEEMQGGCEISSQLADAIRTASVHVAIFSPRYAESVWCLNELLLML
KS----DAPIIPVFYRVSPANVRRM-GLYGEALRTHEKKGRQDPSTIEEWRNALRQVADKSGFELQKGEELE--------
-----
>Pinus|PITA_000031283-RA_413_548
HQVFINHRGVDVKKTFARSLYRRLREKGLTAFFDEEEMQGGCEISSQLADAIRTASVHVAIFSPRYAGSEWCLNELLLML
KS----DAPIIPVFYRVSPANVRWM-GLYGEALRTHEKKGRQDPSTIEEWRNALRQVKAF--------------------
-----
>Pinus|PITA_000036459-RA_498_668
FDIFINHRGPDTKKTLAKLLYDRLTEERLRVFLDEDELQAGEYITPQIHSAIRTASVHIAIFSKGYADSPWCLNELLLMF
QS----WSTIIPVFYNVEPADLRWVKGVYARSLQTLEKKRRYDPSTIQKWRKALFDAAEIKGFDKKT-DEQQLLEQVVEA
VLKKV
>Pinus|PITA_000036459-RA_1286_1452
FDIFINHRGPDCKKTLAKHLYDRLNKHGLRVFLDEDELQGGEYITPQIQSAIRTASVHIAIFSPRYADSNWCLHELLLMF
ES----GSTIIPVFYGVEPADLRWVKGVYATSLQKLEEKKRYDPDTIQKWRKALTDAAEIKGFDMKTGNEQRLLQQVVEG
VLKKV
>Populus|Potri.019G069600.1_12_184
YDVFLSFRGKDTRNNFTSHLYDALCRKKIKTFIDD-GLERGEEITPALLKTIEESRISVVIFSKNYASSPWCVDELVKIL
ECKETYGQIVLPVFYHVDPSDVDEQTGSFGNAFAELEKNFKWKMDKVPRWRADLTYAASISGWDSQVSPESKLVREVVQT
IWKRL
>Arabidopsis|AT1G27180.1_17_148
WDAFLSF-QRDTSHNFTDRLYEALVKEELRVWNDDLEHDHDHELRPSLVEAIEDSVAFVVVLSPNYANSHLRLEELAKLC
DL----KCLMVPIFYKVEPREVKEQNGPFEKDFEEHSKR--FGEEKIQRWKGAMTT------------------------
-----
>Arabidopsis|AT1G27180.1_175_331
YSVFLSFRGFDTRTNFCERLYIALNEQNVRVFRDNEGMEKGDKIDPSLFEAIEDSAASVIILSTNYANSSWCLDELALLC
DLRSSLKRPMIPIFYGVNPEDVRKQSGEFRKDFEEKAKS--FDEETIQRWKRAMNLVGNIPGYVCTAGDDNEGI------
-----
>Populus|Potri.T002100.1_42_211
YDVFLSFRGEDTRKTFTDHLYAALDQAGIHTFRDDDELPRGEEISEHLLKAIRESKISIVVFSKGYASSRWCLNELVEIL
KCKRKTGQIVLPIFYDIDPSDVRKQTGSFAEAFDKHEERFEEKL--VKEWRKALEDAGNLSGWSLNNGHEAKFIKEIIKD
VLNKL
>Arabidopsis|AT5G46450.1_13_188
YDVFPSFSGEDVRKTFLSHFLRELERKSIITFKD-NEMERSQSIAPELVEAIKDSRIAVIVFSKNYASSSWCLNELLEIM
RCNKYLGQQVIPVFYYLDPSHLRKQSGEFGEAFKKTCQN--QTEEVKNQWKQALTDVSNILGYHSKNNSEATMIEEISSH
ILGKL
>Populus|Potri.T077100.1_12_184
YDVFLSFRGKDTRNNFTSHLYDALCRKKIKTFIDD-RLERGGEITPALLKTIEESRISVVIFSKNYASSPWCVDELVKIL
ECKETYGQIVLPVFYHVNPSDVDEQTGSFGNAFAELEKNFKGKMDKVPRWRADLTNAASISGWDSQVSPESKLVTDVVQT
IWKRL
>Euryale|Ef31861_42_157
YDVFLSFRGPDTRNGFTSHLYHALKDKGIHTFRDSEELEKGQKVD-ELFGYIERSKILLPIFSKGFAKSKWCLKEITKMV
EC----KRLVIPVFFDVEPSDVGYQTGPFTEAFKDYVEKD----------------------------------------
-----
>Euryale|Ef31861_471_601
---------------------------------ESEELEKGQKVD-EVFGYIERSKIFLPIFSKGYAESKWCLKEIAKIV
EC----KRLVIPIFFDVEPKDVRRQTGSFGKAFRKYLKKDNINKLEEKKWIAALKEAGYGEGYHLDALNEAKLIQLIVKR
VLMEV
>Populus|Potri.019G070700.1_15_192
YDVFLSFRGKDTRNNFTSHLYDALCRKKIKTFIDD-GLERGEEITGALLRTIEESRISVIIFSRNYASSPWCVDELVKIL
ECKKAYGQIVLPVFYHVDPSDVDEQTGSFGNAFAELERNFKQKMDKVPRWRSDLTTAANISGWDSQVRPESRLVDQMVHH
ILKKL
>Populus|Potri.T077600.1_12_182
YDVFLSFRGKDTRNNFTSHLCKDLRRQKIKTFIDD-RLERGEEITPALLKTIEESRVSIVIFSENYASSPWCLDELVKIL
ECKETYGQIVLPVFYHVDPSDVDEQTGSFGNAFSELEKNFKGKMGKVPRWRADLTYAASISGWDSQVSPEAKLISEVVQT
ICKRL
>Populus|Potri.019G046000.1_14_184
YDVFLSFRGEDTRKTFTDHLYTALVQAGIHTFRDDDELSRGEEISKHLLRAIQESKISIVVFSKGYASSRWCLNELVEIL
KCKNKTDQIVLPIFYDIDPSDVRKQNGSFAEAFVKHEERFEEKL--VKEWRKALEESGNLSGWNHNNGHEAKFIKEIVKD
VLNKL
>Pinus|PITA_000083089-RA_9_63
--------------------------------------------------------------------------------
KS----EAPILPVFYKVEPSHLRFTKGPYAQSLRDHEEKRRCDSQIIEAWRDALC-------------------------
-----
>Pinus|PITA_000083089-RA_100_255
YHVFLSHRGPDTKEKFAQPLYDRLVSHGLRVFLDKPELVAALKIETQIEVSIQFASVNIVIFSPRFPESSWCMDELFLMT
KT----TGTILPVFYEVEPSDL---DGVYIETLYSHHQKQRQDTETIEKWRDALANVPKSDEFMLAGELKEELMDKIVER
V----
>Pinus|PITA_000083089-RA_678_797
-----------------TELWQ--TKSQLHAFLDNPNLRDHEKIPPKIENAILASYVHIVILPPNFAQSKCCLDDLVLMI
KLTAELKTTTILVFYYSKPSELRWTKGPYAQALCNYEKKNLYDTETIKEWRDTL--------------------------
-----
>Pinus|PITA_000083089-RA_812_945
YDVFLNHREPDVKETFANALYNSLVSCGLR------EFVRGVKITPQIQVSIQFSHANIAIFSPRYAQFHWCLEELNLMV
RT----KNTILPIFYEVKLFDLQFPRGVYGEPLLNQKNNDRYDPQTLQDWRNALFEVGKLPG------------------
-----
>Populus|Potri.T002900.1_42_211
YDVFLSFRGEDTRKTFTDHLYAALDQAGIRAFRDDDELPRGEEISDHLLRAIQESKISIVVFSKGYASSRWCLNELVEIL
ECKKKTGQIVLPIFYDIDPSDVRKQNGSFAEAFVKHEERFEEKL--VKEWRKALEEAGNLSGWNLNNGHEAKFIKEIIKD
VLNKL
>Populus|Potri.017G102900.1_22_200
YDVFLSFRGKDTRNNFTSHLYYNLAQRGIDVYMDDRELERGKTIEPALWKPFEESRFSVIIFSRDYASSPWCLDELVKIV
QCMKEMGQTVLPVFYDVDPSEVIERKRKYEEAFVEHEQNFKENLEKVRNWKDCLSTVANLSGWDVRNRNESESIKIIVEY
ISYKL
>Populus|Potri.017G102900.1_1174_1267
-------------------------------------------IRSRLFEAIEESVLSIIIFSRDCASLPWCFEELVKIV
GFMDERSDTVFPVSYDVKESKIDDQTESYTIVFDKNRENFRENKKKVQRWMHILSA------------------------
-----
>Arabidopsis|AT5G45220.1_18_176
--VFILYNGS--RMGFIYHLIMALEKKNINVFVGN-----GEPVE-RLSNRI-ESIIVLVIFTSRYTESKWCLMKLVDIN
KCAEKDHLVAIPIFYKLDPSTVRGLSGQFGDAFRDLRE----STGLMEKWKEALKSISDRPGIRVDKSPKAKRIEIVVKK
VLSRI
>Arabidopsis|AT5G45220.1_330_476
FQVFINFRGDQLRNNFVGYLVDALRRSEINVFIDNQ-EQRGEDLN-TLFKRIEDSGIAIVVFSSRYTESKWCLEELVKIK
ERVHQGLLKVLPIFYKVTPTNVKRPKGEFGDHFRDKEYMYESDEPMIKRWKEAIVFISHRFALTLDE-------------
-----
>Arabidopsis|AT5G38340.1_56_233
YDVFPSFHGADVRKTFLSHMLKEFKRKGIVPFID-NDIDRSKSIGPELDEAIRGSKIAIVMLSKNYASSSWCLNELVEIT
KCRKDLNQTVMTIFYGVDPTDVKKQTGEFGKVFERTCES--KTEEQVKTWREVLDGAATIAGEHWHIDNEASMIEKISID
VSNIL
>Populus|Potri.T112700.1_14_184
YDVFLSFRGEDTRKTFTDHLYTALVQAGIHTFRDDDELPRGEEISDHLLRAIQESKISIVVFSKGYASSRWCLNELVEIL
KCKNKTGQIVLPIFYDIDPSDVRKQTGSFAEPFDKHEERFEEKL--VKEWRKALEEAGKLSGWNLNNGHEAKFIKEIIKD
VLNKL
>Populus|Potri.019G070300.1_12_184
YDVFLSFRGEDTRNNFTSHLYDALCRKKIKTFIDD-GLERGEEITPALLKKIEESRISVVIFSKNYASSPWCVDELVKIL
ECKETCGQIVLPVFYHVDPSDVDEQTGSFGNAFSELENIFKGKMDKVPRWRADMTYAASISGWDSQVSPESKLVTEVVQT
IWKRL
>Arabidopsis|AT1G56540.1_15_188
YNVFTSFHGPDVRKTFLSHLRKQFNYNGITMFDD-QRIERSQIIAPALTEAIRESRIAIVLLSKNYASSSWCLDELLEIL
DCKEQLGQIVMTVFYGVHPSDVRKQTGDFGIAFNETCAR--KTEEQRQKWSQALTYVGNIAGEHFQNDNEAKMIEKIASD
VSDKL
>Populus|Potri.019G070500.1_12_181
YDVFLSFRGKDTRNNFTSHLYDAMRRKKIKTFIDD-GLERGEEITPALLKSIEESRISVVIFSKNYASSPWCVDELVKIL
ECKETYGQIVLPVFYHVDPSDVDEQTGSFGNAFAELEKNFKWKMDKVPRWRADLTYAASISGWDSQVSPEAKLIREVVQT
ICKRL
>Prunus|Prupe.8G044400.1.p_24_202
YDVFLSFRGVDTRNNFVSHLFHELQHRGIKTFKDDPKLERGTTISSELFKAIQESRLAIVVLSPNYASSSWCLDELTKIL
QCMKSNG-TLLPVFYNVDPSDVRKQSGSFADAFAEHEKRFREDIDKVKRWRDALTEVANLAGIDSKNQCERKLIEKIVEW
VWRKV
>Arabidopsis|AT4G36140.1_50_179
HNVFSSFSSVDVPKSFLSRIRKELRRKGFEPLID-NETERCVSIGPELRNAISVSRIVIVVLSRNYALSPWCLDELVEIM
KCKEELGQRVVTIFYNLDPIDVLKQTGDFGDNFRKTRKG--KTDEDIWKCTRA---------------------------
-----
>Arabidopsis|AT4G36140.1_203_270
-----NHR---------------------------------E--------------------------------------
EC----------------------------------ERK---NKEDIDRWIKALEQVATIDGYRSRD-DEKAMVKKIAND
ISSIM
>Arabidopsis|AT4G36140.1_448_579
-------------YSFASHLSMDFRRKGISAFVN---------Y-SETLDVIERVSASVLVFSKSCVSSTSCLDMLVRVF
QCRRKTGQLVVPVYYGISSSDVVVQ---------EHK-----SVDRIREWSSALQELRELPGHHNRECSESELVEEIVKD
VHEKL
>Populus|Potri.T077400.1_12_184
YDVFLSFRGQDTRNNFTSHLYDALCRKKIKTFIDN-GLERGEEITPALLKTIEESRISVVIFSKNYASSPWCVDELVKIL
ECKETYGQIVLPVFYHVDPSEVDEQTGSFENAFAELEKNFKGKMDKLPRWRAGLTYAASISGWDSQVSPESKLVREVVQT
IWKRL
>Arabidopsis|AT1G64070.1_14_189
YRVFTSFHGSDVRTSFLSHFRKQFNNNGITMFDD-QRILRGETISPALTQAIRESRISIVLLSKNYASSGWCLDELLEIL
KCKDDMGQIVMTVFYGVDPSDVRKQTGEFGIAFNETCAC--RTEEERQKWSQALNYVGNIAGEHLLNDNEAKMIEKIARD
VSEKL
>Arabidopsis|AT2G16870.1_11_188
YRVFASFHGPDVRKSFLSHFRKQFICNGITMFDD-QKIVRSQTIAPSLTQGIRESKISIVILSKNYASSTWCLNELLEIL
KCREDIGQIVMTVFYGVDPSDVRKQTGEFGTVFNKTCAR--RTEKERRNWSQALNVVGNIAGEHFLNDNEAEMIEKIARD
VSEKL
>Arabidopsis|AT1G65850.2_48_224
HQVFPSFRGEDVRRGFLSHIHKEFQRKGITPFID-NEIKRGESIGLEIIHAIRESKIAIVLLSRNYASSSWCLDELVEIM
KCKEEFSQIVIPIFYRVDPSDVKKLTGNFGNVFKNNCVG--KTNEVIRKWRQALAKMGTTTGYDSRNDNEATMIENIATD
ISNML
>Arabidopsis|AT3G44400.1_47_208
HDVFPSFHGADVRRTFLSHIKESFRRKGIDTFID-NNIERSKSIGPELKEAIKGSKIAIVLLSRKYASSSWCLDELAEIM
KCREMVGQIVMTIFYEVEPTDIKKQTGEFGKAFTKTCRG--KTKEHIERWRKALEDVATIAGYHSHKCDEAEMIEKISTD
VSK--
>Arabidopsis|AT5G51630.1_11_188
YDVFPSFSGEDVRKSFLSHLLKKLHRKSINTFID-NNIERSHAIAPDLLSAINNSMISIVVFSKKYASSTWCLNELVEIH
KCYKELTQIVIPIFYEVDPSDVRKQTREFGEFFKVTCVG--KTEDVKQQWIEALEEVASIAGHDSKNPNEANMIEHIAKD
VLNKL
>Populus|Potri.T005200.1_22_194
YDVFLSFRGEDTRKNFTDHLYTALIQAGIHTFRDDNELPRGEEISPQLLKAIEGSRISIVVFSKHYASSRWCLDELVKIL
ECRQNIDQVVLPIFYDTEPSDVRKQTGSYAKAFDEHEERFKEEMEKVNKWRGALAEAGNLSGWGLHNGYEAEFIKRIVSD
VACKL
>Arabidopsis|AT5G41540.1_10_185
YHVFPSFHGSDVRRKFLSHLRFHFAIKGIVAFKD-QEIERGQRIGPELVQAIRESRVSLVVLSKNYPSSSWCLDELVEIL
KCKEDQEQIVMPIFYEIDPSDVRKQSGDFGKAFGKTCVG--KTKEVKQRWTNALTEAANIGGEHSLNTDEAEMIEKIVAD
VSNKL
>Populus|Potri.019G070600.1_34_194
YDVFLSFRGKDTRNNFTSHLYDALGRIKIKTFIDD-GLERGEEITPALLKTIEESRISVVIFSKNYASSPWCVDELVKIL
ECKETYGQIVLPVFYHVDPSDVDEQTGSFGNEFAELEKNFKGKMDKVPRWKADLTCS----------HPESKLIREVVQT
ICKRL
>Arabidopsis|AT5G58120.1_15_189
YRVFTNFHGPDVRKTFLSHLRKQFSYNGISMFND-QSIERSQTIVPALTGAIKESRISIVVLSKNYASSRWCLDELLEIL
KCREDIGQIVMTVFYGVDPSDVRKQTGEFGIAFNKTCEG--KTNEETQKWSKALNDVGNIAGEHFFNDNEAKMIEKIARD
VSNKL
>Populus|Potri.T003000.1_51_220
YDVFLSFRGEDTRKTFTDHLYSALVQAGIHAFRDDDDLPRGEEISDHLLRAIQESKISIVVFSKGYASSRWCLNELVEIL
ECKNKTGQIVLPIFYHIDPSDVRKQNGSFAEAFANNEERFEEKL--VKEWRKALEEAGNLSGWNLNNGHEAKFIKEIIKD
VLNKL
>Arabidopsis|AT1G63730.1_13_189
YRVFTSFHGPDVRKTVLSHLRKQFICNGITMFDD-QRIERGQTISPELTRGIRESRISIVVLSKNYASSSWCLDELLEIL
KCKEDIGQIVMTVFYGVDPSDVRKQTGEFGIRFSETWAR--KTEEEKQKWSQALNDVGNIAGEHFLNDKESKMVETIARD
VSNKL
>Populus|Potri.T077500.1_12_184
YDVFLSFRGKDTRNNFTSHLYDATRRKKIKTFIDD-GLERGEEITPALLKTIEESRISVVIFSKNYASSPWCVDELVKIL
ECKETYGQIVLPVFYHVDPSDVDEQTGSFGNAFAELEIFFKGKMDKVPRWRDDLRKAASISGWDSQVSPESTLVREVVQT
IWKRL
>Populus|Potri.T005500.1_22_194
YDVFLSFRGKDTRKNFTDHLYTALIQAGIHTFRDDNELPRGEEISPQLVKAIEGSRISIVVFSKQYASSRWCLDELVKIV
ECRQKIDQVVLPIFYDTEPSDVRKQTGSYAKAFDEHEEHFKEEMEKVNKWRGALAEAGNLSGWGLNNGYEAEFIKRIVSD
VACKL
>Populus|Potri.T011800.1_42_211
YDVFLSFRGEDNRKNFTDHLYTALVQAGIYTFRDHNEIPRGEEISKHLLKAIQESKISIVVFSKGYASSRWCLNELVEIL
ECKNKTGQIVLPVFYDIDPSDVRKQTGSFVKAFDKHEDCFKEK---VKEWRKALEETGNLSGWNLSNGHESKFIQDIIKD
VLNKL
>Vitis|GSVIVT01036408001_15_192
YDVFLSFRGEDTRNNFTAHLLKELRTKGIDTFIDEERLETGQVISPALVAAIESSKLSIIVLSENYASSRWCLEELVKIL
ECKRTRGQRVLPIFYDVDPSDVRNHRGKFGEALAKHDVNLR-NMDRVPIWRVALTEVANLSGRDSRNKNEATFIEEIASF
IFHEK
>Vitis|GSVIVT01022984001_83_259
YEVFLSFRGEDTRKNFTDHLHEALRRNGIHAFIDD-QLRRGEQISSALLRAIEESRFSIIIFSEHYASSSWCLDELTKIL
ECVKVGGHTAFPVFYNVDPSHVRKQTGSYGVAFTKHEQVYRDNMEKVSKWREALTAVSGLSGWDSRNEHESEFIKEIVSK
IWKEL
>Populus|Potri.T005100.1_22_194
YDVFLSFRGEDTRKNFTDHLYTALGNAGIHTFRDDNELPRGEEISPQLLKAIEGSRISIVVFSKHYASSRWCLDELVKII
ECRQKIGQVVLPIFYDTEPSDVRKQTGSYAKAFDEHEERFKEEMEKVNKWRGALAQAGNLSGFGLNNGYEAEFIKRIVSD
VACKL
>Prunus|Prupe.1G539800.1.p_27_191
YDVFISFRGEDTRKNFTGHLYVALKEAGINTFIDDDELRRGEDIGAELVRAIQGSRISVIIFSSRYADSGWCLEELVKIM
ECKRTLGQIVLPIFYDVDPSDVRKQTGSFAQSFHKHRD---TDHNKVQRWRAALHEAANLSGWDLRDGHEANFIRNIIKE
ITRRF
>Arabidopsis|AT5G22690.1_10_187
YDVFPSFSGEDVRVTFLSHFLKELDRKLISVFKD-NDIQRSQSLDPELKLAIRDSRIAIVVFSKNYAASSWCLDELLEIV
KCKEEFGQIVIPVFYGLDPCHVRKQSGEFGIVFENTCQT--KTDDEIQKWRRALTDVANILGFHSSNDNEATMVEDIAND
VLAKL
>Arabidopsis|AT4G16990.2_9_183
YDVFPNFRGEDVRHSLVSHLRKELDRKFINTFND-NRIERSRKITPELLLAIENSRISLVVFSKNYASSTWCLDELVKIQ
ECYEKLDQMVIPIFYKVDPSHVRKQTGEFGMVFGETCKG--RTENEKRKWMRALAEVAHLAGEDLRNRSEAEMLENIAKD
VSNKL
>Prunus|Prupe.1G161800.1.p_18_183
YHVFLSFRGFDTRSNFTSHLYSALRLQGINTFMDDDELRRGEEISSALLTAIEDSRISVVVFSENYASSKWCLDELVKIL
DCKESNQQLIIPVFYKVNPSDVRNHRGSFGDALANMERKYKDELDKVKKWRAALSQAAALSGFPLDERSEAELIHKIVQE
ISQR-
>Arabidopsis|AT4G11170.1_11_186
YDVFPSFRGEDVRNNFLSHLLKEFESKGIVTFRD-DHIKRSHTIGHELRAAIRESKISVVLFSENYASSSWCLDELIEIM
KCKEEQGLKVMPVFYKVDPSDIRKQTGKFGMSFLETCCG--KTEERQHNWRRALTDAANILGDHPQNDNEAYKITTISKD
VLEKL
>Populus|Potri.007G143300.1_120_292
YDVFLSFRGKDTRKTFTDHLYTALVQAGIHTFRDDDELPRGEEISQHLLEAIQESKICIVVFSKGYASSRWCLDELVEIL
KCKYKTGQIALPIFYDIDPSDVRKQTGSFAEAFVKHEERSEEK---VKEWREALEEAGNLSGWNLKNGHEAKFIQHIIKE
VWNKL
>Prunus|Prupe.2G101900.1.p_22_190
YHSFLSFRGEDTRKGFTDHLYRALELAGIHTFRDDDEIERGADIAAELNKAINESKVSIIVFSQNYASSRWCLDELVKIM
ERRKHDGHIVMPVFYHVDPSHVRNQRGSFAEAFSRHEERFKEEMNKVEEWRRALKDAADLAGMALKDSYESQFIQDIVKE
IGNKL
>Arabidopsis|AT1G69550.1_80_246
HHVFPSFRGDDVRRNFLSHIQKEFRRKGITPFID-NEIRRGESIGPELIKAIRESKIAIVLLSRNYASSKWCLEELVEIM
KCKKEFGLTVFAIFYEVDPSHVKKLTGEFGAVFQKTCKG--RTKENIMRWRQAFEEVATIAGYDSRNENEAAMIEEIAIE
ISKRL
>Prunus|Prupe.1G162500.1.p_18_182
YHVFLSFRGFDTRSNFTSHLYSALRREGINTFMDDDELRRGEEISNALLTAIEDSKISVVVFSENYASSKWCLDELVKIL
DCKESNQQLVIPVFYKVNPSDVRNQRGSFRDALANMDC---NNLEKVNRWKEALSQAGKLAGFTLSDRSEAELIHKIVQD
ISQQV
>Pinus|PITA_000028680-RA_50_218
YDVFINHRGSDVKNTFASHLYRRLVLHGFRAFLDKQELQEGDSLTSQIQGAIRTASVQIAVFSPNYAGSSWCLDELLLIL
KT----GATIIPVFYNVKPSDLRRRNGLYAQALEIHEKNRRYDFDTIENWRKALSAVADISGLELEAGDEGELVDKVVHR
VETNI
>Pinus|PITA_000028680-RA_1110_1250
-------------------------PCNDSIFIDQQEMQAGNSVISQIEGAIATASVHIAILSPRYAESKWCLDELLLML
KS----GATVIPIFFNVKPSDLRWADGVYNQALRKHEEKRRYDSQTLENWRKALSDVSSLSGFELEGGDEGELVDKVVQR
VLKKG
>Pinus|PITA_000018135-RA_355_477
FDVFISHRGPDVKKTLATHLYHRLCKHDLRVFLDEQELRAGDAVNPQLESAVRTSSVNIAIFSPNYAESKWCLDELLNMV
DSMSKYKSTIIPVFYGVTPAELRWTKGVYAQALYKLQGKK----------------------------------------
-----
>Pinus|PITA_000018135-RA_886_1012
------EKGPDVKKTFATNLYNRLRKHELQVFLDEQELRVVDKLTPQIESAIRTSSVNIAIFSPNYAYSKWCLDELVLMV
ECMSEYKSTIIPVFYGVKPTELRWVNGVYAQALRELQEKKRYR-------------------------------------
-----
>Arabidopsis|AT5G41550.1_13_187
YHVFPSFHGPDVRKGFLSHLHYHFASKGITTFKD-QEIEKGNTIGPELVNAIRESRVSIVLLSKKYASSSWCLDELVEIL
KCKEDQGQIVMTIFYDVDPSSVRKQKGDFGSTFMKTCEG--KSEEVKQRWTKALTHVANIKGEHSLNANEADMIQKIATD
VSTKL
>Arabidopsis|AT3G04210.1_65_242
HQVFPSFHGADVRKSFLSHIMKEFKSKGIDIFID-KDIKRGKSIGPELTEAIRGSRVAIVFLSRKYASSSWCLNELALIM
KCRKELGLTVMTLFYDLDPTDVRKQTGDFGMAFKETCKG--KTKDEIGRWRHALEEVAKIAGYHSSIDNEADMIGIVTTD
ISNTL
>Prunus|Prupe.1G162200.1.p_24_189
-QVFLSFRGVDTRHNFTDHLYSALCQRGINTFRDDDELRRGEEISTSLLTAIEESKISVVVFSKNYASSKWCLDELVKIL
DCKESNQQQVIPVFYKVNPSDVRNQGGSFGDALANMECKYKENMKKVKKWRAALAQLAVLSGLTLDEQSESKFIQNIIEE
ISKHV
>Populus|Potri.T002400.1_14_184
YDVFLSFRGEDTRQTFTDHLYTALVQAGIHTFRDDDELPRGEEISDHLLRAIHESKISLVVFSKGYASSRWCLNELVEIL
QCKNKTNQIVLPIFYDIDPSDVRKQNGSFAEAFVKHEERFEEKL--VKEWRKALEEAGNLSGWNLNNGHEAKFTKEIIKD
VLKKL
>Populus|Potri.T002500.1_101_270
YDVFLSFRGEDTRKTFVDHLYTALVQAGIHTFRDDDELPRGEEISEHLLEAIRESKISIVVFSKGYASSRWCLNELVEIL
KCKRKTGQIVLPIFYDIDPSDVRKQTGSFAEAFDKHEERFEEKL--VKEWRKALEDAGNLSGWSLNNGHEAKFIKGIIKD
VLNKL
>Solanum|Solyc02g082050.2.1_18_196
YDVFLSFRGEDTRKSFVDHLYTTLHDKGIHAFRDDKELSRGKSISPELVKAIEKSRFAVVIFSKNYADSSWCLEELTKIV
ECNKQRGQTLIPVFYSVDPSVVRKQKGSYGDAFAKHEENLKDESYKIQRWRDALKDAANISGFDVQDGHESRCIRQIALT
ILKRL
>Prunus|Prupe.2G055700.1.p_55_218
YDVFLSFRGEDTRTNFTDHLYKALCDKGIYTFI-DRELVRGEEISPALVKAIEESRISVIVFSENYASSRWCLDELVKIL
QCKQSKQQVVLPIFYKVDPSHVRNQESKFGDAFEELERKFKNDKEKVLIWREALRQAANLSGHTFKDGYEATFINDIVDG
ILS--
>Prunus|Prupe.4G224500.1.p_53_225
FDVFLSFRGEDTRNSFTDHLYHGLNLKGIDTFMDEERLERGKPIAPKLLKAIEHSKFAVVVLSEDYASSTWCLDELAHIV
QCMKGGRLKVFPVFYHIEASTVRKQTGNYGKAFAKHDENFKKEKRKVKKWRRALTRVAEVAGWDLKNRKESEVIEEIANR
ISNIL
>Arabidopsis|AT5G18370.1_61_236
HQVFPSFRGEDVRKGFLSHIQKEFKSKGIVPFID-DEMKRGESIGPGLFQAIRESKIAIVLLSKNYASSSWCLNELVEIM
NCREEIGQTVMTVFYQVDPSDVRKQTGDFGKAFKKTCVG--KTQEVKQRWSRALMDVANILGQDSRKDKEADMIVKVAKD
VSDVL
>Arabidopsis|AT1G63880.1_13_190
FNVFASFHGPDVRKTLLSHIRLQFNRNGITMFDD-QKIVRSATIGPSLVEAIKESRISIVILSKKYASSSWCLDELVEIL
ECKKAMGQIVMTIFYGVDPSDVRKQIGKFGIAFNETCAR--KTEEERQKWSKALNQVSNIAGEDFLRDNEAIMIEKIARD
VLDKL
>Phaseolus|Phvul.L002637.1.p_19_191
YDVFLSFRGEDTRKKFTSHLYDALKQKEVETFID-YRLEKGEEISTTLTQVIEDSHISIVIFSENYASSKWCLGELSKIM
ECKKEKGQIVIPVFYDIDPSHVRKQTGSYEKFFVTHKGE-----PMCNKWKAALTEAANLAAYDSQTRVESELIKDIVED
VLQKM
>Prunus|Prupe.2G057800.1.p_56_218
YDVFLSFRGEDTRTNFTDHLYKALCDKGIYTFI-DRELVRGEEISPALVKAIEESRISLIVFSENYASSRWCLDELVKIL
QCKESKQQIVLPFFYKVDPSDVRHQRSSYGDAFVHHERKFKDDKEKVLKWRRSLTEAANLSGWHFKEGYETTFINNIVDR
ILS--
>Arabidopsis|AT1G72900.1_9_188
YDVFLSFRGPDTRRKFISFLYKELVGRDIRTFKDDKELENGQMISPELILAIEDSRFAVVVVSVNYAASSWCLDELVKIM
DIQKKGSITVMPIFYGVNPCHLRRQIGDVAEQFKKHEAR-EKDLEKVLKWRQALAALADISGDCSG-EDDSKLVDVIADK
ISKEL
>Populus|Potri.003G014200.1_51_222
YDVFLSFRGEDTRKTFTDHLYTALVQAGIHTFRDDDELPRGEEISDHLLRAIQESKMSIVVFSKGYASSRWCLKELVEIL
KCKNKTGQIALPIFYDIDPSDVRKQTGSFAEAFVKHEERFEEKL--VKEWRKALEEAGNLSGWNLNNGHEAKFIKEIIKD
VLNKL
>Populus|Potri.T005600.1_22_190
YHVFLSFRGADTRKTFLGHLYNALVQAGIHTFKDDEELPPGEEISQQLKKAIQESKISIVVFSRDYASSRWCLNELVEIL
ECRNTKGRTVFPIFCGVDPSHVRKQEGSFKKAFKAYEN--KEEKEKINKWKNALKDAANLSGKDIYNGDESVLIKKIVKD
VLNKL
>Arabidopsis|AT5G41750.1_13_188
YQVFSSFHGPDVRKGFLSHLHSVFASKGITTFND-QKIDRGQTIGPELIQGIREARVSIVVLSKKYASSSWCLDELVEIL
KCKEALGQIVMTVFYEVDPSDVKKQSGVFGEAFEKTCQG--KNEEVKIRWRNALAHVATIAGEHSLNDNEAKMIQKIVTD
VSDKL
>Populus|Potri.T001700.1_51_221
YDVFLSFRGEDTRKTFTDHLYTALVQAGIHTFRDDDELPRGEEISDHLLRAVQESKISIVVFSKGYASSRWCLNELVAIL
KCKRKRGQIALPIFYDIDPSDVRKQNGSFAEAFVKHEERFEEKL--VKEWRKALEEAGNLSGWNLNNGHEAKFIKEIIKV
VLNKL
>Solanum|Solyc04g007320.1.1_23_199
YDVFLSFRGKDVRKTFVDHLYVALQQKGINTFKDDDKLEKGDSISPGLARAIEESRIALIIFSKNYAESSWCLDEVVKIM
ECKKVKKQIVIPIFYDVDPSTVRKQKSSFEEAFNKYE-----DCIKVQKWRGALEEAANLSGWDLPNAHEAIVIKQIVED
IMARL
>Arabidopsis|AT5G46470.1_14_190
YHVFPSFSGEDVRNTFLSHFLKELDRKLIISFKD-NEIERSQSLDPELKHGIRNSRIAVVVFSKTYASSSWCLNELLEIV
KCKKEFGQLVIPIFYNLDPSHVRKQTGDFGKIFEKTCRN--KTVDEKIRWKEALTDVANILGYHIVTDNEASMIEEIAND
ILGKM
>Prunus|Prupe.2G126900.1.p_21_185
YHVFLSFRGQDTRKTFTDHLYTALVNAGFRTFRDDDEVERGEGIKPELQKAIKHSRTSVIVFSKNYASSRWCLDELVMIL
EHKRSADHVILPVFYDVDPSDVRKQTGSLAKAFARHQKT--QPSNKEKEWREALAEVADLAGMVLQ-GYESKFINKIVQV
IGEKL
>Populus|Potri.012G135700.1_25_196
YDVFLSFRGEDTRKNFTDHLYTALLQAGIRTFRDDDELLRGEKISSQLPKAIQESKVSIVVFSKGYASSTWCLDELEEIL
DCRHTTGQIVLPVFYDIGPSDIRKQTGSFAEAFDRHEERFKEEMEKVQKWRKALVEAANLSGLDLHNGHESKFVQKIVQE
VSSKL
>Nicotiana|NbD002668.1_18_188
YEVFLSFRGEDTRKTFIGHLFSKLCDVGVKTFLDDEELRKGDVISRELEKAVEESRISIIVFSRNYASSSWCLNELVKIL
ECKEKLKQMVLPIFYDVDPSEVRKQTGLFGEALAKHKER-SFGAQRVEKWRAALTEAANLSGWDLQNGHESKFIEKIIQQ
VLQEV
>Pinus|PITA_000002159-RA_21_168
FDVFISHRGPDVKKTLATHLYHRLCKHDLRVFLDEQELRAGDTINPQLESIVRTSSVNIANFSPNYAASKWCLDELLNMV
DSMSKYKSTIIPVFFGV-------TQGVYAQALYKLQGKKRHDSDIIEKWRNAPSTVADIKGFDRA--------------
-----
>Pinus|PITA_000002159-RA_675_819
FDVFINHRGPDVKKTLATDLYHRLCKHDLRVFLDQWELRAGDNITPQLESAIRTSSVHIAIFSSGYAYSKWCLDELVLMV
DSMSKSKSTIIPVFYGVKPAELRWTKGVYAKALCELQQKTRYHSDELKKWRKALSD------------------------
-----
>Prunus|Prupe.3G010200.1.p_19_189
YDVFLSYRGKDTRKGFTDHLYRALEQAGFHTFRDDDEIKRGANIAAEIQRAIQESRVSIIVFSKNYASSTWCLDELVKIM
ERRKADGLMVMPVFYDVDPSHVRKLTGSFANAFSGPEEHF-EDIDKVEGWRRALRDVADLGGMVLGDRYESQFIQNIVEE
IENKL
>Prunus|Prupe.8G110600.1.p_20_180
YDVFLSFRGEDTRNNFTGHLYRNLIQRGIKTFI-DYELRRGEEISPALLKAIEESRISIIVFSENYATSTWCLDELVKIL
ECKELKQQMVWPIFYKVDPSDVRNQRGSFGKALAKHERKFKDNKEKVKMWRAALTKAANFSGWSLLDGHESNFIVAIVEE
IS---
>Populus|Potri.T001500.1_15_184
YDVFLSFRGKDTRKTFTDHLYTALVQAGIHTFRDDDELPRGEEIHDHLLRAIQESKISIVVFSKGYASSRWCLNELVEIL
KCKNKTGQIVQPIFYNIDPSDVRKQNGSFAKAFVKHEERFEEKL--VKEWRKALEEAGNLSGWNLNNGHEAKFIKEIIKD
VLNKL
>Arabidopsis|AT5G49140.1_14_186
YDVFPSFRGEDVRGNFLSHLMKEFESKGIVTFKD-DLIERSQTIGLELKEAVRQSKIFVVIFSKNYASSSWCLDELVEIL
KCKEE--RRLIPIFYKVNPSDVRNQTGKFGRGFRETCEG--KNDETQNKWKAALTEAANIAGEDSQSKNEADFLTKIAKD
ILAKL
>Populus|Potri.T010500.1_22_188
YHVFLSFRGADTRKTFLGHLYNALVQAGIHTFKDDEELPPGEEISHHLKKAIQESKISIVVFSRDYASSRWCLNELVEIL
ECRNTKGRTVFPIFCGVDPSHVRKQEGSFKKAFKAYEN--KEEKEKIDKWKNALKDAANLSGKDIYNGDESVLIKKIVKD
VLNKV
>Populus|Potri.008G220200.1_13_181
YDVFLSFRGEDTRKSFTDHLYTALCHRGVITFRDDQELERGNEISRELLQAIQDSRFSVIVFSRNYTSSTWCLNELVKIV
ECMKQGRQTVIPVFYDVDPSEVRNQTGRLQQAFADHEEVFKDNIEKVQTWRIAMKLVANLSGWDLQDRHESEFIQGIVEE
IVCKL
>Pinus|PITA_000026097-RA_16_135
YHVFISHRGPDCKKTLASLIYHRLTNHGLHVFLDQKELHTGDALSPAILGAIESASVHIAIFSKRFAESRWCLEELCWIL
RC----NRKIIPVFYDVEPTDLRYIRGCYRKTFEEHQLK-----------------------------------------
-----
>Pinus|PITA_000026097-RA_158_322
YHVFISHRGPNVKKTLASFIYHRLTNHGLRVFLDQKELQTGDALSPAILGAIESASVHIAIFSKRFAESRWCLEELCWIL
RC----NRKIIPVFYDVEPTDLRYIRGCYRKTFEEHQLK-RVGMEDIEKWKTALNKASEISGLLFKTSDYGEVLEEIVKA
VLK--
>Pinus|PITA_000008103-RA_84_201
YDVFISHRGPDVKKTFASHLYRRLLSHGLKVFLDQPELQRGDSLTSQIESAIRSASVHVAVFSPGYADSNWCLDELLQML
KS----GKPIIPVFYGAKPSDLRWA-GKYAQALQSLAIKT----------------------------------------
-----
>Pinus|PITA_000008103-RA_442_557
YDVFISHRGPDVKKTFAGHLYRRLRSLGLKVFLDQPELQRGDSLTSQIESAIRSASVHVAVFSPGYADSNWCLDELLQML
KS----GKPIIPVFYGAKPSELRWTDGKYAQALQSLA-------------------------------------------
-----
>Prunus|Prupe.1G161700.1.p_22_188
YHVFLSFKGEDTRHNFTDHLYSALCQQGINSFRDDDELIRGEEISSALFTAIEESKISVVVFSKNYASSKWCLDELVKIL
DCKKSKQQLVIPVFYKVNPSDVRNQRGSFGDALANMECKYKENMQKVNKWRAALSQVASLSGFTLDEQSEYEFIQNIIEE
ISKHV
>Arabidopsis|AT5G44510.1_41_216
-PVFLSFRGEDVRKGLLSHIQKEFQRNGITPFID-NEMKRGGSIGPELLQAIRGSKIAIILLSRNYGSSKWCLDELVEIM
KCREELGQTVMTVFYDVDPSDVRKQKGDFGKVFKKTCVG--RPEEMVQRWKQALTSAANILGEDSRNENEADMIIKISKD
VSDVL
>Arabidopsis|AT4G16890.1_12_185
YDVFPSFRGEDVRDSFLSHLLKELRGKAI-TFID-DEIERSRSIGPELLSAIKESRIAIVIFSKNYASSTWCLNELVEIH
KCYTNLNQMVIPIFFHVDASEVKKQTGEFGKVFEETCKA--KSEDEKQSWKQALAAVAVMAGYDLRKPSEAAMIEELAED
VLRKT
>Prunus|Prupe.8G034900.1.p_24_199
HDVFLSFRGEDTRLSFVSHLYHELQHKGIKTFKDDPKLERGTAISSGLFNAIEESTLAIVVLSPNYASSSWCLDELTKIL
QCMKSKS-TVLPVFYHVDPSDVRKQTGSFACAFAKHEERFREDRERVKSWRTALTEVANLSGFDSKNECERKLIEKIVEW
VWEKA
>Arabidopsis|AT1G66090.1_26_202
YMTFTSFHGPDVRNTFLSHLRKQFNTNGITMFDD-QRMERSQTLAPTLTQAIRESKIYIVLLSKNYASSSWCLDELLEIL
NCKEKRGQRVMTIFYGVNPSDVRKQTGEFGIAFNETCAR--KTEEERRKWSHALTCVGNITGVHVQDDDEANMIEKIATD
VSEKL
>Prunus|Prupe.6G152300.1.p_4_183
YDVFLSFRGEDTRNTFTSHLHAALLGKKVETYIDY-RIERGDKIAPALLEAIEKSKLSVIIFSKNYASSTWCLDELVHIL
KCKERDGQFVIPIFYDINPSHVRKQQGSFADAFAQHEERFKDNMDKVHKWRLALRKAAKISGFDDSNGLESDLVKTVVKD
ILTKL
>Prunus|Prupe.8G044300.1.p_25_203
HDVFLSFRGVDTRNSFVSHLYHELQHMGIKTFKDDPKLERGTTISSELFNAIQESRLAIVVLSQNYASSSWCLEELTKIL
QCMKSKG-TVLPVFYNVDPSDVRKQSGSFAGAFIEHEKRFREDIEKVMRWRDALTEVANLSGLDSKNECERKLIEKIVEW
VWSKV
>Prunus|Prupe.5G019000.1.p_18_180
YHVFLSFRGLDTRSNFTSHLYSNLRLQGIKTFMDDDELRRGEEISNALLTAIEDSKISVVVFSKNYASSKWCLDELVKIL
DCKESNQQLVIPVFYKVNPSNVRNHRGSFGDALANMDC---NNVEKLNRWKEALSQAGKLAGFTLSDRSEAELIHNIVQH
ISR--
>Vitis|GSVIVT01022979001_20_194
YEVFLSFRGEDTRKSFTDHLHKALRRCGIHAFIDD-RLRRGEQISSALLRAIEESRFSIIIFSEHYASSSWCLDELTKIL
QCVKEGRHTAFPVFYNVDPSHVRKQEGSYGVAFTKHEQVYRDNMEKVVEWRKALTVASNLSGWDSRDKHESEVIKEIVSK
IWKKL
>Arabidopsis|AT5G38850.1_9_179
YNVFPSFHGGDIRKTFLSHLRKQFNSNGITMFDD-QGIERSQTIAPALIQAIRESRISIVVLSKNYASSSWCLNELVEIL
KCKD----VVMPIFYEVDPSDVRKQTGDFGKAFKNSCKS--KTKEERQRWIQALIFVGNIAGEHSLKENEADMIEKIAKD
VSDKL
>Phaseolus|Phvul.011G181366.1.p_24_194
YDVFLSFRGEDTRMNFTSHLHEALKQKKVKTYIDY-QLEKGDEISQGLIKAIEDSHVSIVIMSENYASSKWCLEELSKIL
ECQKNQGQIVIPVFYNIDPSHVRKQTGSYEQAFVKHQEDL-----RCNKWRAALTEVANLSGWDSRNRTESKLLMDIVGD
ILRKL
>Populus|Potri.003G199100.1_14_187
YDVFLSFRGEDTRKNFTDHLFTALQKAKVRTFRDDDELRIGEEISLQLPKAIQESKISIVVFSKGYASSTWCLDELEKIL
DCKHTTGQIVIPVFYDIDPSDIRKQTGSFAEAFDKHEERFKEEMEKVHKWRKALVEAADLSGLDPHNGHESKLIQKIVEV
VSSKL
>Populus|Potri.019G069200.1_26_198
YHVFLSFRGEDTRKNFTGHLYSGLSRFKLLVFKDDEKLEKGKVIAPELLKAIEQSMFSVIVLSKNYASSSWCLDELAKII
ECGDQKGQKIFPVFYDVEPSDVRKQTGSFQDDFAKHEEKYRENIDKVRKWRAAMTQVANLSGWTSKNRNESEIIEEIVQK
IDYEL
>Populus|Potri.007G143100.1_53_222
YDVFLSFRGEDTRKTFTDHLHTALVQAGIHTFQDDDELPRGEEISDHLLKAIRESKISTVVFSKGYASSRWCLNELVEIL
KCRKKTGQIALPIFYDIDPSDVRKQTGSFAEAFVKHEERSKEK---VKEWRETLEEAGNLSGWNLKNGHEAKFIQEIIKD
VLTKL
>Nicotiana|NbD037544.1_22_164
YDVFLSFRGEDTRKSFVDHLYTTLREKGIHAFRDDIELRRGKFISPELRNAIEKSRFAVVIFSQNYANSSWCLEELTKIV
DCTKHRGQTLMPVFYSVDPSEVRKQKGSYEEAFAEHEKNFEE--KKIKEWRDALKEAANISGYDV---------------
-----
>Populus|Potri.019G001700.1_17_188
YDVFLSFRGEDTRKNFTDHLYFAFKDAGINTFRDDNELRRGEDISTELLQAIQKSRISVIVFSENYANSRWCLEELVKIM
ECRRSCRQLVFPIFYDVDPSDVRKQTGSFAKAFAGHEERFQTDKGKVATWRMALTEAANLSGWDLRDGHEAKFIKKIVRE
ISREL
>Populus|Potri.T005400.1_73_209
YDVFLSFRGKDTRKNFTDHLYTALIQAGIHTFRDDNELPRGEEISPQLVKAIEGSRISIVVFSKQYASSRWCLDELVKIV
ECRQKIDQVVLPIFYDTEPSDVRKQTGSYAKAFDEHEEHFKEEMEKVNKWRGALAE------------------------
-----
>Arabidopsis|AT5G46510.1_9_179
YDVFPSFSGTDVRRNFLSHLLKGL-HKSVNSFRD-QNMERSQSLDPMLKQAIRDSRIALVVFSKNYASSSWCLNELLEIV
KCKEEFGQMVIPIFYCLDPSHVRHQDGDFGKNFEETCGR--NTEEEKIQWEKALTDVANLAGFDSVTDDEAKMIEEIAND
VSGKL
>Phaseolus|Phvul.002G323300.2.p_7_176
HDVFLSFRGEDTRDNFISHLYAALQRKNIQAYIDY-RLLRGQEISPVLLSAIEESKIYVIVFSKNYASSTWCLDELTKIL
DCKKRYGRDVIPVFYKVDPSTIRKQEERYKEAFNEHEQHFKH--DTVQGWKDALTEAAGLAGWDSKVRPEHALVEEIVED
ILRKL
>Prunus|Prupe.8G022800.1.p_18_196
HDVFLSFRGEDTRKGFISHLYHELDYQAIKTFKDNRDLERGTSISPELLRAIEESQLAIIVLSSNYASSTWCLDELTKVV
ECMEARD-TILPIFYGVDPSQVRNQTGSFAEAFTEHKEKLITK-KKVEQWKADLTKVANLCGWDSKNKCERELIEDIVKC
VWRKV
>Arabidopsis|AT5G17970.1_16_190
YHVFPSFCGEDVRRNFLSHLHKELQHNGIDAFKD-GGIKRSRSIWPELKQAIWESKIFIVVLSKNYAGSCWCLDELVEIM
ECREVVGKTLVPIFYDVDPSSVRKQTGDFGKAFDKICDV--RTEEERQRWRQALTNVGNIAGECSSKDNDAKMIEKIVAY
VSEEL
>Prunus|Prupe.2G057100.1.p_24_188
YDVFLSFRGEDTRTNFTDHLHEALVRKGIYTFI-DRELVRGEEISPALVKAIEESRISLIVFSEKYASSRWCLDELVKIL
QCKQSKQQVVLPIFYKVDPTDVRNQKSKFGDAFEELKRKFKNDKEKVLIWREALTEAANLSGHTFKDGYETTFINNIVDG
ILSQ-
>Vitis|GSVIVT01025877001_453_614
YDVFLSFRGEDTRFTFAAHLYVALHRRGVNTFFDDHKIRRGESISPTLVKAIEGSRSSIILLSQNYAGSSWCLEELVKIL
ECRKTMGQLVLPIFYNVDPSDVRRHKGSFGEALVKHENTLKHDIDKVKNWREALSEVANLAGWNSQNKSEPTFLKEIVID
VL---
>Populus|Potri.003G198900.1_17_186
YDVFLSFRGEDTRKNFTDHLFTALQKAGIRTFRDDDELRIGEEISFQLPKAIQESKISIVVFSKGYASSTWCLDELEKIL
DCRQPTGQIVLPVFYDIDPSDIRKQTGSFAEAFDRHEERFKEEMEKVQKWRKALVEAANISGLDLRNGHESKLIQKIVEE
VSSKL
>Arabidopsis|AT5G40910.1_12_186
YHVFSSFHGPDVRSGFLSHLHNHFESKGITPFKD-QEIERGHTIGPELIQAIRESRVSIVVLSEKYASSCWCLDELVEIL
KCKEASGQVVMTIFYKVDPSDVRKQRGDFGSTFKKTCEG--KTWIVKQRWIKALEYIATVAGEHSLSANEAELIQKIATD
VSNKL
>Phaseolus|Phvul.011G195800.1.p_24_194
YDVFLSFRGEDTRMNFTSHLYEALKHKKVETYIDY-KLEKGDEISQGLIKAIEDSHVSIVIMSENYASSKWCLEELSKIL
ECQKNQGQIVIPVFYNIDPSHVRKQSGSYEQAFVKHQEDL-----RCNKWRTALTEVANLSGWDSRNRTESKLLMDIVGD
ILRKL
>Prunus|Prupe.8G023900.1.p_22_203
HDVFQSFRGADTRRGFMSHLDHELRYQTIKTFKDDRDLEIGTTISPELLTAIEESHLAIIVLSPNYASSTWCLDELSKIL
ECMEDTK-RILPIFYDVDPSDVRNQKGSFAEAFTKHEERFSEEAEKVKRWRAALREVANLSGLDSKNKSEAELIKNIVKC
VWTKV
>Phaseolus|Phvul.002G323200.1.p_16_185
HDVFLSFRGEDTRDNFISHLYAALQRKNIEAYIDY-RLNRGEEISPALLSAIEESKIYVIVFSQDYASSTWCLNELTKIL
ECKKRFGRDVIPVFYKVDPSTIRKQEQRYNEAFEKHEQHLKH--DKVQGWKDALTEAAKLAGWDSKVRPEHALVEEIVED
ILRKL
>Prunus|Prupe.8G041000.1.p_23_192
YDVFLSFRGVDTRNSFVSHLYHELQHRVIKTFKDDPKLERGTTISSELLNAIQESRLAIVVLSPNYASSSWCLDELTKIL
QCMKSNG-TVLPVFYNVDPSDVRKQSGSFAGAFAEHEKRFREDIEKVKCWRVALTEVANLSGLDSKNECERKLIEKIVEW
VWGKV
>Prunus|Prupe.1G160400.1.p_44_218
YDVFISFRGKDTRRTFTSHLYHALCGKKIETYIDY-RLVRGDEIVPALLEAIKRSAISVIIFSENYASSTWCLDELVHIL
ECKQKNGQLVIPIFYDISPSNVRKQQGSYALAFRHLEKCFRDSIDKVHKWRAALTEAASLSGFDDSEELEANLVKKVVQD
IWAKL
>Populus|Potri.003G199400.1_40_211
YDVFLSFRGEDTRKNFTDHLYTALLQAGIHTFRDDEKLRRGEEISFQLSKAIQESKISIVVFSEGYASSTWCLGELQKIL
DCRHTTGQIVLPVFYDIDPSDIRKQTGSLAEAFGKHEESFKEEMEKVQKWRKALLEAANLSGLDRRNGHESKLIQKIVED
VSSIL
>Solanum|Solyc09g007710.2.1_11_172
YDVFLSFRGEDTRRTFVSHLYKALEQSGIRIFKDDERLERGKPIFDELLKAIEESKIAIVIFSKSYASSRWCLEELAHII
KCRNELELIVIPVFYDVTPSDVRHQNPPFADSFLQY---MKDDMEKVQRWRAAFVEAGKISGYHLLNKHEAKFNKKLVEE
VLE--
>Arabidopsis|AT5G11250.1_62_238
HQVFPSFSGEDVRRDFLSHIQMEFQRMGITPFVD-NEIKRGESIGPELLRAIRGSKIAIILLSRNYASSKWCLDELVEIM
KCREEYGQTVMAIFYKVDPSDVKNLTGDFGKVFRKTCAG--KPKKDIGRWRQAWEKVATVAGYHSINDNEAAMIKKIATD
ISNIL
>Arabidopsis|AT1G63750.3_17_190
FKVFSSFHGPDVRKTLLSNLREHFQGKGITMFDD-EKIKRGGDLSPSLKRAIKTSKISIVILSQKYASSSWCLDELLEIM
KRKKAMKQIVMTVFYGVEPSDVRKQTGDFGIAFNKTCVN--KTDKERKEWSKALTDVSNIAGEDFKKDNEANMIKKIARD
VSYKL
>Pinus|PITA_000045824-RA_36_208
YDVFINHRGPDVKLSFASHLYRRLRDHGLNAFLDKEEMEEGRKISSQIEEVIHGAYVQIAIFSPTYAKSNWCLDELVMMR
NS----GATILPIFFNVDPSVVRHTRGVYAEDLLELQKKTRYRSETIQNWRAALSDVADRSGFELKSGDEGELLDAVFQK
VLENV
>Pinus|PITA_000045824-RA_1210_1336
---------------LILHLYKRLSDHRLNAFLDKEEMEEGRKISSQIQEAIDGAYVQIAIFSPTYAESSWCLDELVLME
NS----KATILPIFFNVDPSVVCYTRGV----LLELQKKTCYNSKTIKNWRAALSDVADLS-------------------
-----
>Eucalyptus|Eucgr.J00354.1.p_16_182
YDVFLSFRGEDTRKGFTSHLYSALKDAGINAFKDDDALPRGEKISSELEQAIEESRIAIIVFSTNYANSRWCLEELEKIM
EAREMHGQLVLPVFYDVDPSEVRKQIGSFAQAFAEREACSEEERDRALRWKTALTKAGNLSSWDLKDGHEAILIEDIVNN
VLQE-
>Prunus|Prupe.2G126100.1.p_21_191
YHVFLSFRGEDTRKTFTDHLYTALVNARFHTFRDDDELERGEEIKPELEKAIKNSRSSVIVFSKDYASSRWCLDELVVIL
EHKRSDDHVVLPVFYDVDPSHVRKQTGSLAKAFARHEKT--QPLEKLKEWRDALAKVADLAGMVLQHGYEAKFIKKIVKV
IGEKL
>Prunus|Prupe.5G074700.1.p_25_197
YDVFLSFRGEDTRNNFTGHLYTALCQRGLNTFI-DDELRRGEEIAPTLIKAIQESMASVVVFSENYASSKWCLDELACIL
DCKESKRQIVLPIFYKVDPSDVRNQRGSFGVALSRHEANFKNNTDRVQRWRTALTLAANFSGWHFPDGHESKFIHNIVEE
ISLQT
>Populus|Potri.T127900.1_17_188
YDVFLSFRGEDTRKNFTDHLYFAFKDAGINTFRDDNELRRGEDISTELLQAIQKSRISVIVFSRNYANSRWCLEELVKIM
ECRRSCRQLVFPIFYDVDPSDVRKQTGSFAEAFAGHEERFQTDKGKVATWRMALTEAANLSGWDLRDGHEAKFIKKIVGE
ILREL
>Prunus|Prupe.8G005400.1.p_23_198
YDVFLSFRGEDTRTNFTDFLYTSLIQKGIFTFRDDEELERGKPIAPKLLKAIEASRYVIVILSRNYANSTWCLDELVKAV
ECMNLMGQTILPVFYHVDPSEVRKQKADFGEAFSKHEETFKDNKQNVQRWRDALTQVSNLSGWHLHDGYESKVIQDIVGK
IFTEL
>Populus|Potri.007G142500.1_14_183
YDVFLSFRGEDTRKTFTDHLYTALVQAGIQTFRDDDELPRGKEISQHLLEAIQESKISIVVFSKGYA-SRWCLDELVEII
KCKYKTGHIALPIFYDIDPSDVRKQTGSFAEAFVKHEERSKEK---VKEWREALEEAGNLSGWNLKNGHEAKFIQEIIKD
VLTKL
>Picea|MA_10428545g0010_39_163
---------------------------------------CGEDIFTAIERAIGSASVHIVLFSKRYAESTWCLEELCSIL
RSSHK--RTIIPVFSDVEPTDLRDIRGCYAQAFRKHEA--RKPREKVNDWKKALREAAEISGFVFKTSDHGDFIENIVNI
VLKVV
>Picea|MA_10428545g0010_185_349
YQVFISHRGTDAKLTHASLIYHSLRQCGLRAFLDQKELRMGDTLSPAIEGAIRSASVHVVIFSTNYAESRWCLDELCWIF
KSVHERTATLVPMFFDVEPQNLRNIEGPYADAFNKHKGR-K----STMKWEEALKKAADISGIIVKTSDYGMYLEQIVKT
VFTEE
>Prunus|Prupe.8G176400.1.p_17_189
YDVFLSFRGEDTRDTFTSHLHKDLLRKNIDTYIDR-RLERGDEIAPALLKAIERSKIALVIFSKDYASSAWCLKELVHIL
GCKKSHGQIVIPIFYRIDPSHVRKQQGTCALEDRPLKRSSR-DEDEVANWRAALEEAANMSGFHYSSGTEADFVEEVVQD
VLTKL
>Prunus|Prupe.2G057600.1.p_39_203
YDVFLSFRGGDTRFNFTDHLHKALVRKGIWTFI-DRELVRGEEISPALVKAIEESRISLIVFSEKYASSRWCLDELVKIL
QCKQSKQQVVLPIFYKVDPSHVRNQKSKFGDAFEELKRKFKNDKEKVLIWREALTEAANLSGHTFKDGYETTFINNIVDG
ILSQ-
>Linum|Lus10029722_16_183
YDVFLSFCGKDTRYSFTSHLHAALLQKQINTFIDD-RLTRGQEISPAISKAIENSMISIVIFSPHYAASSWCLEELVKIL
ESKKAMGSMVLPVFYSVDPSHVAEQSGSFGEAFRMAEEKESTDTVKVQRWRAALSEAANLSGWSSLVKPEIKLIQELVRH
VMRKL
>Populus|Potri.019G112700.1_2_176
YDVFLSFRGEDTRFDFTSHLYAALNRKQILTFIDY-QLVRGDEISASLLRTIEEAKLSVIVFSENYASSKWCLEELAKIF
ERRKNNGQIVIPVFYQVDPSHVRNQTGSFGDAFARLIKKKALTMDKEQSFRDALKDTATLSGWTLGNQLESEFIEKIVGD
VSNKL
>Phaseolus|Phvul.002G098200.1.p_45_224
HDVFISFRGEDTRSGFTSHLYAAFQHNKIQAFIDN-RLHKGEEISPSIFEAIKHSNLSLVVLSKYYASSTWCLRELAKIL
ELKKRGGHTVIPVFYKIDPSHVRKQTGTYGMAFQKYQRDVKQNMAMLQKWKAALTEVADIVGWELKNRTEYELIGEIVKD
VMQKL
>Populus|Potri.003G200100.1_14_184
YDVFVSFRGQDTRKNLTDHLYTALHHARIHAFRDDEKLRRGEEISLQLSKAIQESKISIVVFSKGYASSTWCLGELQKIL
ECRRQTGQIVLPVFYDIDPSDIRKQTGSFAEAFDRHEARFKEEMEKVQKWRKALVEAANLSGLDRRNAHESKLIQKIVEE
VSSIL
>Prunus|Prupe.3G010100.1.p_17_184
YDAFLSFRGTDTRKGFTDHLYRALEVAGIHTFRDDDEIERGANISAELQKAIQESRVSIIVFSKDYASSRWCLDELVTIM
DRRETNEHMVMPIFYDVDPSHVRNQTGIFEQAFARHQQRFNKEMDKVEKWRKALRDVADLGGMVLGDRYESQFVQDIVEI
IGNKL
>Prunus|Prupe.8G005500.1.p_23_198
YDVFLSFRGEDTRTNFTDFLYTSLIQKGIFTFRDDEELERGKPIAPKLSKAIEASRYVIVILSPNYVNSTWCLDELVKAV
ECMNLMGQTILPVFYHVDPSEVRKQKADFGEAFPKHEEAFKDNERNVQRWRDALNQVSNLSGWHLHDGYESKVIQDIVGK
IFTEL
>Prunus|Prupe.8G023800.1.p_22_204
HDVFQSFRGADTRRVFMSHLDHELRYQTIKTFKDDRDLEIGATISPELLTAIEESHLAIIVLSPNYASSPWCLDELSKIL
ECMEDTN-RILPIFYDVDPSDVRNQKGRFAEAFTKHEERFSEEAEKVKRWRAALRKVANLSGLDSKNKWEAELIKDTVKR
VWKKV
>Prunus|Prupe.1G524000.1.p_18_195
YDVFLSFKGEDTWKSFTDHLYTALEHHGILTFKDDPELQKGKAISPEIFTAIQDSRFALIVLSKNYAASTWCLDELLKIL
ECMEARE-TVLPIFYEVNPSDVRKQTGNFTEAFTKHEENFRNDLQKVQRWREALTKVANLSGWDSKDWYESKLIKNIVEL
VWKNL
>Populus|Potri.019G052000.1_15_184
YDVFLSFRGKDTRKTFTNHLYTALVQAGIHTYRDDDELPRGEEISDHLLRAIQKSKISIPVFSKGYASSRWCLNELLEIL
KCKNKTGQIVLPIFYDIDPSDVRKQNDSFAEAFVKHEKRFEEKL--VKEWRKALEEAGNLSGWNLNNGYEAKFIKKIIKD
VLNKL
>Prunus|Prupe.2G055200.1.p_27_187
YDVFVSFRGKDTRTNFTDHLYKALSDKGIYTFI-DRELIGGEKISPALLEAIEESRISLIVFSENYASSRWCLDELVEIL
RCKSSTNQIVWPIFYKVDPSHVRNQTNSFGDAFADMNCRFKDNTEKVLRWRSALREAASLKGYTCKAGSEATFINHIVEE
I----
>Phaseolus|Phvul.011G030000.1.p_14_187
YEVFLSFRGEDTRYTFTCHLYHALCRRGIITFMDDAELKLGDQIRPVLHRAIEESNISIVVLSENYADSSWCLDELVKII
ECKESKNQLVWPIFYKVDPSDVRHQNGSYGEAMIKHEKRFGKDSEKVLKWRSTLNAIADMTGEHLKSRDESKFIDDLVSK
IFLKV
>Prunus|Prupe.2G056100.1.p_55_222
YDVFLSFRGEDTRTNFTDHLHEALVRKGIRTFI-DRELVRGEEISPALVRAIEESRISLIVFSENYPSSRWCLDELVKIL
QCKESKQQIVLPIFYKVDPSDVRKQTNSFGDAFKGLQSKFKDDKEKVLIWKEALRQAANLSGHTFKHGYEATFINNIVDG
ILIQV
>Arabidopsis|AT5G38344.1_59_199
HDVFPSFHGADVRKTFLAHILKEFKGKGVVPFID-NDIERSKSIGPELIEAIRGSKIAIVLLSRNYASSSWCLNELVEIM
KCREQLGQTVMTIFYDVDPTDVKKQTGDFGKVFKKTCKG--KPKEEIKRWQKVLEDVATIAGE-----------------
-----
>Prunus|Prupe.8G034500.1.p_16_193
YDVFLSFRGEDTRLSFVSHLYHELQLRGIKTFKDDPKLERGTAISSGLFNAIQESRLAIVVLSPKYASSTWCLDELTEIL
QCMKSKS-AVLPVFYHVDPSDVRKQTGSFACAFAEHEERFREDRERVKSWRTALTEVANLSGFDSKNECERKLIEYIVEW
VWEKV
>Phaseolus|Phvul.007G160901.1.p_34_205
YDVFLSFRGKDTRDNFISHLYAALQRKNIEAYIDY-RLRRGEEISPALLSAIEESKIYVVVFSKNYASSTWCLNELTKIL
ECKKRYARDVIPIFYKVDPSTIRKQEERYKEAFDDHEQHFKHDMDKVQGWKDALTEAAGLSGCDSKVRTEHILVEKIVED
ILRKL
>Prunus|Prupe.3G169500.1.p_111_281
YDVFLSFRGDDTWKRFTDHLYTALESHGIITFKDDPELQKGKPISPELFSAIEESKFALILLSENYASSTWCLDELLQIL
EFMEARE-TVLPIFYNVDPSDVRKQTGSFTQAFIKHEENFKDDKKKVQRWRYGLTKVANFSGWDSKDWSESKLVKDIVEL
VWKRL
>Prunus|Prupe.6G109800.1.p_19_182
YHVFLSFRGIDTRKGFTDHLYDRLWWRSITTFRDNNELERGTTISPNLLRAIEESRFAIIILSPNYASSTWCLDEVSKIV
ECKDV--DKILPIFYDVDPSDVRKQTGTFAEAFNKHKKNFKQDKAKVQRWRAALTKVGNISGWISKDRYEAELIKEIVEE
VCNKV
>Arabidopsis|AT1G63860.1_13_187
YIVFPSFHGPDVRKTLLSHMRKQFDFNGITMFDD-QGIERSEEIAPSLKKAIKESRISIVILSKKYASSSWCLDELVDIL
KRKKAMKQIVMTVFYGVEPFEVRNQTGEFGIAFNETCAR--KTDEERQKWSKALNEVANIAGEDFLRDNEAKRIEKIARD
VSNKL
>Prunus|Prupe.6G160100.1.p_24_200
HDVFLSFRGVDTRNSFVSHLYHELQHRGIKTFKDDPKLERGTTISSELFNAIEESRLAIIVLSPNYASSSWCLDELTKIL
QCMKSKG-TILPVFYNVDPADVRTQRGNFGCAFTEYEERFRKDIEKVKRWRAALTEVANLSGLDSKNECERKLIEKIVEW
VWRKV
>Vitis|GSVIVT01001491001_14_172
HDVFLSFRGEDTRYDFTDHLYNALVGKGIITFR-DEKLKRGEKIAPKLLNAIEKSRSSIVVFSKTYADSRWCLDELAKII
ECSRKYRQIVFPIFYHVDPSDVRKQTGRFGEAFTKYEENWKN---KVQSWREALTEAGNLSGWHVNEGYESEHIKKITTT
IAN--
>Vitis|GSVIVT01001491001_473_554
--ITISY--------------NRLRMHG---LIEK--MCK-K-I---V-RE-QHG--------KD--TSKW---------
------SR-LNPIYYAVSEEGMENET--I--SLD-L-SR---S--K-EKW----------------------FNTKIVAQ
MKK--
>Arabidopsis|AT1G72890.2_38_228
FDVFLSFRGKDTRKNFVSFLYKALVSKGIRTFKDDEELERGRPIPPELRQAIKGSRIAVVVVSVTYPASSWCLEELREIL
KLEKLGLLTVIPIFYEINPSDVRRQSGVVSKQFKKHEKR--QSRERVKSWREALTKLASLSGECSKNEDDSKLVDGITEK
ISTKL
>Solanum|Solyc07g055390.1.1_18_156
YDVFLSFRGEDVRKTFVDHLYLALEQKCIYTFKDDEKLEKGKFISPELESSIEESRIALIIFSKNYADSTWCLDELTKIM
ECKNVKGQIVVPVFYDVDPSTVRKQKMIFGEAFSKHEARFQE--DKVQKWRAALEEAANIS-------------------
-----
>Populus|Potri.019G097300.1_76_250
YDVFLSFRGEDTRFDFTSHLYAALNRKQILTFIDY-QLVRGDEISASLLRTIEEAKLSVIVFSENYASSKWCLEELAKIF
ERRKNNGQIVIPVFYQVDPSHVRNQTGSFGDAFARLIKKKALTMDKEQSFRDALKDTSTLSGWTVGNELESEFIEKIVGD
VSNKL
>Populus|Potri.019G113500.1_45_218
YDVFLSFRGEDTRFDFTSHLYAALKRKQILTFIDY-QLVRGDEISASLLRTIEEAKLSVIVFSENYASSKWCLEELAKIF
ERRKNNGQIVIPVFYQVDPSHVRNQTGSFGDAFARLIRKKALTMDKEQSFRDALTDAATLSGWSLGNELESEFIEKIVGD
VSNKL
>Solanum|Solyc09g092410.2.1_2_167
-----CFRGEDTRKNFTSHLYFRLCQVGVNTYIDDEELRKGDVISNELDKAIEQSRISIVVFSKNYASSSWCLDELVKIL
ECRAKLNQVVLPIFYDVDPSQVRKQSGSFGEAFAKQKQRL-FGAEIMEKWKAALTEAANLSGWDLRNGHESKFIESIIKQ
VLQEV
>Prunus|Prupe.2G045200.1.p_21_183
YDVFLSFRGTDTRYSFIDHLYGALQQKGINAFM-DDELCRGEKIWPSLSKAIQESNISVIVFSENYASSTWCLDELVHIL
SCKESKQQIVWPIFYKVDPSDVRNQRGSFGEALAHHEHKFKNDIGKVLRWRAALREASNFSGWSFLEGYESKFIHDIVGE
ISAK-
>Prunus|Prupe.I001800.1.p_18_187
YDVFLSFRGEDTRDTFTSHLHKDLLRKNIDTYIDR-RLERGDEIAPALLKAIERSKIALVIFSKDYASSTWCLKELVHIL
GCKKSHGQIVIPIFYRIDPSHVRKQRGTCALEDRPLKR----SRDEVANWRAALEEAANMSGFHYSSGTEADFVEEVVQD
VLTKL
>Prunus|Prupe.2G126300.1.p_23_188
YHVFLSFKGQDTRKTFTDHLYTALVNAGFRTFRDDDEVERGEAIKPELQKAIKHSRTSVIVFSKNYASSRWCLDELVMIL
E--RSADHVVLPVFYDVDPSDVRNQTGSLAKAFARHQKT--QPSNKVKEWREALAEVADLAGMVLPNGRDSKFINKIVQV
IGEKL
>Prunus|Prupe.1G018700.1.p_22_188
YDVFLSFRGEDTRHNFTDHLYSALVQKGINTFI-DDKLRRGGEISASLLKAIEESRISIIVFSTKYAAFKRCLDVLDKIL
ECKKLRQQKVWPIFYKVEPSDVRHQRGSFGEALAKHECKFKNNIHKVHRWRKALSEAANLSGWTFSDGHESQFIRKIVDD
VLEEL
>Arabidopsis|AT1G56510.1_13_186
YNVFTSFHGPDVRIKFLSHLRQQFVYNGITMFDD-NGIERSQIIAPALKKAIGESRVAIVLLSKNYASSSWCLDELLEIL
KCKEYIGQIVMTVFYEVDPSHVRKQTGDFGIAFKETCAH--KTEEERSKWSQALTYVGNIAGEDFIHKDEAKMIEKIARD
VSTKI
>Prunus|Prupe.3G009700.1.p_19_187
YDAFLSFRGRDTRKGFADHLYRALEVAGIHTFRDDDEIERGANILAELQKAIQESRVSIIVFSKDYASSRWCLDELVMIM
DRRETNGHMVMPIFYDVDPSHVRNQTGIFEEAFSRHQQRFNKEMDKVEKWRKALRDVADLGGMVLGDRYESQFIQDIVEV
IGNKL
>Prunus|Prupe.8G053300.1.p_50_226
-VIFSAFRGEDTRHSFVSHLYHELQLRGIKTFKDDPKLERGTPISSELFNAIEESRLAIVVLSPNYASSSWCLNELTKIL
QCMKSIG-TILPVFYNVDPSVVRKQSGSFADAFAEHEKRFREDIDKVKRWRDALTEVANLSGIDSKKECERKLIEKIVEW
VWSKM
>Prunus|Prupe.2G018300.1.p_51_212
YDVFLSFRGEDTRTNFTDHLYKALFDKGIYTFI-DRELTRGEEISPALVRAIEESSISLIVFSENYASSSWCLDELVEIL
RCKNSKKQIVWPIFYKVDPSDVRKQKNSFGDAFKGLESKFKDNEEKVLTWRKALTKVANLSGHTFKDGYEATFIKNIVDG
I----
>Prunus|Prupe.8G184900.1.p_20_191
YHVFLSFRGKDTRKTFTDHLYTAFVNAGFQTFRDDDELERGKGIKPELEKAIQQSQSCVIVFSKDYAFSEWCLDELVMIL
ERKKSQEHVVLPIFYDVDPSQVRRQTGSLAEAFATHQKN--QSLNRVSRWRAALTEIADVAGMVLQDGHESKFIKKVVKV
IEERL
>Arabidopsis|AT5G46270.1_23_195
YDVFLSFRGGDVRVTFRSHFLKELDRKLITAFRD-NEIERSHSLWPDLEQAIKDSRIAVVIFSKNYASSSWCLNELLEIV
NCND---KIVIPVFYGVDPSQVRHQIGDFGKIFEKTCKR--QTEQVKNQWKKALTDVANMLGFDSATDDEAKMIEEIAND
VLAKL
>Prunus|Prupe.8G032000.1.p_24_163
HDVFLSFRGEDTRNSFVSHLYHELQLRGIKTFKDDPKLERGTAISSGLFNAIDESRLAIIVLSPNYTSSSWCLDELTEIL
QCMKSKS-TVLPVFYHVDPSDVRKQTGSFACAFTEHEKRFREDMEKVKSWRAALTEVANLS-------------------
-----
>Prunus|Prupe.8G032400.1.p_23_199
HDVFLSFRGEDTRNSFVSHLYHELQLRGIKTFKDDPKLERGTAISSGLFNAIQESMLAIVVLSPKYASSTWCLDELTEIL
QCMKSKG-TILPVFYNVDPSHVRKQSGTFADAFAEHEKRFRDDIDKVKSWRDALTEVANLSGIDSKNECERKLIEYIVEW
VWEKA
>Arabidopsis|AT1G17615.1_14_182
FDVFLSFRGKDTRRTFISFLYKELIEMGIRTFKDDVELQSGRRIASDLLAAIENSKIAVVIISKNYSASPWCLQELVMIM
DVEKKGSIIVMPIFYNVEPAHVRRQIEQVAKQFRKHEGR--ENYETVVSWRQALTNLASISGHCSRDEDDSKLLDEITKR
ISDML
>Prunus|Prupe.8G023200.1.p_24_231
HDVFLSFRGEDTRSGFLSHLYHELQYQAIKTFKDDRDLEIGETISPELLIAIEQSHLAIIVLSPNYASSTWCLDELSKIL
ECMQDTK-RILPIFYHVDPSDVRNQRGSFAEAFTKHEEKFRGDAEMVKRWRAALTKIANISGWDSKNPSEAELIKRIVNC
VFRKV
>Populus|Potri.019G098800.1_40_213
YNVFLSFRGEDTRFDFTSHLYAALNRKQILTFIDY-QLVRGDEISASLLRTIEEAKLSVIVFSENYASSKWCLEELAKIF
ERRKNNGQIVIPVFYQVDPSHVRNQTGSFGDAFARLIKKKALTMDKEQSFRDALKDTATLSGWTLGNQLESEFIEKIVGD
VSNKL
>Prunus|Prupe.2G127000.1.p_22_193
YHVFLSFRGQDTRKTFTDHLYTALVSAGFHTFRDDDEVERGEGIKPELQKAIKHSRTSVIVFSKDYVSSQWCLDELVMIL
ERKRSDDHVVLPVFYDVDPSHVRKQTGSLAKAFARHQKS--QPLQKVKAWREALAEVADLAGMVLQNGYESKFIKKIVKV
IGDKL
>Arabidopsis|AT1G63870.1_17_191
FNVFSSFHGPNVRKTLLSHMRKQFNFNGITMFDD-QGIERSEEIVPSLKKAIKESRISIVILSKKYALSRWCLDELVEIL
KCKEVMGHIVMTIFYGVEPSDVRKQTGEFGFHFNETCAH--RTDEDKQNWSKALKDVGNIAGEDFLRDNEAKMIEKIARD
VSDKL
>Prunus|Prupe.8G023300.1.p_18_190
HYMFLSFGGEDTRKGFISHLYHELDYQAIKTFKDNRDLEIGTSISPELLHAIEESQLAIIVLSPNYASSTWCLDELTKVV
ECMEARD-TILPIFYGVDPSQVRNQTGSFAEAFTKHKEKLITK-KNVEQWKADLTKVANLCGWDSRNKCERELIEDIVKC
VWRKV
>Prunus|Prupe.2G068400.1.p_21_155
YDVFLSYRGEDTRTNFTDHLHEALVRKGIRTFI-DRELVRGEEISPALVKAIVESRISIIVFSENYASSRWCLDELVKIL
QCKESKQQIVLPFFYKVDPSDVRHQRSSYGDAFVHHERKFKDDKEKVLKWRRALPE------------------------
-----
>Prunus|Prupe.2G060400.1.p_17_194
YDVFLSFRGADTRYTITSHLHAALRGKKIKTYIDD-KLERGDEIAPALVEAIHKSKLSVIIFSKNYASSTWCLDELVHIL
GCRERDGQFVIPIFYDIESSHVRKQLGSYADAFAKHEQRWKDSVDKVLMWRYALEKAANLSGFDNSNRTEAYLVETVVED
ILTKL
>Arabidopsis|AT1G31540.2_12_185
YDVFLSFRGEDVRVTFRSHFLKELDRKLITAFRD-NEIERSHSLWPDLEQAIKESRIAVVVFSKNYASSSWCLNELLEIV
NCND---KIVIPVFYHVDPSQVRHQIGDFGKIFENTCKR--QTEEVKNQWKKALTLVANMLGFDSAKNDEAKMIEEIAND
VLGKL
>Prunus|Prupe.6G110100.1.p_19_185
YQVFLSFRGIDTRRGFTAHLYDRLWFRSITTFRDDNELKRGTTISPNLLKAIEESWFAIVILSPNYASSTWCLDEVSKIV
ECMKT--DTILPVFYDVDPSDVRKQMGTFEEAFNKHKKNFKKEKEKIRRWRAALTKIGNIAGWTLKDRDESDLIKEIVEE
VCNKV
>Solanum|Solyc01g066020.1.1_18_188
YDVFVSFRGEDTRKNFTSHLYQGLENRGILTFVDDKRLEDGDSISEELVKAIEESQVAVMVFSKNYATSRWCLNELVKIM
ECKEEIGHIVIPVFYYVDPSHVRYQSESFAEAFAKHESRYKDDMQKVQGWRNALAAAANLKGYDIRDWIESDFIQHIVDQ
ISSKS
>Arabidopsis|AT5G18350.1_20_195
HHVFLSFRGEDVRKGFLSHIQKEFERKGIFPFVD-TKMKRGSSIGPVLSDAIIVSKIAIVLLSKNYASSTWCLNELVNIM
KCREEFGQTVMTVFYEVDPSDVRKQTGDFGIAFETTCVG--KTEEVKQSWRQALIDVSNIVGEVYRISKESDLIDKIAED
VLDEL
>Phaseolus|Phvul.003G070900.1.p_25_193
HQVFLSFRGEDTRYAFTSHLYAALRRLQVKTYIDN-DLERGDEISPSLLKAIHDAKVSVVVFSQNYASSRWCLDELVKIT
HCKRNNGQIIVPVFYHVDPSHVRHQTGTYAQAFELHQKRFLADINRVQTWRLALTEVANISGWDCSTSVESELVEIIGRD
ILEKL
>Arabidopsis|AT5G18360.1_16_187
HHVFPSFSGKDVRRTFLSHLLKEFRRKGIRTFID-NDIKRSQMISSELVRAIRESRIAVVVLSRTYASSSWCLNELVEIK
K----VSQMIMPVFYEVDPSDVRKRTGEFGKAFEEACER--QPDEEKQKWREALVYIANIAGESSQNDNEADLIDKIAMS
ISYEL
>Pinus|PITA_000020139-RA_29_201
YDVFLSFRGPDVRRGFLDHLYSALTGADIHVFLDAHQLTKGDDIGETLEYAIQRSRIKIPIFSPDYAASVWCLKEVALIA
SEVQ---GRTIPLFYKVLPSHVRHPESPFAWAFQYHQSSGRHSGEEVDEWKAALLRVSNLSGWSLQDGYEAALVKRVVED
VGKHC
>Pinus|PITA_000020139-RA_279_406
--------GGSVRRGFVDHLYSALTSANIHVFLDSHQLIKGDYIAETLRCAIQRSRIKIPIFSPDYETSVWCLKEVALIA
SEVH---GRTIPLFYNVLPSHVRHPESPFARAFEYHQSNGRHSGEEIDEWNAALFR------------------------
-----
>Euryale|Ef26269_64_232
FEFFLSFRGEDTRKGFTGHLYEGLQLRGVSTFKDDVNLDKGREID-RLLEYIEKSKIFVVILSKHFAESRWCLKEVTKSM
EC----GKEIVPVFFGVEPSDVRNLSGPFKYAFKKHKSNKKENQEEVRKWREALKIVGNLAGFTLKEGDETELKLAIIER
VSDKA
>Nicotiana|NbD002669.1_18_174
YEVFLSFRGEDTRKTFIGHLFSKLCDVGVKTFLDDEELRKGDVISSKLEKAIEESRISIIVFSRNYASSSWCLNELVKIL
ECKEKLKQMVLPIFYDVDPSEVRKQTGLFGEALAKHKER-SFGAQRVEKWRAALTEAANLSGWHLQNGY--IFLIQL---
-----
>Arabidopsis|AT4G16950.1_12_190
YDVFPSFSGVDVRKTFLSHLIEALDGKSINTFID-HGIERSRTIAPELISAIREARISIVIFSKNYASSTWCLNELVEIH
KCFNDLGQMVIPVFYDVDPSEVRKQTGEFGKVFEKTCED-KQPGDQKQRWVQALTDIANIAGEDLLNPNEAHMVEKISND
VSNKL
>Arabidopsis|AT4G08450.1_11_183
YDVFTSFSGEDIRVTFLTHFLKELDRKMIIAFKD-NEIERGNSIGTELIQAIKDSRIAVVVFSKKYSSSSWCLNELVEIV
NCKE----IVIPVFYDLDPSDVRKQEGEFGESFKETCKN--RTDYEIQRWGQALTNVANIAGYHTRKNNEAKLIEEITND
VLDKL
>Linum|Lus10042752_14_149
YDVFLGFCGKDTRDSFTSHLHAALLQKQINTFIDD-QLTRGQEISPAILKAIEKSMISIVIFSPHYAASSWCLEELVKIL
ECKKAMGSMVLPVFYSVDPSHVTEQSGSFGEEFRLSVEKESTNKVKVHRWKAALSE------------------------
-----
>Prunus|Prupe.8G237200.1.p_17_196
YDVFLSFRGQDTRDTFTSHLHAALLRKKIETYMDR-RLEKGDNIEPALLEAIEKSKISVVIFSKNYASSTWCLKELVHIL
GCKERYGQIVIPIFYCIDPSHVRKQQGTYILEGLQLKKRFKGSRDEVVNWRAALEEAANMSGFHHSSGTAADFVEKVVQD
ILTKL
>Prunus|Prupe.5G074600.1.p_33_198
YDVFLSFRGEDTRNNFTGHLYTALCRRGLNTFI-DDELRRGEEVAPTLFKTIQESMTSIVVFSENYASSKWCLDELVCIL
DCKESKNQIVWPIFHKVAPSDVRNQRGSFGEALRGHEANFR--MDRVERWKAALTQAANLSGWHFTEGHESNFIHNIVEE
ISLRT
>Phaseolus|Phvul.004G046400.1.p_15_185
YDVFLNFRGEDTRSQFAYNLYNSLRQKGIVTFFDDDGLRRGEDITPSLFKAIQNSMISIVVFSKNYASSTYCLNELVKIL
ECAKEEGRSIYPIFYEVDPSQVRHQTGTYAEALSKHEARFHTDNEKAQKWRKALHEAANLSGWHFQHQPEYEFIRKIVEE
ISEKI
>Prunus|Prupe.1G165300.1.p_19_187
YDVFLSFRGEDTRIGFTDHLYDKLEWQTIKTFRDNEELQRGKTIAPELLTAIEQSRFAIVVLSPNYASSSWCLDEITKIV
ECMETRG-TILPIFYHVDPSDVRKQMGSFAEAFTKHEEIFWKDMAKVRQWREALFKVANFSGWTSKDRYETELIKEIVEV
VWNKV
>Arabidopsis|AT5G17680.1_19_178
-DVFVSFRGEDVRKTFVSHLFCEFDRMGIKAFRDDLDLQRGKSISPELIDAIKGSRFAIVVVSRNYAASSWCLDELLKIM
ECNK---DTIVPIFYEVDPSDVRRQRGSFGEDVESHS-----DKEKVGKWKEALKKLAAISGEDSRNWDDSKLIKKIVKD
ISDKL
>Nicotiana|NbD002884.1_15_170
YEVFLSFRGEDTGKTFTGHLYSKLDNVGVKTFIDDEELGKGDVISRELEKAIEDSRISIIVFSRNYVSSSWCLNELVKIL
ECKEKLKQMVLPIFYDVDPSEVRRQTGLFGEALSKHKEQ-SFGAQRVEKWRAALTEAANLSGWNLQNGHE---IIQV---
-----
>Solanum|Solyc12g096880.1.1_11_170
YDVFLSFSGADVRKTFVSHLHNALIQVGINVFID-ERIETGTSIPHELPKAIKESKFAIVIFSKSYAWSKWCLNELAEII
KCRKELDQIVIPIFYNVDPSDVSHQTQSFAEAFSKHEEKYED--EKIQRWRGALAKSGKIKGHHLQNKTEADCIKEVVDR
L----
>Arabidopsis|AT5G46260.1_12_183
YDVFLSFRGGDVRVTFRSHFLKEFDRKLITAFRD-NEIERSHSLWPDLEQAIKESRIAVVVFSKNYASSSWCLNELLEIV
NCND---KIIIPVFYGVDPSQVRYQIGEFGKIFEKTCKR--QTEEVKNQWKKALTHVANMLGFDSSKDDEAKMIEEIAND
VLRKL
>Phaseolus|Phvul.004G139800.1.p_11_174
YDVFLSFRGEDTRYAFTANLFKALSDKGIHTFFDDDKLESGEEITTTLVKAIEESRIAIVVLSPNYASSSFCLDELATIL
HC-KTKGLFVIPVFYKVDPSHVRHQKGSYGEALAEHQKRFKDKKEKLQKWKVALRQVADLSGYHFKDEYQHNFIGRIVER
VSR--
>Populus|Potri.T004500.1_19_186
YDVFLSFRGEDTRKQFIDHLYVALAHAGIHTFRDDDELSRGEEISPALSYAIRESKISLVVFSKNYASSRWCLDELVTIL
E-RRKMGQIVVPVFYDIDPSDVRKQTGSYADAFARHGERFNGETDRVIKWRGALTEAANLSGWSLKNGYESELIRRIVGD
ILVKL
>Vitis|GSVIVT01037180001_17_153
HDVFLSFRGEDTRYKFTDHLYAALVNKGIRTFR-DDKLKRGEEIAPLLLKVIEESRLSIVVFSENYASSRWCLDELVKIM
ECRQKIRQILVPIFYHVDPSDLRTQKGSFEKSFASHERHGRDSKEKIQRWRAALTEAS----------------------
-----
>Phaseolus|Phvul.004G139700.1.p_11_175
YDVFLSFRGKDTRYAFTANLFKALSDKGIHTFFDYDKLESGEEITATLLKAIEESRIAIVVLSPNYASSSFCLDELATIL
HC-KSKGMLVIPVFYNVDPSHVRHQKGSYGEALAKHQKRFKAEKEKLQKWKLALRQVADLSGHHFKEEYQHHFIGRIVEW
VSK--
>Solanum|Solyc01g014840.2.1_12_178
-DVFLSFRGKDTRKTFVGHLNYALKQKGIHTFKDDERLERGKTISPELVKAIEESRFAIVVFSKNYASSTWCLDELVKIM
ECKKELGQTVIPIFYDVDPSHVTKQSETFAKSFAIHEENLKDDVEKVLCWRDAFRQAGKIAGYDLPDGYESNCIQHVVEG
ILSKL
>Prunus|Prupe.2G055600.1.p_29_189
YDVFLSFRGKDTRTNFTDHLYKALSDKGIYTFI-DRELIGGEKISPSLLKAIEESQISLIVFSENYASSRWCLDELVEIL
RCKTSTKQIVWPIFYKVDPSHVRNQTNSFGDAFADINCRFKDSTEKVQRWRSALRQAASLKGYTCKAGSEATFINHIVEE
I----
>Populus|Potri.019G095900.1_14_186
YDVFLSFRGEDTRVGFTSHLYAALKRKQILTFVDY-QLVRGDEISASLLRTIEEAKLSVIVFSENYASSKWCLEELAKIF
ERRKNNGQIVIPVFYQVDPSNVRNQTGSFGDAFARLIKKKALTMDKEQSFRDALKDTATPAGWTLREHPESQFIEKIVGD
VLKKL
>Populus|Potri.007G099700.1_19_184
YQVFLSFRGEDTRKNFTDHLHTALVQAGFHTFRDDDEIQRGENIEIEIQKAIKESRMSIIVFSKDYASSTWCLDELVMIM
EHKKLGGHVVLPIFYDLDPSHVSNQTGSFAEAFVRHEERFKKE-DRVEGWRMALKEVADLGGMVLQDGYESKFIQNVVKE
VGNRL
>Populus|Potri.013G098500.1_20_186
YDVFLSFRGKDTRNNFTSHLYSNLEQRGIDVYLDDRGLERGKTIEPALWQAIEDSRFSIVVFSRDYASSPWCLDELVKIV
QCMKEMGHTVLPVFYDVDPSEVADQKGNYKKAFIEHKEKHSGNLDKVKCWSDCLSTVANLSGWDVRNRDESQSIKKIVEY
IQCKL
>Phaseolus|Phvul.002G323704.1.p_7_178
HDVFLSFRGEDTRDNFISHLYAALQRKNIEAYIDY-RLNRGQEISPALLSAIEESKIYVIVFSQDYASSTWCLNELTKIL
ECKKRFGRDVIPVFYKVDPSTIRKQEQRYKEAFDEHEQQFKHDMDKAQGWKDALTEAAGLSGWDSKVRPEHTLVEEIVED
ILRKL
>Prunus|Prupe.2G126400.1.p_18_187
YHVFLSFRGEDTRKNFTDHLCRAFVNAGFRTFRDNDELERGEDIKPELRKAIKQSRTSVIVFSKDYASSPWCLDELLMIL
ERKRSADHVILPVFYDVDPSHVRKQTGSLAKAFARHQKT--QPLQKVTAWREALAEVACLAGMVLQDGYESKFIEKIIKV
IGDKL
>Solanum|Solyc04g056570.2.1_18_197
YDVFLSFRGEDVRKNFVDHLYTALQQRGIHTFKDDEKLERGKSISPSLFKAIEESMISIIIFSQNYAASSWCLDELVKIT
QCMKLRGQIVLPVFYDVDPSVVRKQKANVGEFFARHELDFKDDEERVKRWRTAMTEAANVSGWDLPNGHESKCIEQVVEC
VMEIL
>Populus|Potri.014G064100.1_24_194
YDVFLSFRGKDTRNNFTSHLYSNLAQRGIDVYMDDRELERGKTIEPALWKAIEESRFSVIIFSGDYASSPWCLDELVKIV
QCMKEMGHTVLPVFYDVDPSEVAERKGQYQKAFVEHEQNFKENLEKVWIWKDCLSTVTNLSGGDVRKRDESESIKVIADC
ISYKL
>Prunus|Prupe.8G109000.1.p_11_177
YDVFLSFRGEDTRFNFTDHLHSNLTRKGIRTFI-DDGLKRGEEISPALLRAIKESKSSVIIFSENYASSKWCLDELVKIL
ESKESREQIVWPIFYKVNPSDVRNQKGSFGQAFADYECEFKDDMEKVQRWRRALTKAANLSGWCFSNGHEAKFIHNIVEE
ISIQV
>Phaseolus|Phvul.004G140100.1.p_11_176
YDVFLSFRGEDTRYAFTANLFKALDDKGIHSFFDDDKLESGEEITATLVKAIEESRIAIVVLSPNYASSSFCLDELATIL
HC-KTKGLFVIPVFYKVDPSHVRHQKGSYGEALAEHQKRFKDKKEKLQKWKVALRQVADLSGYHFKDEYQYNFIGRIVER
VSREI
>Prunus|Prupe.8G023500.1.p_23_231
HDVFLSFRGEDTRSGFLSHLYHELQYQAIKTFKDDQDLERGASISPELLRAIEESHLAIIVLSPNYASSAWCMDELSKIL
ECMQDTE-RILPIFYHVDPSDVRNQRGSFAEAFTKHEEKFRGDVEMVNRWRFALTKIANISGWDSKNPSEAELIKHIVKC
VFKKV
>Phaseolus|Phvul.004G140800.1.p_11_176
YDVFLSFRGEDTRYDFTANLFKALSDKGIHTFFDDDKLESGEEITATLLKTIEESRIAIVVLSHNYASSSFCLDELATIL
HC-KTKGMLVIPVFYKVDPSHVRHQKGSYEEALAKHQKRFKDKKEKLQKWKVALRQVADLSGYHFKDEYQYDFIGRIVER
VSREI
>Solanum|Solyc01g008800.1.1_20_194
YDVFLSFRGEDTRKTFTSHLYQALKNKGILTFQDDKRLEDGDSISKELSKAIKESQVALVVFSKNYATSRWCLNELVKIM
ECKDEDGKTVIPVFYDVDPSHVRYQSESFAEAFAKHELQFKDDMQKVKRWRTALCEAADLKGHDIRQRVESENIQRIINQ
VLSKL
>Solanum|Solyc12g097000.1.1_11_179
YDIFLSFRGEDTRRTFVSHLYNALEQRGIHAFKDDERLEAGQSISAELLKAIEDARFAVVVFSKSYASSRRCLEELAHII
KCKMELEQVVIPVFYDVSPSNVRHQNSPFADSFFQHEVEYKDDMEKVQRWRGAFAEAGKLSGYHLLNKDEAACIKKLVDD
IFSKS
>Prunus|Prupe.2G126700.1.p_23_194
YHVFLSFRGQDTRKTFTDHLYTALVNAGFRTFRDYDEVERGEGIKPELQKAIKHSRTSVIVLSKDYASSRWCLDELVMIL
ERKRSNDHVVLPVFYDVYPSHVKKQTGSLAKAFARHQKT--QPLPKVKAWREALAEVADLAGMVLQHGYESKFIQKIVKV
IGDKL
>Phaseolus|Phvul.002G323000.2.p_17_187
HDVFLSFRGEDTRDNFISHLYAALQRKNIEAYIDY-RLLRGEEISPALLSAIEESKIYVIVFSQNYASSTWCLNELSKIL
ECKKRFGRDVIPVFYKVDPSTIRKQEERYKESFDDHEQRFMHDMVKVQGWKDALTEAAGLSGWDSKVRPEHTLVEEIVED
ILRKL
>Solanum|Solyc12g097020.1.1_11_178
YDIFLSFGGEDTRRTFVSHLYNALEQRGIHAFKDDERLEAGQSISAELLRAIEDARFAVVVFSKSYASSRWCLEELAHII
KCKNELEQNVIPVFYDVSPADVRHQNSPFADSFFQHEVKYKDDMEKVQRWRGAFAEAGNISGYHLLNKDEAECVKKLVDD
IFPKS
>Prunus|Prupe.2G088600.1.p_33_167
YDVFLSYRGEDTRKTFIDHLYTALDRQGIHTFI-DDELPRGEEISPALLNAIEESKISVIVFSENYASSSWCLDELVKIL
EYKKSKQQLVMPIFYKVDPSDVRNQRSSFGDALVDHEHKFKDDMEKVLEWRRALTE------------------------
-----
>Prunus|Prupe.2G135700.1.p_19_188
YHVFLSFRGEDTRKTFTDHIYTAFVNAGLQTFRDDDELERGEDIKPELEKAIQHSRSSVIVFSKDYASSKWCLDELVMIL
QRKRTSDHVVLPVFYDIDPSEVRKQTGSFAKAFAGHQKNRSLNKDKVKGWRAALAEVADLAGMVLQDGHEAKFIKKIVKV
IEGKL
>Arabidopsis|AT5G46520.1_12_179
YDVFLSFSGKDVRVTFRSHFLKELDRKLISAFRD-NEIERSHSLWPDLEQAIKDSRIAVVVFSKNYASSSWCLNELLEIV
NCND---KIIIPVFYGVDPSQVRYQIGEFGSIFEKTCKR--QTEEVKNQWKKALTDVANMLGFDSAKDDEAKMIEEIAND
VLAKL
>Populus|Potri.019G098500.1_45_218
YDVFLSFRGEDTCSDFTSHLYAALNRKQILTFIDY-QLVRGDEISASLLRTIEEAKLSVIVFSENYASSKWCLEELAKIF
ERRKNNGQIVIPVFYQVDPSHVRNQTGRFGDAFARLIKKKALTMDKEQSFRDALTDAANLSGWSLGKELESEFIEKIVGD
VLNKL
>Prunus|Prupe.8G109200.1.p_84_251
YDVFLSFRGEDTRFNFTDHLYSNLTRKGIRTFI-DDGLKRGEEISPALLRAIEESKISIIVFSENYASSKWCLDELVKIL
ESKETREQIVWPVFYKVNPSDVRHQRGSFGQALADYECEFKDDMEKVQRWRRSLTKAANLSGWCFINGHESKFIDNIVEA
ISLQV
>Vitis|GSVIVT01022990001_79_218
YEVFLSFRGEDTRKSFTDHLHEALCRYGINTFIDD-QLRRGEQISSALLQAIEESRLSIIIFSEHYASSSWCLDELTKIL
ECVKVGGHTAFPVFYNVDPSHVRKQTGSYGVAFTKHEQVYRDNMEKVLKWREALTVASGLS-------------------
-----
>Vitis|GSVIVT01036294001_51_208
--------GEDTRNNFTDHLFVNLHRMGINTFRDD-QLERGEEIKSELLKTIEESRISIVVFSKDYAQSKWCLDELAKIM
ECREEMEQIVLPVFYHVDPSDVRKQTGSFGEAFSIHERNV--DEKKVQRWKDSLTKASNLSGFHVNDGYESKHIKEIVSK
IFKRS
>Arabidopsis|AT5G46490.2_12_183
YDVFLSFRGGDVRVTFRSHFLKEFDRKLITAFRD-NEIERSHSLWPDLEQAIKDSRIAVVVFSKNYASSSWCLNELLEIV
NCND---KIIIPVFYGVDPSQVRYQIGDFGRIFEKTCKR--QTEEVKNQWKKALTLVANMLGFDSAKDDEAKMIEEIAND
VLRKL
>Phaseolus|Phvul.002G323100.1.p_16_187
HDVFLSFRGEDTRDNFIRHLHAALQRKNIQAYIDE-RLPRGEEISPALLSAIEESKIYVIVFSQNYASSTWCLNELTKIL
ECKKRYGRDVIPVFYKVDPSTIRKQEQRFKEAFDEHEQRLKHDMDRVQGWKDALTEAAELAGWDSKVRNDHKLVEKIVED
ILGKL
>Phaseolus|Phvul.010G054800.1.p_21_171
YDVFVSFRGEDTRNTFTDFLFHSLRTKGINVFKDDEDLKKGESIAPELLQAIQVSRLFIVVFSENYASSTWCLRELAEIC
NCCETSPSVIIPIFYDVDPSVVRKQSGRYEKAFAEHEKRFGEDMEEVQRWRQALTQVANISGWDIRNN------------
-----
>Populus|Potri.019G097100.1_60_233
YDVFLSFRGEDTRFDFTSHLYAALKRKQILTFIDY-QLVRGDEISASLLRTVEEAKLSVIVFSENYASSKWCLEELAKIF
ERRKNNGQIVIPVFYQVDPSHVRNRTGSFGDAFARLIKKKALTMDKEQNFRDALTDAANLSGWSLGKELESEFIEKIVED
VLNKL
>Prunus|Prupe.8G109900.1.p_22_157
HDVFLSFRGEDTRYNFTDHLHSSLDRKGINTFMDNDELERGTDISPALLKAIQGSMISLIIFSENYASSTWCLEELAHII
QCRESKQQMVFPIFYKVDPSHVRHQRGTFGEAIANHECNFKNDMNKKLRWKAALVE------------------------
-----
>Populus|Potri.T049700.1_13_203
FDVFLSFRGKDTRNSFTSHLYHALQRNQIDAYIDN-KLDGGEKIEPALLERIEESCISLVIFSENYADSTFCLRELSKIL
ECMETKQQMVLPVFYRLDPSHVQNLTGSYGDALCKHERDCS--SEEVQSWRHALKEIANLKGWDSNVTDETKLIQEIVTD
IQKKL
>Prunus|Prupe.1G161400.1.p_22_157
HDVFLSFRGLDTRSNFTGHLYSALCQQGINTFMDDDELRRGEEISSTLLTAIEDSKISVVVFSKNYASSKWCLEELVKIL
DCKKS-EQLVIPVFYKVNPSDVRNHRGSFGDALANVECKYKDNMEKVNRWREALSQ------------------------
-----
>Nicotiana|NbD046950.1_17_184
YDVFLSFRGEDTRKTFVAHLYRELRRAGINTFKDDETLERGASISPQLVNAIKRSRFAIIIFSKNYASSKWCLDELVKIM
ECPNEIGHIVVPIFYDISPSDVQSQRNSFAEAFSKYEEDFKGDTNRVHNWRKALIKAAKVAGHDLRNGNESWCIQHVVKD
IAN--
>Pinus|PITA_000078791-RA_15_188
FDVYISHRGPDVKRTFASHLYRSLVCKGLRVFLDSKVLEQGKNIIDQVEGARRGASVHIAIFSPGYAESTWCLDELVFML
ES----RAFIFPVFYHVRPSDLKQTEGVYATSLWQLAQKKRYDSTTIEKWRNALSQVADISGFDLQAGEEGKLVDEVVEY
VLRRV
>Pinus|PITA_000078791-RA_210_383
-DVFISHRGPDVRMTFASYLYRSLIGNGLQAFLDRRELQCGDGLALEIQAAIRSAFVHIAIFSPTYADSQWCLDVLVCML
ES----GAPIIPVYYHVHPAELRRRYGVYAESLQNLESKRRYDSATIKKWRNALAQVADITGFELSAGDEGELIEKIVES
VLRRA
>Arabidopsis|AT1G72860.1_11_178
YDVFLSFRGEDTRKNIVSHLHKQLVDKGVVTFKDDKKLELGDSISEEISRAIQNSTYALVILSENYASSSWCLDELRMVM
DLHLKNKIKVVPIFYGVDPSHVRHQTGSF--TFDKYQDS--KMPNKVTTWREALTQIASLAGKDFETEDEASMIEEIVKD
ISKKL
>Vitis|GSVIVT01026098001_163_324
--------CEDTRKSFTDHLHTALCQKGINTFMDD-QLRRGEQISPALLNAIEESRFSIIIFSDNYASSSWCLDELVKIL
DCIKVMGHRALPVFYNLNPSHVKKQTGSFAEAFAKHEQEYREKMEKVVKWREALTEVATISGWDSRDRHESKLIEEIVRD
IWNKL
>Prunus|Prupe.2G083200.1.p_2_177
YDVFLSFRGEDTRDAFTSHLHVALLRKNIDTYIDN-RLEKGDDIGPTLREAIEKSKIAIVIFSKDYTSSTWCLKELVHIL
ECKKSYGQIVIPIFYRIDPSHVRKQQGTYALEDRPLKR----SRDEVANWRAALEEAANMSGFYYSSGTEAEFVEKVVHD
VLTKL
>Populus|Potri.T074100.1_22_156
YDVFLSFRGKDTRNNFTSHLYSNLAQRGIDVYMDDSELERGKTIETALWKAVEESRFSVIIFSRDYASSPWCLDELVKIV
QCMKEMGQTVLPVFYDVDPSEVAKRKGQYEKAFVEHEQNFKENLEKVRNWKDCLS-------------------------
-----
>Populus|Potri.004G088500.1_13_180
YDVFLSFRGADTRNSFTSHLYKALCQNQIHAYIDY-KLHGGEKIEPALLERIEESYISVVIFSENYADSTFCLRELSKIL
ECMETKGQKVLPVFHQLDPSHVQDLTGSYGDAICKHESDCS--SQEVESWRHASKEIANLKGWDSKVRDETKLIEEIVSD
IQKKL
>Phaseolus|Phvul.010G136700.1.p_7_175
HDVFVSFRGEDTRSSFISHLYKALKDNSIGAYID-CLLDRGEDVWPALAKAIQDSHVSIVVFSESYASSKWCLQELVKIL
ECRKQLGLVVIPVFYNVDPSDIRNQKGSYEKALEEL---LESNEEKVPKWKAALTEAANISGWDSRTRDESHVIENVVND
ILQKL
>Populus|Potri.T128200.1_23_165
YDVFLSFRGEDTRKNFTDHLYFAFKDAGINTFRDDNELRRGEDISTELLQAIQKSRISVIVFSRNYANSRWCLEELVKIM
ECRRSFRQLVFPIFYDVDPSDVRKQTGSFAEAFAGHEERFQTDKGKVATWRMALTEAANLS-------------------
-----
>Prunus|Prupe.7G012000.1.p_10_182
FDVFVSFRTEDTGKNFTDHLYNALDQKGIVTFRHD-ALERGKPISTEILKTIRESRFSIVVFSRSYACSNRCLDELVGIL
ECMKSKGQTVFPVFYDVDPSDVRKQKGCFEKALCEHVQ-F---MDKVESWRAALKEAANLSGWDLKNKFESKVIQEIAER
IFNQL
>Prunus|Prupe.3G131000.1.p_19_155
YDVFLSYRGEDTRKGFTDHLYRALEQAGFHTFRDDDEIKRGANIAAEIQRAVQESRVSIIVFSKNYASSTWCLDELVKIM
ERRKADGLMVMLVFYDVDPSHVRKLTGSFANSFSGPEDHFKEDIDKVEGWRRALRD------------------------
-----
>Eucalyptus|Eucgr.H02074.1.p_77_243
YDVFLSFRGTDVRNNFLGHLYTALAQKGIYTYVDSEELQKGEQITPALVKAIEDSRIAIIVFSKDYASSPWCLEEVEKIM
ECKEQRGLTVFPVFYKVEPKEVRTPRGSYQEALVKHESKFGRDSEKVKRWKKALYDAGSLSGWDLNDKDEADSIKRIVRK
ISMQL
>Populus|Potri.T004900.1_22_191
YDVFLSFRGADTRNNFTDHLYAALDQAGIYTFRDGNELPPGQEISSQLSRAIRESRISVVVFSKGYASSRWCLDELVKIL
ECRHAMGQLLVPIFYDIDPSYVRKQKWNVGEALKRKEEDFEIEMERLKRWREALDEAGNISGWILKNGYESKFIQKIVED
LLHKL
>Vitis|GSVIVT01036400001_19_188
YEVFISFRGEDTRKNFTDHLYTTLVAYGIHTFRDDEELEKGGDIASDLLRAIEESKIFIIIFSTNYANSRWCLNELVKIF
ECTTQKQSTILPIFYHVNPSDVRKQSGSYGDAFVDHEKDADEKMEVIQKWRTALNQVASLCGLHVDEQYETLVVKEITDD
IIRRL
>Phaseolus|Phvul.002G323712.1.p_16_187
HDVFLSFRGEDTRDNFISHLHPALQRKNIEAYIDE-TLPRGEEISSALLSAIEESKIYIVVFSQNYASSTWCLNELTKIL
DCKKRYGRDVIPVFYKVDPSTIRKQEQRYKEAFEKHEQQFKHDMDKVQGWKDALTEAAGLSGWDSKVRSEHTLVEGIVGD
ILRKL
>Prunus|Prupe.8G109500.1.p_3_169
YDVFLSFRGEDTRFNFTDHLHSHLTRKGIRTFI-DDGLKRGEEISPALLRAIKESKISIIVFSENYASSKWCLDELVKIL
ESKETREQIVWPVFYKVNPSDVRHQRGSFGQALADYECEFKDDMKKVQRWRRSLTKAANLSGWCFMNGHESKFIDNIVEA
ISLQV
>Populus|Potri.019G002500.1_12_180
YSVFLSFRGQETRNTFTAHLYHALCNKGINAFIDD-KLERGEHITSQLNQIIEDSRISLVIFSENYARSIYCLDELVKIL
ECKESKGQVVLPVFYNVDPSDVEEQKGSFGESLDFHETYLGINAEQLKQWREALTKAAQLSGWHLDRGNEAVFIRKIVEE
VWAQL
>Arabidopsis|AT1G56520.2_13_178
YNVFTSFHGPDVRIKFLSHLRQQFIYNGITMFDD-NGIERSQIIAPALKKAIGESRIAILLLSKNYASSSWSLDELLEIL
KCKEDIGQIVMTVFYEVDPSDVRNQTGDFGIAFKETCAH--KTEEERQKWTQALTYVGNIAGEDFKHPNEAKMIEKIARD
VSDIL
>Prunus|Prupe.2G121000.1.p_23_194
YHVFLSFRGQDTRKTFTDHLYTALVNAGFRTFRDYDEVERGEGIKPELQKAIKHSRTSVIVFSKDYASSRWCLDELVMIL
ERKRSDDHVVLPVFYDVYPSHVKKQTGSLAKAFAGHQKT--QPLPKVKAWREALAEVADLAGMVLQHGYESKFIQKIVKV
IGDKL
>Arabidopsis|AT4G16920.1_10_171
-DIFPSFSGEDVRKNFLSHLLKQLNRRSINTFMD-HVIERSCIIADALISAIREARISIVIFSKNYAASTWCLNELVEID
NCSKYFGQKVIPVFYDVDPSHVRKQIGEFGKVFKKTCED--KPADQKQRWVKALTDISNIAGEDLRNPNDAHMVEKIAND
VSNKL
>Populus|Potri.T073700.1_22_192
YDVFLSFRGKDTRNNFTSHLYSNLKQRGIDVYMDDRELERGKTIETALWKAIEESRFSVIIFSRDYASSPWCLDELVKIV
QCMKEMGQTVLPVFYDVDPSEMTERKRKYEEAFVEHEQNFKENLEKVGNWKDCLSTVANLSGWDVRNRNESKSIKIIAEY
ISYKL
>Eucalyptus|Eucgr.I02727.1.p_11_176
YDVFLSFRGEDTREGFTNYLYDALCRRGINTFLDD-QLPKGQGISAELSEKIEESRISIVVFSENYASSGWCLDELVKIL
ECKETKGHMVRPIFYRVDPSELRKQTGKTGDYLARHEVRFGKDSERVMKWRKSLEDLANLAGWHFSKGVESKLIQTIVEE
VSSKL
>Phaseolus|Phvul.010G132200.1.p_49_220
YDVFVSFRGTDIRQDFLSHLIEAFSRMHINAFVDN-KIVKGDGLSEALVHAIEGSPISLIIFSQDYASSHWCLSELVKIV
ECRKKNGQIVLPIFYKVDPSYVRYQKGTYEVAFAKHEIRYS--LTTTQTWRSALTESATISGFHSSTRDEAEFIKEIVKC
VLMRL
>Populus|Potri.T127700.1_21_192
YDVFLSFRGEDTRKNFTDHLYFALKDAGINTFRDDNELRSGEDISTELLQAIQKSRISVILFSRNYANSRWCLEGLVKIM
ECWRSCRQLVFPIFYDVDPSDVRKQTGSFAEAFSGHEERFQTDKGKVATWRMALTEAANLSGWDLRDGHEAKFIKKIVGE
ISREL
>Vitis|GSVIVT01023036001_24_184
YDVFLSFRGEDTRYNFTDHLYKALVNRGIRTFR-DDKLRRGEAIAPELLKAIEESRSSVIVFSENYAGSRWCLDELVKIM
ECHKDLGH-VFPIFYHVDPSHVRNQEGSFGKAFAGYEENWKD---KIPRWRTALTEAANLSGWHILDGYESNQVKEITAS
IYRRL
>Solanum|Solyc12g096900.1.1_11_183
YDAFLSFRGVDIRKTFVSHLYNALVQRGINVFKDDERLETGKSISDELLKAIEESKFAIVIFSESYASSKWCLNELAHII
KCRKELDLTLIPIFFDVNPSDVSHQTQSFAESFSKHEEQYKDDMEKIHRWRDAFAVSGEIKGHHLQNQDEADCIKKVVDE
LMTSL
>Arabidopsis|AT4G16860.1_13_175
YDVFPSFSGVDVRKTFLSHLIEALDRRSINTFMD-HGIVRSCIIADALITAIREARISIVIFSENYASSTWCLNELVEIH
KCYKKGEQMVIPVFYGVDPSHVRKQIGGFGDVFKKTCED--KPEDQKQRWVKALTDISNLAGEDLRNPTEAFMVKKIAND
VSNKL
>Populus|Potri.014G063300.1_18_166
----------------------DVAERGIDVYMDDRELERGKTIEPALWKAIEESRFSVIIFSRDYASSPWCLDELVKIV
QCMKEMGQTVLPVFYDVDPSEVIERKRKYEEAFVEHEQNFKENLEQVRNWKDCLSTVANLSGWDIRNRNESESIKRIAKY
ISYKL
>Populus|Potri.014G063300.1_1144_1224
-------------------------------------------IRSRLFEAIKESGLSIIIFARDCASLPWCFKELVKIV
GFMDERSDTLFPVSCDVEQSKIDDQTESYTIVFDKIGKNLWEN-------------------------------------
-----
>Vitis|GSVIVT01012762001_21_182
YEVFLSFRGEDTRRNFTGHLYAALIRKGIVTFRDDEGLSRGEEIAPSLLTAIEKSRCALVILSEHYADSRWCLEELAKIM
EWRAEMGLIVYPVFYHVDPSHVRHQRGHYGEALADHERN--GSGHQTQRWRAALTEVANLSGWHAENGSESEVVNDITRT
ILAR-
>Populus|Potri.T049400.1_13_187
HEVFLSFRGTDTRNSFTSHLYDALQRNQIDAYIDN-KLDGGEKIEPALLERIEESFISLVIFSQNYADSTFCLRELSKIL
ECMETKQQMVLPVFYRLDPSHVQNLTGSYGDALCKHERDCS--SEEVESWRHALKEIANLKGWDSDVKDETKLIQEIVSD
IQKKF
>Nicotiana|NbD037937.1_12_178
YDVFLSFRGEDTRKTFVGHLFNALIEKGIHTFMDDKELKRGKSISSELMKAIGESRFAVVVFSKNYASSTWCLEELVKIL
EIHEKFELIVVPVFYDVDPSTVRKQNGEYAVCFTKFEANLVDDRDKVLRWREALTKVANISGHDLRNGDESKCIQQILKD
IFDK-
>Phaseolus|Phvul.004G140700.1.p_11_172
YDVFLSFRGEDTRYAFTANLFKALSDKGIHSFFDDDKLESGEEITATLVKAIEESRIAIVVLSHNYASSSFCLDELATIL
HC-KTKGLLVIPVFYKVDPSHVRHQKGSYEEALAKLQKRFKAKKEKLQKWKMALRQVADLSGCHFQDGYEYKFIGNIVDS
V----
>Prunus|Prupe.2G135600.1.p_20_191
YHVFLSFRGEDTRRTFTDHLYTAFVNSGLQTFRDDDELERGEGIKTELEKAIQHSRSSVIVFVKNYASSKWCLDELVKIL
ERKRSDDHVILPVFYDIDPSEVRKQTGSLAKAFARHRQNRSLNKDRISGWRAALTEVADLAGMVLQDGHEAKFIKKIVKV
IEGKL
>Prunus|Prupe.8G108500.1.p_3_170
YDVFLSFRGEDTRFNFTDHLHSNLTRKGIRTFI-DDGLKRGEEISPALLRAIEESKISIIVFSENYASSKWCLDELVKIL
ESKETREQIVWPVFYKVNPSDVRHQRGSFGQALADYECEFKDDMEKVQRWRRSLTKAANLSGWCFMNGHESKFIDNIVEA
ISLQV
>Populus|Potri.019G114800.1_24_198
HDVFLSFSEQDTLAGFTSHLYAALDRKQILTFIDY-QLVRGDEISASLLRTIEEAKLSVIVFSENYASSKWCLEELVRIF
ECRKNNGQIVIPVFYKVDPTHLRHQTGSFGDAFARLIRNKALTLEEVQSFRDALTDAANLSGWSLGNGPESEFIEKIVGD
VLKKL
>Phaseolus|Phvul.010G131650.1.p_40_215
YDVFVSFRGVDVRRGFLSHLIEAFSQKQIAFFVDD-NIQKGEELSEALLGAIEESLISLVIFSENYASSRWCLLELEKIL
ECKRKNGQIVIPIFYEVDPSEVRHQRRSYGDAFVKHERKYS--FTTVQSWRSALTESANLSGFHSSIQDDAELVKKTVKF
VWRTL
>Populus|Potri.T050100.1_13_190
HEVFLSFRGTDTRNSFTSHLYDALKRNHIDAYIDN-KLDGGEKIEPALLERIEESCISLVIFSENYADSTFCLRELSKIL
ECMETKQQMVLPVFYRLDPSHVQNLTGSYGDALCKHERDCS--SEEVERWRHALKEIAHLKGWDSDVKDETKLIQEIVSD
IQKKL
>Prunus|Prupe.8G005300.1.p_18_178
YVVFLSFRGDDTRKGFTDHLYTALEHQGITTFRENLELQKGMAISPQLLTAIEESRFTLIVLSRNYASSTWCLDELVKIL
ECMEETK-TVLPIFYDVDPSDVRKQTGTVAEAFIKHEERFVDDAKKVRKWRAALKKVANLSGWNSKDWYESKLVKDIAEV
L----
>Solanum|Solyc05g007850.1.1_19_186
YVVFLSFRGEDTRKTFTGHLYEGLRNRGINTFQDDKRLEHGDSIPKELLRAIEDSQVALIIFSKNYATSRWCLNELVKIM
ECKEENGQTVIPIFYNVDPSHVRYQTESFGAAFAKHESKYKDDMQKVQRWRTALTAAANLKGYDIRNGIESENIQQIVDC
ISS--
>Populus|Potri.014G063600.1_24_158
YDVFLSFRGKDTRNNFTSHLYSNLAQRGIDVYMDDRELERGKTIEPALWKAIEESRFSVIIFSGDYASSPWCLDELVKIV
QCMKEMGHTVLPVFYDVDPSEVAERKGQYQKAFVEHEQNFKENLEKVWIWKDCLS-------------------------
-----
>Eucalyptus|Eucgr.H01707.1.p_10_178
YDVFLSFRGTDVRNNFLGHLYAALDQKGIYTYIDSEELQKGEQITPALIKAIEDSRIAIIIFSEDYASSPWCLEEVEKIM
ECKERRGLTVFPVFYKVEPKEVRTPRGSYREAMVKHENKFGRDLEKVKRWEKALLDAGSLSGWELKDKDEADLIKRIVQE
ISMQL
>Phaseolus|Phvul.010G054300.1.p_21_192
YDVFVSFHGVDTRNTFTDFLFNSLRTKDINVFKEDKDLKRGESIAPKLLQAIQASRLFIVVFSQNYASSTWCLRELAEIC
NCRETSPSVIIPIFYDVDPSVVRKQSGCYEKAFAEHEKRFGEDMEEVQRWRQALTQVANISGWDIRNKSQCEQIEKIVQE
IINIL
>Populus|Potri.T068600.1_18_183
YQVFLSFRGEDTRKNFTDHLYKALVDAGIHTFRDDDEIRRGKNIELELQEAIQQSKIAIIVFSKNYAWSRWCLDELVKIM
ECKRNGDCIVFPVFYHVDPSEVRNQTGSFAAAFVEHEKHYKEEMEWVNGWRIALKEVANLAGMDLGDGYEAQFVQSILEN
VSKNL
>Eucalyptus|Eucgr.H02032.1.p_73_243
YDVFLSFRGPDVRNHFLSHLYAALDQVGISTYIDNEELRKGEQISPALMKAIEESQIAIVVFSENYASSTWCLEEISKIM
ECKEKKGLKVLPVFYKVEPREVRGQKQSYGKAMGEHEIKFGKNSEQVKRWKKALYDAGGLSGWPYTDGYEAGLIQRIVQE
ISTQL
>Prunus|Prupe.8G117300.1.p_17_187
YDVFISFRGADTRDTFTSHLHAALVRKKIQTYMDC-RLERGDKIGPSLLQAIKESKLSLIVFSKNYAFSTWCLDELMHIL
GCKKSYGQIVIPIFYDTDPSQVRKQHESYRDAFAQLEERFEDNMDKVLMWRNALKEAANMSGFDNSKRAEADFIEEVAED
VLTKL
>Pinus|PITA_000077994-RA_32_124
YQVFINHRGPDVKKGLASHIYH-------RTFLDQQELQQGENMTPQIEGAIRTASVHLAILSPTYAESRWCLNELVLML
ES----GAKIIPIFYNVSPGELRR--------------------------------------------------------
-----
>Pinus|PITA_000077994-RA_147_210
--------------------------------------------------------------------------------
----------------------RDESGGYARALRMLAKKPRHDSNTINRWKDALFSVAEISGFELNAGDEGQLVEEVVQK
VLQ--
>Pinus|PITA_000077994-RA_684_804
FDVFINHRGPDVKRTLATALYHCLTQHDLRVFLDEQELQEGENITPQIESAIRTASVHVAIFSPGYADSRWCLDELVLML
ESMSKSRSTIIPVFYGVQPSELRWTNGVYSRSLCVLEE------------------------------------------
-----
>Phaseolus|Phvul.010G136800.1.p_13_194
YDVFVSFRGADTRTNFTNHLLNALTQKSISVFIDY-ELTKGDYIWPVLARAIEGSRVSIVVISENYASSSWCLKELEHIL
QFRRTRGMVVIPVFYEVDPSHVRKLSGSFDKSFAKHELDTEAHRKDVSRWKAALKQAANISGWDSRSRNEATFIQNLVND
VLQKL
>Prunus|Prupe.8G026500.1.p_19_188
YQVFLSFRGEDTRRGFTDYLYKQLDWRGIRTFRDDPDLERGTDINPELLTAIEQSRFAIIVLSTNYASSSWCLRELTHIV
ESMKEKE-RIFPIFYDVDPSDVRHQRGSFGTAVINHERNCGEDREEVLEWRNALKIVANLAGWNSKDRYDTELIKKIVDA
VWDKV
>Populus|Potri.019G001600.1_21_192
YDVFLSFRGEDTRKNFTDHLYFALKDAGINTFRDDNELRSGEDISTELLQAIQKSRISVILFSRNYANSRWCLEGLVKIM
ECWRSWRQLVFPIFYDVDPSDVRKQTGSFAEAFSGHEERFQTDKGKVATWRMALTEAANLSGWDLRDGHEAKFIKKIVGE
ISREL
>Arabidopsis|AT4G16900.1_12_177
YDVFPSFSGVDVRKTFLSNLLEAFDRRSINTFMD-HGIERSRTIAPELISAIREARISIVIFSKNYASSTWCLDELVEIH
NRLNDWGQLVISVFYDVDPSEVRKQTGEFGDVFKKTCED--KEEDQKQRWMQALVDITNIAGEDLRNPSEAAMVVKIAND
VSNKL
>Phaseolus|Phvul.003G269200.1.p_13_188
HDVFISFRGTDVRRGLLSHLKRELDRKNIDAYVDE-RLDKGGEISSKLLRAIEGSQVLLVVFSKDYASSQWCLKELAKMV
ECMETSKQIVLPVFFNVDPSDVRHQNGDYGDALAKHEEKFKGNMLKVQSWRSALKKAGSLSGFHYPNRNESDLVYEIVEY
ISAKL
>Prunus|Prupe.8G173700.1.p_53_222
YDVFLSFRGEDTRDTFTSHLHKDLLRKNIDTYIDR-RLERGDEIAPALLKAIERSKIALVIFSKDYASSTWCLKELVHIL
GCKKSHGQIVIPIFYRIDPSHVRKQQGTCALEDRPLKR----SRDEVANRRAALEEAANMSGFHYSSGTEADFVEEVVQD
VLTKL
>Nymphaea|GWHPAAYW024267_122_278
-DVFLSFIVEDTGNTFAGHLCAALEVGGIRTFMD-ERLQKGDQIE-DMLGYIVKSKIFVPIFSRRYAQLWWCQKEVAKAV
ET----KRLILPVYFDVEPADVRNQRGQYEDAFQRHVNDKRLSEETVSEWRDALRRASDFLGYSLATGHEAELIEMIARR
I----
>Nymphaea|GWHPAAYW024267_560_681
FDVFLSFRGRDTRKTFTGHLYAALTRRRIHTFIDYKCLKKGESIH-KLLEYIDKSKIFVPIISEAHSGASW---------
-------RLTIPVFFDVEPFAVKNQSGPFEDAFREHTNNKNLSEKTVKQWRDSLSD------------------------
-----
>Prunus|Prupe.8G185300.1.p_8_169
YDVFLSFRGEDTRKTFTDHLYTAFVNAGFRTFRDDDELERGEDIKPELQRAIQQSRSSVIVFSKNYASSRWCLDELVMIL
ERKRTSDHVVLPVFYDVDPSQVRKPTASLATAFVKNGSL----KVKVEKWRAALTEVADLAGMVLQDGHESKFIKKIVKV
IEG--
>Populus|Potri.T154200.1_20_186
YDVFLSFRGKDTRNNFTSHLYSNLEQRGIDVYMDDSGLERGKTIEPALWQAIEDSRFSIVVFSRDYASSPWCLDELVKIV
QCMKEMGHTVLPVFYDVDPSEVADQKGNYKKACIEHKEKHSGNLDKVKCWSDCLSTVANLSGWDVRNRDESQSIKKIVEY
IQCKL
>Populus|Potri.T161100.1_16_150
YDVFLSFRGKDTRNNFTSHLYSNLVQRGIDVYMDDRGLERGKTIEPALWKAIEDSRFSIVVFSRDYASSPWCLDELVKIV
QCMKEMGHTVLPVFYDVDPSEVADQKGNYKKAFIEHKEKLSENLDRVKCWSDCLS-------------------------
-----
>Eucalyptus|Eucgr.H02019.1.p_28_195
YDVFLSFRGPDVRNHFLSHLYAALDQVGISTYIDNEELRKGEQISPALMKAIEESQIAIVVFSENYASSTWCLEEISKIM
ECKEKKGLMVLPVFYKVEPREVRGQKQSYGKAMGEHEVKFGKNSEQVKRWKKALYDAGGLSGWPYTDGNEVGFIQHIVQE
ISTQL
>Phaseolus|Phvul.004G139900.1.p_11_172
YDVFLSFRGKDTRYAFTANLFKALDDKGIHSFFDDDKLESGEEITATLVKAIEESRIAIVVLSPNYASSSFCLDEIATIL
HC-KTKGLLVIPVFYNVDPSHVRHQKGSYEEALAKHQKRFKAKKEKLQKWKLALRQVADLSGYHFLDGYEYKFIGNIVDS
V----
>Prunus|Prupe.8G117700.1.p_15_188
YDVFISFRGADTRDTFTSHLKAALGRKKIETYMDD-KLGMGDKIGPALLQAIEKSKVSLIVFSKNYAFSTWCLDELAHIS
ECKKRYGQIVIPIFYGIDPSQVRKQQDSYAVAFAQLEERFEDNMDKVLMWRNALKEAADMSGFDNSKGTEADLIEKIAED
VLTKL
>Prunus|Prupe.2G113200.1.p_24_193
YDVFLSFRGVDTRNSFLSHLYHELQHRCIKTFMDDPKLERGTTISSELFKAIQESRLAIVVLSPNYASSSWCLDELTNNL
QCMKSND-TVLPMFFNVDPSDVRIQSGIFAGAFAEHEKRFREDIEKVKRWRAALTEVANLSG---------KLIEKIVEW
VWRKV
>Prunus|Prupe.8G111500.1.p_26_206
HDVFLSFRGEDTRYNFTDHLHKNLVQRGIRTFI-DDELPRGEEISQALLDAIEGSRCSIIVFSENYASSKWCLDELVHII
QCRKSKQQMVWPVFYKVDPSDVRNQRGSYGEALNNHERKFKDNMKKVLRWKETLTEAANLSGSHYLEGPETEFIQNIVNE
ISLQV
>Linum|Lus10006929_20_195
YDVFLSFRGEDVRGRFVDHLYARLHTLKVNAFMDDKKLSRGKVIEDSILKAIERSRISVIVFSPGFADSDWCLDELVKIV
RCITSFGHVAIPIFFHVSPDDVAAQAGVYKKAFAQHAKV--FTKQRVDGWRKALTTLSRISGWPFSEESEAKLVEDISTA
IQKKL
>Populus|Potri.011G013400.1_18_183
YQVFLSFRGEDTRKNFTDHLYKALVHAGFHTFRDDDEIRRGKNIRLELQKAIKQSKIAIIVFSKNYAWSKWCLDELVKIM
ERKRNAECIVFPVFYHVDPSEVRNQTGSFAAAFVEHEKHYKEEMERVNGWRIALKEVANLAGMDLGDGYEAQFVQSIVEN
VLKNL
>Eucalyptus|Eucgr.E02190.1.p_12_182
YDVFLSFRGTDVRNSLISHLYQALDQNGIYTFRDSEELRKGDQISATLMKAIEESCIAIIVFSENYASSWWCLEETAKIM
ECKEQKDLTVLPVFYKVDPREVREGRKSYREALDKHEDKFKNDLEKVKKWKKALFDAGNLSGWHLNDEDESKLILQIVKE
ISNHL
>Prunus|Prupe.8G027100.1.p_19_189
YEVFLSFRGEDTRRGFTDYLYKQLDWRGIRTFRDDPDLQRGADINPELLTAIEQSRFAIIVLSTNYASSSWCLRELTHIV
QSMKEKE-RIFPIFYDVDPSDVRHQRGSFGTALVNHERNCGEDREEVLEWRNALKKVANLAGWNSKDRYDTELITKIVDA
VWDKV
>Prunus|Prupe.6G083100.1.p_21_192
YDVFLSFRGKDTRKTFTDHLYAAFVEKGFPTFRDKEEVERGEGIKPELQKAIQQSRSSVIVFSKDYASSGWCLDELVFIL
EHKRSSDHVVLPVFYDVDPSHLRHQTGRVGEAFSWHEEN-QDSPNKIKQWRAALREVADLSGMVLKDGYESKFVNQIIRE
IDDKL
>Arabidopsis|AT4G16960.1_13_178
YDVFPSFSGVDVRKTFLSHLIEALDRRSINTFMD-HGIVRSCIIADELITAIREARISIVIFSENYASSTWCLNELVEIH
KCHKDLDQMVIPVFYGVDPSHVRKQIGGFGDVFKKTCED--KPEDQKQRWVKALTDISNLAGEDLRNPSEAAMVVKIAND
VSNKL
>Phaseolus|Phvul.005G016500.1.p_21_188
YDVFLSFRGEDTRRSFTGFLYHGLRQSGINVFIDDDKLRRGEELSLALLAAIEESRIAIIVFSQNYASSTWCLDELAKIL
ECYKTRGQLVWPVFFHVDPSEVRHQRGSFGTAMAKHEVRFKGNVEKMQKWKRALFEAANFSGWTLENGYEFQLIQEIIKE
ASEKL
>Linum|Lus10030839_16_188
YDVFLSFRGLDTRHGFISHLYNALQLKGISTFKDDLKLERGKSISPEILRAIQRSRFSIVVFSRDYASSPWCLEELETII
QCMEEKKEAVLPIFYGVDPSDVSEVKNSYAESFAKHEKDLDLDAGMLRSWKSALNKATELSGWDSRNRDEPTLINEIVAD
VLSKL
>Prunus|Prupe.8G046700.1.p_20_185
YDVFLSFSGEDTRKRFTAHLYEELKYLGIRTFLDNPELEIGKPIPAELSSAITESRLAIIVISPNYASSTWCLDELLQIL
QCMEAR-DTVLPIFYDLEPSDVRKQTGSLAKAFSDHEKRF--DTNKLRDWKAALTKVANLIGWTAKDKDEPGLIKEIVQK
VQTKV
>Populus|Potri.T047900.1_13_184
HDVFLSFRGTDTRNSFTSHLYDALQRNQINAYIDD-KLDGGEKIEPAILERIEESYISVVIFSENYAYSTFCLRELSKIL
ECMETKQQMVLPVFHQLDPCQVQNLTGSYGDALCKHEKDCG--SKEVESWRNALKEIANLKGWNSNVKDETKLIQEIVSD
IQKKL
>Eucalyptus|Eucgr.H00839.1.p_13_178
YDIFLSFRGTDVRKNFLSHLYTTLNQKGLSTYIDNKEMRKGEEIRLALMKAIEESHFAIIIFSKNYASSQWCLEELVKIK
ECKVRKDLIVLPVFYKVEPREVKKMVGSYGRAMAEHESKLGKYSQKVTRWRKALSNIGNLCGWHLNDEVEAEFIEKIVNK
ISMQL
>Populus|Potri.017G011800.1_21_191
HHVFLSFRGEDTRVGFTSHLHAALERKNILTFIDN-DLRRGEEISPSLVKAIEDSMLSVIIFSQNYASSKWCLDELLKIL
ESRKVRGQIAIPVFYEVDPSDIRKQSGSFGDVFAQLVKRKALKMEEEQCFRAALNEAANISGHDSRKESESKFIEVIVED
ILNKL
>Populus|Potri.T039900.1_18_185
YQVFLSFRGEDTRKNFTDHLYMALVQAGIHTFRDDDEIRRGENIDFELQKAIQQSKISIIVFSKDYASSRWCLDELVMIM
ERKRNDDCIVLPVFYDVDPSQVGRQTGSFAAAFVKHEKSFNEEKERVSGWRIALKEVTDLAGMVLGDGYEAQFVQSIVEK
VSKKL
>Linum|Lus10015453_67_232
YEVFLSFRGPDTRLTFTDFLYTYLVQAKIRTFRDDDDLRKGHTIGPELVKAIHESKIGIPIFSPNYASSKWCLQELAEMV
DC-KRNGQVILPVFYYVDPTDVRHQTGTYKHAFEQHDKK--FKKETVDKWRSALAEVGALKGWVVKDNGQGATIEKVFSD
VWSTL
>Populus|Potri.013G037300.1_36_203
HDVFLSFRGEDTRRNFTDHLYNALVQAGVHTFRDNDHLPRGEEISSQLLEAIRGSKISIVVFSKGYATSTWCLEELANIM
GCRKKKHQVVLPVFYDIDPSDVRKQKRSFAEAFQTHEHFFKEDMEKVNRWRKALREASTLSGWDLNNRHESDFIRNIVKD
VLGKL
>Populus|Potri.011G013700.1_18_183
YQVFLSFRGEDTRKNFTDHLYKALIHAGFHTFRDDDEIRRGKNIRLELQKAIKQSKIAIIVFSKNYAWSKWCLDELVKIM
ERKRNAECIVFPVFYHVDPSEVRNQTGSFAAAFVEHEKHYKEKMERVNGWRIALKEVANLAGMDLGDGYEAQFVQSIVEN
VLKNL
>Solanum|Solyc11g011080.1.1_88_261
YDVFLSFRGKDTRRNFTSHLYERLDNRGIITFLDNKRLENGDSLSKELVKAIEESQVAVIIFSKNYAESRWCLNELVKIM
ECNVKDGQLVIPVFYDVDSSHVRNQSESFADAFTKHKLRYENDIQKMQRWRTALRDAADLKGYDIRDWIESECIGDLVNR
ISPKL
>Prunus|Prupe.8G179500.1.p_18_193
YDVFLSFRGEDTRDAFTSHLHKALLGKNIDTYIDN-RLGKGDDIGPTLLEAIEKSKLALVIFSKDYASSTWCLKELVHIL
GCKKSYGQIVIPIFYRIDPSHVRKQQGTYALEDRPLKR----SRDEVANWRAALEEAANMSGFHYSSGTEADFVEKVVQD
VLTKL
>Prunus|Prupe.8G034700.1.p_24_161
HDVFLSFRGEDTRLSFVSHLYHELQFRGIKTFKDDPKLERGTPISSELFNAIEESRLAIVILSPNYASSSWCLDELTKIL
QCMKSKG-TILPVFSNVDPSHVRKQSGSFADAFAEHEKRFREDIDMVKCWRDALTEDFV---------------------
-----
>Populus|Potri.T037600.1_18_179
YQVFLSFRGEDTRKNFTDHLYTALVQAGIHTFRDDDEIGRGENIESELQKAIQQSKIAIIVFSKDYASSRWCLDELVMIM
ERRRTADCRVLPVFYDVDPSQVRKQTGSFAAAFVEHEKRFKEEMERVNGWRIALKEVADLAGMVLGDGYEALLVQCIVEK
V----
>Populus|Potri.T069500.1_18_183
YQVFLSFRGEDTRKNFTDHLYKALVDAGFHTFRDDDEIRRGKNIELELQKAIQQSKIAIIVFSKNYAWSRWCLDELVMIM
ERKRNADCIVFPVFYHVDPSEVRNQTGSFAAAFVEHEKHYKEEMERVNGWRIALKEVANLAGMDLGNGYEAQFVQSIVEN
VSKNL
>Populus|Potri.004G230000.1_8_171
YQVFLSFRGEDTRKNFTDHLYSTLSKAGIVTFRDDNSIQRGENIELEIEKAIQESQMSVVVLSKDYASSTWCLDELVMIM
DRKRTAGHIVLPVFYDVDPSQVGEQTGNYAEAFAKHQDHFQDDMERVEKWKATLKEVAYLGGMVLQDRHESQFIGDIVEE
VGKR-
>Prunus|Prupe.8G046500.1.p_20_188
YDVFFSFRGVDTRKGFTAHLYESLLRQGIKTFTDDSERQRGEEISAQLLSAIKESRISIVVISENYACSTWCLDELSKIL
ECSQARD-SVLPIFYDVDPSDLRKQRGTLAAAFVGLEKRFKHETEKVVRWRAALKEVASISGWISEDCDEPELIKEIVAC
ILSRV
>Phaseolus|Phvul.010G101200.1.p_22_181
-HVFLSFRGEDTRRGFTDHLFASLERKGIKTFKDDHDLERGKAISVELMKAIEDSMFALIILSPNYASSTWCLDELQKIV
ECEKE----AFPIFHGVDPSDVRHQRGSFAKAFQEHEEKFREDKEKVERWRDALRQVASYSGWDSKDQHEATLIETIVGH
IQKKL
>Prunus|Prupe.8G112100.1.p_26_199
HDVFLSFRGEDTRYNFTDHLHKNLVQRGIRTFI-DDELPRGEEISQALLDAIEGSRCSIIVFSENYASSKWCLDELVHII
QCRKSKQQMVWPVFYKVDPSDVRNQRGSYGEALNNHERKFKDNMKKVLRWKETLTEAANLSGSHYLEGRETKFIQNIVNE
IS---
>Populus|Potri.005G030300.1_13_190
HDVFLSFRGTDTRNSFTSHLYDALQRNQIDAYIDN-KLDGGEKIEPALLERIEESFISLVIFSENYADSTFCLRELSKIL
ECMETKQQMVLPVFYRLDPSHVQNLTGSYGDALCKHERDCS--SEEVESWRRASKEIANLKGWDSNVKDETKLIQEIVTD
IQKKL
>Prunus|Prupe.1G523900.1.p_18_184
YDVFLSFRGEDTRKSFTDHLYTALERHGVLTFKDDPELQKGKAISPELFTAIQESRFALIVLSKNYASSTWCLDELLKIL
ECMEARE-AVLPIFYDVDRSDVRKQTRSFAEAFSKHEEKLRDDIEKVQMWRDALRKVTNFSGWDSKDRSESKLIKDIVEV
VGKKL
>Linum|Lus10011104_18_180
YDVFLSFRGADTRHNFTAHLYRALIQRGIKAYRDDNELTRGETIDSSLLQAIESSRFSLVVFSKSYAESPWCLDELVKIV
DCRRRLGQGLLPVFYDVDPSVVAEQSGVYRDAFVEHELRYS--PGHVQRWKEALEEAGNMSGWDVQNKDQSEVVREIAET
IWLEL
>Prunus|Prupe.1G550800.1.p_27_197
YDVFLSFRGEDTRKTFTDHLYWRLKHARVDVFIDENEIRGGEILPDELKQIIERSRISVIIFSRRYADSIWCLEELEKIM
ECRRTLGQIVLPIFYDVDAEDVRKQTGSFAEAFQTHEVRFKDEEENIQSWRKSLTEAAGLDGLVFSKGYEGVFIRKIIDE
INRKL
>Populus|Potri.001G363400.1_18_183
YQVFLSFRGADTRKNFTDHLYKALIQAGIHTFRDDDEIRRGENIDFELQKAIQQSKISIIVFSKDYASSRWCLDELVMIM
ERKRNDDCIVLPVFYDVDPSQVGRQTGSFAAAFVEHEKSFNEEKERVSGWRIALKEVADLAGMVLGDGYEAQFVQSIVEK
VSKNL
>Populus|Potri.T040100.1_18_154
YRVFLSFRGEDTRKNFTDHLYTALVQAGIHTFRDDDEIGRGENIESELQKAIQQSKIAIIVFSKDYASSRWCLDEIVMIM
ERRRTADCRVLPVFYDVDPSQVRKQTGSFAAAFVEHEKHFKEEMERVNGWRIALKE------------------------
-----
>Solanum|Solyc07g052770.2.1_11_170
YDIFLSFGGEDTRRTFVSHLYNALEQRGIHAFKDDERLEAGQSIFAELLKAIEDARFAVVIFSKSYASSRWCLEELVHII
KCKNELEQAVIPVFYDVSPADVRHQNSPSVDSFFQHEVKYKDDMEKVQRWRGAFAEAGNIS-------DEAECVKKLVDD
IFPKS
>Eucalyptus|Eucgr.H01427.1.p_8_174
YDVFLSFRGMDVRNNFLSHLYADLDRNGIHTFKDSEELRKGEEISPALMTAIEKSRIAIIIFSEDYASSRWCLEELATTM
ECKARKELIVLPVFYKVEPREVRRRIKAYGRAMAKHETKYGKDLETVKRWKKALFDAGNLSGWDYNNEDEAKFIRGIVEQ
VSSYL
>Populus|Potri.011G013200.1_18_183
YQVFLSFRGEDTRKNFTDHLYKALVDAGFHTFRDDDEIRRGKNIQLELQKAIQQSKIAIIVFSKNYAWSRWCLDELVKIM
ERNRNADCIVFPVFYHVDPSEVRNQNGSFAAAFVEHEKHYKEEMERVNGWRIALKEVANLAGMDLGDGYEAQFVQSIVEN
VSKNL
>Arabidopsis|AT5G36930.2_17_178
YDVFVSFRGADVRKNFLSHLYDSLRRCGISTFMDDVELQRGEYISPELLNAIETSKILIVVLTKDYASSAWCLDELVHIM
KSHKNNSHMVFPIFLYVDPSDIRWQQGSYAKSFSKHKNS--HPLNKLKDWREALTKVANISGWDIKNRNEAECIADITRE
ILK--
>Prunus|Prupe.8G005200.1.p_23_187
YDVFLSFRGEDTRNTFTDHLYHALLQRRVIVYRDN-ELKRGDNISQVVYKALEQSRISIVILSSNYANSKWCLDELSKIV
ECMNGMRQRVLPVFYDVEPSEVRKQTGTFGNAFAEHEQVFRDNREKVLRWRDALYQVANLSGFVIRNRYESEVISQILKM
VLNAL
>Populus|Potri.005G062700.1_13_145
YDVFLSFRGADVRHNFLRHLYDALDQNEIETFIDY-KLGAGEEISRILLEKIEQSNVSIVIFSKNYADSPWCLEELEKIL
ECRQTLQQIVIPVFYHVDPTHVRELSNSYGNALSEHQKKIS--SDKVDNWKRVLI-------------------------
-----
>Eucalyptus|Eucgr.E02234.1.p_10_179
YDVFLSFRGADLRNNFIGHLYQALYRIGIYTFRDSEELKKGDQISPVLMKAIEESCIAIVVFSKNYASSRWCLKELVKII
ECKEQKNLTVLPVFYKVDPREVRGCKNSYQRALAKHESKFGKESENVKRWKKALSDAGNLSGWHLNDGDESELIQEIVEK
ISTYL
>Eucalyptus|Eucgr.E03277.1.p_10_142
YHVFLSFRGTDVRHGFLSHLYVALDQKGIYTFVDSEELRKGEEISPTLVRAIEESRIAIIVFSENYASSPWCLEELLKIM
ECKEQNNLMVFPVFYKVEPREVRGGRESYKRAMDNHESKFGK--EKVKRWKKAL--------------------------
-----
>Populus|Potri.001G028700.1_17_183
YDVFLSFRGADTRKNFTGHLYMALQGAGIRTFRDEDEIEGGEHIGFKITKAIQESKMSLVVFSRDYASSKWCLEELLMIM
KRRETIGHIVLPVFYEVDPDDVSMQTGFFAEAFASHEKNF-MDNRDMEEWREALRKVADLKGPVLRDRYEAQFIQDIVKE
VGKKL
>Solanum|Solyc07g052780.2.1_11_147
YDIFLSFRGEDTRRTFVSHLYNALEQRGFHAFKDDERLEAGQSISAELLKAIEDARFAVVVFSKSYASSRWCLEELAHII
KCKMELEQVVIPVFYDVSPSDVRHQNSPFADSFFQHEVKYKDDMEKVQRWRGEFAE------------------------
-----
>Eucalyptus|Eucgr.C03460.1.p_14_183
YDVFLSFRGEDTRNGFTSYLHAALDQRGIAAFMDEEELWKGEEIAPAILRAIGESRISIVVFSKNYASSSWCLDELVRIV
ECRDTMGQMVWPVFYKVDPSDVRKQRRRYGRALIDHEERLKSDSEKVKRWREALTEAANISGWHLVDQRESNVIQSIVRR
VWAQV
>Populus|Potri.T047500.1_2_178
HDVFISFRGTDTRYSFTSHLYDALQRKQIDAYIDD-KLDGGEKIEPAILEGIEESFISVVIFSENYADSTFCLRELSKIL
ECMETKQQMVLPVFYRLDPCQVQNLTGSYGAALCKHEKDFG--SKEVESWRHALKEIANLKGWNSKVMDEIKLIEEIVSD
IQKKL
>Prunus|Prupe.8G005600.1.p_22_198
YDVFLSFRGTDTRTGFTDHLYAALNRKGIITFRDDEKLKKGKSIS-ELFNAIEESRYVVAVISSNYADSTWCLEELAKAV
ECKELMGQTLIPIFYHVHPSEVGNQTGSFEIAFSKHEQGFKGNLEKVKRWRAALSQVAGLSRYHLHNGYESELIQTVVRN
ISTEL
>Populus|Potri.T047700.1_13_191
HDVFLSFRGADTRKGFTSHLYDALKRSQIDAYIDN-KLDGGEKIEPALLKRIEESFISLVIFSENYADSTFCLRELSKIL
ECMETKQQMVLPVFYRLDPSHVQNLTGSYGDALCKHERDCS--SEEVESWGHALKEIASVKGWDSNVKDETKLIQEIVSD
IRKKL
>Linum|Lus10005588_56_235
YDVFLSFRGADTRGNFTSHLYAALRGRRILSYIDDVNLRRGQDITDSLLKAIEHSKIAVVVLSENYASSGWCLDELVKIL
HCRNRFDQVVLPVFYGVTSSHVRNQTGSYGVAFAKHRMSP---PEKLKIWSAALKEVASIPGCYSLQRTDAELVKKVVET
VLTTL
>Prunus|Prupe.2G055500.1.p_44_215
YDVFLNFRGEDTSTNFTDHLDKALSDKGIYTFI-DGELTRGDQISPALVKAIEESRISLIVFSENYASSRWCLDELVEIF
RCKESKQQIVLPIFNKVDPSHVRDQTSKFGDAFKGLESKFKDNEEKVLIWREALTKAANLSGHPFKDGYEATFINNIVDG
IL---
>Prunus|Prupe.8G108700.1.p_3_137
YDVFLSFRGEDTRFNFTDHLYSNLTRKGIRTFI-DDGLKRGEEISRALLRAIEESKTSIIVFSENYASSKWCLDELVKIL
ESKETREQMVWPVFYKVNPSDVRHQRGSFGQALADYECEFKDDMEKVQRWRRSLTK------------------------
-----
>Eucalyptus|Eucgr.H02061.1.p_34_191
YDVFLSFRGTDVRNNFLSHLYAALDQKGIYTYVDSKELQKGKRITPSIINAIEDSRIAIIVFSENYASSPWCLEEVEKIM
ECKEQRGLTAFPVFYKVEPKEVRTPRGSYQEAMVKHDSKFGRDSEKVKRWEKALYDAGSLSEWDLNDE--------ALCK
ISMQL
>Populus|Potri.T067500.1_18_154
YQVFLSFRGEDTRKNFTDHLYKALVHAGFHTFRDDDEIRRGKNIRLELQKAIKQSKIAIIVFSKNYAWSKWCLDELVKIM
ERKRNAECIVFPVFYHVDPSEVRNQTGSFAAAFVEHEKHYKEEMERVNGWRIALKE------------------------
-----
>Eucalyptus|Eucgr.E03284.1.p_10_177
YHVFLSFRGTDVRHGFLSHLYAALDQKGIHTFVDHEELRKGEEISPTLMRVIDESRIAIIVFSENYASSPWCLEELLKIM
ECKEQNGLKVFPVFYKVEPREVRGGRESYKKAMDNHESKFGKDSEKVKKWKKALLDAGNLSGWHFNDRDEAELIQSIVKE
LSIC-
>Eucalyptus|Eucgr.H01834.1.p_13_174
HDVFLSFRGTDVRNNFLSHLYTALYQNGISTYIDSKEMRKGDQIRSALMKAIEESQFAIIIFSKDYASSSWCLKEVAKIM
ECKTQKDLIVLPVFYKVEPREVRWGRGSYGRDMAKHESDFGKNSHKVKRWEKALFDASELSGWTLNDEDEAEIIKKIVKD
IS---
>Populus|Potri.011G014100.1_18_154
YQVFLSFRGEDTRKNFTDHLYKALVDAGFHTFRDDDEIRRGKNIELELQKAIQQSKIAIIVFSKNYAWSRWCLDELVMIM
ERKRNADCIVFPVFYHVDPSEVRNQTGSFAAAFVEHEKHYKEEMERVNGWRIALKE------------------------
-----
>Nymphaea|GWHPAAYW011586_3_88
--------------------------------------------------------------------------------
ECRKGQERLIVPVFFDVNPKDVRHQSGPFKAAFLKHKKER---REEVDGWKRALEYVGGISGYDLKAGNQSELVSSMVEK
IQTVL
>Nymphaea|GWHPAAYW011586_1493_1657
YDVFLSYRGEDTRKNFAGLFRHILDQKGIHAFFDDLDLQKGEKIE-EILDAISRSRFLVPIFSQNYAESKWCLREVAKMV
ECRKGQERLIVPVFFDVNPKDVRHQSGPFKAAFLKHKKER---REEVDGWKRALEYVGGISGYDLKAGNQSELVSSMVEK
IQTVL
>Eucalyptus|Eucgr.E02272.1.p_10_176
YHVFLSFRGADLRKSFVSHLYQALKQKGIHTFRDNEELEKGDEISPVLMKAIEESCIAIIVFSDDYASSRWCLEELAKIM
ECREPKNLTVLPVFYKVDPREVREGRNSYQRALNKHESKLGKNSEKVLRWKKALFAAGNLSGWHLNDGDESKLVQRIVIF
ISTQL
>Eucalyptus|Eucgr.H01711.1.p_47_232
YDVFLSFRGTDVRNNFLSHLYAALDQKGIYTYIDSEELRKGEQITPALIKAIEESCIAIIIFSEDYASSPWCLEEVEKIM
ECKEQRGLTVFPVFYKVDPREVRTPRGNYREAMVKHENKFGRDSEKVKRWEKALLDAGSLSGWKFKDNQEADLIKRIVQE
ISMQL
>Eucalyptus|Eucgr.E02612.1.p_11_181
YDVFLSFRGSDVRKSFLSHLYQALDQNGIYTFQDSEELRKGDQISATLMKAIEESCIAIIIFSEDYASSWWCLEEMAKIM
ECKEQKELTVLPVFYKVDPREVREGRESYRKALDKHEDKFKKDLEKVKKWKKTLFDAGNLSGWHLNDEDESKLILQIVKE
ISTHL
>Populus|Potri.019G097800.1_36_209
HDVFLSFRGEDTRVGFTSHLHAALDRKQILTFIDY-QLVRGDEISASLLRTIEEAKLSVIVISENYASSKWCLEELAKII
ERRRNNRQIVIPVFYKVDPSHVRNQTGSFGDAFARLIRNKALTLEEVQSFREALTDAASLSGWNLGNDLESEFIEKIVGD
VLEKL
>Prunus|Prupe.8G111200.1.p_27_206
HDVFLSFRGEDTRYNFTDHLHKNLVQRGIRTFI-DDELPRGEEISQALLDAIEGSRCSIIVFSEKYASSKWCLDELVHII
QCRKSKQQMVWPVFYKVDPSDVRNQRGSYGEALNNHERKFKDNMKKVLRWKETLTEAANLSGSHYLEGRETEFIQNIVNE
ISLQV
>Populus|Potri.019G097500.1_21_193
YDVFLSFRGEDTRVGFTSHLYAALKREQILTFIDN-QLVRGDEISASLLRTIEEAKLSVIVFSANYASSKWCLEELAKIF
ERRKNNGQIVIPVFYQVDPSHVRNQAGSFGDALARLIKEKALTMDTEQSFGDALTDAANLSGWRLGNELEAEFIEKIVGD
VLEKL
>Populus|Potri.006G270000.1_18_183
YQVFLSFRGEDTRKNFTDHLYKALVHAGFHTFRDDDEIRRGKNIQLELQKAIQQSKIATIVFSKNYAWSRWCLDELVKIM
ERKRNGDCIVFPVFYHVDPSEVRNQTGSFAAAFVEHEKHYKEEMERVNGWRIALKEVANLAGMDLGDGYEAQFVQSIVEN
VSKNL
>Populus|Potri.017G105300.1_79_244
-----CFRGKDTRNNFTSHLCSNLAQRGIDVYVDDRELERGKTIEPALWKAIEESRFSVIIFSRDYASSPWCLDELVKIV
QCMKETGHTVLPVFYDVDPSEVAEQKGQYEKAFGEHEQNFKENLEKVRNWKDCLSTVANLSGWDVRDRNESESIKIIAEY
ISYKL
>Solanum|Solyc01g102840.2.1_10_191
FHVFLSFRGEDTRKNFTDHLYTALINAGIRTFRDDDEIRRGENIESELQKGIRESKISLIVFSKDYASSRWCLDELVNIL
DRRKKEGHTVLPVFYTVSPEDVQNQSGSFAEAFVNHEKRGNAEMEKMEKWRLALKEVAELEGMCLADGHEAKFIQKIIKE
ILKRL
>Phaseolus|Phvul.005G030500.1.p_12_178
YDVFLSFRGEDTRFGFTGHLYNALRQRGIRTFMDHEELERGEQISATIFKAIEESRMAIVVFSKDYASSTCCLEELLKIL
DCKKTKKLRVYPIFYNVDPSEIRHQSGSYGEQLANHENKMRYTKEKVKNWRLALHEAANLVGWHHKEGYEYELITEIVDK
VGISK
>Nicotiana|NbD006059.1_13_194
FHVFLSFRGEDTRKNFTDHLYTALINAGIRTFRDDDEIRRGENIESELQKGIRESKISLIVLSKDYASSRWCLDELVNIV
DRRKKEGHTVLPVFYTVSPEDVENQTGSFAEAFVNHEKRGNAEMEKMDKWRVALKEVAKLEGMCLADGHEAKFIQKIIKE
ILKRL
>Populus|Potri.011G013900.1_18_154
YQVFLSFRGEDTRKNFTDHLYKALIHAGFHTFRDDDEIRRGKNIRLELQKAIKQSKIAIIVFSKNYAWSKWCLDELVKIM
ERKRNAECIVFPVFYHVDPSEVRNQTGSFAAAFVEHEKHYKEKMERVNGWRIALKE------------------------
-----
>Prunus|Prupe.8G027300.1.p_19_189
YEVFLSFRGEDTRRGFTDYLYKQLDWRGIRTFRDDPDLQRGADINPELLTAIEQSRFAIIVLSTNYASSSWCLRELTHIV
QSMKEKE-RIFPIFYDVDPSDVRHQRGSIGAALVNHERNCGEDRQEVLEWRNALEKVANLAGWNSKDRYDTELITEIVDA
VWDKV
>Prunus|Prupe.2G112700.1.p_35_175
YDVFLSFRGVDTRNSFLSHLYHELQHRCIKTFMDDPKLERGTTISSELFKAIQESRLAIVVLSPNYASSSWCLDELTNNL
QCMKSND-TVLPMFFNVDPSDVRIQSGIFAGAFAEHEKRFREDIEKVKRWRAALTEVANLS-------------------
-----
>Eucalyptus|Eucgr.E02138.1.p_11_181
YDVFLSFRGTNVRKSFLSHLYRALDQNGIYTFQDSEELRKGDQISTTLMKAIEESCIAIIIFSEDYASSWWCLEEMAKIM
ECREQKDLTVLPVFYKVDPREVREGRESYRKALDKHEDKFRKDPEKVKKWKKALFDAGNLSGWHLNDEDESKLILQIVKE
ISTHL
>Linum|Lus10014671_20_192
YDVFLSFRGEDVRGRFVDHLYARLQTLKVNAFMDEKKLSRGKVIEDSILKAIERSRISVIVFSPRFADSDWCLDELVKIV
RCITSFGHVAIPIFFHVSPDDVAAQAGVYKKAFAQHAKA--FTKSRVDDWRKALTILSGISGWAFGDESEAKLVEDISTA
VQKKL
>Eucalyptus|Eucgr.L01349.1.p_13_182
YDVFLSFRGPDVRNHFLGHLYVALDQAGISTYIDDEELGKGEQISPALMKAIEESQIAIVVFSEDYASSSWCLEELTKIM
ECREQEGLKVFPVFYKVEPREVRWQRQSYGEAMAKHEVKFGKDSEKVKRWKKALCDAGNLSGEHFTDGYEAGLIQHIVQE
ISTQL
>Eucalyptus|Eucgr.H02067.1.p_10_175
YDVFLSFRGTDVRNNFLGHLYTALDQKGIYTYIDSEELQKGEQITPALIKAIEDSRIAIIIFSEDYASSTWCLEEVAQIM
ECKEQRDLVVFPVFYKVDPREVRTPRESYRKAMVKHERKFGRDSEKVKKWKKALFDAGSLSGWDLKDKDEADLIKRIVQE
ISMQL
>Eucalyptus|Eucgr.E02219.1.p_11_180
YDVFLSFRGTDVRKSFLSHLYQALDQNGIYTFQDSEELRKGDQISAALMEAIEKSCIAIIIFSEDYASSWWCLEELAKIM
ECKEQKDLTILPVFYKVDPREVREGRESYRRALDKHESKFEKDPEKVKRWKKALFDAGNLSGWHLNDGEESKLILQIVKE
ISTHL
>Arabidopsis|AT4G14370.1_2_145
-------------------------------FDD-QEIERSQTIAPALIKAIKESRISIILLSKNYASSSWCLDELLEIV
KCKEAMGQIVMTVFYGVDPSDVRKQTGEFGRSFNETCSR--STKEKRRKWSQALNHVGNIAGEHFQNDNESKMIEKISRD
ISNKL
>Prunus|Prupe.4G227000.1.p_14_178
HDAFLSFRGEDTRTSFTDHLYLALIQKGIRTFRDEENLKRGKSIGPVLLKAIEESRFAVVILSEDYASSGWCLDELAHII
ECKKEKEREIFPVFYHIKPSEVRNQTGNFSQAFAKHEENFKGNMEKVDKWRKALGEIADIRGWVLDDSKEAEVTQAIAEK
IST--
>Phaseolus|Phvul.010G061333.1.p_20_188
YDVFVSFRGEDTRNSFTGFLFGHLCTKGINVFKDDEDLKKGESIAPELLQAIQASRLFIVVFSENYASSTWCLRELAEIR
NCVETSRPVIIPIFYDVDPSVVRKQSGSYEKAFADHEKRFRKDMEEVQRWREVLTQVANIAGWDIRNKSQCEQIGEIVQT
IINIL
>Prunus|Prupe.2G068900.1.p_24_194
YDVFLSFSGADTRTTFTDHLRNALVGKGIHTFIDDDELPRGEQIKPALVKAIEDSRISVIVFSENYASSRWCFDELVEIL
RCKQSKQQIIWPIFYKVDPSHVRNQTSKFGDAFDGLESKFKDDKEKVSKWRKALTEAANLSGWHFKKGYEATFINNIVDG
IFSKV
>Eucalyptus|Eucgr.H02207.1.p_17_179
YDVFLSFRGTDVRNNFLSHLETALYQKNISYYIDSKEMRKGDQIRPALTKAIEESQFAIIIFSENYASSSWCLEELAKIM
ECKTQKDLIVLPVFYKVEPREVRWGRGSYGRDMAKHESDFGKDSHKVKRWKKALFDASELSGWTLNDEVEAELIKEIVSK
IS---
>Populus|Potri.011G008800.1_18_183
HQVFLSFRGEDTRRKFTDHLYTALVQAGIHTFRDDDEIQRGHNIELEIQKAIQQSKISIIVFSIDYARSRWCLDELVMIM
ERKRTTNSIVLPVFYDVDPSQVRNQTGSFAAAFVEHEKRFKEEMERVNGWRIALKEVADLGGMVLGDGYEAQFVQSIVEN
VSKTL
>Eucalyptus|Eucgr.E03285.1.p_5_168
FHVFLSFRGTDVRQGFLSHLYAALDQKGIYTFVDSEELRKGEEISPALMRAIEESHVAIIVFSENYASSRWCLEELLKIM
ECKEQNGLKVFPVFYKVEPREVREGRESYKRAMDNHESKFGKDSEKVKRWKKALSEAGSLSGWELNDRDEADLIQCIVKE
LSI--
>Linum|Lus10013729_53_232
YDVFLSFRGADTRDNFTSHLYSALQGRRVLTYIDDVRLRRGEDISDSLLKAIEESKMAVVVFSENYADSGWCLDELVQIM
RCRKRFGQVVYPVFFRVDPSDVAEQRRSYAAAMNKHRKS-ALTKGKVGIWRNALVAAADLSGWDSLVKSEAELVRTIVSN
ILTTL
>Eucalyptus|Eucgr.H01829.1.p_49_215
FDVFLSFRGEDVRHGFVDDLHKCLLHRGINAYIDSEDLRPGDQISPALTKAIEESRIAVLVFSKNYASSRWCLDELVKVM
ECKRLKGQLVLPVFYGVEPREVRGQRESFGKALARHEEKLGKDSERVVKWRQALIEAANLSGWHYDHGDGTEFIEKIVKK
ISTTV
>Populus|Potri.011G015400.1_18_183
YQVFLSFRGEDTRKNFTDHLYTTLVQAGIHTFRDDNEIRRGENIDFELQKAIQQSKISIIVFSKNYACSRWCLDELVMIM
ERRRTTSSIVFPVFYDVLPSEVRNQTGSFAAAFVEQEKRFKEEMERVNGWRIALKEVADLAGMVLGDGYEAQFVQSIVEN
VSKNL
>Eucalyptus|Eucgr.E03077.1.p_10_174
YHVFLSFRGTDVRHGFLSHLYVALDQKGIYTFVDSEELRKGEEISPTLVRVIEESHIAIIVFSENYASSPWCLEELLKIM
ECKEQNNLMVFPVFYKVEPREVRGGRESYKRAMDNHESKFGK--EKVKRWKKALSEAGSLSGWELNDRSEAELIQCILKE
LSIHL
>Eucalyptus|Eucgr.H02157.1.p_15_176
HDVFLSFRGTDVRNNFLSHLYTALYQNGISTYIDSKEMRKGDQIRPALMKAIEESQFAIIIFSKDYASSSWCLEEVAKIM
ECKTQKDLIVLPVFYKVEPREVRWGRGSYGRDMAKHESDFGKDSHKVKRWKKALFDASELSGWTLNDEVEAELIKEIVSK
IS---
>Eucalyptus|Eucgr.E02103.1.p_11_179
YDVFLSFRGVDLRNNFISHLYQALHRIGIYTFRDSEELKKGDQISPVVMKAIEESCIAITVFSENYASSRWCLEELAKII
ECKEQKNLIVLPVFYKVDPKEVRGGRKSYQRALAKHKSKFGKDLEKVKRWKEALSDAGNLSGWHLNDGDESELIQEIVKK
ISTYL
>Populus|Potri.011G009400.1_18_163
YQVFLSFRGEDTRKNFTDHLYTALVQAGIHTFRDDDEIGRGENIESELQKALQQSKIAIIVFSKDYASSRWCLDELVMIM
ERRRTADCRVLPVFYDVDPSQVRKQTGSFATAFVEHEKHFKEEMERVNGWRIALKEVADLAGMVL---------------
-----
>Eucalyptus|Eucgr.H02092.1.p_47_216
YHVFLSFRGTDVRNNFLGHLYAALDQKGIYTYIDSEELRKGEQITPALVKAIEDSRIAIIIFSKDYAFSQWCLEEVEKIM
ECKEQRGLTVFPLFYKVEPKEVRTPRGSYQKAMVEHESKFGRDSEKVKRWKKALYNAGSLSGWDLNDKDEADSIKSIVRE
ISMQL
>Populus|Potri.019G112600.1_40_212
YDVFLSFRGEDTRVGFTGHLHAALKRKQILTFIDN-QLVRGDEISASLLRTIEEAKLSVIVFSENYASSKWCLEELAKIF
ERRRNNGHIVIPVFYQVDPSNVRNQAGSFGDAFARLIKKKALTMDKEKSFTDALTDAANLSGWTLREHPESQFIEKIVGD
VLKKL
>Populus|Potri.005G030700.1_13_180
HEVFLSFRGFDTRNSFTSHLYDALQRNQIDAYIDN-KLDGGEKIEPALLKRIEESFISLVIFSENYADSTFCLRELSKIL
ECMETKQQMVLPVFYRLDPSHVQNLTGSYGDALCKHEKDCS--SEEVKSWRRALKEIANLKGWDSNVKDETKLIQEIVSD
IQKKF
>Eucalyptus|Eucgr.H01736.1.p_9_174
YHVFLSFRGTDVRNNFLGHLYVALDQKGIHTYIDCEELRKGEQLTPALLKAIEDSRIAIIVFSEDYASSPWCLEEVEKIM
ECKEQRGLTVFPVFYKVEPKEVRTPRGSYQEAMVKHESKFGRDSEKVKRWKKALYDAGSLFGWDLNDKDEADSIRRIVQE
ISIQL
>Prunus|Prupe.8G021700.1.p_26_207
HDVFLSFRGEDTRRGFISHLDRALAYQAMTTFKHDRDIEVG-PISPELLTTIEQSHLAIIVLSPNYASSTWCLDELSKIL
ECIQEQDTRILPIFYNVDPSDVRNQRGSFAEAFTKHEERFSEDVKKVNRWRAALRKVANLSAWDSKNRSEAELVEEIVKC
VWKEV
>Eucalyptus|Eucgr.E02152.1.p_11_180
YDVFLSFRGTDVRKSFLSHLYQALDQNGIYTFRDSEELRKGDQISAALMKAIEESCIAIIIFSEDYASSWWCLEEMAKIM
ECKEQKDLTVLPVFYKVDPREVREGRESYKKALDKHEDKFKKDMEKVKKWKKALFDAGNLSGWHLNDEDESELILQIVKV
IITHL
>Populus|Potri.T128100.1_31_149
YDVFLSFRGEDARKNFTDHLYFALKDAGINTFRDDNGLRRGEDISTELLQAIQKSRISVIVFSRNYANSRWCLEELVKIM
ECRRSFRQLVFPIFYDVDPSDVRKQTGSFAEAFAGHEEM-----------------------------------------
-----
>Eucalyptus|Eucgr.E02588.1.p_11_172
HDVFLSFRGTDVRNNFLSHLYKALVQNGIDTFQDREKLEKGDQISLVLMKAIEQSHIAIIIFSENYASSKWCLEEVVKIM
ECKEQTDLIVLPVFYKVDPKEVRGGRKSYGRALAKHESIFGKDWEEVRKWKKALFDAGSLSGWHFNDGDESELIQSIVEK
IS---
>Phaseolus|Phvul.010G055200.1.p_21_192
YDVFVSFRGEDTRNTFTSFLFQALRTKGIIVFKDDEDLKKGESIAPELLQAIQASRLFIVVFSQNYASSTWCLRELAEIR
NCIE--RRVIIPIFYDVDPSVVRKQGGCYEKAFAEHEKRFGEDMEEVQRWRQALTQVANLSGWDIRNKSQCEPIEEIVQN
IINIV
>Eucalyptus|Eucgr.E02141.1.p_11_173
HDVFLSFRGTNVRNNFLGHLYKALNQNGISTFVDSEELRKGDQISPALMKAIKQSCVAIIIFSEDYASSQWCLEELAKLM
ECKEQKDLIVLPVFYKVDPRAVRGGRESYGRALTKHESKFGKNSEKVKIWKKALLDAGSLSG------DESKLIQRIVND
ISTHL
>Eucalyptus|Eucgr.E02164.1.p_10_177
YEVFLSFRGTDVRNTFLGHLYKALHHNGIYTFIDSEELRKGDQTLPALMKAIEESFVAIIVFSKDYASSRWCLEELMKIM
ECKEQKDLTVLPVFYKVDPREVRQGSKSYGKALAKHESKFGKDSEKVERWKKALFDAGSLSGWHFNDGDESELIERIVKE
ISTLL
>Phaseolus|Phvul.004G134300.1.p_18_187
YDVFLSFRGEDTRFGFTGNLYSALSQRGIFTFIDDEALRKGEEITPSLRRAIQESRISIIVFSKNYASSRFCLDELLQII
ECHTKQNMWILPVFYGVDPSHVRHQRGSFREAFAKHEERFKDDNEKVQQWRLALRHAADLSGLHFKTEYESEMMRKITEV
ISTKL
>Eucalyptus|Eucgr.E03084.1.p_10_177
YHVFLSFRGTDVRQGFLSHLYAALGQKGIYTFVDSEELRKGEEISPTLMKAIEESRIAIIVFSEDYASSPWCLEEAVKIM
ECKERMGLIVFPVFYKVEPREVRGGRESYGRAMAKHESKFGKDSEKVKRWKKALFEASSLSGWELNDRNEAELIQCIVKE
LSIHL
>Populus|Potri.T067700.1_18_172
YQVFLSFRGEDTRKNFTDHLYKALVDAGFHTFRDDDEIRRGKNIQLELQKAIQQSKIAIIVFSKNYAWSRWCLDELVKIM
ERNRNADCIVFPVFYHVDPSEVRNQNGSFAAAFVEHEKHYKEEMERVNGWRIALKEVE----------LERQAIAKRKSF
LS-NF
>Arabidopsis|AT1G72840.2_15_182
YDVFLSFRGVDTRQTIVSHLYVALRNNGVLTFKDDRKLEIGDTIADGLVKAIQTSWFAVVILSENYATSTWCLEELRLIM
QLHSEEQIKVLPIFYGVKPSDVRYQEGSFATAFQRYEAD-PEMEEKVSKWRRALTQVANLSGKHSRNVDEADMIAEVVGG
ISSRL
>Eucalyptus|Eucgr.H02098.1.p_16_177
HDVFLSFRGTDVRNNFLSHLYTALYQNGIYTYIDSKEMRKGDQIRPALMKAIEESQFAIIIFSKDYASSSWCLEEVAKIM
ECKTQRDLIVLPVFYKVEPREVRWGRGSYGRDMAKHESDFGKDLHKVKRWKKALFYASELSGWTSNDEVEAELIKKIVSK
IS---
>Eucalyptus|Eucgr.H02017.1.p_28_198
YDVFLSFRGPDVRKNFLDHLYVALDQAGIFTYIDSEELRKGEQISPALMKAIEESQIAIVVFSEDYASSSWCLEELTKIM
ECREQKGLKVFPVFYKVEPREVRWQRQSYGEAMAKHEVKFGKDSEKVNRWKKALCDAGNLSGEHFTDGYEAGLIQRIVQE
ISTQL
>Eucalyptus|Eucgr.H01781.1.p_12_177
YDIFLSFRGTDVRNKFLSHLYAALKQHGLFTYIDSEELRKGEKISPALMKAIEESRVAIIVFSKDYASSPWCLEEVVKIM
ECRVQKDLIVLPVFYEVEPREVKEGRQSYGRAIAKHESKFGKNSDEVKRWKKALFDAGSLSGWHLNDGVEAKLIKKIAKE
ISRQL
>Solanum|Solyc11g011350.1.1_55_239
YDVFLSFRGEDTRKTFTGHLYEGLKNRGIFTFQDDKRLEHGDSIPKELLKAIKDSQVALVVFSRNYATSRWCLNELEKIM
ECKEKNGQIVVPIFYDVDPSHVRYQSESFAEAFVKHEVRYKGDMQKVQGWRNALTAAADLKGYDIRDGIEAEYIQQIVDH
ISSKL
>Arabidopsis|AT1G57630.1_22_153
YDVFPSFHGEDVRKAFLSQILKEFGRKAINFFVD-HEMERGEFIGPVLKQAIKGSKIALVLLSKNYASSWCCLDELVEIM
K--KESGQTVITIFYEVDPNEVKKQTGDFGKAFKETCQG--KTEEKVQTWRKALEG------------------------
-----
>Populus|Potri.T039600.1_18_154
YQVFLSFRGPDTRKNFTDHLYKALIQAGIHTFRDVDEIRRGENIDFELQKAIQQSKISIIVFSKDYASSRWCLDELVMIM
ERKRNDDCIVLPVFYDVDPSQVGRQTGSFAAAFMEHEKHFNEEKERVSGWRIALKE------------------------
-----
>Populus|Potri.011G060600.1_18_185
YQVFLSFRGEDTRNNFTDHLYKALVQAGIHTFRDDDEIRIGENIELELQKAIQQSKISIIVFSKNYAWSRWCLDELVKIM
ERKRNAACIVYPVFYHVDPSEVRNQTGSFAVAFVEQDKRFKEEMDRVNGWRIALKEVADLAGMDLGDGYEAQFVQSIVEK
VSKKL
>Euryale|Ef6052_220_274
--------------------------------------------------------------------------------
-------------------------RGSFKAVFQKHESDKAQNQEEVKKWKEALKIVGNLSGFTLKEGDELEKQSRIW--
-----
>Euryale|Ef6052_856_998
FEVFLSFRGVDTRKGFTGHLYEGLQQRGVSTFKDDVNLDKGKEID-RLLEYIEKSKIFVPIFSQHYADSKWCLKEVTKSI
EC----GKEIVPIFFGVEPSDVQNQKGSFEDAFNKHESNKRQNQEEVKKWKEALKIVGNLSGFTLKE-------------
-----
>Linum|Lus10032101_61_226
YEVFLSFRGPDTRLTFTDFLYTYLVQAKIRTFRDDDELRKGGTIGPELIKAIQESKIGIPIFSPNYASSKWCLQELAEMV
RC-KRNGQIILPVFYYVDPTDVRHQTGTYKQAFQQHDKK--FSKETVDQWRSALAEVGASKGWVVKDNGQGATIENVFSA
VWSAL
>Prunus|Prupe.I002300.1.p_18_220
YDVFLSFRGEDTRDAFTSHLHKALLGKNIDTYIDN-RLEKGDDIGPTLLEAIEKSKLALVIFSKDYASSTWCLKELVHIL
GCKKSYGQIVIPIFYRIDPSHVRKQQGTYALEDRPLKR-----RDEVANWRAALEEAANMSGFHYSSGTEADFVEEVAQD
VLTKL
>Populus|Potri.003G084200.1_204_373
YDVFLSFRGEDTRKKFTDHLYTALIHAGIHTFRDNDELPRGEDISSIISRPIQESRIAIVVFSKGYASSTWCLGELSEIL
ACKSAIGQLAVPIFYDIDPSDVRKQTASFAEAFKRHEERFKENIEMVNKWRKVLVEAANLSGWHLQNGHEAKFIEKMVED
VLHKL
>Eucalyptus|Eucgr.H02058.1.p_34_198
YDVFLSFRGMDVRNNFLGHLYAALDQKGIYTYIDSEELQKGDCIKPALMKAIEESCIAIIIFSEDYASSPWCLEEVEKIM
ECKEQRGLTVFPVFYKVDPREVRTPRGSYRKAIKGHERKYGRDSEKVKRWKKALFDTGSLSGWDLKDKVEADLINKIVRE
ISM--
>Eucalyptus|Eucgr.H01702.1.p_64_232
YHVFLSFRGTDVRNSFLGHLYGALDQKGIYSYVDSEELRKGEQITPALIKAIEDSRIAIIVFSEDYASSQWCLEEVEKIM
ECKEQRGLTVFPVFYKVEPREVRTPRGSYRKAMVKHERKFGRDSEKVKRWKKALYDASSLSGWDLNDKDEADSIKRIVQA
ISMQL
>Prunus|Prupe.1G120200.1.p_54_194
YDVFISFRGDETRDSFTSHLHKALLRKNIDTYMDD-RLEKGDDIEPALLEAIERSKIALVIFSKDYASSTWCLKELVHIL
GCKKNHGQIVIPIFYRIDPSHVRKQKGTYALEGRELKKRLKGSRHVVANWRAALKEAANIL-------------------
-----
>Eucalyptus|Eucgr.H01772.1.p_51_221
FDVFLSFRGEDVRHGFVDDLHKCLLHRGINAYIDSEDLRPGDQISPALTKAIEESRIAVLVFSKNYASSRWCLDELVKVM
ECKRLKGQLVLSVFYGVEPREVRGHRESFGDALARHEEKLGKDSERVKKWRQALIEAADLSGWPYVDGDETEFIEKIAKE
ISNIV
>Linum|Lus10006928_35_206
YDVFLSFRGEDVRGRFVDHLYARLEGLKVNAFMDDKKLSRGEVIEKSILKAIERSRISVIVFSSGFANSEWCLDELVKIV
RCITNGGHVAIPIFFHVSPDDVAAQAGVYEEAFAQHAKV--FKKKRVDNWRKALITVSGISGWAFGVESEAKLVEDISTT
IQKKL
>Eucalyptus|Eucgr.E02243.1.p_10_176
YEVFLSFRGTDLRNTFLGHLYKALHHNGIYTFVDSEELRKGDQTLPALMKAIEESFVAIIIFSKDYASSRWCLEELMKIM
ECKEQKDLTVLPVFYKVDPREVRQGSKSYGKALAKHESKFGKDSEKVEQWKKALFNAGSLSGWHFNDGDESELIERIVKE
ISTLL
>Eucalyptus|Eucgr.C01430.1.p_47_205
YEVFLNFRGQDTRKGFTDHLYNGLVDAGISVFKDDNELRQGEKIRPDLLTAIRNSKILIPIISVNYGQSRWCLDELVQIM
ECKKSNGYTVLPIFYKVEPSHVRFQCGSFGDAFRTRSKH--FDSMTLEKWKQALNEVSSLKGFE------GKLVKLVVQQ
VLFEL
>Eucalyptus|Eucgr.L03036.1.p_13_182
YDVFLSFRGKDTRNNFVDHLYKGLDRVGLHVFRDDDEVHEGEKINDKLFQAIENSEISIPILSENYASSKWCLQELVQMI
ECMNKARHVVLPIFYWVEPTNVRHQKGRFGEGFARLSGE--YSEKEVEKWKQVLQDVASLKGWEVSERKEGKLVEDVVKK
VWEDL
>Phaseolus|Phvul.010G054400.1.p_17_187
YDVFVSFRGEDTRNSFIGFLFQALGTKGINVFKDVEDLKKGESIAPELLQAIQASQVFIIVFSENYASSTWCLRELAEIR
NCDE--RRVIIPIFYDVDPSVVRKQSGSYEKAFAEYEKRFREDMEEVQRWRQALTQVANLSGWDIRNKLHCEQIEEIVER
IIKIL
>Linum|Lus10014582_56_222
YEVFLSFRGPDTRLTFTDFLYTYLVQAKIRTFRDDDELRKGGTIGPELIKAIQESKIGIPIFSPNYASSKWCLQELANMV
DC-KRNGQIILPVFYYVDPTDVRHQTGTYKHAFQQHDKK--FSKETVDQWRSGLAEVGALKGWVVKDNGQGATIENVCSA
IWSAL
>Phaseolus|Phvul.004G028900.2.p_12_185
YDVFLSFRGSDTRHGFVGNLYKALQDKGIHTFIDDEKLEGGEEITPTLMKAIEESRIAITVLSHNYASSSFCLDELVNII
GCAEKKGLLVLPVFYNLDPSDVRHQKGSYAEALTKHEERFKHNKERLEKWKMALHHVANISGYHFKPEYEYEFIGRIVEL
VSSKI
>Eucalyptus|Eucgr.E02290.1.p_11_178
YDVFLSFRGVDLRNNFIGHLYQALHQIGIYTFRDSEELKKGDQISPVLMKAIEESYIAIIVFSMNYASSMWCLEEVAKII
ECKEQKNLIVLPVFYKVDPREVRGVRKSYQRALAKHESKFGKDSEKVKRWKEALSNAGNLSGWHLNDGDESELIQKIVEE
ISTYL
>Eucalyptus|Eucgr.E03075.1.p_4_169
YHVFLSFRGTDVRHGFLSHLYAALDQKGIYTFVDSEELRKGEEISPTLMRAIEESRIAIIVFSEDYTSSPWCLEELLKIM
ECKKRNDLIVVPVFYKVEPREVRGGRERYGRAMTKHESKFGKDLQKVKRWKKALFEAGSLSGWPLNDKHEAELIQSITEE
LSSRL
>Populus|Potri.T038300.1_18_185
YQVFLSFRGEDTRKNFTDHLYKALVDAGIHTFRDDDEIRRGESIDFELQMAIQQSKISIIVFSIDYASSRWCLDELVMIM
ERKRNDDCIVLPVFYDVDPSQVGRQTGSFAATFVEHEKSFNEDMERVNRWRIALKEVADLAGMVLGDGYEAQFVQSIVEK
VSKKL
>Eucalyptus|Eucgr.E02914.1.p_11_178
YDVFLSFRGVDLRNNFIGHLYQALHRIGIYTFRDSEELKKGDQISPVLMKAIEESCIAIIVFSENYASSRWCLEELAKII
ECKEQKNLIVLPVFYKVDPKEVRGGRKSYQRALAKHKSKFGKDSEKVKRWKEALFDAGNLSGWHLNDGDESELVQEIVEK
VSTYL
>Populus|Potri.013G098100.1_21_155
YDVYLSFRGKDTRNNFTSHLYSNLEQRGIDVYMDDSGLERGKTIEPALWQAIEDSRFSIVVFSRDYASSPWCLDELVKIV
QCMKEMGHTVLPVFYDVDPSEVADQKRNYKKAFIEHKEKFSENLDKVKCWSDCLS-------------------------
-----
>Arabidopsis|AT1G63740.1_2_146
-------------------------------FDD-QAIERGQTISPELTRGIRESRISIVVLSKNYASSSWCLDELLEIL
KCKEDIGQIVMTVFYGVDPSDVRKQTGDILKVFKKTCSG--KTEEKRRRWSQALNDVGNIAGEHFLNDNESKMMEKIARD
ISNKV
>Eucalyptus|Eucgr.H01817.1.p_13_181
YDVFLSFRGTDVRNNFLSHLEIALYQKNISYYIDSKEMRKGDQIRSALMKAIEESQFAIIIFSKDYASSSWCLEEVAKIM
ECKTQKDLIVLPVFYKVEPREVRWGRGSYGRDMAKHESDFGKDSHKVKRWKEALFDASELSGWTLNDEVEAELIKNIVKH
ISMQL
>Prunus|Prupe.8G056700.1.p_19_188
YEVFLSFRGEDTRRGFTDYLFKQLDWRGIRTFRDDPDLERGTDINPELLTAIEQSRFAIIVLSTNYASSSWCLRELTHIV
QS--EME-RIFPIFYYVDPSDVRHQRGSFGAALVNHERNCGEDREEVLEWRNALKKVANLAGRNSKDRYDTELITEIVDA
VWDKV
>Populus|Potri.T047600.1_13_189
HDVFLSFRGTDTRNSVTSHLYDALKRNHIDAYIDN-KLDGGEKIEPALLERIEESCISLVIFSEKYADSTFCLRELSKIL
ECKETKGQMVLPVFYRLDPSHVQNLTGSYGDALCRHERDCC--SQEVESWRHASKEIANLKGWDSNVKDETKLIQEIVSD
IQKKL
>Populus|Potri.T112200.1_18_185
YQVFLSFRGEDTRKNFTDHLYKALVDAGIHTFRDDDEIQRGENIDFELQKAIQQSKISIIVFFKDYASSRWCLDELVMIM
ERKRNDDCIVLPVFYDVDPSQVGRQTGSFAAAFVEHEKSFNEEKERVSGWRIALKEVADLAGMVLGDGYEAQFVQSIVEK
VSKKL
>Phaseolus|Phvul.010G131600.1.p_23_192
YHVFVSFRGPDVRVGFLSHLIEALSLNQIVSFVDY-NIPKGHQISDALLRAIEVSSIYLIIFSENYASSSWCLLELVKTV
ECRRKYGHMLLPIFYKVDPSDVRHQRGSYGEAFIAHEREYN--LNTVQTWRYALKESANLAGFVSSTRDDAELVKEIVKS
VLNKV
>Vitis|GSVIVT01036304001_13_180
YDVFLSFRGEDTGKTFTDHLYTALDENGFYAFRDDEKHEKREEIAPEFLTAIEESKISILVFSKNYASSRWCLDELETII
KSMKKPGRMVMPVFYHVDPSEVRDQIGSC-EVFLSHERDAEETKEKVNRWRAALREASNLVGWRLHNRYESQLIKEIITD
ILRRL
>Prunus|Prupe.8G026800.1.p_19_189
YQVFLSFRGEDTRRGFTDYLYRQLDWRGIRTFRDDPDLERGTDINPELLTAIEQSRFAIIVLSTNYATSSWCLRELTHIV
QSMKEKE-RIFPIFYDVDPSDVRHQRGSYGAALVIHERNCGEEREEVLEWRNALKKVANLAGWNSKDRYDTELITKIVDA
VWDKV
>Linum|Lus10041060_10_194
YQVFLSFRGGDTRTNFVDHLYKELTIKGVYTFRDDSKLERGRLIAPALLQAIQDSRVTVVVLSRNYASSDWCLDELVKIL
ECMHTLGRIVIPVFHNVDPSDVEKQSGSFGLAFSELQQKLKQEMEKVKRWKEALKQVATISGWDSRYREEAALIEQIVRD
ISDKV
>Populus|Potri.019G098900.1_45_217
HDVFLSFRGEDTRGGFTSHLYAALDRKQIRAFIDY-QLRRGDEISASLLRTIEEAKLSVIVFSENYASSKWCLEELAKII
ERRRNNGQIVIPVFYKVDPSHVRNQTRSFGDALARLIKKKALTMDKEQSFRDALTAAANLSGWSLGNELEFEFIKNIVGD
VLEKL
>Populus|Potri.006G269900.1_18_167
YQVFLSFRGEDTRKNFTDHLYTALVQAGIHTFRDDNEIRRGENIDFELQKAIQQSKISIIVFSKDYASSRWCLDELVMIM
ERKRNADCIVLPIFYDVDPSQVGRQTGSFSAAFVEHEKSFNKEMERVNGWRIALKEVADLAGMKDPNI-E----------
-----
>Prunus|Prupe.8G120400.1.p_21_189
YDVFLCYRGADTHNNFTDHLYSNLLQKGIKTFLADVLLRRGEELTPTLYKIIEDSRISIIIFSENFASSGWCLDELVEIL
QCRESKQQIVWPVYYKVDPMDVRNQQGSFGEALANHENKFRDDMEKVLRWRAALTEATNLPGWYFLDGHNSKFIDNIVEE
ISAQV
>Eucalyptus|Eucgr.H01784.1.p_13_175
YDVFLSFRGTDVRNNFLSHLETALYQNVISYYIDSKEMRKGDQIRPALMKAIEESQYAIVIFSENYASSSWCLEEVAKIM
ERQTQKDQIVLPVFYKVEPREVRWGSGSYGRAMAKHESEYGKESHKVKRWKKALFDASELSGWTLNDEVEAELIKEIVSK
IF---
>Nicotiana|NbD037940.1_8_181
YDVFLSFRGEDTRKNFVSHLYRALTKKGVHTFRDDRSVEKGKTIKDELIGAIKESRLAVIVFSANYASSRWCLEELVKII
ECKIQRKQTVIPICYGINESEKCSIVDAFAEAFAKREADSTFDEERLKIWRKALTEAID-SGWDVNKRNEAECIEQIVKE
IVSKL
>Eucalyptus|Eucgr.E02229.1.p_10_176
YEVFLSFRGTDLRNTFLGHLYKALHHNGIYTFVDSEELRKGDQTLPMLMKAIEESFVAIIIFSKDYASSRWCLEELMKIM
ECKEQKDLTVLPVFYKVDPREVRWGSKSYGKALAKHESKFRKDSEKVQQWKKALFDASNLSGWHFNDGDESELIERIVKE
ISTLL
>Eucalyptus|Eucgr.H01803.1.p_17_183
FDVFLSFRGEDVRHGFLADLHKCLLHRGINAYIDSEDLRPGDQISPALTKAIEESRIAVLVFSKNYASSRWCLDELVKVM
ECKELKGQLVLPVFYGVEPREVRGHRESFGKALARHEEKLGKGSERVEKWRQALIKAANLSGWHYDHGDETEFIEKIVKE
ISTTV
>Populus|Potri.011G012000.1_18_186
YQVFLSFRGEDTRKNFTDHLYTALVQAGIHTFRDDNEIRKGENIDVELQKAIQQSKISIIVFSKDYASSRWCLDELVMIM
ERKRNADCIVLPVFYDVDPSQVGRQTGSFSAAFVEHEKSFNEEMERVNGWRIALKEVADLAGMVLGDGYEAPLVQSIVEK
VLKNL
>Populus|Potri.T073900.1_22_150
YDVFLSFRGKDTRNNFTSHLYSNLAQRGIDVYMDDRELERGKTIEPALWKAIEESRFSVIIFSRDYASSPWCLDELVKIV
QCMKEMGHTVLPVFYDVDPSET------YEKAFVEHEQNFKENLEKVQIWKDCLS-------------------------
-----
>Eucalyptus|Eucgr.E02536.1.p_11_179
YDVFLSFRGVDLRNNFIGHLYQALHRIGIYTFRDNEELKKGDQISPVLMKAIEESYIAIIVFSVNYASSRWCLEEVAKII
ECKEEKNLIVLPVFYKVDPREVRGCRKSYQRALAKHESKFGKDSEKVKRWKEALSDAGKLSGWHLNDGDESELIQEIVEK
ISTYL
>Eucalyptus|Eucgr.E03092.1.p_4_147
YHVFLSFRGTDVRHSFLSHLYAALDQRGIHTFVDRKELRKGEEISPALMRAIEQSRVVIIVFSENYASSPWCLEELLKIM
ECEERNDLIVFPVFYKVEPREVRKGRDSYKRAMAEHESKFGKDSEKVKRWKKALLDAGSLSGW-----------------
-----
>Eucalyptus|Eucgr.H01728.1.p_48_217
YDVFLSFRGTDVRKSFLSHFYAALAQKGIHSYVDSEELRKGDCIKPALMKAIEESCIAIIIFSEDYASSPWCLEEVEKIM
ECKEQRGLTVLPVFYKVDPREVRTPRGNYRKAMVKHENKFGRDLEKVKRWEKALLDAGSLSGWEFKDKDEADLIKRIVQE
ISMQL
>Eucalyptus|Eucgr.L02373.1.p_13_183
YDVFLSFRGPDVRNHFLGHLYTALDQTGIYTYIDNEELKKGEQISPALMKAIEESRIAIVVFSEDYASSPWCLEEVAKVM
ECRGERKLMVFPVFYKVEPREVRGQRQSYAEAMAKHEVKFGKDSEKVKRWRKALFDAGSLSGWHFTDGYEAGLIQHIVQE
ISTQL
>Eucalyptus|Eucgr.E03080.1.p_12_175
YHVFLSFRGTDVRHGFLSHLYASLDQRGIYTFVDREELRKGEEISPTLMRAIEQSRVAIIIFSEDYASSPWCLEELLKIM
ECKEQNGLIVFPVFYKVEPREVRRGRESYKRAMDSHESKFGKDSEKVKRWKRALLDAGNLSGWDFNDRDEAELIQLIVKE
L----
>Populus|Potri.T037900.1_18_178
YQVFLSFRGEDTRKNFTDHLYTALLQAGIHTFR-DDEIGRGENIESELQKALQQSKIAIIVFSKDYASSRWCLDELVMIM
ERRRTADCRVLPVFYDVDPSQVRKQTGSFAAAFVEHEKRFKEEMERVNGWRIALKEVADLAGMVLGDGYEALLVQCIVEK
V----
>Populus|Potri.019G098600.1_45_165
HDLFLSFRGEDTRVGFTSHLYAALDRKQIRTFIDY-QLRRGDEISASLLRTIEEAKLSVIVFSENYASSKWCLEELAKII
ERRRNNGQIVIPVFYKVDPSHVRNQTGSFGDALARLIKKKA---------------------------------------
-----
>Eucalyptus|Eucgr.C01830.1.p_49_216
YDVFLNFRGVDTRKGFTDHLYNGLLDAGIHTFRDNNEIRQGEMIGPDLLTAIKNSKILIPILSVNYGSSNWCMDELVQIM
ECKKSDGHIVLPIFYKVEPAHVRHQIGSFGDAFHKRERR--FDPTIFDKWKQALVEVSSLKGWDAN-GYEGELVKSIVRK
VLSEL
>Populus|Potri.011G008700.1_18_184
YQVFLSLRGADTRKNFTDHLYKALIQAGIHTFRDDDEIQRGENIDFKLQMAIQQSKISIIVFSKDYASSRWCLDELVMIM
ERKRNDDCIVLPVFYDVDPSQVGRQTGSFAAAFVEHEKSFNEEMERVNGWRIALKEVADLAGMVLGDGYEAQFVQSIVEN
VSKNL
>Phaseolus|Phvul.010G054200.2.p_21_199
YDVFVSFRGEDTRNNFTDFLFHALRTKAIHVFKDHQDLEKGKSIAPDLLQAIQASRLFIVVFSESYASSTWCLRELAEIC
NCFETLRRVIIPIFYDVRPSVVRKQSGCYEKAFAEHEKRFREDMEEVQRWRQALTQVANLSGWDIRNKSQSEQIGEIVQT
VINIL
>Eucalyptus|Eucgr.E02181.1.p_10_177
YNVFLSFRGIDLRKNFVGHLYTALDQKGVDTFIDSEELRKGDQISATLLKAIEESHIAIIIFSEDYASSSWCLEEAVKIM
ECKEQGDLKVFPVFYKVEPREVRTPRDSYYKAMEKHEFKFGKDSEKVKRWKKALFDAGGLSGWPLNEGNESELIQEIVKK
ILTYL
>Phaseolus|Phvul.002G145600.2.p_15_185
YDVFVSFRGEDTRNNFTGFLFQALRTKAIHVFKEDEDLKKGESIALELLQAIQASRLFIVVFSQNYASSTWCLRELAEIC
NCVE--RRVIIPIFYDVDPSVVRKQSGSYEKAFAKHEKRFGKDMEEVQGWRQALTQVANIAGWDIRNKLQCGQIEEIVQT
IINIL
>Populus|Potri.017G105100.1_14_136
HDVFLSFRGKETRNNFTSHLYSNLKQRGIDVYMDDRELERGKAIEPALWKAIEESRISVVIFSRDYASSPWCLDELVKIV
QCMKEMGHTVLPVFYDVDPSDVAERKRKYEKAFVEHEQNFKEN-------------------------------------
-----
>Eucalyptus|Eucgr.E02286.1.p_11_173
YDVFLSFRGADSRNNFVSHLYQALHQVGIYTFRDSEELKKGDEIS-MLMKAIEESRIAIIIFSKNYASSRWCLKEVAKIM
ECKEQNNLIVLPVFYKVEPTEVRGG-----RALIEHESKFRKDLEEVKSWKQILSNAGSLSGWHLNDEDESKLIQTIVKT
ISTRL
>Eucalyptus|Eucgr.H01726.1.p_10_179
YDVFLSFRGPDVRKSFLSHFYAALDQKGFYTYIDSEELQKGDCIKPALMKAIEDSRIAIIIFSENYASSRWCLEEVAKIM
ECKKQRDLTVFPVFYKVDPGEVRTPRESYEKAMVEHERKFGRDSDEVKRWKNALFDAGSLSGWDLKDKDEADLIKRIVQQ
ISMQL
>Eucalyptus|Eucgr.E02160.1.p_10_175
YEVFLSFRGTDLRNTFLGHLYKALYHNGIYTFVDSEELTKGDQTLPALMKAIEESCVAIIVFSKDYASSQWCLEEVKKIM
ECKKQKDLTVLPVFYKVDPREVRRGNKSYGKALAKHESKFGKDSEKVKRWKKALFDAGSLSGWHFYDGDESELIERIVKE
ISTLL
>Phaseolus|Phvul.010G054600.1.p_15_188
YDVFVSFRGEDTRNSFTGFLFQALGTKGINVFKDVEDLKKGESIAPELLQAIQASRLFIVVFSQNYASSTWCLRELAEIC
NCFETSRRVIIPIFYDVRPSVVRKQNACYKKAFAEHEKRLREDMEEVQRWRQALTQVANLSGWDIRNKLQCEQIEEIVQK
IIKIL
>Eucalyptus|Eucgr.H01705.1.p_34_204
YDVFLSFRGTDIRKSFLSHLYAALDQKGFYTYVDSEELQKGDCIKPVLMKAIEDSRIAIIIFSENYASSRWCLEEVAKIM
ECKKQRDLTVFPVFYKVDPGEVRTPRESYEKAMVEHERKFGRDSDEVKRWKNALFDAGSLSGWDLKDKDEADLIKRIVQQ
ISMQL
>Eucalyptus|Eucgr.E02599.1.p_11_177
YDVFLSFRGADLRNNFIGHLYQALHHNGVYTFRDSEELKKGDQISPVLMKAIEESCIAIIVFSEDYASSRWCLEELAKII
ECKEQKNLIVLPVFYKVDPSEVREGRKSYQRSLAKHEFKFRKDSEKVKRWKKALFDAGNLSGWHLNDGDELELIQEIVNK
ISTYL
>Populus|Potri.T069200.1_18_184
YQVFLSFRGKDTRKNFTDHLYTALVQAGIHTFRDGNEIWRGENIDVELQKAIQQSKISIIVFSKDYASSRWCLDELVMIM
ERKRNADCIVLPVFYDVDPSQVGRQTGSFSAAFVEHEKSFNEEIERVNGWTIALKEVADLAGMVLGDGYEAPFVQSIVEK
VLKNL
>Populus|Potri.T050200.1_13_151
HDVFLSFRGTDTRNGFTSHLYDALQRNQIDAYIDN-KLDGGETIEPALLERIEESFISLVIFSENYADSTFCLRELSKIL
ECMETKQQMVLPVFYRLDPSHVQNLTGSYGDALCKHERDCS--SEEVESWRRALKEIANLK-------------------
-----
>Populus|Potri.019G114500.1_45_164
YEVFLSFRGEDTRFDFTSHLYAALNRKQILTFIDY-QLVRGDEISASLLRTIEEAKLSVIVFSENYASSKWCLEELAKIF
ERRKNNGQIVIPVFYQVDPSHVRNQTGSFGVAFARLIKKK----------------------------------------
-----
>Eucalyptus|Eucgr.E02532.1.p_11_179
YDVFLSFRGVDLRNNFSSHLYQALHRIGIYSFRDSEELKKGGQISPVLMKAIEESCIAIIVFSENYTSSRWCLEELAKII
ECKEQKNLIVLPVFYKVDPKEVRGGRKSYQRALTKHKSKFGKDSEKVKRWKEALFDVGNLSGWHLNDGDESELIQGIVVK
IFTYL
>Eucalyptus|Eucgr.E02189.1.p_11_173
YDVFLSFRGADLRSNFIGHLYQALHHNGVYTFRDSEELKKGDQISPVLMKAIEESCIAIIVFSEDYASSRWCLEELAKII
ECKEQKNLIVLPVFYKVDPKEVREGRKSYKRSLGKHEFKFGKDSEKVKRWKKALSDAGNLSGWHLNEGDESELIQEIVNK
IST--
>Pinus|PITA_000023700-RA_24_170
YDIFINYCSRDV-NTFATELCSRLESRELRVFLDKPDLRDDDKIPPKIEDVIVSASVHIAIFPPNFAQSKWCLDELVLMI
KSSIQSRTTIIPIFYYVKPSELRWTDGAYGKALFNYEKKKLYDPHTIKEWRDALSH------------------------
-----
>Pinus|PITA_000023700-RA_188_320
YDVFINHRGPDVKETFATDLYNRLRSCGFRVFLDKPEFMPGLPITPQIEVAIQYAHVNIAIFSPNYAQSRWCLDELDLMV
KS----RNTILPVFYKVKCSGLGCPDGVYAEALHNHTNKRRCDSKTLEDWRNAVYE------------------------
-----
>Eucalyptus|Eucgr.E02212.1.p_10_175
YEVFLSFRGTDLRNTFLGHLYKALYHNGIYTFVDSEELRKGDQTLPALMKAIEESCVAIIVFSKDYASSQWCLEEVMKIM
ECKKQKDLTVLPVFYKVDPREVRRGNKSYGKALAKHESKFGKDSEKVKRWKKALFDAGSLSGWHFNDGDESELIERIVKE
ISTLL
>Populus|Potri.013G097800.1_22_200
YDVFLSFRGKDTRNNFTSHLYSNLKQRGIDVYMDDRELERGKTIEPALWKAIEESRFSVIIFSRVYASSPWCLDELVKIV
QCMKEMGQTVLPVFYDVDPSEVIERKRKYEEAFVEHEQNFKENLEKVRNWKDCLSMVANLSGWDIRNRNESESIKIIVEY
ISYKL
>Eucalyptus|Eucgr.E03097.1.p_6_171
YHVFLNFRGTDVRHGFLSHLYAALDQRGIHTFVDYEELRKGEEISPTLMRAIEQSRVAIIIFSEDYASSPWCLEELLKIM
ECKEQNDLMVFPVFYKVKPREVRGGRESYKRAMDNHESKFGKDSEKVKRWKRALLDAGNLSGWDFNDRDEAELIKSIAGE
LSDR-
>Vitis|GSVIVT01023028001_24_185
YDVFLSFRGADTRSNFTDHLYSALGRRGIRTFR-DDKLREGEAIGPELLTAIEESRSSVIVFSENYAHSTWCLDELVKIM
ERHKDRGHAVFPIFYHVDPSHVRRKTESFGKAFAGYEGNWKD---KIPRWKTALTEAANLSGWHQRDGSESNKIKEITDI
IFHRL
>Picea|MA_9281416g0010_30_166
YDIFISHCGRDKDGIFANALCSRLHSRGLHVFLDKPEFVSEEEVTSQIKAAISLASVRIVIFSPNYAEWKWCLDALIHMT
NS----EGTILPVFYKVKPSEVRWTAGLYALWMRDHEEKERYDLETIQNWRDVLSQ------------------------
-----
>Picea|MA_9281416g0010_202_357
YNVFLSHRGPDTKEAFALPLYNRLISRGLRVFLDKPELVEGLRIYPQIEVAIQSASVHIAIFSPTFAQSSWCLNELFLMT
KS----KTTFLPVFYKVKPSDL---NGVYVEALFSHQKNRRYDSETIQRWRGALADVPNSNDFMLDG--NEEVMDKIKEE
V----
>Eucalyptus|Eucgr.E03094.1.p_4_147
YHVFLSFRGTDVRQGFLSHLYAALDQKGIFTFVDSEELRKGDEISMALMRAIEESHVAIIVFSEHYTSSRWCLEELLKIM
ECKEQNGLKVFPVFYKVEPREVREGRDSYKRAMDNHESKLGKDSEKVKSWKKALSEAGSLSGW-----------------
-----
>Eucalyptus|Eucgr.H01900.1.p_17_183
FDVFINFRGEDVRHGFVDDLHKCLLHRGINAYIDSEDLRRGDKISPALMKAIEESRIAVLVFSENYASSSWCLNELVKVM
ECRRLKEEPVLPVFYKVEPGEIRGLRGRYGDELARHE-KLGQDPERVDKWREALIEAANLAGWHYTDEDETEFIKKIVKE
ISHIV
>Eucalyptus|Eucgr.E02144.1.p_11_173
YDIFLSFRGADLRNNFIGHLYQALHRDGVYTFRDSEELKKGDQISPVLMKAIEESCIAIIVFSEDYASSRWCLEELVKII
ECKEQKNLIVLPVFYKVDPREVREGRKSYERSLAKHEFKFGKDFEKVKRWKKALSDAGNLSGWHLNDGDESELIQEIVNK
IST--
>Phaseolus|Phvul.010G008700.1.p_24_165
YEVFLSFRGEDTRASFTSHLYAALQNAGIFVFKDDESLPRGRQISPSLRLAIEQSRISVVVFSKNYAESWWCLKELEKIM
ECHRTIGHVVLPVFYHVDPSEVRHQRGDFGEAFRRLSSKISNEEEKVQRWRTVLGE------------------------
-----
>Populus|Potri.T129300.1_25_189
YDVFLSFRGKDTRNNFTSHLYYNLAQRGIDVYMDDRELERGKTIEPALWKPFEESRFSIIIFSRDYASSPWCLEELVKIV
QCMKEKGHTVLPVFYNVDPSET------YEKAFVEHEQNFKENLEKVRNWKDCLSTVANLSGWDVRNRNESESIKIIAEY
ISYKL
>Eucalyptus|Eucgr.E03067.1.p_4_171
YHVFLSFRGTDVRQGFLSHLYAALDQRGIYTFVDSEELRKGEEISPMLMRAIQESHIAIIVFSEDYASSRWCLEELLKIM
ECKEKNGLMVFPVFYEVEPREVREGRESYKRAMDNHEYKFGKDSENVKRWKKAFSETGSLSGWELNDRDEADLIQCIVKE
LSIHL
>Eucalyptus|Eucgr.J01129.1.p_3_60
------------------------------------------------------------ILSEDYASSEWCLRGLVQMM
EGKKSTRQKVLPIFNGAEPSDVRYLRGSFGKSFHSRDA------------------------------------------
-----
>Eucalyptus|Eucgr.J01129.1.p_114_237
YNVFLNFRGADTRQGFTYQLYTNLLDAGVSVFKDDTDLPIGEEFSSQLLSAITGSTIYITVISRSYCVSKWCLHELAKMM
ECKESMGHIILPIFYKVDPSIVRRLKGNFRDAYHSCEKV--L--------------------------------------
-----
>Prunus|Prupe.I002100.1.p_5_173
SEV-------KTRDTFTSHLHAALRRKNIDTYIDN-RLERGDEIAPTLLEAIEKSKLALVIFSKDYASSTWCLKELVHIL
GCKKSYGQIVIPIFYRIDPSHVRKQQGTYTLEDRPLKR----SRDEVANWRAALEEAANMSGFHYSSGTEADFVEKVVQD
VLTKL
>Nicotiana|NbD028134.1_19_180
WDIFLSFRGEDTRHGFTNKLYNELVRNGVRTFIDDEGLDRGEEIAPNLSAAIEDSAASIAVISKNYASSKWCLEELAKIS
EC----KRLLLPVFYRVDPSDVRRQTGPFEEHFRKHEIM--VEAEKVCRWREAMKKAGNISGWDSMLWEESELIQSLVKK
VLAKL
>Eucalyptus|Eucgr.H02176.1.p_13_148
YDVFLSFRGTDVRNYFLGHLYTALDQSGINSYMDNEDLKKGEQISPALMEAIEESQIAIVVFSKDYASSPWCLEEVAKIM
ECKEQRGLMVFPVFYKVEPREVRGQRQGYAEAMAKHEVKFGEDSEKVKRWKKALLD------------------------
-----
>Eucalyptus|Eucgr.D02396.1.p_5_173
YDVFLSFRGEDTRKTFVDHLYNGLVDVGIHVFRDDNDLREGEVIGTNLLQAIKNSKISIPIISQNYASSKWCLQELVEMM
ECMKSVRHIVLPVFYRVKPAHVRHQKESFGKNFSHLSRK--YIKEDADKWKQALQEVASLKGWESEKGHEGELVKIVVRK
VLSEL
>Eucalyptus|Eucgr.E02550.1.p_11_176
YDVFLSFRGADLRNNFIGHLYQALHRDGVYTFRDSEELKKGDQISPVLTKAIEESCIAIIVFSEDYASSRWCLEELAKII
ESKEQKNLIVLPVFYKVDPREVREGRKSYKTSLAKHEFKLGNDFEKVKRWKKALSDAGNLSGWHLNNGDESELIQEIVNK
ISTYL
>Pinus|PITA_000058003-RA_26_192
YDVFINHRGSDVKNTFASHLYQRLRDHGLWVFLDKPELEPGHEFQSQIEAAIRVASVQIAIFSPAYAESKWCLDELVLMV
KS----RAPIVPIFYNVEPFEVRWSKGVYAEALKKLEQKTRHDSVTIQGWRDALSHVADISGLELKNGNEAELLDKVVQS
LLKKL
>Pinus|PITA_000058003-RA_709_793
-----------------------------WLFLKRPELETRHNIKAQIEAAIRVASLHIAIFSQTYAESTWCLDELVLML
KF----GAPIVPIFFNVEPSKVRWNKGAYIEALKKL--------------------------------------------
-----
>Solanum|Solyc08g005510.1.1_28_210
YDVFLSFRGEDTRRTFTSHLYEGLKNRGIFTFQDVKRLDHGDSIPEELVKAIKESQVSLVVFSKNYGASRWSLNELVEIM
ERKDKNGQTVIPVFYDVDPSHVRNQTESFGEAFSKHESKYKDDMKKVKRWRTALTVVANLKGYDIRDGIESEKIQLIVDY
ISTKL
>Eucalyptus|Eucgr.E02239.1.p_11_176
YHVFLSFRGTDVRNNFLDHLYTALDLKGIYTYVDSEELRKGDQIASALMKAIEESQIAVIVFSEDYASSSWCLEEVAKIM
ECREERNLMVFPVFYKVDPREVRTPRAKYKEAMVKHESKFEENSEKVKRWKEALFHAGSLSGWHLKDGDDSEHIQRIVKE
IATHL
>Populus|Potri.017G104700.1_22_151
YDVFLSFRGKDTRNNFTSHLYSNLAQRGIDVYMDDRELERGKTIEPALWKAIEESRFSVIIFSRDYASSPWCLDELVKIV
QCMKEMGHTVLPVFYDVDPSET------YEKAFVEHEQNFKENLEKVQIWKDCLST------------------------
-----
>Eucalyptus|Eucgr.E02183.1.p_10_176
YEVFLSFRGTDVRNTFLGHLYKALHHNGIYTFIDSEELRKGDQTLPALMKAIEESFVAIIVFYEDYASSRWCLEELMKIM
ECKEQKDLTVLPVFYKVDPREVRQGSKSYGKALAKHESKFGKDSEKVERWKKALFNAGSLSGWHFNDGDESELIERIVKE
ISTLL
>Phaseolus|Phvul.004G135100.1.p_40_207
YDVFISFRGPDTRNSFVDHLSSHLLRKGIFVFNDNHKLQKGESISPQLLQAIQHSRLSIIVFSENYASSTWCLDEMAAIA
YCKQRSDHTVFPVFYDVDPSHVRHQNGVYKNDFVSHRSKFRNDRDKVRGWERAMTDLANSAGWDLRDKPEFEQIQNIVQA
VVKKL
>Eucalyptus|Eucgr.H02164.1.p_12_176
YHVFLSFRGPDVRNSFLGHLYTALKQTGIYTYIDNEELRKGEHISPSLMKAIEKSQIAIVVFSKGYASSPWCLEEVVKIM
ECKEQGGLMVFPVFYKMEPREVRTPRESYKEAIAKHESKFGKDSEEVERWKKALFDASNLSGWHLNDGDEAELVKRIVKE
ISMQL
>Eucalyptus|Eucgr.E02926.1.p_10_175
YEVFLSFRGIDLRNTFLGHLYKALHHNGIYTFIDSEELRKGDQTLPALMKAIEESFVAIILFSKDYASSRWCLEELMKIM
ECKEQKDLTVLPVFYKVDPREVRRGSKSYGKALAKHESKFGKDSEKVEQWKKALFDAGSLSGWHFNDGDESELIERIVKE
ISTLL
>Euryale|Ef27458_50_170
FDVFLSFRGTDTRKGFTSHLYKELKGSDAITFIDSEELQKGERID-QLLKYMESSQLFVPILSKDYAKSKWCLLEAAKMV
EICEQKQRRIIPVFYYVEPSDVKNDGGLYHSAVIQLQNK-----------------------------------------
-----
>Euryale|Ef27458_989_1160
FDVLFSYIEEDVDTNFIHNFYKVLENHGIGIFKGTNVEDKGEEVD-ELVKCIKRSVICIPIFSKHFCQSWWCLTSVAKMV
EL----KKSIIPIYFHVHPLDIRNQMGRYSSCFFNHETE-KQRENMVEDWIKALQFAIGQYHHQFDERNE-ELITVVRDR
ISSTL
>Arabidopsis|AT1G17600.1_11_178
YDVFLSFRGEDTRKTIVSHLYAALDSRGIVTFKDDQRLEIGDHISDELHRALGSSSFAVVVLSENYATSRWCLLELQLIM
ELMKEGRLEVFPIFYGVDPSVVRHQLGSF--SLVKYQGL--EMVDKVLRWREALNLIANLSGVVSSHVDEAIMVGEIARD
ISRRV
>Eucalyptus|Eucgr.H02169.1.p_19_184
FDVFINFRGEDVRSGFVADLYRCLSHGSINVYIDSEDLRRGEEISPALMKAIEESRIAVLVFSEDYASSRWCLDELVKVM
EWRRLKGQRVLPVFYKVEPREIRGLRGRYGDTLARHEENLGQDSERVDKWRQALIEAVNLSGWYYVDADETEFIESIVKE
ISN--
>Eucalyptus|Eucgr.H01903.1.p_12_146
YHVFLSFRGPDVRNYFLGHLYTALNQAGINTYKDDEELRKGEHISTELQKAIEESRIAIVVFSEHYASSTWCLKELGKIM
ECKEQRHLMVYPVFYKVEPCEVRTPRESYLQDMAKHEDKFGKDSEKVKRWKKALL-------------------------
-----
>Eucalyptus|Eucgr.E02936.1.p_11_173
YYVFLSFRGADLRNNFIGHLYQALHHNGIYTFRDSEELKKEDQISPVLRKAIEESCIAIIVFSEDYASSRWCLEELAKII
KCKEQKNLIVLPVFYKVDPREVREGKKSYQRSLAKHEFKFGKDSEKVKRWKKALSDAGNLSGWHLNDGDESELIQEIVNK
IST--
>Eucalyptus|Eucgr.H02148.1.p_16_151
YDVFLSFRGTDVRNYFLGHLYTALVQSGINTYMDSEDLKKGEKISPALMEAIEESQIAIVVFSKDYASSPWCLEEVAKIM
ECKEQRGLMVFPVFYKVEPREVRGQRQGYAEAMNKHEVKFGTDSEKVKRWKKALLD------------------------
-----
>Populus|Potri.005G032000.1_2_135
HDVFISFRGTDTRYSFTSHLYDALQRKQIDAYIDD-KLDGGEKIEPAILEGIEESFISVVIFSENYADSTFCLRELSKIL
ECMETKQQMVLPVFYRLDPCQVQNLTGSYGDALCKHEKDCG--SKEVESWRHALKE------------------------
-----
>Arabidopsis|AT4G04110.1_45_210
--VFPSFSVEDIRQTFLSHFLKDLDRKLIIAFKD-NEIERSQSLNPDLKRPIRDSRIAIVIFSKNYASSSWCLNELLEIV
RCKEDSNRVVIPVFYGLDPSHVRKQIGNFGKIFKKTCQN--RTEDEINLRRRALIDVANTLGYHSTI--KANMTKEITND
VLVKL
>Eucalyptus|Eucgr.E02228.1.p_11_172
YDVFLSFRGTDLRNNFIGHLYTALNQNGVHTFIDSEELRKGDQISVALMKAIKESRIAIIVFSEDYASSPWCLEEAAKIM
ECKAQGDLIVFSVFYKVEPKEVRTPRESYNKAMDKHEFKFGKDSEKVKRWKKALFDAGGLSGWHLNEGDESKLIQEIVKE
IS---
>Solanum|Solyc02g032640.1.1_18_163
YDVFMSFRGEDTRKTFTDELYKALVDEGYRTFRDDNEIERGEDIKSELDKAIHSSKSSIIILSKNYATSSWCLDELVMIL
ENKRKRGHAILPVFYYVDPLDVGKQMGSFATAFATHEQRIMEQEEKIKRWRAALREVADQ--------------------
-----
>Eucalyptus|Eucgr.C01920.1.p_7_171
YDVFLSFRGPDTRSSITNFLYTRLLGARIHTFKDDEELRVGEEFGPELLKAISQSKIAIPIFSKGYASSKWCLNELVQMV
ECNKTSRQKIMPIFYDVTPAEVRHQIGSYEEAFLSHKEK--F-GANVSKWKAALNHVANLNGWV-NSRGEGELVEEIVEK
VIDEL
>Prunus|Prupe.2G059200.1.p_22_190
YDVFLNFRGQDTRKNFVDHLHTALDQKGLFAFRD-VESNWGQSIPVKILEAIEESRCAVVIFSRNYADSTWCLDELSKIV
ECNERSGHMILPVFYDVDPSDVRKQRGSFKEAFHRQEDRF-RDPERVQRWRAALTVVANLAGWNLREGCEPEVIQHIVER
IAK-L
>Pinus|PITA_000049125-RA_18_187
-DVFINARDADVNKSLAGHLYHSLSRHGFRVFLDKEPLQAHENIIPQIEEALRTASLHIAIFSPGFAESPWCLNELVLML
ET----GKTIIPVFYNVKPSELRCVDGVYARSLRDLERKTRYDFDTLEKWRQALSVVVEITGVELKAGDEWLFVQDVVKQ
VLRK-
>Pinus|PITA_000049125-RA_1093_1234
YDVFINCHGPDVKRTFASHLNQRLVSSQLRPFLDEDERHEEDNIATQIKEAIATASVHVVIFSPQYAESRRCLDELLLIL
DT----GAPIIAVFYEVRSCDLRWTIGVYGDALQNHEKRTRDNSNTIEEWRK----------------------------
-----
>Populus|Potri.005G206400.1_13_181
YDVFLSFKGADTGKGFTDHLYSALVRDGIHTFRDVNEINSGEEIGPEYLQAIEKSRFSIVILSKGYASSTWCLDELVHIL
ECRKEGGHAVWPVFYDIDPSDVEELKGSFEEAFAEHEKSFKDDMDKVQRWKDALREVAYLKGLDLQKGHEAKNIDYIVKE
ISDRL
>Eucalyptus|Eucgr.E02245.1.p_11_173
YDVFLSFRGADLRNNFIGHLYQALHHNGVYTFQDSEELKKGDQISPVLMKAIEESCIAIIVFSEDYASSRWCLEELAKII
ECKEQKNLIVLLLFYKVDPKEVREGRKSYKRSLGKHEFKFGKDSEKVKRWKKALSNAGNLSRWHLNDGDESELIQEIVNK
IST--
>Eucalyptus|Eucgr.H02120.1.p_22_159
YDVFLSFRGTDVRKNFLGHLYTTLDQNGIFTYIDNEEMRKGEQIWPALMKAIEEAQVAIIIFSEDYASSSWCLEEVAKIM
NCKAQKDLIVLPVFYKVKPREVRENEGSYGRAMAKHEFEFGKDSHKVNRWKQALHDAE----------------------
-----
>Eucalyptus|Eucgr.H01749.1.p_48_200
YDVFLSFRGTDVRNYFLSHLYTALVQSGINTYVDNEDLKKGEQISTALMKAIEESQIAIVVFSKNYASSLWCLEEVAKIM
ECKEQRGLMVFPVFYKVEPREVRRQRQDYTEAMAKHEVKFGKDSEKVKRWKNALLDAGSLSGWPFMDGPNT---------
-----
>Eucalyptus|Eucgr.E02177.1.p_11_178
YNVFLSFRGAELRNNFVSHLYQALHQIGIYTFLDSEELKKGDKI-LMLMKAIEESRIAIIVFSKNYASSKWCLKEVTKIM
ECKEQNNLIVLPVFYKVEPREVRGGKESYERALTKHKSKFREDSEEVKIWKKVLFEAGSLSGWHLNDENESELIQRIVKE
ISTRL
>Populus|Potri.017G105200.1_22_150
HDVFLSFRGKDTRNNFTSHLQTNLAQRGIDAYMDDRELERGKTIEPALWKAIEESRFSVIIFSRDYASSPWCLDELVKIV
QCMKEMGHTVLPVFYDVDPSET------YEKAFVEHEQNFKENLEKVQIWKDCLS-------------------------
-----
>Pinus|PITA_000077127-RA_28_191
YQVFINFRGPDVQKTLGSHLYRRLLSHGLRVFFAVPFMQQGERLDSQIKGAIRTASVHVAILSPAYAESKWCLDELHMML
ES----GAPIVPLFYHVKPFELQRKDGVYGQALRMHEEEQQIDPHTIQNWITALSSVAELTGYMLEEMDEGMLVDNVAAR
V----
>Pinus|PITA_000077127-RA_202_369
--VFLNHRGPDVKKTLASHLYHRLRSSGMEVFLDQEELEGGQNFPSRIKDAVAKASVHVAIFSPRYAESNWCMDELILML
ES----GTPIIPVFYHVKPADLRWSNGVYAEALHKIEMKKRFDSDTIENWRKALSTVADINGFDLETGDEGALLNKVVQR
-----
>Phaseolus|Phvul.010G026400.2.p_19_182
HDVFINFRGEDTRRKFVSHLHYALSNAGVNTFFDEANLVKGMQLQ-ELMRAVEGSQIAIVVFSQTYTESTWCLDELEQII
KCNQTQGQSVLPVFYEIDPSDVRHQKGDFGKSLEEAAQRFGEQEQALSRWKGALNKAAGISGWDVRNRNEAELVKQIVNR
V----
>Arabidopsis|AT4G09430.1_15_181
YDVFLSFRGADTRNNIVSYLHKALVDVGIRTFKDDKELEEGDIISEKLVNAIQTSWFAVVVLSEKYVTSSWCLEELRHIM
ELSIQDDIIVVPIFYKVEPSDVRYQKNSFEVKLQHYR-----DPEKILKWKGALTQVGNMSGKHFQTSDEATNIAEIVSK
ISNRL
>Eucalyptus|Eucgr.E03085.1.p_4_165
YHVFLSFRGTDVRQGFLSHLYAALDQQGIYTFVDSEKLRKGEEISPTLMRAIEESRIAIIVFSEGYASSPWCLEEAVKIM
ECKERNGLIVFPVFYKVEPREVRGGRESYGRAMAKHESKFGKDSKKVKRWKKGLFEAGNLSGWELNDRDEADLILCIVKE
L----
>Eucalyptus|Eucgr.E02148.1.p_10_178
YDVFLSFRGADLRNNFVSHLYTALNQKGVYTFIDSEELRKGDQISTALMKTIEESCIAIIVFSKDYASSTWCLEEAAKIM
ECKEQRDLMVFSVFYKVEPKEIRTPRESYNEAMVRHEFKFGKDSEKVKRWKKALSDASDLFGWHLNEGDESKLIQEIVKE
ISTYL
>Eucalyptus|Eucgr.C02111.1.p_6_176
YEVFLSFRGPDTRTGFTDHLYIHLTDAGVRTYRDDEDLRVGEEIGPDLLGAIEKSKISIPIFSKSYASSKWCLKELAQMV
ECRKRKGQIIMPIFYHVEPSEVRYQTGGYGEALLVHENKKRVDDESIRKWRAALNEVGGLKGWDTENRHEGQLIKEVVTK
VLSEL
>Eucalyptus|Eucgr.H02184.1.p_13_148
YDVFLSFRGMDARNYFLGHLYTALDQSGINTYMDSEDLKKGEQISPALMEAIEESQIAIVVFSKDFASSPWCLEEVAKIM
ECKEQRGLMVFPVFYKVEPREVRGQRQGYAEAMAKHEVKFGEDSEKVKRWKKALLD------------------------
-----
>Eucalyptus|Eucgr.H02155.1.p_15_150
HDVFLSFRGMDVRNYFLSHLYTALVQSGINTYMDSEDLKKGEQISPALMEAIEDSQIAIVVFSKDYASSPWCLEEVAKIM
ECKEQRGLMVFPVFYKVEPREVRGQRQGYAEAMAEHEVKFGKDSEKVKRWKKALLD------------------------
-----
>Prunus|Prupe.4G260800.1.p_10_128
YDVFLSFRGQDTRKTFTDHLYANLVKAGFRTFRDDDEVERGEGIKPELQKAIKYSRTSVIVFSKNYASSRWCLNELVMIL
E--RSADHVVLPVFYDVDPSDVRNQTGSLAKAFARHQKT--Q--------------------------------------
-----
>Eucalyptus|Eucgr.F01291.1.p_15_178
YDVFLSFRGEDTRKNFVDHLHDALRRKGIVAFKDDRDLPRGKCIKPEILGAMEKSRYVLVIFSENYASSTWCLEEVAKAV
ECKDIKKGLVIPIFYKVSPSDIRKLRGNFGRDFAETEKTYTGDKGDIKRWKDALKKVADLAGRELKDGYERQFIEEIMRE
L----
>Arabidopsis|AT5G45250.1_16_184
HQVFINFRGADLRRRFVSHLVTALKLNNINVFIDDY-EDRGQPLD-VLLKRIEESKIVLAIFSGNYTESVWCVRELEKIK
DCTDEGTLVAIPIFYKLEPSTVRDLKGKFGDRFRSMAKG---D-ERKKKWKEAFNLIPNIMGIIIDKSVESEKVNEIVKA
VKTAL
>Pinus|PITA_000006971-RA_50_185
YDVFINYRVPDLKHTLALPLYRSLQSRGLRVFLDQTEMVVGRNIYDQIEAAIGVASVHVVILSRNYAESAFCLDELVLIV
KS----GAIIIPVFYDLKP-ELVCSSGAYDKALGAHEQTQKYDKKRIQSWRDALCH------------------------
-----
>Pinus|PITA_000006971-RA_388_522
YDVFINYRVPDLKHTLALPLYRSLQSRGLRVFLDQTEMVVGRNIYDQIEAAIGVASVHVVILSRNYAESAFCLDELVLIV
KS----GAIIIPVFYDLKP-ELVCTSGAYDKALGAHEQTQKYDKKRIQSWRDALSR------------------------
-----
>Linum|Lus10011741_15_177
YQVFLSFRGEDTRKTFTDHLYTALTQSGITTFRDDNEIRRGEDILSEINNGIQQSRLSILVLSSDYASSRWCLDELALIM
DRRKTHSHIVVPLYIDVHPSNVHSQTGSYGEAFAQHRTEF--SNETLDRWRSALSQLSDIPDHMVQDRYESEFVQAVVNQ
VAK-L
>Prunus|Prupe.7G037600.1.p_18_186
YDVFLSFRGDDTRKGFTDHLYETLRAQGIVTFRDEPKISKGKAISRELTAAIEGSRFALIVLSQNYASSTWCLDELLHIL
KFMEARE-AVLPIFYYVDPSHVRKQTGCFEKAFTQLEERFSDDKTKVQEWRDALAKVADFSGWKAKDWYETLLIKDIIDV
IWKRL
>Eucalyptus|Eucgr.E02576.1.p_10_146
YEVFLSFRGTDIRNTFLGHLYKALHHNGIHTFIDSEELRKGDQTLPALMKAIEESFIAIIVFSKDYASSRWCLEELMKIM
ECKEQKDLTVLPVFYKVDPREVRQGSKSYGKALAKHESKFGKDSEKVEQWKKALFN------------------------
-----
>Pinus|PITA_000051838-RA_18_154
FDVFINHRGPDVKRTLATDLYNRLCKHDLRVFLDQQELQEGENITPQIESAIRTASVPIAIFSPGYADSRWCLDELLLMV
ETMSNSRSTIIPSFGG-RGAKMEST-----ESVCS-KRKKRYNYNTIEKWRKALSE------------------------
-----
>Pinus|PITA_000051838-RA_163_309
--------GENYDGTLATDLHNRLCKHDLRVFLDQQELQEGENITPQIESAIRTASVHIAIFSPGYADSRWCLDELLLMV
ETMSKSSSTIIPVFYGVNPAELRWTNGVYARALCVLEEKKRYDNNTIEKWRKALSEVADIKGFDGE--------------
-----
>Eucalyptus|Eucgr.H02123.1.p_16_177
FDVFLSFRGEDVRRGFLADLHRCLLHRGINAYIDSEDLRPGDQISPALTKAIEESRIAVLVFSENYASSRWCLDELVKVM
ECKRLKGQLVLPVFYRVEPREVRGQRESYGKALARHEEKLGKGSERVEKWRQALIEAANLSGWHYDHGDDIKFIESIVKE
IL---
>Phaseolus|Phvul.004G137300.1.p_8_183
YDVFLSFRGSDTRYGFTGNLYKALSDKGIHVFFDDEELQRGDEIGEALITAIKHSRMAIVVFSKNYASSSFCLDELLKII
DCVKAKGRFILPIFYDVHPSHVRRQSGSYAEALAMHEQRFTRNMEKLQKWKMALNQAANVSGKHYKLEYEHEFIAKIVKE
VSNKI
>Eucalyptus|Eucgr.H02170.1.p_11_176
YDVVLSFRGIDVRKTFLSHLNLALNQNGLFTYIDNKEMRKGQQIWLELMKVIEESHVAIIIFSKNYASSWWCLEEVAKIM
ECMKQKDLIVLPVFYKVEPREVRKWRGSYGRALAKHESEFGKDSYKVKRWKEALVNAGNLSGWHVKDEVEAKLIKEIVNE
ISMQL
>Daucus|DCAR_001712_104_238
HDVYLSFRSADTRKTFVDPLCTAINSDGISTFFYDSELQGGEEMSSSVSPAIEVSKIIIVVLSTNYASSTWCLDELVQIL
ESKKTTKQKVFPVFYEVDPADVRQQTGEFGAAFSKHTDM--KNSREVETWKNALAA------------------------
-----
>Prunus|Prupe.8G023100.1.p_23_205
HDVFLSFRGEDTRRGFISHLDRALAYQAMGTFKDDRELEVGATISLELLTEIEESYLAIIVLSPNYASSTWCLDELSKIL
ECMEDTK-RILPILYDVDPSDVRHQRESFAEAFTKHEERFSGDAEKLNRWRDALTKVANLTGLDSKTKSEAELVDDIVKR
VWKKV
>Eucalyptus|Eucgr.F01323.1.p_15_183
YDVFLSFRGEDTRKNFVDHLHDHLRRRGIMAFRDDRDLQRGKCIKPEILRAIEQSRLVLVIFSENYSSSTWCLEEVAKAV
ECMDINEGSVIPIFYKVDPSDIRKLRGNFGTGFAKTEETYLGDKEDIKRWKDALRKIADLAGRELKDGHGTQFIRQIIGE
IEDKL
>Eucalyptus|Eucgr.B01756.1.p_35_196
YDVFLSFRGPDTRLGIVDSLYQRLRDAGIRTFIDNEELHVGEEFGPDLLKAIRHSKIAIPFFSKNYAASKWCLNELVEMM
ECRKTRRQMVMPIFYHVTPSDVRYQCGSYEEAFLSHEKK--FDGNNISKWKAALKDVANLMGWVI--RGDGVLVKTVVQK
VIDEL
>Eucalyptus|Eucgr.E03291.1.p_4_171
YHVFLSFRGTDVRQGFLSHLYAALDQRGIYTFVDSEELRKGEEISWTLMRAIEESHIAIIVFSEDYASSRWCLEELLKIM
ECKEKNGLMVFPVFYEVEPREVREGRENYKRAMDNHEYKFGKDSEKVKRWKKALFETGSLSGWELNDRDEADLIQCIVKE
LSIHL
>Populus|Potri.011G011600.1_18_183
YQVFLSFRGAETRKNITDHLYKALIQAGIHTFRDVDEIRRGENKDFELQMAIQQSKISIIVFSKDYALSSWCLDELVMIM
ERKRNDDCIVFPVFYHVDPSEVRNQTGSFAAAFVEHEKHYKEEMERVNGWRIALKEVANLAGMDLGDGYEARFVQSIVEN
VSKNL
>Populus|Potri.005G004500.1_5_136
YDVFLSFRGEDTRRNFTDHLYKALSREGIPTFRDDDGIRRGENIESEINKAIQETKLSIIVFSKKYASSRWCLDELAMIM
E-RRTVGHIVFPVFYDVDPSEVGTQTGRYGEEFAKHEIHFK---DRVEGWRKALKE------------------------
-----
>Populus|Potri.017G103300.1_22_186
YDVFLSFRDKDTRNNFTSHLYSNLKQRGVDVYMDDRELERGKTIEPALWKAIEESRFSVIIFSRDYASSPWCLDELVKIA
QCMKEMGHTVLPVFYDVDPSET------YEKAFFEHEQNFKENLEKVQIWKDCLSTVTNLSGWDVRNRNESESIKIIAEY
ISYKL
>Phaseolus|Phvul.010G131800.1.p_49_238
YDVFVSFRGPDVRVGFLSHLIDALSLNQIASFVDY-NIPKGHQISDALLRAIQVSSIYLIIFSENYASSSWCLLELVKIV
ECSGKYGHMLLPIFYQVDPSDVRHQRGIYGEAFVAHEREYN--LTTVQTWRFALKESANVAGFHSSTRDDAKLVKEIVKC
VSSMV
>Phaseolus|Phvul.004G058700.1.p_14_183
YDVFLSFRGKDTRQGFTGNLYKALCDRGIRTFIDDHHLPRGDQITSELENAIQKSRIFIIVLSQNYASSSFCLNELDYIL
RFIKHKGRLVLPVFYGVDPCEVRHHTGSFGEALAHHQEKLNSNMEKLETWKMALHQVANLSGYHFKHGYEYEFIERIVEL
VSSKI
>Populus|Potri.005G003900.1_38_179
YDVFLSFRGGDTRQHFTDHLYKALTRAGIPTFRDDDEIRIGENIELEIQKAIQESKSSIIVFSKNYSSSRWCLDELLMIM
ERRRTVGHLVFPVFYDVDPSEVGNQTGQFGEEFAKLEIRFKDQMERVEGWRRALKEAANMER------------------
-----
>Pinus|PITA_000016597-RA_16_178
YDVFINARGPDVKEGLASPLYESLRRHGLRAFLDSEELQVGENISAQIEGAIKTASLHIAIFSPNYAQSTGCLNELVRML
ET----GKTIIPVFYKVNPSELRWVNGVYARDLSILVSKR-FDSHTIEEWVNALSEVAEIKGFELKAGDEGQLVEDVVKR
V----
>Pinus|PITA_000016597-RA_932_1052
YDVFINCHGPEVKRTFANHLYHRLVSYGLRPFVDE-ERHKEDNIGTQIKEAIATASVHVAIFSPRYAESRRCLDELLLML
AS----GAPVIPVLYTVKRFDLQCTDGVYGRTLQNHEKG-----------------------------------------
-----
>Eucalyptus|Eucgr.H00360.1.p_34_170
YDVFLSFRGEDTRAGFVSHLHSALRRGGARVFIDD-ELRRGERISLSLERAIESSRIAIVVFSPTFAASPWCLQELTKIL
EMQDSRGQLVRPVFYHVDPSDVRKQTGDFAEIMARHEEVLGDGSERVKKWRDALRQ------------------------
-----
>Eucalyptus|Eucgr.D02660.1.p_62_234
YEVFLSFRGPDTRHNFTDHLYHGLLNAGIHAFRDDDELRQGENIKPELLAAIRNSKISIPIFSVNYGRSSWCLDELVQIM
ERKNNNGQIVLPIFYKVKPDEVRYQTGKFGEAFKEREKHSSFDPAILEKWKQALIEVSNLKGYEAD-GSEAKLVKSVVQK
VLSEL
>Eucalyptus|Eucgr.L01050.1.p_27_192
--CFLSFRGTDVRNNFLSHLYTALDQNGLFTYLDSEELRKGEQISPALMKAIEESQVAIIVFSEDYASSPWCLEEVAKIM
ECKIKKDLIVLPVFYKVEPREVRRGRESYGRAMVKHESKFGKESEKVRRWKEALFDAGSLSGWHLNDGDEAKLIQSIVKE
ISRQL
>Phaseolus|Phvul.004G136800.1.p_12_147
YDVFLSFRGEDTRHGVTGHLYKALHDRGIYTFIDDEELQRGEEITPALVKAIEESRIAITVLSINYASSSFCLDELDYIL
GCFNKKYMLVLPDFFKVDSSDVIHQKGSYGEALAKHEERFNHNMEKLKNWKKALHQ------------------------
-----
>Solanum|Solyc05g006630.2.1_20_179
WDIFLSFRGEDTRHGFTGKLYNELVRNGVRTFIDNEDLDRGEEISKKLVAAIEDSAASIAVISENYAESKWCLEELAKIW
DC----KKLLLPVFYEVDPSNVRKQKGTFAKHFDEHEILLEAAPEKVSRWRDALTKAANTSGWDSRFWEEADLIQSLVKK
VLGK-
>Eucalyptus|Eucgr.E03288.1.p_10_177
YHVFLSFRGTDVRQGFLSHLYAALDQRGIYTFVDSEELRKGEEISPLLMRAIEESRIAIIIFSEDYASSPCCLEEAVKIM
ECRERMGLMVVPFFYKVEPREVRGGRESYGRAMAKHESKFGKDSEKVKRWKKALSEAGSLFGWELNARNEAELIQCIVKE
LSIHL
>Eucalyptus|Eucgr.E02587.1.p_11_178
YDVFLSFRGMDLRNSFIGHLYQALHRNGIYTFRDSDELKKGEQIS-MLMKAIEESCIAIIVFSENYASSTWCLEEAAKIM
ECKEQKDLIVLPVFYKVDPKEVRGGRKSYQKAMAKHEFKFGKDSEKLKRWKTALLNVGNLSGWHLNDRDESELIQEIVKK
ISTYL
>Linum|Lus10026201_53_234
YDVFLSFRGADTRLNFTSHLYAALRGRSILSYIDDVNLRRGADITDTLLTAIEQSRMAVIIFSDNYASSGWCLDELVKIL
HCRKHFSQVVLPVFYGVSSSNVQNLTGNCAAAFAKLRSSPSSSPEKLKIWKAALREAADLPGCNSLQRTEADLVKIVIEN
VLATL
>Phaseolus|Phvul.010G026100.1.p_15_180
YDVFINFRGVDTRRKFVSHLHSALSKAGVKTFLDEENLLKGME-QQELLRAIQVSQIAIVVFSKRYAESSWCLDELEKIF
ECRQTCCQKVLPVFYYVQPSEVREQTGDFGDVLRAAAENY---EDTLLRWSLTLTKAANLAGWDVRKRSEAELVGDIVKD
VINKL
>Prunus|Prupe.7G065400.1.p_23_198
YEVFLSFRGFDTRKGFTDHLYKALIRNGIHTFRDDEQLKSGKPISRELFKAIEESKISVIILSTNYATSTWCLDELAKMV
ELAANDSRLILPVFYNVTPSEVREQTGDFKKAFAQHDKDFEGEPGKVAMWKNSLTAIAKLEGFDLTNRYETDMIEKIVER
IFGVL
>Eucalyptus|Eucgr.J00352.1.p_11_146
YDVFLSFRGEDTRRRFTGHLYSALEDAGIKAFRDDKALPRGETISSKLLQAIEEWRISIIVFSTNYADSRWCLEELEKIM
EVKEMHGRLVLPVFFDVNPLEVRKHTGSFARALAEHEAYFEEERDRVDRWRTALTK------------------------
-----
>Euryale|Ef9261_179_342
FHVFLSFRGEDTRKGFTSHLYDDLRGRGIFTFIDSDELAKGEKID-KLFEYIEKSKIIVVIFSEHYAESRWCLKEVTKSV
EC----KKEIIPVFFGVEPSHVRNQEGTFESAFRKHESNEKQNQEDVRKWREALKNVGSLSGFQLK-GEEAKLRREIVKF
VSTKV
>Arabidopsis|AT4G23510.1_11_192
-QVFISFRGKAQRKTLVSFIKSKLEESEINVFMD-EYEIRGRPIT-TLFERIRESSIALVIFSDKYPESRWCLDELVEIK
KQMETGSIVPFPIFYKVKAESVKNQTGHFRNVLLKTEEDVRKKVDRIWGWRQALVSVGGRMGFSYNHKCDNDFVNDIVVQ
IKKML
>Arabidopsis|AT4G23510.1_376_458
-----------------------------------EDETK---------SRIKESGVAVVFFSKKYPNSEKCLDELVEIK
KLMDAGKIDPLPVFYSLKDEPVKNLKGYFLNRLLKIENEVRKNIKT----------------------------------
-----
>Eucalyptus|Eucgr.H01438.1.p_7_173
YHVFLSFRGTDVRNNFLRDLYGALNQKGIYTFVDSEELRKGEQISPALMSVIEESRVAIIIFSEDYAFSRWCLKELAKIM
ECKARKELIVLPVFYKVEPREVRRAIKGYGRAMAKHESDSENDLKAVETWKKALFDAGNLSGWVCNDGDEAEVIQSIVRE
LPIRL
>Eucalyptus|Eucgr.H02116.1.p_48_192
YDVFLSFRGTDVRNNFLGHLYIALDQRGINTYIDSEELRKGEQISPALMEAIKESQIAIVVFSENYASSKWCLDELAEIM
ECKEQRNLVVFSVFYKVEPREVRTDRQSYGKAMAEHEVNFGKDSEKVKRWKKALSNVGSLS-------------------
-----
>Eucalyptus|Eucgr.E02157.1.p_35_202
YDVFLSFRGMDLRNSFVGHLYQALHRNGIYTFRDSDELKKGEQIS-LLMKAIEESCIAIIVFSENYASSTWCLEEVAKIM
ECKEQKDLIVLPVFYKVDPKEVRGGRKSYQKAMAKHEFKFGKDSEKLKRWKTALLNVGNLSGWHLNDRDESELIQEIVKK
ISTYL
>Eucalyptus|Eucgr.E02543.1.p_11_178
YDVFLSFRGTDLRKNFVGHLYTALNQNGVHTFIDSEELRKGDQISVALMKAIEESCIAIIVFSEDYASSWWCLEEAAKIM
ECKEQGDLIVFSVFYKVEPKEVRTPRESYNKAMDKHEFKFGKDLEKVKRWKKALFDAGGLSGWHLNEGDESKLIQEIVKE
ISTYL
>Nymphaea|GWHPAAYW011489_44_214
FDVFLSFRLGDSSKAFTQDLCEALKAHDLGTFVDKESREEFGSVE-QVLGAMERSGIFIPIFSKGYADCRVCLMEVARMV
EL----KRLVLPVFYDVEPREVRNQRGSYESAFRKHEESQDLDSKTVKKWRDALKETGEIKGYDIQNGKEHKLVQFIVKR
VVDER
>Nymphaea|GWHPAAYW011489_2040_2176
-----------------------LRDHGIRTFRDTEELKTGERIA-HLMHKIEVSEVFVAVISENYAESEWCLREIAKMV
DC----GRWIIPVFYRVEVGHVKKLEGKFGEAFSGHENAGHVNRSLIESWKAALRAVGQKIGHVVKD-SEVSYINKIVKE
VSQRV
>Eucalyptus|Eucgr.E02649.1.p_11_176
YHLFLSFRGPDVRNNFLSHLHTALQGHGLNTFVDDEELRKGEEIWPALIRAIQESRIAIIIFSENYASSRWCLKELSEIM
ECNERNDLIVFPVFYKVEPTEVKSRRKSYKEAMAKHESEFGKDSEKVKRWKKVLLDAGNLSGWHFNDGDEAEFIRCIVKE
LS---
>Eucalyptus|Eucgr.L00805.1.p_7_142
YDVFLSFRGTDARHNFLSHLYADLDRNGIHTFKGSEELQKGEEISPTLMTAIEESSVAIIIFSEDYASSRWCLEELVKIM
ECKAQKDLIVLPVFYKVEPREVRRAMKGYGRAMAMHESDVRKDPEIVKRWKKVLS-------------------------
-----
>Eucalyptus|Eucgr.E02922.1.p_11_178
YHVFLSFRGEDVRNNFLGHLYRALDQKGIYTYVDNEELRKGEQIDLALMKAIEESQIAIIVFSKDYASSWWCLEELVKII
DCKKERDLMVFPLFYKVEPRELRTPRGSYRDAMVKHESKYGKDSKEVKRWEKALSDASYLSGWPLKDGDEAELIQKIVMD
ISTHL
>Eucalyptus|Eucgr.H02089.1.p_71_207
YHVFLSFRGTDVRNNFLGHLYAALDQKGIYTYIDSEELRKGEQITPALIKAIEDSHIAIIIFSEDYASSPWCLEEVEKIM
ECNEQRGLTVFPVFYKVDPGEVRTPRKRYRKAMVKHEKKFGRDSEKVKRWKKSLYD------------------------
-----
>Prunus|Prupe.7G037000.1.p_18_184
YDVFLSFRGDDTRKGFTDHLYETLRAQGIITFRDEPKISKGKSISGELIAAIEGSKFALIVLSQNYASSTWCLDELLHIL
KFMEARE-AVLPIFYYVDPSHVRKQTGCFEKAFTQLEERFSDDKTKVQEWRDALAKVADFSGWKAKDWYETLLIKDIIDV
IWKRL
>Eucalyptus|Eucgr.C01915.1.p_7_171
YDVFLSFRGPDTRSGITNFLYTRLLGARIHTFKDDEELRVGEEVAPELLKAISQSKIAIPIFSKSYASSKWCLNELVQMV
ECSKIGRQKVMPLFYGVTPKEVRHQSGSYKEAFISHKEK--F-GANIRKWEAALNYVAYLKGWD-NSRGEGELVEEILQE
VINQL
>Eucalyptus|Eucgr.E03071.1.p_10_172
YHVFLSFRGTDVRQGFLSHLYAALDQRGIYTFVDSEELRKGEEISLTLMRVIEESRIAIIVFSEDYASSPWCLEEVVKIM
ECKERMDLIVFPVFYKVEPREVRGGRESYGRAMANHESKLGKDSEEVKRWKKGIFDAGNLSGWHLNDGDEAELIQRIVKE
LS---
>Phaseolus|Phvul.004G140400.1.p_11_180
YDVFLNFRGPDTRQGFTGYLHKALRDSGIHVFIDDEGIQSGQIITPTLKEAIENSRIAITVHSTNYASSSFCLDELATIL
DCSKRTGLLVLPVFYKVSPCHVRHQHGSYGEALLRLEKRLLEEHHNMENWKMALTEVADCSGFHFEDEYEHKLIEKIVER
VFNLL
>Populus|Potri.014G064800.1_2_70
---------------------------------DDRELERGKTIEPALWKAIEESRFSVIIFSRDYASSPWCLDELVKIV
QCMKEMGQTVLPVFYDVDPSEN----------------------------------------------------------
-----
>Populus|Potri.014G064800.1_1058_1155
-------------------------------------------IRSRLFEAIEESGMSIIIFSRDYASLPWCFDELVKIV
GFMDERSDTVFPVSYDVEQSKMDDQIESYTIVFDKNEQNLRENEEKVRRWTNILSEVEIS--------------------
-----
>Eucalyptus|Eucgr.L00471.1.p_62_221
YEVFLSFRGLDTRHGFTDHLYHGLFTAGIDTFRDDDELRHGENIKPELLAAIRNSKISIPILSVNYGTSSWCLDELVQIM
ECKNSNKQIVLPIFYKVKPADVRYQTGRFGEAFHERESRLSFDPTTLEKWKSALDEVGTLKGYEAL-GYEAELVKSI---
-----
>Phaseolus|Phvul.011G140400.1.p_14_162
FDVFVSFRGADTRNGFTNHLFAALQRKGVVAFKDDQTIEKGDFLEPELLYAIEGSQVFIVVFSKDYASSTWCMKELTKIV
EWVEETGRSLLPIFYDVTPSEVRKQTGEFAKAFDEHEERFKDDLEMVKKWRAALKTCSDRCGWDVQNK------------
-----
>Eucalyptus|Eucgr.H03809.1.p_55_226
YEVFLSFRGPDTRAAFTDFLYTRLDDAGIRTFKDDEELRIGEEFAPELLQAINQSKISIPIFSKGYASSVWCLKELVQMV
ECRKNGRQKIMPIFYDVAPSVVRYQTGIYAEAFLSHEEKQRYGKDTIREWKAALSAVGAINGWDLHSRREGEFAKEVTDQ
VFREL
>Eucalyptus|Eucgr.H01748.1.p_95_231
YHVFLSFRGTDVRNNFLGHLYAALDQKGIYTYIDSEELRKGEQITPALIKAIEDSHIAIIIFSEDYASSPWCLEEVEKIM
ECNEQRGLTVFPVFYKVDPGEVRTPRNRYRKAMVKHERKFGRDLEKVKRWKKSLYD------------------------
-----
>Linum|Lus10038249_62_221
YDVFISFRGDDVRDTFLSHLYTNLNDKKIDTYIDDVDLARGEQISASLRNAIEVSRVYIVIFSPNYAESEWCLEELVMML
ECSRRYGRKVIPVFYGVDPRDVRLQTGSYA----------LVGNNKVGTWRAALAEASTFSGFDSQVRPESKLIEEIAKA
VLEG-
>Eucalyptus|Eucgr.L00809.1.p_7_168
YHVFVSFRGTDVRNNFLRDLYAALKQEGIYTFVDSEELRKGEQISPALMRAIEESRVTIIIFSEDYASSPWCLDELAKIM
ECKAQKELIVLPVFYKVEPREVRRGRKGYGIAMTKHEKDPEKDQKSVETWKKVLFEAGSLSGWACNDGDEAEVIQSIVKE
L----
>Phaseolus|Phvul.010G132000.1.p_17_186
YDVFVSFRGPDVRVGFLSHLIEALSLNQIVSFVDY-NIPKGHQISDALLRAIEVSSIYLIIFSENYASSSWCLLELVKTV
ECRRKYGHMLLPIFYKVDPSDIRHQRGSYGEAFIAHEREYN--LTTVQTWRYALKESANLAGFVSSTRDDAELVKEIVKS
VLNKV
>Eucalyptus|Eucgr.H01446.1.p_7_168
YDVFLSFRGTDVRNNFLSHLQAALDRNGIYTFVDSEELRKGKQISRALVRAIKESRVAIVIFSKDYASSWWCLEELVKIM
ECQARKELIALPLFYKVEPREVRRGRKAYGRAMAKHETKYGKDSETVKRWKKALFDAGNLSGWDFSDGDEAELIQCIIKE
L----
>Linum|Lus10014829_73_252
YDAFISFRGEDIRNKFLSHLYTHMHDRSIETYKDDVSLRRGDQISPALARGIEMSSTYVVVFSPNYATSKWCLDELVKIL
ECSVKYGRKLIPIFYDVDPSIVKNRTGSYGDAFKEHEKLPPVMQPKVQRWRDALREAAHFAGFDSLVTPESRLIREVAKS
VLDAV
>Phaseolus|Phvul.009G237600.1.p_42_207
YDVFVSFRGEDIRDGFLSHLIMDFERKKINAFVD-VKLERGDEVWSSLVGAIKGSSISLIIFSQDYASSHWCLEELVTIL
ECRDKYGQILIPVFYKVEPTDVRYQSSSYQNAFAKHQRRY--ETNKVQIWRDSLKKSTQISGIASSKPVDAELVKEIVKV
VLEKL
>Eucalyptus|Eucgr.E02293.1.p_11_176
YHVFLSFRGTDVRNNFLDHLYTALDLKGIYTYVDSEELRKGDQIESALMKAIEESHIAVIVFSEDYASSSWCLEEVAKIM
ECKEERNLMVFPVFYKVEPREVRTPRAKYREAMVKHESKFGENSDKVKKWKRALFNAGSLSGWHLKDGDDSEHIQRIVKD
IATHL
>Pinus|PITA_000053162-RA_26_80
FDVFISHRGPDVKNSFASHLYRDLHAHGLQPFLDREELQAGKSINPQIEDAIRS--------------------------
--------------------------------------------------------------------------------
-----
>Pinus|PITA_000053162-RA_264_438
FDVFISHRGPDVKNSFVGHLYRDLHAHGLQPFLDREELQAGEYIDPQIEGAIRTAYVHIVIFSPRYADSRWCLDELVLIW
KS----EDIIIPVFYKVKPFEPRWLDGTYAQALAKHEQTGRCDRQTLANWRKALHDVSYRVGFELDAGDEVKLLEKVVEC
VLKNR
>Phaseolus|Phvul.011G140300.1.p_16_164
FDVFVSFRGADTRNGFTNHLFAALQRKGVVVFKDDQTIEKGDFLESELLYAIEGSQVFIVVFSKDYASSTWCMKELTKIV
EWVEETGRSLLPIFYDVTPSEVRKQTGEFAKAFDEHEERFKDDLEMVKKWRATLRTCSDRCGWDVQNK------------
-----
>Phaseolus|Phvul.011G140300.1.p_345_412
---------------------QALQL--LKAFKSN-------DI-K-----VEYKELAF-VLK--YV-------------
K-----G---LPLAIKV-------L-GSF------------LD-RDVSEWRGALTRMKENPS-------K-DI-------
-----
>Eucalyptus|Eucgr.E02169.1.p_11_178
YDVFLSFRGMDLRNSFIGHLYQALHRNGIYTFRDSDELKKGEQIS-LLMKAIEESCIAIIVFSENYTSSTWCLEEVAKIM
ECKEQKDLIVLPVFYKVDPKEVRGGRKSYQKAMAKHKFKFGKDSEKLKRWKTALLNVGNLSGWHLNDRDESELIQEIVKK
ISTYL
>Eucalyptus|Eucgr.C01724.1.p_8_137
YNVFLSFRGADDRTGFVYHLYKRLLDSGVHVSRNDCALPVHKEKGEQLVWAISRCKIAIPIISRGYASSTWCLEELAAIM
DCRRRDDKLVFPVFYNVDVVDLGRRRGDFDDEMK-------CSSEEVLKWQEALTS------------------------
-----
>Eucalyptus|Eucgr.C01724.1.p_202_276
-QVFLAFRGPDTRYNLADYLYVSLMASGIGVFNHDDPTLIGKDFSNEISNAINRCEISIPILSSNYFSSPWCLEEL----
--------------------------------------------------------------------------------
-----
>Nymphaea|GWHPAAYW010750_16_174
FKVFLSFRGEDTRSRFTSHLYQALDLKGIHTFMDEEELRLGEKIGENLWRAIERSGICIPILSENYAESRWCLMELAMMF
RC----KKKVIPVFYHVVPSDVRHQKGPFEKAFRDHESR--FGKEKVQEWRESFRNVAELKGYDLKNGNEAKLIQLIVKE
VL---
>Eucalyptus|Eucgr.H01433.1.p_7_168
YHAFVSFRGTDVRDTFLRDLYAALNQKGIYTFVDSEELKKGEQISPALMRAIEESRVAIIIFSKDYASSWWCLEELAKIM
ECKARKELIVLPVFYKVEPREVRRGIKAYGGAMAKHESDSKKDPTTVERWKEVLFDAGSLSGWVCNDGDEAELIQSIVKE
L----
>Prunus|Prupe.7G065500.1.p_350_532
YEVFLSFRGLDTRKGFTDYLYKTLIQNGIHSFRDDEQLDSGEPISTALLKAIEESQISVVILSKNYATSTWCLDELATMV
ESAATKSRLILPVFYDVTPSEVREQTGEFKEAFAQHDKDFEGEPGKVTRWKESLTEIANLSGFDVRGRYETNVTEEIVKR
ILGKL
>Populus|Potri.T048800.1_2_135
HDVFISFRGTDTRYSFTSHLYDALQRKQIDAYIDD-KLDGGEKIEPAILERIEESFISAVIFSENYADSTFCLRELSKIL
ECMETKQQMVLPVFYRLDPCQVQNLTGSYGDALCKHEKDCG--SKEVESWRHASKE------------------------
-----
>Eucalyptus|Eucgr.E02206.1.p_11_176
YHVFLSFRGEDVRNSFLNHLYTTLDHNGFYTYVDSKELRKGEQIAPTLMKAIEESHIAIIVFSKNYASSRWCLEEVAKIM
DCKEEIDLTVFPLFYKVDPGEVRTPRERYKKAMVEHESKLGKDSKALKRWEKALSDASNLSGWHLKDGDESELLQRIVTE
ISTHL
>Eucalyptus|Eucgr.H03826.1.p_74_209
YEVFLSFRGPDTRSGFTDYLYTSLTDAGIRTFKDDKDLHIGEEFAPELLQAIDQSKISIPIFSKNYASSVWCLKEVVRMV
ERKKTGGHKIMPIFYDVAPSEVRYQTGVYEKAFQSHKKKRRYGEETINQWKAALSV------------------------
-----
>Pinus|PITA_000087542-RA_22_189
YEVFINHRGPDVKTTFASHLYKRLTSFGLRVFLDKPELEEGRTFPSQIEAAIRSAAIHIAVFSPTYANSQWCLDELIGMI
ST----GATILPVFYNVEPWELRRTDGKYAEALREHEKKNRYDSETIQKWREALCTAANISGFELKQGDEGELLEAVVQR
VLNHV
>Pinus|PITA_000087542-RA_323_438
---------------------------------------------NIHEAAIRSAAIHIAVFSPTYADSQWCLDELIGMI
ST----GATILPVFYNVEPSELRRTDGRYAEALRKHEEKKRYDLQIIQKWRQALSTAANISGFELKQGDEGELLEAVVMR
V----
>Euryale|Ef38997_58_177
YDVFLSFRGPDTRNGFTSHLYYTLKDKGILTFMDSEKLQKGQKVV-ELLGYIERSKIFLPIFSKGFAESKWCLREIAKVV
EC----KKLVIPIFFDVEPTDVRHQTGPFAKAFRDYVENDSENK------------------------------------
-----
>Euryale|Ef38997_220_280
-----------------------------------------------------------------------TLEEIAKIV
EC----KRFVIPVVFDVEPRDVSHQNGPFAKAFTDYVEKDAINEEEVRKWRDAMTT------------------------
-----
>Eucalyptus|Eucgr.H01824.1.p_15_151
YDVFLSFRGINVRNNFLSHLYTALDQNGLFTYLDSEELRKGEQISPALMKAIEESQVVIIVFSEDYASSPWCLEEVAKIM
ECKIQKDLIVLPVFYKVEPREVRGGRESYGRAMVKHESKFGKESEKVRRWKEALFD------------------------
-----
>Daucus|DCAR_005190_22_182
WDVFLSFRGKDTRYTFTDHLYKALVRTGIQTFKDNSELRSGEVLSNSLIQAIQNSKTYIVVLSENYASSPWCLYELVEIL
TCYKRMKRLVIPVFYYIDPSVVRHQIPCFKEIIEKHQSRF--DAEKVNQWCLALTAVADFSGYQISKRSQADIIDEIVDR
LM---
>Linum|Lus10019708_146_325
YEVFLSFRGTDTRHSFVSHLYSALTQKGIKTFKDDKDLERGKQIEREILGAIRQSRLSIVVFSKDYASSSWCLDELQTIV
DCRKKIPHDLIPIFYGVNPDDVSNDNSCYAESFAKHQKF--FPDRKLRKWKVALKTAAESSGWDSNNKDEKVLIDEIVAL
VSKKL
>Eucalyptus|Eucgr.C02654.1.p_5_175
YEVFLSFRGNDIRKTFLDHLYSKLEDAGIEVFKDDKNLRAGEEIKLELKEAIKRSKISIAIFSKDYASSKSCLMEVVQMW
ECSKSNGQTIIPIFYDISPSNVKHQAGDFERSFEKHKKD-GVNSNTIEKWKEVLRNIGGLSGYVRENGHESQLVKEVLRR
VRQVL
>Euryale|Ef16401_179_342
FHVFLSFRGEDTRKGFTSHLYDDLRGRGIFTFIDSDELAKGEKID-KLFEYIEKSKIIVVIFSERYAESRWCLKEVTKSV
EC----KKEIIPVFFGVEPSHVRNQEGTFESAFRKHESNENQNQEDVRKWREALKNVGSLSGFQLK-GEEAKLRREIVKF
VSTKV
>Daucus|DCAR_005191_23_158
WDVFLSFRGLDTRNTFTDHLHKALIRTGIRTYKDDPELHRGEVISRSLPQAIQDSKIYIVVLSKNYATSSWCLEELEEIL
DCHIKTKRLIIPVFYYIDPSVVRHQTQRFETAFINHQTRY--DAEKVNRWRHTLNEIA----------------------
-----
>Eucalyptus|Eucgr.H01444.1.p_7_168
YHVFLSFRGTDVRNNFLRDLYGTLNQKGIYTFVDSEELRKGEQISPTLMSVIEESRVAIIIFSEDYAFSRWCLKELAKIM
ECKARKELIVLPVFYKVEPREVRRAIKGYGRAMAKHESDSENDLKAVEIWKKALFDAGNLSGWVCNDGDEAEVIQSIVRE
L----
>Eucalyptus|Eucgr.E02199.1.p_11_178
YDVFLSFRGMDSRNSFAGHLYQALHRNGIYSFRDSDELKKGEQIS-LLMKAIEESCVAVIIFSENYASSTWCLEEVAKIM
ECKEQKDLTVLPVFYKVDPKEVRGGRKSYQKAMAKHEFKFGKDSEKLKKWKTALLNVGNLFGWHLNDGDESELIQEIVKK
ISTYL
>Eucalyptus|Eucgr.C00038.1.p_62_201
YEVFLSFRGPDTRYGFTDHLYHGLRNAGIDAFRDDDELRQGENIKPELLAAIRNSKISIPIFSVNYGRSSWCLDELVQIM
ECKNNNGQIVLPVFYKVKPDEVRYQTGKFGEAFKDREKHSSFDPAILEKWKQALLE------------------------
-----
>Phaseolus|Phvul.010G025700.1.p_16_185
YDVFISFRGEDTRKNFVSHLYSALANAGVNTFLDDEKLAKGQQLKTELWHAIEGSQISVVVFSKNYIYSTWCLDELVKIM
ECHSSRGQVVLPVFYDVFPWFLRRLQDSFEVIFEK-DS----DLHLVKQWKNALSEAASFAGWDVSRRNENLVVKEIVSE
VLEKL
>Linum|Lus10029628_38_198
YEVFLSFRGSDVRKSFADFLYSYLVRSKIRTFRDEEELRKGENIAPSLVQAITESKIYIPILSKNYASSKWCLQELAKMV
ECCRKGGQIILPVFYFVDPRDVRHQAGPYEKAFELHSKK--HGPIIVQEWRTALQEVGQMKGWHVTEDGQGAVIDHVFST
V----
>Eucalyptus|Eucgr.E03292.1.p_11_170
-QVFLNFRGTDVRNNFLSHLYIAFAHNGIHSFVDSEELRKGEEISPALMRAIEESHVAIIIFSEEYASSPWCLEELVKIM
ECKEQKGLKVLPVFYKVEPREVKVGRKSYGRNMAKHELKFGKDSEKVKRWKKTLFDAGNLSSWDMNNRDEAELIQCIINE
L----
>Eucalyptus|Eucgr.H01809.1.p_106_241
YDVFLSFRGTDVRNYFLGHLYTALVQSGINTYMDSEDLNKGEQISPALMETIEESQIAIIVFSKDYASSPWCLEEVAKIM
ECKEQRGLMVFPVFYKVEPREVRGQRQGYAKAMAKFVVKFGEDSEKVKLWKKALLD------------------------
-----
>Linum|Lus10003749_19_185
YDVFLSFRGRDTRNTFTSHLYSALNRRGIKVYRDDKELARGDSIEPSLLSAIEASRFSIVVLSKNYASSAWCLEELSKIV
ECRKACRHTVFPVFFDVDPGD-----GAYRKAICQHEKD-GCSAEQVRRWEEALKEVENISGEVVMNKDESEIVSGIVEN
LWNHL
>Prunus|Prupe.7G065600.1.p_18_189
YEVFLSFRGLDTRKGFTDYLYNALMQKGIHTFRDDEQLDSGEPISTALLKAIEESQISVVILSKNYATSTWCLDELATMV
ELAAIKSRLILPVFYDVTPSEVREQTGEFKEVFAQHDKDFKGEPGKVTRWKESLTAIANLSGFDLRGRYAKEVITKIVER
IFAGL
>Eucalyptus|Eucgr.H03796.1.p_55_225
YEVFLSFRGPDTRVGFIDFLYTSMIDMGIRAYKDDEDLPKGEEFGPKLLQAIEQSKILMPIFSNGYASSVWCLKELVKMV
ECQKTKGQKIMPIFYDVAPLEVQHQTGNYGEAFRSHERKRRHDEKTVQEWKDALTVVGQINGWNLQSRREGEFIRKVTQK
VFTEL
>Eucalyptus|Eucgr.H01785.1.p_106_244
YDVFLSFRGTDVRNYFLGHLYTALVQNGINTYMDNEDLKKGEQISLALMEAIKESQMAIVVFSKDYASSTWCLEEVAKIM
ECKEKRGLMVFPVFYKVEPREVRGQKQDYGEVMAKHEVKFGKDSEKVKRWKKALL-------------------------
-----
>Eucalyptus|Eucgr.I00029.1.p_11_144
YDVFLSFRGAELRLNFISHLYQALIQNGIHTFWDSEELKKGDQIS-MLMEAIKESCIAVIVFSQDYASSEWCLEEVAKIM
ECKEQRNLTVLPVFYKVDPKEVREGRESYRRALDKHESKFGKDSDKVKRWKEALF-------------------------
-----
>Linum|Lus10023272_65_231
YEVFLSFRGPDVRTNFADFLYRDLDRSKIRTFLDDVELRKGEEIAASLVKAIEESKVYIPILSQNYASSKWCLMELALMV
KCRRKGGHIILPIFYMVEPRDVRHQEGSYKKAFRQHAKR--YKMETVNEWKDALGEVGKMKGWHVTEDGQGAIIGKVFTE
VWSHL
>Eucalyptus|Eucgr.L02708.1.p_11_174
HEVFLNFRGTDVRNNFLSHLYIAFDGNGIHSFVDSEELRKGEEISPALMRAIEESHIAIIIFSEEYAFSPWCLEELVKIM
ECKEQKGLKVLPVFYKVEPREVKVGRKSYGRNMAKHELKFGKDLEKVKRWKKTLFDAGNLSGWDMNNRDEVELIQCIVNE
LSFN-
>Linum|Lus10001366_50_212
YEVFLSFRGPDNRNNFADFLYHYLVRSKIRTFRDNEDLHKGEEIWPGLARALAQSKIYIPILSRNYASSKWCLRELAKMV
ECCKENGHIVLPIFYFVDPRDVRHQTGSYRKAFRLHQSN--CKHETVQEWKDALEQVGAMKGWHVTDEGQGAVVDEVFQN
VLS--
>Pinus|PITA_000069927-RA_110_251
YNIFVNHFENDT-RDFALALRRRLIDSGLQVFLDELDFYDEEEFQSRMEDAISLASLHIAIFSPNYAHWKWCMDTLVKMT
KS----EAPILPVFYKVEPFHLRFTKGPYAQSLRAHEEKGRYDSQIIKAWREALYNVSNNSGF-----------------
-----
>Pinus|PITA_000069927-RA_280_438
YHVFLSHRGPDTKEKFAEPLYERLVSSGFRVFLDKEEMVGGFKIAAQIEVAIQFAHVNIVIFSPRFPESSWCMDELSFMT
EA----NLKILPVFYEVEPSHL---DGVYIETLHYHHERQREDRETIEKWKDALAKVPRSREFMLAGELKEELMDKIVER
LSKN-
>Linum|Lus10014207_60_222
YEVFLSFRGPDTRNNIADFLYTYLHRSRIRTFRDEEELRKGEEIAPGLIQAIHQSKIYIPIFSRTYASSKWCLKELAQMV
DCRNQDGHVFFPIFYLVDPRDVRHQTGSYQEAFRLHEMK--HDRKTVQEWRDALKVVGEMKGWHISDNWQGSIVDQVFEK
VLS--
>Daucus|DCAR_005198_22_162
WDVFLSFRGKDTRYTFTDHLYKALQRTGIRTFRDDPELRSGEVISRALPQAIQESKTYIVVLSENYASSSWCLEELVEIL
DCYKRMKRLVIPVFYNIDPSAVRYQIENFRETFEKHQSR--HDAEKVNVWCLTLNEVADFSGY-----------------
-----
>Arabidopsis|AT5G40100.1_12_177
YDVFLSFRGEDTRHSIVSHLYEALTSRGIATFKDDKRLELGDHISEELQRAIEGSDFVVVVLSENYPTSRWCLMELQSIM
ELQMEGRLGVFPVFYRVEPSAVRYQLGSF--DLEGYQRD-PQMADMVPKWRQALKLIADLSGVASGQIDEATMVRKIVED
ISKRK
>Populus|Potri.005G004200.1_3_138
YEVFLSFRGENTRRSFTDHLYTALCRAEIRAFRDDDGIRRGENIDLEIKKAIQETKLSIIVFSKDYASSRWCLDELAMIM
ERRRAVGHIVFPVFYDVDPSEVGTQTGRYGEAFAKHQIRFKDQMERVEGWRKALKE------------------------
-----
>Linum|Lus10008526_84_260
YEVFLSFRGPDTRHQITDILYRFLCRTKIHTFKDDNELRKGEEIGSNLLRAIDQSKIYIPIISKSYADSKWCLIELAEIV
RRQEQDRCIILPIFYMVDPRDVRRQTGPFQNAFQEHTTK--FDKRSLQSWKDALNKVGALKGWHVKSDEQGAIADEVSAH
IWSHL
>Eucalyptus|Eucgr.J01320.1.p_9_172
YDVFLSFRGSDTRNDITDYLYHSLTDARIRTFRDNEELHVGEEIGPELLHAIKQLKILIPIFSKGYAASKWCLMELAQMV
ECKEKWGQKIIPIFYDVEPRMVRKQTGTYGHAIQSHINEN--TDKTM-NWKAALNKVGKLKGCELNKRGKGEFMKEVVDK
VLFEL
>Eucalyptus|Eucgr.C01933.1.p_339_503
YDVFLSFRGPDTCSGITNFLYTRLPGARIHTFKDDEELRVGEEFGPELLTAISQSKIAIPIFSKGYASSKWCLNELVQMV
ECSKTRRQKIMPIFYDVSPAEVRHQIGSYEEAFLSHKEK--F-GANVSKWKAALNHVANLNGWV-NSRGEGELVEEIVEK
VIDEL
>Arabidopsis|AT5G48780.1_11_183
FYVFLSFQGLDTRRTFVSHLRRSLDRKGIKTFEDENESLRGE-LSSAVYQTIGESKVAVVLISVNYASSPLCLDSLLKIL
KFHQSGSLVLIPIFYEVDPMDVRKQIGKLYEAFSLHERE---NPEKVQTWRQALSQLVSIPGGQYSEG-DAELIHQITVD
IWNIF
>Eucalyptus|Eucgr.H01794.1.p_21_183
FDVFINFRGEDVRYGFVADLHKCLLHRHINAYIDSKDLRRGDEIKSALTKAIMELRIAVLVFSENYASSTWCLDELVKVM
ECRRLKKQRVLPVFYKVEPGVIREQRESYGEALDSHEKKWRNDSERVKKWRQALTKAGNLSSWHYDNGDDTKFIESIVKD
IST--
>Populus|Potri.019G002600.1_11_171
HDVFLNFRGQDTRNTFTSHLHQALCNKGVHAYIDD-ELERGKAIAPALLQAIEQSRISIVVFSETYACSSYCLDELVKML
ECKESKGQVVLPVFYNVDPSDVEVQNDSFGEPVLRAASCAAASMDKLLVWKEALTKAARLSGWHLDNGNEAKTIQSIVEK
V----
>Phaseolus|Phvul.008G195000.1.p_15_151
YDVFISFRGEDTRNNFIGHLRRELDGKGIKSFNDDKNMRTGESLPPDLSKAIEESKIFIVVFSENYASSRWCLDELVRII
ERSKEKKQLVYPVFYHVDPSDIRHERNSFGKHMKAHENDIAKE-SQMQAWRSALSQ------------------------
-----
>Linum|Lus10041606_77_258
YHVFLNFRGLDVRYTIADYLYYALVRKGIKAFRDDHDLPRGENITEAIPRAIEESRMSIVVLSKGYASSEWCLDELVKIM
EAAKDKHHQTFPVFYKVSPDEVSDQSGCYKNDFDLHKRK--FSYERVDNWRHALTSIADVSGWVLGPRSEAEMVETIAND
ILLKI
>Arabidopsis|AT5G48770.1_13_188
YDVFLSFRGEDTRRTIVSHLYAALGAKGIITFKDDQDLEVGDHISSHLRRAIEGSKFAVVVLSERYTTSRWCLMELQLIM
ELYNLGKLKVLPLFYEVDPSDVRHQRGSF--GLERYQGP--EFADIVQRWRVALCMVANLSGMVSRYADEAMMLEEIVEV
ISSRL
>Phaseolus|Phvul.010G028200.1.p_26_199
YDVFLNFRGGDTRSTFVSHLHSALSNAGVHTFID-AGLDKGQNLGPELLRAIEGSQIAIVVFSKNYAESGWCLDELAKIA
ECHRSQGQVVVPIFYDVAPSVVRKQTGAFGKAMEAVAVRFSKILDSLVRWSDALYQVANFTGWDMRQRDEAEEVKKIVKG
VLAEL
>Euryale|Ef5594_67_207
FEVFLSFRGADTRKGFTGHLYDALDERGISTFIDSKKLQKGEQIH-KLLEYIDKSKIIVVIFSKHYAQSRWCLKELAKSV
ES----RKEIVPVFLGVEPSDVRNQEGTFKSAFQEHESNKELEQAEVKKWRQALSEVGNRSGFNLK--------------
-----
>Eucalyptus|Eucgr.A00810.1.p_10_157
YDVFLSFRGTDVRKSFLSHFYTALAQKGIYSYVDSEELRKGDCIKPALMKAIEESCIAIIIFSEDYASSPWCLEEVEKIM
ECKEQRGLTVFPVFYKVDPREVRTPRKSYRKAMVKHERKFGRDSEKVKRWKKALLDAGSLSGWDLKD-------------
-----
>Eucalyptus|Eucgr.H03750.1.p_8_180
YEVFLSFRGEDTRTGFTSFLYTSMIDAGIRVYKDDKELCEGEEFGPELLQAINQSEISIPIFSKGYASSVWCLKELVQMV
ECQNTRGQKIMPIFYDVAPSEVRHQTGGYREAFLSHEKKNQYDEETMRQWKTALSAVAAIKGWDLHNREEGEITKMVTHK
VFNEL
>Linum|Lus10037406_37_197
YEVFLSFRGPDVRKSFADFLYNYLVRSKIRAFRDEEELQKGETIAPFLVQAITESKIYIPILSKSYASSKWCLQELAKMV
ECCRKEGHLILPVFYFVDPRDVRHQAGPYEEAFKQHTKK--HDPMIVQEWRRALQEVGQMKGWHVTEDGQGAVIDEIFSK
V----
>Phaseolus|Phvul.008G194828.1.p_15_180
YDVFISFRGEDIRYNFIGHLRRELGRKGIKDFRDDKNMRIGESLSPALSKAIEESRILIVVFSENYASSTWCLDELVRII
ERSKEKKQLVYPVFYHVNPSDIRHERNSFGKHMKAQENKIGKESQRMQAWRSALSQAGDFPGKHIKDNDESYCIEEIVGK
VKE--
>Prunus|Prupe.8G023700.1.p_23_163
HDVFLSFRAEDTRSGFLSHLYHELQYQAIKTFKDDRDLEIGASISPELLIAIEQSHLAIIVLPPNYTSSTWCLDELSKIL
ECMQDTK-RILPIFYHVDPSDVRNQRRSFAEAFTKHEEKFR----VVNWWRATLRKVANLFGWD----------------
-----
>Euryale|Ef37465_20_181
YDVFLNFRGEDTRNGFTTHLYEKLKDAGVHTFMDDEQMEVGKLIGETLMTAIEESRYCVVVISSGYAHSKWCLMELAAMF
EH----KKEIIPVFYQVDPSDVRHQKGSFKDDFEGHEKH---NSAHVEEWRQAMTKVGQLKGLVIDHKNEAQVIEKIVER
VGG--
>Eucalyptus|Eucgr.H01742.1.p_13_179
--INGKGKGTDIRKSFLSHLYAALDQKGFYTYIDSEELQKGDFIKPALMKAIEDSRIAIIIFSENYASSRWCLEEVAKIM
ECKKQRDLTVFPVFYKVDPREVRTPRESYEKAMVEHERKFGRDSDEVKRWKNALSDAGSLSGWDLKDKDEADLIKRIVQE
ISMQL
>Linum|Lus10018309_37_197
YEVFLSFRGPDVRKSFADFLYSYLVRSKIRTFRDEEELQKGETIAPSLIQAIMESKIYIPILSKSYASSKWCLQELAKMV
ECCRKGEHIIVPIFYFMDPRDVRHQAGPYDDAFEQHSKK--HDAATIHEWRTALQEVGQMKGWHVTEDGQGAVIDELFSK
V----
>Pinus|PITA_000084763-RA_17_188
FDVFINCRGLDARKGLASHLYDSLRKRGLRVFLHSEELQEGSDIKTQIEGAIKTASFHIPIFSPGYAESTSCLNELVQML
ET----GKTIIPVFYKVNPSELRRVNGVYAQSLRYLEEKRRHDSRTLEKWRNALFVVAEISGFELKAGDEGLLVEEVAKQ
VLRK-
>Pinus|PITA_000084763-RA_462_581
YDVFINCHGPDVKRTFANHLYHRLVFYGLRPFVDE-ERHEEDNIGTQIQEAIATASVHVAIFSLRYAESRRCLDELLLML
AS----GAPVIPVFYTVKRFDLQWTDGVYGRTLQNHEK------------------------------------------
-----
>Populus|Potri.017G105500.1_25_175
YDVFLSYRGKDTRNNFTSHLYYNLAQRGIDVYMDDRGLERGKTIELALWKAIEESRFSVIIFSRDYASSPWCLDELVKIV
QCMKE--------------------KETYEKAFVEHEQNFKENLEKVRNWKDCLSTVANLSGWDVRNRNESESIKIIAEY
ISYKL
>Populus|Potri.017G105500.1_1143_1251
------------------------------------EPEKVMAIRSRLFEAIEESGLSIIIFARDCASLPWCFEELVKIV
GFMDERSDTVFPVSCDVEQSKIDDQTESYTIVFDKIGKNLRENEEMVQRWMHILRKVDISSRSK----------------
-----
>Linum|Lus10007808_121_287
YEVFLSFRGPDTRHQITDIIYRFLVHLKIRTFRDDDELRKGEGIWPNLVRAIGQSKIYIPILSESYAHSKWCLRELAEIV
ERRKQDRHIILPIFYMVDPRDVRHQTGPYQDAFAQHEQN--FDERTVRIWREALNEVGTLKGWHVKNDEQGAVADLVSNV
VWSHL
>Amborella|ERN02703_19_184
FDVFLSFRGADTRKNFTSHLHRNLVKEGICVFLDDEKLEKGERIGPSLDKAIEGSQMFIPVLSVDYASSKWCLNELVQML
EQ----KRVILPVFYRVDRGDVREQKGTLKMSFLKHEER--YHKDVLETWRTALRDVGELHGWETDNQNEADLINMIVKR
VLHEL
>Phaseolus|Phvul.010G132433.1.p_50_147
----------------------------------D-NIQTGEELSEALFGAIEESLISLVIFSENYASSRWCLLELEKIL
KCRRKNGQFVMRIFYKVDPSDVRYRRRTYGDAFVKHERKYS--L-TVQSWRSAWSE------------------------
-----
>Phaseolus|Phvul.010G132433.1.p_166_217
YDVFVSFRGSDVREGFLSHLIEAFSLNQIASFGDD-NIPKGHKISDVLLRAIE---------------------------
--------------------------------------------------------------------------------
-----
>Eucalyptus|Eucgr.C01356.1.p_62_203
YEVFLSFRGKDTRKGFTDYLYTSLVGARIHVFRDDEELRVGEEIGPELLRSITQSKISIPIISEDYASSKWCLRELAHIL
KCKKNGGQIVLPIFYKVKPSQLRNPTGRLRAAINTHKKN--LDRIVTQEWEKALEEVSFLKGWE----------------
-----
>Prunus|Prupe.2G059400.1.p_20_195
YDVFLSCRRNGSCRKFKDHLYAALNKRGIFTIGDDDEWERGRE--EAILKAVEESRYVILVLSQNYASSTWCLDALAKAV
ECTKSMGQTILPIFYDVEPYEVLRQKGSFAEAFSKHEQVFKDNMGKVYRWRAALDTVGNLNGWNLQDGYESKAIQTIVEW
IFNEL
>Linum|Lus10010574_26_186
YEVFLSFRGPDVRTSFADCLYSGLVRSRIRTFRDEEELHKGEMIAPSLVQAITESKIYIPIFTKSYASSKWCLMELAKMV
ECWKRDGHIFLPIFYFVDPRDVRHQDGPFKESFQHHDQK--HDPNLVQKWREALQDVGQMKGWHVNEQGQGAVIDELLSK
V----
>Eucalyptus|Eucgr.H03761.1.p_40_211
YEVFLSFKGKDTRRGFTSFLYTSMIDAGIRVYKDDKELRKGEKFGSELLRAISESKISIPIFSKGYASSVWCLKELVQMV
ECQKTRGQKIMPIFYDVVPAEVRHQIGGYREAFLSHVSKKRYDEETIREWKAALTAIGELHGWDLQSREEGEIVKTVTHE
VFNKL
>Linum|Lus10004719_61_228
YEVFLSFRGPDTREQFTDFLYQSLRRYKIHTFRDDDELLKGKEIGPNLLRAIDQSKIYVPIISSGYADSKWCLMELAEIV
RRQEEDRRIILPIFYMVDPSDVRHQTGCYKKAFRKHANK--FDGQTIQNWKDALKKVGDLKGWHIGKDKQGAIADKVSAD
IWSHI
>Euryale|Ef11641_107_267
FDVFLSFRGEDTRKGFTSHLYDDLQGHGIFTFMDSEKLPKGKKID-KLFEYIEKSKIIVIIFSEHYAESKWCLKEVTKSV
EC----EKDIIPVFFGVEPSHVRNQEGTFESAFRKHESNEKQNQEDVRKWREALKHVGSLSGFQLK-GEEANLRREIVKF
VSTKV
>Linum|Lus10005171_13_182
YHVFLSFRGGDTRKNFTDHLYVALMKAGINTFRDDDAIERGSHIESEINTAILESRSSIVVLSNDYASSRYCLDELRLIM
KLRRTVGHIVLPVFYDVDKDVVRNQTGSYGEAFSRHLVDFEADMAMVQEWKTALTDIAAAGDLVLRDGYESRFTQQIVAE
IARKL
>Eucalyptus|Eucgr.J01133.1.p_22_144
YDVFLSFPGSDTLESFPGRLHACLAAVGVSICRPDESQAAGSSSSLLPDAAIWRSKICIPILSEDYVCSDRCLHELVQVM
EGKRSARLMVLPIFNRVEPSHLRYPKGIFEKACHS-------DTEGV----------------------Q----------
-----
>Eucalyptus|Eucgr.J01133.1.p_199_295
----------------------RLMNAGVSVFKDDIDLPIGEEFGPQLLSAITRCTIYITILSPTYASSKWCLYELAKMS
ECSNSRGHMILPLFYHVEPHDVRDLKGRFGDEFRSREQR-----------------------------------------
-----
>Phaseolus|Phvul.002G171400.1.p_19_186
HDVFLSFRGDDTRSGFTGNLHKSLCDRGIHTFIDDEGLRKGEEIRPALFKAIEQSRIAIVVFSENYAESTYCLEELAMIL
ECIVKKGRLLWPVFYGVTPSYVRFQKGSYGKALAKLGERFKNDQEKLQKWKLALQEAADLSGCHFKLGYEHELIGTIVEE
VSKRI
>Linum|Lus10029860_55_221
YEVFLSFRGPEVRTNFADFLYSHLDRSRIRTFLDEEGLHKGEEIAPSLLKAIEESKVYIPILSRNYASSKWCLRELAKMV
ECCKQGGHVLLPIFYMVDPRDVRHDEGCYGGAFREHCKN--HDAGTVGDWRDALGEVGKMKGWHVTEDRQGAIIDQVFSK
VWSEL
>Populus|Potri.012G053200.1_18_179
WDVFLSFRGEDTRDSFTKHLYDSLNKQEIRVFLDASGMIQGDEIAPTLMEAIQDSASSIIILSPRYANSHWCLEELARIC
EL----RRLILPVFYQVDPSNVRRQKGPFEQDFESHSKR--FGDDKVVKWRAAMNKVGGISGFVFDTSGEDHLIRRLVNR
VLQEL
>Populus|Potri.011G060400.1_71_231
Y----TRQGEDTRKSFTDHLYTALVQAGIHTFRDEDEIQKGENINSELQQAIQKSKILIIVFSEDYAWSRCCLDELLMIM
ERTRTASCSVLPVFYNVDPTEVRNQTGSFTAAFVEHEKRFQEEMERVKRWRIALKKVADLGGMVLGDGYEAQFVQSIVER
VSKKL
>Populus|Potri.005G004100.1_64_229
--VFLSFSNEDTGKNFSDHLNSALTIAGFRTFKNDDGVRRGENTGSETRKAIQESKISVIVFSKDYASSTRCLDELVMIM
DARRATGHIVLPIFYHLDPSEVRSQEGRCFEAFSTHEKSFQGEKGRVEEWRAALREAADVAGMVLQDRYESKFIESIVKE
IADKL
>Euryale|Ef34538_48_199
YDVFLSFRGADTRKGFIGHLYYALNERGISTFIDSKKLKKGEQID-KLLEYIDKSNIFVVIFSKHYAQSRWCLKEVARSV
ES----RKEIVPVFFGVEPSDVRNQGGTFKSAFQEHESNKNLDQAEVKQWRQALSIVGNRCGFNLEDGEQKMLK------
-----
>Eucalyptus|Eucgr.H03694.1.p_95_268
YEVFLSFRGEDTRTGFTSFLYTSMIDSGIRVYKDDKELCEGEEFGLELLQAINQSEISIPIFSKGYASSVWCLKELVQMV
KCQKTRGQKIMPIFYDVAPSEVRHQTGGYGEAFLSHEKKNRYDEETMRQWKTALSAVAAIKGWDLHNREEGEITKMVTHK
VFNDL
>Eucalyptus|Eucgr.L01144.1.p_21_158
YDVFLSFRGEDTRAGFVSHLHSALCRSGVRVYIDE-ELPRGERISLSLEHAIESSRIAIIVFSPNFAASAWCLQELTKIL
EMKYSKGQLVRPVFFHVDPSDVRKQTGVIAEIMERHDKVYGGDLERVKKWRDALRD------------------------
-----
>Linum|Lus10040576_73_224
YEVFLNFRGPDTNDNVTDILYRFLTRSKIRTFRDDDELRKGEGIWPNLVKAINQSKISVLIFSPRYAESKWCLRELVEII
EHQKREGHVILPIFYKVDPKVVRHQTGPYQNAFQQYKNN--FDEKTIQNWKNALNEIGSLKGWHIKAKEVI---------
-----
>Eucalyptus|Eucgr.H02180.1.p_14_160
YDVFLSFRGTDVRNNFVDHLYTALDHLGINTYLDSEELGKGEQISTTLMEAIKESKIAIIVFSENYAFSPWCLEEAVKIM
ECKEQRGLGVFPVFYKVEPREVRTERQSYGEAIAEHKIKFGEDSEKVKRWQKALLDAGSLS-------------------
-----
>Arabidopsis|AT2G20142.1_8_170
HDVFISFRSKDTRDNFVSHLCGCLRRKRIKTFLY-DELPADERYE-ESLKAIEVSKISVIVFSENFGDSRWCLDEVVAIL
KCKEKFGQIVIPVLYHVDPLDIENQTGSFGDAFAKRRDK----AEQLQEWKDSFTEAINLPGWSTAYSDEEMLVNGIARE
IENKL
>Eucalyptus|Eucgr.C00020.1.p_28_201
YEVFLSFRGPDTRHGFTDHLYKGLVDAGIDAFKDDDELRHGEDIRPVLMKAIKSSKILIPILSETYGTSSWCLDELVQMM
EGKKNNKQIVLPIFYKVKPAEVRYQKGRFGKAFHERESHLSFNPTTLEKWKSALDEVSTLRGYEAD-GSEVQLVKSIVRE
VLNEL
>Linum|Lus10038533_63_221
YEVFLSFRGPDVRTTFADFLYRFLDNSNIRTFFDDEELRKGEEISESLFKAIEESKVYIPILSPGYASSKWCLQELAHMV
KCWKQGGSILLPIFFMMEPRDVRHQEGSYKKAFRQHNKK--YDIETVKEWKGTLEEVGRMKGWHVTEDGQGAIVREVFS-
-----
>Populus|Potri.005G031600.1_15_202
-DVFLSFRGTDTRNSFTSHLHDALQRNQIDAYIDN-KLDGGEKIEPALLERIEESFISLVIFSENYADSTFCLRELSKIL
ECMETKQQMVLPVFYRLDPSHVQNLTGSYGDALCKHERDCS--SEEVESWRHALKEIANLKGWDSNIKDETKLIQEIVSD
IQKEL
>Eucalyptus|Eucgr.H02081.1.p_71_191
YDVFLSFRGTDVRNNFLGHLYAALDQKGIYTYIDSEELRKGEQITPALIKAIEDSCIAIIIFSEDYASSPWCLQEVDKIM
ECKEQRGLMVFPVFYKVEPKEVRTPRGSYREAMVKHENKF----------------------------------------
-----
>Populus|Potri.011G014900.1_29_185
YQVFLSFRGEDTHKNLTDHLYKALVDAGIHTFRDDDEIQRGENIYFELQKAIQQSKISIIVFSKDYASSRWCLDELVMIM
E--------LLPVFYDVDPSEVRNQTGSFAAAFVEHEKHYKEKMERVKGWGIALKEVADLAGMDLGDGYEAQFVQSIVEK
LF-SW
>Eucalyptus|Eucgr.C02618.1.p_26_198
YEVFLSFRGEDTRTTITDHLHSRLTKAGIKVFRDDEGLRAGEEIHPKLIDTIKRSTISIAVFSKDYASSRSCLMEVVQMW
ECRKLNGQIIIPIFYDVSPNDVKRQAGDFGRSFEKHVQN-GVNADTIQRWKDVFRNIGGLSGFNRENGHESQLVDKVFTR
VWQVL
>Euryale|Ef4007_96_258
FEVFLSFRGSDTRNGFTGHLYEALDDRGISTFIDSKKLEKGKQIH-KLLEYIDKSKIIVVIFSEHYAQSRWCLKEVTRSV
DS----EKEIVPVFFGVEPSDVRNQGGTFESAFQEHESNKMLDQEEVKKWRQALNKIGNISGFNLKEGDEAKLKHAIIER
VSRTV
>Eucalyptus|Eucgr.E02174.1.p_10_177
YHVFLSFRGEDIRNNFLGHLYRALDQKGIYTYVDSKELRKGEQIDLALMKAIEESQIAIIVFSKDYASSWWCLEELVKII
DCKKERDLMVFPLFYKVEPRELRTPRPSNRDAMVKHESKYGKDS-KVKRWEKALSDASYLSGWPLKDGDEAELIQKIVTE
ISTHL
>Solanum|Solyc04g025590.1.1_18_132
YDVFLSFSGEDTRKSFTSHLKLRLCQVGISTFLDDEEVGKGEVISTKLEKAIELSRVSIVVFSKKYASSSWCLKELVKIH
ECTEMLKKLVLPIFYGVDPSQVRNPVGYFNESLTR---------------------------------------------
-----
>Eucalyptus|Eucgr.D00735.1.p_7_177
YEVFLSFRGPDTRKDFVDCLCTSLTDAGICVFMDEEELESGEEIHAQLIQAIRESKISIPVISKEYGSSKSCLMELEEML
KCKHNGSHIIIPIFYYVDPSDVRNCRGSFGRSLQGHKRN--IDGKVIDYWKSALRRIGWLKGHHLGKSRHGKLIKQIVHQ
VLEKL
>Linum|Lus10034697_57_218
YEVFLSFRGPDVRNNFADFLHKYLARSKIRTFLDDEDLRKGEEIDPSLVKVIQESKVYIPVLSPNYASSKWCLNELALMV
KCCMQNCHILLPIFYMVEPRDVRHQQSSYKKAFQKHSRK--YDAGTILEWKKALEYMGNLKGWHVTEDGQGTVIDEVFSK
VW---
>Eucalyptus|Eucgr.F01276.1.p_15_184
YDVFPSFRGEDIRKNFVDHLHDHLLRRGIMAFRDDLDLPRGKCIKPEILGAIEQSRLVLVIFSKNYTSSTWCLEEVAKAV
ECKDINEGSVIPIFYEVDPSDIRKLRANFGTGFTKIEEAYSGDKRDIKKWKDAVSEVVGLAGIELKDGYETKFIQQIIRE
VENKL
>Populus|Potri.013G097900.1_20_175
YDVFLSFRGKDTRNNFTSHLYSNLEQRGI----------IGKTIEPALWQAIEDSRFSIVVFSRDYASSPWCLDELVKIV
QCMKEMGHTVLPVFYDVDPSEVADQKGNYKKAFIEHKEKLSENLDKVKCWSDCLSTVANLSGWDVRNRDESQSIKKIVEY
IQCKL
>Linum|Lus10004911_29_189
YEVFLSFRGPDVRTSFADCLYSGLMRSKIRTFRDEEELHKGDKIASSLVQAITESKIYIPIFTKSYASSKWCLMELAKMV
ECWKRSGHMFLPIFYFVDPRDVRHQDGPFKESFQHHNQK--HDPNLVQKWREALQDVGEMKGWHVNEHGQGSVIDEILSK
V----
>Euryale|Ef22745_176_315
FHVFLSFRGEDTRKGFTSHLYDNLRDRGIFTFMDSEKLAKGEKIE-KLFEYIEKSKIIVVIFSKRYAESRWCLREITRSV
EC----KKEIIPVFFGVKPSDVRNQKGTFETVFREHESNEKQNQEDVRKWREALKNVGSLSGFEL---------------
-----
>Vitis|GSVIVT01036354001_12_180
YDVFLSFRGEDTRKNFTDHLYNTLVAYGIHTFRDDEELLKGEDIKSGLSRAIEGSKIFIIIFSENYAASKWCLNELAMII
EYTTLEDNKVIPVFYHVKPSDVGHQSESFEVAFFNHEKDADQEKELIEKWRITLKKAAKLSGYHVDNQHEAEVIQKIREV
IITRL
>Eucalyptus|Eucgr.L01200.1.p_31_201
YEVFLSFRGPNTRKGFTDHLYNGLLNAGIDAFRDDDELCQGEDIRPELMTAITNSKILIPILSESYGTSSWCLDELVKIM
EGKTNNRQIVLPIFYKVTPAEVKYQKGKFGDEFREREKRLSFDRTILEKWKKSLLEVGTLKGYEAK-GYEAELVNSIVQK
VLSEL
>Linum|Lus10000331_93_258
YEVFLSFRGPDTRHQITDILYRFLCRTKIHTFKDDNELRKGEEIGLNLLTAIDQSKIYVPIISRNYAHSKWCLIELAEII
QRQEQDRRIILPIFYMVDPRDVRHQTGPYQNAFQEHAAK--FDENTLQSWKDALNKVGSLKGWHVESDKQGAIADEVSAD
IWSLL
>Linum|Lus10025497_7_179
YQVFLSFRGLDVRRTFADHLRTCLVRSKIRTFANDEELPKGEAIGPSLVKAITESKILIVVLSENYAFSKWCLRELATVV
DSYKTGGQIILPVFYGIDPKDVRHDSGPYKKAFEQHSLK--HDPETVMKWKEALGEVGRTKGWLVTEHGQGAIIDHILTE
VLSHL
>Linum|Lus10038532_57_220
YEVFLCFRGSDVRTTFADFLYRFLDHSKIQTFFDDVELQKGEKLAPALVTAIEESKIFIPILSPNYASSKWCLQELALMY
KCWKQGGHIILPIFYMMDPRDVPHQEGSYKKTFQRHSKK--LDIETIKEWNEALKGGGEMKGWFVQDDGQGAVVNKVFTE
VWSH-
>Linum|Lus10007790_88_255
YEVFLSFRGPDTRKQFTDFLYHFLCRYKIHTFRDDNELRKGEEIGSNLIRAIDQSKIYVPVISKTYADSKWCLIELAEIV
RRQEQDRRIILPIFYMVDPNEVRHQTGCYKKAFQEHANK--FDEKTIQSWKDALKKVGVLKGWHIGSDEQGARAEEVSTE
VWSHL
>Eucalyptus|Eucgr.L01088.1.p_28_193
YDVFLSFRGPDTRKQFTDCLYHALRGARIDVFIDDKDLCPGEEIDNALNESIKQSKMSIPIISKDYASSRSCLMELAQMV
ECKKEDNQLIVPIFYDVVPADLKHLRGCVEESFRKHEER-GIDHKDIAKWRQALQEIAKMKGYDLLNGYHGELINKVVSD
VEQ--
>Eucalyptus|Eucgr.H02187.1.p_16_177
FDVFLSFRGE-VRRGFLADLHRCLLHRGINAYIDSEDLRPGDQISPALTKAIEESRIAVLVFSEDYASSRWCLDELVKVM
ECKRLKEQLVLPVFYGVEPRDVRGQRESYGKALARHEEKLGKGSETVEKWRQALIEAANLSGWHYDHGDITKFIESIVKK
IST--
>Eucalyptus|Eucgr.C02112.1.p_6_175
YEVFLSFRGPDTRMAFTDRLYARLTDAGVRTYRDDEDLRVGEEIGPNLLGTIEQSKISIPIFSKNYASSKWCLKELAQMV
ECWKRKGQVIMPIFYYVEPSEVRYQTGGYGEALLVHENKKRVDDESFRKWRAALSEVGGLKGWDIENRHEGQLIKEVVTK
VLSEL
>Eucalyptus|Eucgr.H01894.1.p_56_195
FDVFLSFRGEDVRHGFVDDLHKCLLHRGINAYIDSEDLRPGDQISPALTKAIEESRIAVLVFSKNYASSRWCLDELVKVM
ECKRLKGQLVLPVFYGVEPREVRGQRESFGKALARHEEKLGKDSERKKLLSQILWK-GDLA-------------------
-----
>Cinnamomum|Cm1566_17_180
WDVFLSFRGEDTRRTITSSLYKSLDNQGVRVFLDDAGLGKGDDIAPGLLEAIEDSAASIILISPNYASSHWCLEEMARLC
EL----GRLILPVFYEVDPSHVRRQRGPFEEDFKKHLLR--FEEEKVEKWRKAMEKVGGKSGWVFDNSSDEQLVESLVKE
VLREL
>Linum|Lus10007722_70_211
YEVFLNFRGPDTRREITDVLYHFLVRSKVRTFRDDEDLRKGEGIWPSLVTAIGESKIYVAVFSQTYAHSKWCLKELAEMV
KCHNQDGHIILPIFYKVDPGDVRKQTGPYEEAFKQHQKT--FDDETIQNWKNALKQVGELKGW-----------------
-----
>Linum|Lus10004747_60_220
YEVFLSFRGPDTRSNITNILYRFLARSKVHTFRDDDELRKGEGIWPNLVRAIGQSKISIPILSPRYAESKWCLKELVEIT
EHRKREGHIVLPIFYKVDPRDVRHQSGPYQIAFQRHKNK--FDEETIQSWKAALNEIGSLKGWHIKTEEEVDVADLVSGV
-----
>Eucalyptus|Eucgr.C02108.1.p_5_190
YEVFLSFRGPDTRTGFTDHLYIRLTDAGVRTYRDDEDLRVGEEIGPDLLGAIEQLKISIPIFSKSYASSKWCLKELAQMV
ECRKRKGQVIMPIFYHVEPSEVRYQTGRYSEALLVHENKKREDDESIRKWRAALNEVGRLKGWDIENRHEGQLVKEVVTK
VLSEL
>Eucalyptus|Eucgr.L01911.1.p_19_181
YDVFLSFRGADTRHGVTDRLYRELVLSGVRAFRDEEGLERGEEVSSGLKEGIDDSAAAVAVISENYAESRWCLEELAYIV
ER----RKLLLPVFYNVDPSDVRKQAGPFERGFRKQEGR--HGEEKVRPWRTAMEKAGGISGWDSRGRDEAELIQSLVKR
ILTKL
>Eucalyptus|Eucgr.C02624.1.p_36_170
HEVFLSFRGADTRKGFTDHLHCKLVDAGIKVFKDDENLHTGEEIKPALKEAIRQSRISIAILSKDYASSKSCLMEVVQMW
ECRISNGQTIIPIFYDISPSDVKHQAGHFETSFRQHEKD-GVSSNTIIKWKEVLRQ------------------------
-----
>Linum|Lus10027184_37_189
YEVFLSFRGPDSRHKFTDVLSRFLIRSKIRTYVDEDRLVKGEEIWPNLVRAIHQSKISIPIFSEDYAGSKWCLNELVEMI
EHQKREGHIIIPVFYNVKPNDVRHQTGPYEEPFRQHEKK--HDKKTIQSWKDALEQVGYLKGWPIKEEMEGST-------
-----
>Linum|Lus10017143_37_197
YEVFLSFRGPDVRKSFADFLYNYLLRSKIRTFRDEEELRKGEVIAPSLIQAITESKIYIPILSKSYASSKWCLQELAKMV
ECCRKGEHIILPIFYFMDPRDVRRQAGPYKDAFEQHSKK--HDAVIIQEWRAALQEVGQMKGWHVTEDGQGAVIDELFSK
V----
>Eucalyptus|Eucgr.J01324.1.p_93_257
HEVFLSFRGSDTHRDITDYLYHSLVDAGIRAYRDDEELRVGKDIGPELLQAIKQSKISIPIFSKQYAASKWCLMELVQMV
ECKEKWGQEIMPIFYDVEPSEVRKQTRTYGEAIQSHVNKQLYTNETIQNWKAALNKVGKLKGWELKERGKGEFTKEIVQK
LLIEL
>Amborella|ERN02704_19_148
FDVFLSFRGTDTREKFTSHLHRSLVKEGICVFLDDEKLEKGERIGPSLDKAIEGSQMFIPVFSADYASSRWCLRELVQIF
QT----KRVILPVFYRVDREDVREQKGTFAISFLKHEKR--YSRDILAAWRKALRD------------------------
-----
>Eucalyptus|Eucgr.F01325.1.p_15_184
YDVFLSFRGEDIRKNFVDHLHDHLWRRGIMAFRDDHHLQRGKCIKPEILRAIEQSRYVLVIFSENYASSTWCLEEVAKVV
ECKDINEGSVIPIFYKFDPSDIRKLRGNFGRGLAQTEETYTGNRGDMKRWKDALSKVAGLAGRELKDGYETQFIRQIIGE
IKDKL
>Eucalyptus|Eucgr.H03785.1.p_61_230
YEVFLSFRGPDTRVGFTDFLYTSMIDMGIRAYKDDEDLRKGEEFGPTLLQAIEQSRISIPILSKGYASSVWCLKELVKMV
ECRKTKGQKIMPIFYDVAPAEVRYQTRSYKEAFDSHKNKNRHDEGTMCEWKAALKEVSSLDGWNLLDRREGEFARKFTQE
VFNEL
>Euryale|Ef8829_46_209
YDVFLSFSGADTRKGFTGHLYYALKDKGINAFIDSENLEKGEKIE-ELLQCIERSRIFVPIFSESYAQSKWCLREIAKIV
DC----KRLIIPIFFKVEPTDVRNQSGHFAPAFTGYHKDENIGEAEVSKWSAALKEAGNVSGYTLADGDESRLVRLIVER
ISTET
>Arabidopsis|AT5G41740.2_16_178
HHVFSRFHGPDVRKGFLSHLHSLFASKGITTFND-QNIERGQTIGPELIQGIKEARVSIVVLSKNYASSSWCLDELVEIL
KCKEALGQIVMT-------------SGVFGKAFEKTCQG--KNEEVKIRWRNALAHVATIAGEHSLNDNEAKMIQKIATD
VSDKL
>Nymphaea|GWHPAAYW011515_25_187
FDVFLSFRGKDTRKGFTDHLHEGLKLRGISSFIDSENLEKGEKIG-ELLGYIEKSKICIPIFSNGYADSRWCLRELAKIV
EC----NKKVIPVFLDVDPSDVKKQSGPFASAFEKHESEGQLKPEEVRKWRDALTEVGNISGFTLEDGHEAKLKLAIIEK
VLSKL
>Linum|Lus10004727_66_231
YEVFLSFRGPDTRHQITDILYRFLSHTKIHTFKDDNELRKGEEIGSNLIKAIDQSKIYVPIISKGYAHSKWCLIELAEIV
CRQEQDRRIILPIFYMVNPNDVRHQTGPYQNAFQEHVKK--FDQKTTHGWKDALNKVGTLKGWHVKSDELGATLDEVSAN
IWSHL
>Euryale|Ef8432_298_461
FHVFLSFRGEDTRKHFTRHLYDDLEKHGISTFMDSEKLQKGEQID-KLLDYIKRSKICVPIFSIRYAESKWCLKEITQSL
EC----GMKIIPVFYDVEPSEVREQSGNFQYAFELHESNMKLKQEEVVKWREALKKVGGLSGFNLKDGDEAELRRKIVKE
VSTKV
>Arabidopsis|AT5G17880.1_18_185
-QVFINFRGVELRKNFVSHLEKGLKRKGINAFIDTD-EEMGQELS-VLLERIEGSRIALAIFSPRYTESKWCLKELAKMK
ERTEQKELVVIPIFYKVQPVTVKELKGDFGDKFRELVKS--TDKKTKKEWKEALQYVPFLTGIVLDESDEDEVINIIIRK
VKEIL
>Eucalyptus|Eucgr.G01573.1.p_70_236
--VFLNFRGADTREGFTDLLHKDLQNAGIEVFRDDKKLLAGEEIDWGLKNAIKRSRISIAIFSKDYASSKSCLMELVQMW
ECRKSDGQTIIPIFYDVSPDAVKHQTGDFATSFKKHEDD-KVDPKTIQNWKKVLQLVGGLSGYERDNRHVTDLLDKVKTR
VRQEL
>Populus|Potri.014G063200.1_74_197
-----DFRDKDTRNNFTSHLYSNLKQRGVDVYMDDRELERGKTIEPALWKAIEESRFSVIIFSRDYASSPWCLDELVKIA
QCMKEMGHTVLPVFYDVDPSET------YEKAFFEHEQNFKENLEKVQIWKDCLS-------------------------
-----
>Linum|Lus10042020_21_193
YDVFLSFRGDDLRGKFVDHLYTKLQSLKVNTFMDDKNLKKGELIK-NITKAIEGSKIYVVLFSSGYADSDWCLNELAKIS
NLVKKKGHLAIPVFFHVSPDDVADQSGVFEEAFKRHGSV--FSSRKVNGWKKALATLATTTGWPFDGQSEVKLVEDISMD
VVRRL
>Linum|Lus10039850_25_148
YDVFLSFRGADTRTGFTGHLYSALLRDGIHTFLDDKEMETGGEVGPECLRGIEESRFSFVVLSQHYASSIWCLEELVHIL
KCRREKGHGVWPVFYGVDPSDVEECKGSFADAFAKHEADFKSE-------------------------------------
-----
>Linum|Lus10026845_67_242
HHVFLNFRGLEIRHTFSDHLYYALVRRGVKAFRDDHDLPRGENITEAIPRAIEESRMSIVVLSRGYASSEWCLDELVKIM
EAAKDKHHQTFPVFYKVSPDEVSDQSGCYKEDFDLHKRK--FSYERVDNWRHALTSIADVSGWEIAPRSEAEMVETIANS
IVLKV
>Linum|Lus10007812_64_242
YEVFLSFRGPDTRHYVTDILYRFLLNLKIRTFRDDDELRKGEGIGTNLLRAISQSKIHVPILSQGYAHSKWCLNELVEII
EQRKQGGHIILPILYLMDPRDVRHQTGPYQSAFKQHKNK--VDENTIQSWKDALNEVGTLKGWHLQNEEVGALVDEVSSV
IWSHL
>Eucalyptus|Eucgr.L02207.1.p_11_129
YDVFLSFRGTDLQNNFIGHLYNALDQNGVFTFIDSEELRKGDQISQALMKAIEESCIAIIVFSDDYASSRWCLEELAKIM
ECKEQKDLIVLLVFYKVDPREVRGGRESYGRALAKHEFK-----------------------------------------
-----
>Eucalyptus|Eucgr.F01321.1.p_9_147
YDVFLSFRGEDTRKNFVDHLNYHLQRKGIVAFKDDRNLLRGKHIKPEILGAIEKSKYVLLIFSENYPSSTWCLEEVAKAV
ECKDVNEGSVIPIFYKVNPSDIRKLRGNFGRGFAETEEAYSSNKRDIKRWKDAVSD------------------------
-----
>Eucalyptus|Eucgr.J01303.1.p_9_176
YEVFLSFRGSDTRNDIADYLYHSLTNVGIRAFRDDEQLHVGKEIGPELLQAIKQSKISIPIFSERYAESEWCLMELVQMV
ECKEKWGQEIMQIFYDVKPSEVRDQIASYGKAIRSHITKQLYTDETIQNWKAALNKVGSLKGWKLKQRGKGEFTKEVVQM
LLIKL
>Daucus|DCAR_029849_15_191
YDVFLSFRGEDTRKTFTDHLYTAIVNEGLIVFRDNEEIERGETIKSELEEGIQESRSWVVVFSEKYAFSSWCLDELVMIL
QCKNNSNRLLLPIFYHGHPSDIRKQSGFVSQAFYMHEQKFKSEMDKIKGWRTALAEVANLAGMTFPNGQEAEFIKDIVKC
ISDK-
>Populus|Potri.005G004000.1_27_192
-DVFLSFNHQEIGKNFADHLYKDLNYAGIRTFRDDGGIYTGQ--KSDVKRAIQESRISVVVFSKDYASSTKCLDQLGLIM
DARRTTGLVVLPVFYNADPSEVWEQKGLFEEAFAKHEKSFHKEMARVESWRAALKEAADLKGKERKQRYESKFIESIVKE
IADKL
>Linum|Lus10030345_8_193
FDVFLSFRGDTRDDGFTSHLYAALLRHNVAAYMDAVSLERGEQVSPSLLAAITRSKVCVVVLSQNYADSAWCLDEITEII
ESEKKRRMAVVPVFYRVEPADVTDQLGSYAEAFEKHETV--YEKEKVERWRYALKEIGNLSGWDSLVRPESKLVDEVVND
VLYKL
>Linum|Lus10042714_35_178
YEVFLSFRGPDVRKSFADFLYNYLVRSKIRTFRDEEELRKGDTIAPSLIQAIMESKIYIPILSKSYASSKWCLQELAKMV
ECCRKGGHIILPIFYFMDPRDVRHQAGPYEDAFEQHSKK--HDPVTVQEWRTGLQEVGQMKGWHV---------------
-----
>Phaseolus|Phvul.010G026300.2.p_15_132
HDVFLNFRGDDTRETIVSHLYAALSNAGINTFIDD-NILKGTVLGAELVRTIQGSQISIIVFSENYASSNWCLNELVEIM
ESRIAYGQKAVPLFYHVDPSHVRNQEGGFGQQLEALAQN-----------------------------------------
-----
>Prunus|Prupe.8G119800.1.p_22_190
YDVFLCYRDADTHNNFTDNLYRNLLQRGIKTFLADELIRREEELMPTLFKAIGESRISIIVFSENFASSVWCLDELVEIL
QCRAAKQKIVWPVYYKVDLIDVRNQQGSFGEAFANHENKFRDNMEKVLRWRAALREATNLPGWYFLDGHNSKFVHNIVEE
ISAQV
>Phaseolus|Phvul.008G195100.1.p_15_172
YDVFISFRGEDTRNNFIGHLRRELDGKGIKSFNDDKNMRTGESLPPDLSKAIEESKIFIVVFSENYASSTRCLDELVKII
ERSKEKKQLVYPVFYHVDPSDIRHERNSFGKHMKAHE------SQRIQDWRSALSQAVDFPGKHIATDDESYRIEEIVGK
V----
>Pinus|PITA_000083531-RA_30_184
FDIFVNHYADET-GDFADELSKRLVGRGLSVFLDGID----KEVTPRMEAAISLASLQIAIFSENYVSCKWCMDTLVQMT
KS----EAPILPVFYQVEPSHLRYTKGPYAQWLPAHEGS--YPLQTMQAWRKALEHVSYRKGFELKKGGEEELLCKIMKS
-----
>Pinus|PITA_000083531-RA_194_326
YHVFICHRGPDTKEELAKPLYLRLQGKGLRVFLDETELVAAHRIEPQIEAAIQFASVNIVIFSRKFPESSWCLDELTLMQ
TC----GAKILPVFYKVKPADLDDLDGLYDETLRSHRNKGRHNRETIKRWRGALAN------------------------
-----
>Euryale|Ef12337_61_223
YDVFLSFRGADTRKGFTSHLYHALKDRGIVTFMDSETFEKGQKIE-ELFGYIERSKIFVIIFSNGYADSRWCLKEIDKIV
KC----KRLIIPVFFDVDPQIVRHQTGSFGRAFSRYHKHGKVDKEEMSRWRVALREAGIILGYNLSDGNEAKLIQLIVKR
ILIEV
>Eucalyptus|Eucgr.A00735.1.p_19_185
YEVFLSFRGTDTRAGITNFLYTSLVNAGIRTYRDDKDLPCGHEVGPELLKAIRQLKISIPIFSKGYASSRWCLEELAHIV
KCKKTRGQIIMPIFYDVMPLEVRLRTGVYVEALSLHETKKRYSDETIREWKGALEEAGNIRGYDLQSRGEGEFAKQVVQD
VLVA-
>Euryale|Ef19310_650_780
FEVFLSFRGEDTRKGFTGHLYEGLKQCGISTFKDDVNLDKGKEID-QLLEYIEKSKIFVPIFSKNYADSKWCLKEVTKSV
EC----GKEIVPVFFGVEPSDVRKQRGSFKAVFQKHESDKAQNQEEVKKWKEALKI------------------------
-----
>Phaseolus|Phvul.010G064800.1.p_41_184
YDVFVNFRGEDIRHSFLGYLTEAFHQHKIYAFVDD-KLGKGDEIWPSLVGAIKGSLISLTIFSENYASSRWCLEELVQIL
EFREKYGQIVLPVFYHVYPKDVRHQKRSYEKALAEHEKKY--NFTTVQNWRHALKKAANLSGIKSF--------------
-----
>Euryale|Ef35032_76_240
FQVFLSFRGEDTRKGFTRHLYDELQLRGISTFIDSENLEKGEEIN-KLFEYIEKSKICVPIFSKRYAESKWCLKEVTKSV
EC----GKEIVPVFFGVEPSDVRNQSGLFKSAFKKHESNKKQNQDDVMKWREALKKVGSLSGFNLKSWDEAKLKRAIIKK
LLSRV
>Populus|Potri.015G043600.1_20_180
WDVFLSFRGEDTRHGFTKNLYDSLSKQDIRVFLDDSGMTQGDEIAPTLMEAIEDSALSIIILSPRYANSHWCLEELARIC
EL----RRLILPVFYQVDPSHVRRQKGPLEQDFMNHMER--FGEEKVGKWREAMYKVGGISGFVFDTRSEDQLIRRLGNR
VMTEL
>Arabidopsis|AT2G32140.1_22_193
-QVFISFRGKELRKGFISFLVPALKKKNINVFIDEH-EVRGKDLI-SLFRRIGESKIALVIFSEGYTESKWCLDELVQIK
KCVDQKKIIAIPIFYKLDPAVVKGLKGKFGDKFRDLIERYHHEPERYQKWTEALTSVSRTFALCLPESDEKDFIRSIIKE
VKKAL
>Eucalyptus|Eucgr.G01255.1.p_15_148
HDAFISYKQADT-RNFVSHLHNALERNKIRVFVD-HSLERGLEIAPTINEAIEQSRSAIVVISQTFASSPWCLDELDKIL
ECKEKKGQLVFLIFMDVDPKEMREQSGPFKRIGQN-EKGIQENADKVQRWRKALRK------------------------
-----
>Euryale|Ef1681_72_233
FDVFLSFRGEDTRKGFTGHLYEGLQLRGVSTFKDDVNLDKGKEID-RLLEYIEKSKIFVVILSECFAESRWCLKEVTKSM
EC----GKEIVPVFFGVEPSDVRNQSGPFKSAFKKHESNKKENQEEVRKWREALKIVGNLAGYTLKEGDETELKLAIIQK
VLDKV
>Eucalyptus|Eucgr.H01806.1.p_18_151
FDVFINFRGEDVRSGFVADLHRCLSRGGINAYIDSEDLRRGDEISPALMKAIEESRIAVLVFSEDYASSRWCLDELVKVM
ECRRLKGQRVLPVFYKVEPGEIRGLRRRYGDTLARHEENLGQDPERVDKWRQAL--------------------------
-----
>Linum|Lus10038482_92_257
YEVFLSFRGPDVRRTFADCIYRFLHHYRIRIFFDDVDLPKGEDTASSLIKAIEESKIYIPIFSPDYAASKWCLMELAHVV
KCYEKRGHLILPIFYFVEPREVRGQEGSFGEAFRQLAKG--YDAEIVKKWKEALRKAGEGKGWPVTEDGQGAIITDVFYT
VRSHL
>Eucalyptus|Eucgr.L03738.1.p_56_181
HEVFLSFRGTDTRKGFTGFLHRGLENAGIEVFKDDKNLRGGEEIKQGLKDAIKRSRISIVIFSKDYASSKSCLMEMVKMW
ECRKSHGQIIIPIFYDVSPDEVKHQTGDFAASFERHQVN-KVNPKTI---------------------------------
-----
>Arabidopsis|AT2G03030.1_8_180
-QVFLNYRGEQLRRSFVSHLIDAFERNEINFFVDKY-EQRGKDLK-NLFLRIQESKIALAIFSTRYTESSWCLDELVKIK
KLADKKKLHVIPIFYKVKVEDVRKQTGEFGDNFWTLAKV--SSGDQIKKWKEALECIPNKMGLSLGDSSEADFIKEVVKA
VQCVV
>Linum|Lus10012311_59_237
YEVFLSFRGPDTRNNVTDILYRFLVRSKIRTFRDDDELRKGEGIWPNLVKAIGQSKISVLIFSPRYAESKWCLKELAEIV
EHRKREGHVILPIFYKVDPRDIRHHTGPYESAFQQYKNN--FDEETIQSWKVALNEVGSLKGWHIKVEEVADVADVVSGV
VWSHL
>Linum|Lus10018616_25_148
YDVFLSFRGADTRTGFTGHLYSALLRDGIHTFLDNKEMETGGEVGPECLRGIEESRFSFVVLSQHYASSTWCLEELVHIL
KCRREEGHGVWPVFYGVDPSDVEECRGSFADAFAKHEVDFKSE-------------------------------------
-----
>Eucalyptus|Eucgr.G01276.1.p_16_174
--------QADT-RNFVSHLYDALERNKIRAFVD-HTLERGLEIAPVINEAIEQSRSSIVVISQNYASSPWCLDELDKIL
ECKGKKGQLVFLIFMDVDPREMREQSGPFTWIGQS-EKGYQENVDNIQRWRDALRKAGNLTGWSLENRLEAEFIQSVVEK
ISRRL
>Populus|Potri.019G068300.1_29_164
-----------------------------------NNLRRGDEICSSLLKAIEESKLSVIVFSENYASSKWCLDELVKIL
ECKEMNGQTVIPVFYHVNPSHVRNQTETVGDSIGELEL-VTEKMEKVKRWRAALKEVATLTGWDSRNRSESELIEAIAGD
ILNKL
>Eucalyptus|Eucgr.F03913.1.p_27_186
FDVFLNFRGPDTRLNFTDHLYHSLDRAGIRVFLDDEEIRKGEKIGGELLHAIENSRIFVPIFSRDYASSAWCLRELAHMV
ECSRRSDKVILPIFFDVDPYDVKLRTGLYADALKRHEDR--FSYDDLQRWKKALIEVASIKGWDCKDIGQGALIKLVTDE
V----
>Euryale|Ef21689_276_406
FEVFLSFRGEDTRKGFTGHLYEGLKQCGISTFKDDVNLDKGKEID-QLFEYIEKSKIFVPIFSQNYADSKWCLKEVTKSV
EC----GKEIVPVFFGVEPSDVRKQRGSFKAVFQKHESDKVQNQEEVKKWKEALKI------------------------
-----
>Eucalyptus|Eucgr.C00409.1.p_24_179
YDVFLSFCGMDTRKTFVDHLYNALVDAGIYVFRDDDELCESEKISTNLLQAIKNSKISIPIFSRNYASSKWCLQELVQMI
DCMKSAGQVVLPIFYRVEPADVQYQKGN------------------VAKWKQALQEVAFLKGWESERGREGELVRIIIRK
VLSKL
>Eucalyptus|Eucgr.H03723.1.p_9_178
YEVFLSFRGKDTRIGFTSFLHTRMMDAGIRVYKDDKEIPKGKKFGPELLQAINQSKISIPIFSKGYAFSVWCLNELVQMV
ECQKTRGQMIMPIFYDVAPSEVRHQTGGYGKAFLSHERKKRYDEETMRQWKAALNAVGAIHGWDLHNRGEGEITNTVTQK
VFNEL
>Eucalyptus|Eucgr.E01863.1.p_39_205
YEVFLSFRGPDTRTDIADYLYVSMIDAGIRAFRDDEELRTGEEISGQLLQAIQHSKISIPIFSRGYADSPWCLRELVKMV
ESKNTGGQKIMPIFYDVAPSEVKYQKDHYSNAIVSH--RKRFNDETINNWKAALKEVGELMGWDLHGRGKGEFLKEVVNK
VLTEL
>Euryale|Ef38600_73_235
YHVFLSFRGTDTRKTFTDLLYEALREKGITTFIDSDSLEKGQKIE-ELFGYIERSKIFVPIFSSGYADSKWCLQEIAKIV
EC----KRLILPVFLDVEPTDVRHQTGPFHLAFRKHRKNKKL--EEVDKWSGALAEAGKLSGYTLATGYEGKLIQVIVKR
ILREV
>Euryale|Ef24288_118_280
FHVFLSFRGVDTRKHFTRHLYDDLEKHGISIFIDSKKLQKGGQID-KLLEYIKRSKICIPIFSKGYAESKWCLKEITESF
KC----GMNIIPVFYDVEPSDVRKQSGSFQYAFHLHESNTELKQEDVAKWREALNKVGGRSGFNLKDRDDAKLRREIVDL
VSTKE
>Arabidopsis|AT4G36150.1_19_177
HQVFLNFRGKQLRNGFVSHLEKALRRDGINVFIDRN-ETKGRDLS-NLFSRIQESRIALAIFSSMYTESYWCLDELVKIK
DCVDLGTLVVIPIFYMVDTDDVKNLKGAFGYTFWKLAKT--CNGEKLDKWKQALKDVPKKLGFTLSESDEGESINQIVGE
VI---
>Eucalyptus|Eucgr.F03896.1.p_27_191
FDVFLNFRGPDTRLNFTDHLYHSLDGAGIRVFLDDAEIRKGAKIGGELLRAINNSRIYVPIFSRDYASSAWCLRELVHMV
ECLRRSDKAILPIFFNVDPYDVKLGTGLYSDALKKHEDR--FSYDELRRWKEALTEVASIKGWHCKDIGQGELIKLVTNE
VSRKL
>Eucalyptus|Eucgr.L01909.1.p_19_181
YDVFLSFRGADTRHGVTDSLYRELALNGVRAFRDEEGLEGGEEISSGLLEGIDDSAAAVAVISENYAESRWCLEELAYIV
ER----RKLLLPVFYNVDPSHVRRQAGPFERGFQKHEGR--YGAEVVRPWRTAMEKAGGISGWDSRSRDEAELIQSLVKR
ILTKL
>Eucalyptus|Eucgr.F03914.1.p_26_190
FEVFLNFRGLDTRLNFTDHLYHSLDGVGIRVFLDDAEIQKGEKIGGELLRAINNSRIYVPIFSRDYASSALCLRELAHMV
ECSRGSNKVILPIFFDVDPYDVKLRTGLYIDALKRHKER--FGTNEVQQWEEALTEVASIKGWHCKGRGQGELIKLVTDE
VSRKL
>Arabidopsis|AT2G03300.1_8_179
-QVFLNYRGEQLRRSFVSHLIDAFERNEINFFVDKY-EQRGKDLK-NLFLRIQESKIALAIFSTRYTESSWCMDELVKIK
KLADKRKLHVIPIFYKVKVEDVRKQTGEFGDNFWTLAKV--SSGDQIKKWKEALECIPNKMGLSLGDSDEADFIKEVVKA
VQCVV
>Arabidopsis|AT4G12010.1_11_185
FDVFLSFRGFDTRNNFTGHLQKALRLRGIDSFID-DRLRRGDNLT-ALFDRIEKSKIAIIVFSTNYANSAWCLRELVKIL
ECRNSNQQLVVPIFYKVDKSDVEKQRNSFAVPFKLPELTFGVTPEEISSWKAALASASNILGYVVKETSEAKLVDEIAVD
TFKKL
>Euryale|Ef6784_67_207
FQVFLSFRGADTRKGFTGHLYYALNERGISTFMDCENLEKGERID-KLLEYIDKSKIIIVIFSLHYAQSKWCLKELARSV
ES----GKEIVPVFFGVEPSDVRNQGGTFKSAFRKHESNKKLDQAEVKKWRQALNEVGYRSGFNLK--------------
-----
>Linum|Lus10007811_167_331
YEVFLSFRGPDTRKQFTDILYRFLVHSKIHTFRDDDELRKGEGIWPNLAKAIDQSKIYVPIISKTYAHSKWCLKELAEIV
KRQKEDRCLILPIFYMVDPRDIRHQTGPYEDAFQQYADH--FDEKTIQSWKDALSDVGSLKGWHVKSDEVGAIVDQVYAD
VWSYL
>Eucalyptus|Eucgr.I02558.1.p_21_188
YDVFVSFRGGDIRKNFAAHLFRALKQAGIYYFGDNEKEETGILIEGKLLDAIRHSRVSLVVFTANYADSRWCLNELVEIL
ECNRRQGHVVLPIFYDVEPRDVRKQSGQFGDGFERCLAT-HTDDLLVQKWRDSLKEAGNLSGWHLNNGDQAYFIEQIVGR
L----
>Prunus|Prupe.7G065300.1.p_22_194
YEVFLSFRGFDTRKGFTDNLYKALIHYGIHTFMDAEQLESGEPVSTELFKATEESEISVIILSTNYATSTWCLNELVTMV
ELAENESRLILPVFCGVTPSEARKQIGHFEEGFAQHKKDFEGEPGKLARWKKSLTEIANLSGYDIRNRNETMVIEKIVER
IFGVL
>Linum|Lus10018658_77_218
YEVFLNFRGPDTRREITDVLYHFLVRSKVRTFRDDEDLRKGEGIWPSLVTAIGESKIYVAVFCQTYAHSKWCLKELAEMV
KCHNQDGHIILPIFYKVDPGDVRKQTGPYEEALKQHQKT--FDDETVQNWKNALKQVGELKGW-----------------
-----
>Euryale|Ef6449_166_329
FHVFLSFRGKDTRNSFTGHLYDDLENHGISTFIDNENLQKGEQID-KLLEYIKRSKICVPIFSKDYAESKWCLKEITESL
KC----GMDIIPVFYDVEPSDVRKQSGPFQYGFELHESNPKLKQEEVAKWREALKEVGGRSGFNLKDGDEAKLRREIVKV
VSTKV
>Eucalyptus|Eucgr.E01804.1.p_8_177
YEVFLSFRGPDTRTDISDHLYVSMIGAGIGAFRDDEEFRPGEEISGQLLQAIEQAKISIPIFSKGYADSAWCLKELVKMV
ESKKTRGQKIMPIFYDVTPFEVKYQKDHYSSAIVSH--RKRFNDETIDNWKAALKEVRELMGWDLHGRGKGEFIKEVVKN
VLTEL
>Eucalyptus|Eucgr.E03553.1.p_9_148
YEVFLSFRGPDTRHGFTDHLYNGLLDVGINAFRDDDELCQGKDIKPELMAAIMNSKILIPIFSKNYGTSSCCLDELIQIM
ECKNNNGQIVLPIFYKVKPAEVRYQTGRFGQAFHERQNRLSFDPTTLEKWKKALDE------------------------
-----
>Nymphaea|GWHPAAYW011474_216_379
FDVFLSFRGEDTRKGFTGHLHDGLQERGITTFIDCEKLEKGEEIN-KLLEYIERSKIFVPIFSQHFAESKWCLKEVTKSV
EC----GKKIIPVFFGIEPSDVRNQSGPFKSAFKDHEINKKQDEEEVRKWREALKKVGNLSGFTLKDGDEAKLKRAVIER
VSTRL
>Eucalyptus|Eucgr.E02306.1.p_1_161
--------GEDVRNNFLGHLYKALDQKGIYTYVDSEELRKGEQIVPALMKAIEESHIAIIVFSKDYASSSWCLEEVARIM
DCKEDRNLMVFPLFYKVEPKEVRTPREKYKEAMLKHESKFGTDSKEVKRWKKALFDAGSLFGWHLKDGDESKLIQRIAKE
ISAHL
>Prunus|Prupe.8G037000.1.p_17_173
YDVFLSFSGVDTRNIFTSHLHAALLRKKIVTYIDY-KLERGNEIGPALLEAIEKSKLTVIIFSKNYASST-CLNELLHIL
GCMEKYGQIVMPIFYGIDPSDVRKQQRSYADTFAQLEERFKR--------RDALTKAANL---------ENLLVDKVVKD
ILTEL
>Populus|Potri.005G004400.1_83_247
-DVFLSFSHHDIGKNFGDHLYKDLNSAGIRTLRDDGGIYAGQ--KSDIKKALQESRISVVVFSKGYASSTKCLDQLVHIM
DARNKTRLLVLPVFYNVDPSEVSEQKGLFEEAFAKHEKSFHKEMARVESWRAALKEAADLAGMVLQQRYESKFIESIVKE
IADKL
>Euryale|Ef34239_43_207
YDVFLSFRGPDTRNGFTSHLYHELKDKGIRTFMDSEELEKGQEVD-KLFGYIERSKILLPIFSKGYADSKWCLREIAKIV
EC----KRLVIPVFFDVEPRDVGHQTGPFTEAFRDYVEKDDVNKEEVSKWRDAMTTLGKVSGYTLADGNEAKLIQLIVKR
VLMEV
>Prunus|Prupe.8G118000.1.p_21_182
YDVFLGYRGADAHNNFTYNLHSKLLQQGIKTYL----YRRGEEVPPMLLKVIEESRVSIIIFTENFASSEWCLIELVKIL
QCRESKKQIVWPIYYKVDPLDVRDQQGSFGEAIANHFCTFKDNIEKVLRWRAALTEATKLSGWYFLHGHESNFIHKIVEE
VSTQ-
>Linum|Lus10001040_26_186
YEVFLSFRGPDVRKSFADCLYSYLVRSKIRTFRDEEELRKGESIGPSLVQAITESKIYIPIFTKSYAASKWCLQELAEMV
QCWKQGGHIILPIFYFMDPRDVRHQAGLYEVAFEQHSKK--HDPITVQEWRTALQEVGQMKGWHVTEDGQGAVIDEVFSK
V----
>Euryale|Ef36978_24_183
YDVFLSFRGEDTRHNFAGLLRDMLNLQCIDAFFDEEDLNKGERIE-TILEAITRSRIFVPIFSKRYAESKWCLREVAKMA
EC-HRQETKIFPVFFDVDPKDVRYQSGPFEDAFQKHQTTR-DNLSEVDEWKDALTYVGGISGFPLK-GNQRELMNSITAE
I----
>Euryale|Ef8864_62_225
YDVFLSFRGPDTRNGFTSHLYHELKDKGIRTFMDSEELEKGQEVD-KLFEYIERSKIFLPIFSKGYADSKWCLREIAKIV
EC----KRLVIPVFFDVEPRDVGHQTGPFTEAFRDYVEKDDVNKEEVSKWRDAMTTLGKVSGYTLADGNEAKLIQLIVKR
VLMEV
>Linum|Lus10023487_79_249
YEVFLSFRGPDVRTNFADVLFKFLDRYKIRTFLDDEELRKGEGIAPSLFEAIKESEVYIPILSPDYASSKWCLQELALMV
KCCKQDARHILPIFYMMNPGDVRHQEGSYKKAFRLHSRK--YDSKTVEEWKAALKEVGEMKGWHVTEDRQGAIMEQVSSK
VWSHL
>Prunus|Prupe.8G005100.1.p_19_187
YDVFLSFRGEDTRYNFTAYLHERLLEQGIKIFLDEKDLEMGRPVA-ELFAAIEQSRLAIVVMSPKYASSKWCMNELLKIL
ECMEKRG-AVLPIFHSVEPSDVGKQSGNFWEAFTELEQRCKDEKEMVERWRAALRIVAKIKGWTSKDRYEPHLIKEIVEK
VRIEV
>Eucalyptus|Eucgr.H03735.1.p_3_167
------MRGLDTRSGFTDYLYTSLTNVGIRTFKDDKDLHIGEEFAPELLEAINHSRISIPIFSKDYASSIWCLKELVQMV
KHQTNEGQKIMPIFYDVTPSEVRHQIGSFKKALVSHKTKGRYDEKTIAEWKNALTTVADVNGWDLQSRQEGQLAKTITQK
VFNEL
>Eucalyptus|Eucgr.H03679.1.p_8_179
YEVFLSFRGEDTRTGFTSFLYTSMIEAGIRVYKDDKELYKGIEFGPELLQAINQSEISIPIFSKGYASSVWCLKELVQMV
ECQKTRGQKIMPIFYDVAPLEVRHQTRGYGEAFLSHEKKNRYDEETMRQWKAALSAAGAINGWDLHNREEGEIAKTVTHK
VFNEL
>Pinus|PITA_000065387-RA_25_164
YDIFVHHYEEEA-GDFAIKLCRRLVSRGLYVFLDRSE----EEVTPRMEAAISLASLQIAIFSEKYATSKWCLDTLVHMT
KS----EAPILPVFYQVEPFHLRYTEGPYAQSIRAYEEGP-YHSRTM-AWRNALENVSYRNGFELKK-------------
-----
>Pinus|PITA_000065387-RA_197_351
YHVFICHRG-ETKKEFAEPLYRRLHGRGLRVFLDKPELVPAHRIEPQIEAAIQFASVNIVIFSPKFPESSWCLDELTLMQ
TC----GAKILPVFYEVKPADL---DGFYS-TLLSHLKKGRQNRETIKRWRGALANVLKSDDLMLAGENKEALMIKIVER
V----
>Linum|Lus10001788_37_187
YDVFLSFRGPEVRNCFADCLYRRLDDAKIRTFRDEEELRKGESIGPSLGQAITESKIYIPILTNCYAASKWCLQELAKMV
ECRKKEGHIILPIFYFMDPRDVRHQAGPYEDTFEQHSNK--HDPITVQEWRAALEEVGQMKGWHITEDGD----------
I----
>Amborella|ERN02706_19_148
FDVFLSFRGADTRMKFTAHLHRSLVKEGICVFLDDEKLEKGERIGPSLDKAIEGSQMFIPVFSADYASSRWCLSELVQIF
QT----KRVILPVFYGVHREDVREQKGTFETSFLKHEKR--YNRDIPEAWRKALRD------------------------
-----
>Eucalyptus|Eucgr.L02872.1.p_23_163
YEVFLSFRGPDTRLTITDSLYAAMIRAGICVFKDDEELRVGEEIGGELLRAISNSKIYIPIFSKDYASSKWCLREVAYMV
ECRKREEKVILPIFYGVDASDLKLRTGSYGKALRKHKRQ--SGEDTTKQWEEALREVARIKGW-----------------
-----
>Pinus|PITA_000084570-RA_24_191
YQVFLNHRGPDVKEGLATHIYNGLKKLGLSVFLDQPELQRGEELKPQIEGAIRTASVHVAIFSPSYAQSSWCLDELVLML
KS----GSTIIPVFYKVQPADLRWAKGVYARDLGEHERK-RYDTETIEKWRNALSAVADIVGFELK-KEESQLVQEVVQQ
VVKKV
>Pinus|PITA_000084570-RA_1113_1172
--------------------------------------------------------------------------------
------------------------QRGEKKTASDSEEPR--HDHKTIEKWRNALSAVADIVGFELKDKKESQLVQEVVQQ
VVKKV
>Pinus|PITA_000070736-RA_48_183
YDVFLNYRVPDLKHSLPLPLYQSLQSRGLRVFLDQTEMVVGRNIYDQIVAATSRASVHIALLSPNYAESAFCLDELVLMI
NS----GAIIIPVFYDVDPCELLCTNGAYDKALRSHEETQQYDSKRIQQWRDALAH------------------------
-----
>Pinus|PITA_000070736-RA_202_325
------------KHSLPLPLYQSLQSRGLRVFLDQTEMVVGRNIYDQIVAATSSASVHIALLSPNYAESAFCLDELVLMI
NS----GAIIIPVFYDVDPCELLCTNGAYDKALRSHEETQQYDSKRIQQWRDALAH------------------------
-----
>Linum|Lus10007831_64_215
YEVFLSFRGPDTRNHITDILYRFLAHLKIRTFRDDDELRKGEGIGPNLVRAIGQSKIYVPIISEHYAHSKWCLNELVEIV
KHHKQDGRIILPIFYMVDPRDVRHQTG-YQSAFRQHKKK-MFGEKTIQDWKDTLNE--QRMSWS---D---DHIEQVVNR
L----
>Picea|MA_43422g0010_2_136
----------------------------------------GKEETPQIDEVIRTASIHIAIFSPGYANSTRCLDELVLML
ES---SGSSVIPVFYKVSPAQIRWARGMHGEDLASLEGEETDEEKSTVKWVGALSDVTGINGFVLEHRDEGKLVGQVVER
V----
>Picea|MA_43422g0010_146_295
YDVFINHRGPDVKKTLASHLYHGLVERGLRVFLDIEEMHEGDSLTSQIEGAIRTAFVHIAIFSGTYAKSKWCLDELVLML
ES----GRIIFPVFHNVKPSELT--NGKYAEHLRELEEKTRYDPTTIRKWKKALSDVDKYTGFGFDL--E----------
-----
>Eucalyptus|Eucgr.C03975.1.p_23_198
YEVFLSFKGLDTRLNITDSLYAAMIRAGICVFKSNKKLHVGEEIGGELLRVISNSKIYIPIFSKNYASNKWCLRELAYMV
ECRKRDKKVILPIFYGVDACDLKLKTGSYGKALRKHERQ--SSEDMTKQWEEALKEVAGIKGYNLKDYGQDKLIALVMEE
VFSKL
>Vitis|GSVIVT01001790001_2_154
--------------NFVDHLYEGLVGNRFNTFRDDEQLERGGEISSQLLDAIEESRICIVVFSKNYADSRWCLNELLAII
ESIASDGRIVLPIFYHVDPSHVRHQTGSYCTRYTYPERDAKEKVEMIEKWGNALTAAANMSGYHVDPTHEGNIIEEIASQ
ISD--
>Euryale|Ef31465_230_370
FEVFLSFRGEDTRKGFTGHLYDGLQDRGVSTFIDNDKLEKGEEID-KLLEYMKKSEICVLIISKHYAESKWCLKELTTSV
EC----HMKIIPVFFGVEPSDVRNQSGLFKSAFKKHQSNKMVKQEEVRKWREALTKVGNISGFNLK--------------
-----
>Eucalyptus|Eucgr.D00998.1.p_13_185
YQVFLAFRGPDTRHSLAAYLYISLVAAGIRVFNDADPSLIGKDVDHEICNAIDHCKISIPILSEDYPSSHWCLDELAQMV
ECKRTKRQKILPIFYKVRTSHVRDLLGVFGEKMLKHEKI--VDECTYERWKLALKEVGSFKGWVSERGHEGVLVKEVVKE
VSRLL
>Eucalyptus|Eucgr.B01064.1.p_6_166
--VFLSFRGEDTRKTITDHLYSRLVDAGIDVFRDSENLHAGEEIKPQLIDAIKGSKISIAVFSKDYASSKSCLMEVVQMW
ECRKSNGQIIIPIFYDISPYDVKRQAGYFGRSFEKHVKD-GLNAD-VKKWREVFRKIGGLSGFNL--GHESQLVKGVFSR
VCQVL
>Euryale|Ef36916_100_258
FEVFLSFRGPDTRKRFIGHLDEGFHQRGISSFIDSKELKKGEQIH-KILEYIDKSKIFIVIFSERYAQSRWCLKELARSV
ES----RKEIVPVFFGVEPSDVRNQGGTFKSAFQEHESNKKLDQAEVKRWRQALKKVGDLSGFNLKDGDEAELKRAIIHR
VS---
>Eucalyptus|Eucgr.C03961.1.p_117_291
YEVFLSFRGPDTRLTITDSLYAAMIRAGICVFKDDEELRVGEEIRGELLRAISNSKIYVPIFSENYASSKWCLRELAHMV
ECRKRDKKLILPIFYGVDASNLKLRTGSYGKALRKHERR--FGEDMAKHWEEALIEVAGIKGYNLKDHSQDKLIAFVLEE
VFGKL
>Eucalyptus|Eucgr.B01839.1.p_62_234
YEVFLSFSGPDTGDGFTDHLYHGLLRAGIHTFSDDDELCHGEDMKPLLMEAITSSKILIPILSVNYGTSSWCLDELVQIM
ERKNYNGQIVLPIFYKVKPAKVRYQTGRFGEAFHERESRLSFDLAILEKWKQALLEVGNLKGYEAN-GSEGQLVKSVVRK
VLNEL
>Linum|Lus10024149_16_185
YDVFLCFRGDDTRHGFTSHLMTALRDRQIQTFID-DMLEKTESID-ALKSIIERCALSVVVFSERFADSVWCLDEVATIA
RKMKESRHPVLPVFYKVDPSDVTDDTGSYAATIHSEHNARSRHVEDKKRWMEALNVVADSAGHTSQAKNESELIKAIVED
VLKKL
>Nymphaea|GWHPAAYW011477_163_308
FEVFLSFRGQDTRKGFTGHLYDGLEERGISTFIDCEKLGKGEEIN-KLLEYIERSKIFVAIFSQHFAESQWCLKEVTKSV
EC----RKEIIPVFFGVEPSDVRNQSGPFKSAFRDHQSNKKQDQKEVRKWREALMK--------------AKLKRAVIER
VSAKL
>Euryale|Ef27501_138_297
FHVFLSFRGEDTRKGFTRHLYDNLRDHGIFTFMDSEKLAKGEKID-KLFEYIERSKIIVIIFSQCYAESRWCLKEVARSV
EC----KKEIIPVFFGVKPSDVRDQKGTFETVFRKYESNENQNQEDVRKWREALKNVGSLSGFELK-GEEAKLRREIVKF
VSTKV
>Eucalyptus|Eucgr.I02547.1.p_21_188
YDVFVSFRGGDIRKNFAAHLFRALKQADIYYFGDNEKEETGILIEGKLLDAIRHSRVSLVVFTANYADSRWCLNELVEIL
ECNRRQGHVVLPIFYDVEPRDVRKQSGQFGDGFERCLAT-HTDDLLVQKWRDSLKEAGNLSGWHLNNGDQAYFIEQIVGR
L----
>Euryale|Ef15510_19_197
YDVFLSFSGEDTRRTFTDHLYHALSRKGVQVFRDSEGLQRGEKIA-ELFTKIKMSKILMPIFSENYAVSEWCLREIETIV
KVAGKGGRSIFPVFYKIMPSHVRSQTGPFEAPFRKHEKDK--EAQTVEGWREALRKAAVIFGYVNEKGHEASLVELIVQD
VQQEL
>Euryale|Ef15877_204_368
FEVFLSFRGKDTRKGFTGHLYEGLQQRGVSTFKDDVNLDKGKEID-QLLEYIEKSKIFVPIFSQNYADSKWCLKEVTKSV
EC----GKEIVPVFFGVEPSDVRNKRGSFKAAFKKHESNKLQNQEEVNKWRKALKIVGKLSGFTLKEGDEVELKRAIIER
VLKKV
>Prunus|Prupe.8G118900.1.p_13_171
YDVFLSFRGEDTRYTFTSHLYAALCSKKIKTYIDD-IIERGEQIAPALFEAIETSKLSMIIFSKNYASSTWCLDEL----
--------FVLPIFYCIDPSHVRNQQGSYAYAFAQLETRFKDSTEKVRKWRDALKATANMAGFDNSNGTEANFIENIVED
FLTKL
>Amaranthus|AHYPO_006449-RA_26_204
WDVFLSFRGEDTRHSFTTLLRDKLKEKGLRPFMDDEGMERGDTIQPTLEEAIVDSALAVAIISPRYADSRWCLHELSRIF
EC----KKRVIPVFYDVDPSDVRRQRGKFGDGFKSLSKG--ISQDDVKNWKCGLVNVGNISGYTFTSGNKDNLIRRIVQQ
VWNEL
>Euryale|Ef7591_67_227
YDVFLSFRGEDTRHGFTKHIYDELVRMDVRTFFDNEELETGDKIGDRLSNAIKGSKIFVPIFSVRYADSRWCLMELADIV
KC----NRTIIPVFVFVDPEDVQNQTGTYGTPLPGFEDR--FGVEKVNEWREALRVAGNSPGFKLKNSEEAGLIEKVIRK
IMEEM
>Linum|Lus10004257_67_233
YEVFLSFRGPDTRNNIADFLYMYLARSRVRTFRDDEELRKGEQIAPGLIQAIFQSKIYIPILSQTYASSKWCLKELAQMV
ECRKQDGHVFFPIFYLVDPRDVRHQTGTYEGAFRLHRRN--YDAKTVQQWEEALKEVGSMKGWHVTDNGQGSVVDDVFEH
VLSLL
>Eucalyptus|Eucgr.H03503.1.p_11_129
YDVFLSFRGPDTRLGIVSHLYKDLDQRGIYTFKDDEKIKKGERISDVIIKAIEESRIAVIIFSQRFASSSWCLDEVATIM
DRKAAKKIIVLPVFHNVDPR---TKYGS--------------GSEIVKKWKENLEA------------------------
-----
>Linum|Lus10035674_297_457
YEVFLSFRGPDVRKSFADCLYSYLVRSQICTFRDEEELRKGETIAPSLVQAIAESKIYIPIFSTSYASSKWCLQELAKMV
ECWKQGGHIILPIFYFVDPRDVRHQGGPYKEAFEGHDGK--HDPRTVQEWRDSLQEVGQIKGWHVTEDGQGAVISQVFSQ
V----
>Linum|Lus10020238_28_171
YEVFLSFRGPDVRKSFADFLYSYLVHSKIRTFRDEEELRKGDTIAHSLVQAITESKIYIPILSESYASSKWCLQELAKMV
ECCRKEGHIILPVF-FVDPRDVRRQAGPYKEAFELHCKK--HDPIIVQEWRSALKEVGEMKGWHVS--------------
-----
>Linum|Lus10026011_30_200
YEVFLSFRGPDVRTQFADYLYTRLIASKIRTFRDEEGLSKGGVIAAYLMDAITESKIYIPVFSAKYADSKWCLMELAKMV
ECCKLGGHIILPIFYFVTPSDVRHQTGPYKEAFELHGEK--HDADTVGEWREALKQVGRMKGWTVNADGQGAIIDKVFSL
VDERL
>Euryale|Ef17890_54_214
FEVFLSFRGADTRKGFIGHLYEALKDRGISTFIDCEKLEKGKQIG-KILEYIDKSKIFVVIFSEQYAQSRWCLKEIARSV
ES----GKEIVPVFFGVEPSDIRNQEGTFKSAFQKHESNKKLDQAEVKKWRQAMEIVGNLSGFNLKDGDEAELKHAIIER
VLRT-
>Linum|Lus10033953_60_220
YEVFLNFRGPDTRNEITKILHRFLVNLKIRTFIDDDELRKGEGIWPSLVKAVGQSKISIPIFSPCYAESKWCLKELIEII
EHRKREGHIILPIFYNVNPRDVRHQTGPYQTAFQQHKNN--FDEKTIESWKAALTEVGSLKGWHIKTEEEVDVADDVSGV
-----
>Eucalyptus|Eucgr.B03389.1.p_19_181
YDVFLSFRGADARHGVTDRLYRELVLSGVRAFRDEEGLERGEEVSSGLMEGIDDSAAAVAVISENYAESRWCLEELAYIV
ER----RKLLLPVFYNVDPSDVRKQAGPFERGFRKQEGK--HGAEKVRPWRTAMEKAGGISGWDSRGRDEAELIQSLVKR
ILTKL
>Arabidopsis|AT4G19530.1_15_184
HQVFLNFRGDELRNNFVSHLDKALRGKQINVFIDEA-VEKGENLD-NLFKEIEKSRIALAIISQKYTESKWCLNELVKMK
EL--EGKLVTIPIFYNVEPATVRYQKEAFGAALTKTQEN--DSDGQMKKWKEALTYVSLLVGFPFNSSKETTLIDKIVDA
VLQKL
>Euryale|Ef34934_187_348
FEVFLSFRGADTRKGFIGHLYEALKGKGISTFIDSKELEKGEQID-KLLECIDKSNIFVVIFSERYAQSRWCLKEVARRV
ES----GKEIVPVFFGVEPSDVRDQRGTFKSAFQEHESNKMLDQAEVKKWRQALKKVGNLSGFNLKDGDEAKLKRAVIER
VLRKV
>Linum|Lus10000423_389_537
YEVFLNFRGPDTRDNITNILYRFLVLSKIRTFRDDDELRKGEGIWPSLVKAIGQSKISVPIFSPRYAESKWCLKELAAVV
EHQKREGHVILPIFYKIDPRDVRHQTGPYKTAFQQHKNK--FDEDTIQSWKVALNEVGSLKGWHIKT-------------
-----
>Euryale|Ef23099_24_181
YDVFLSFRGEDTRHNFAGLLRDMLYLQGINAFFDEEDLNKGDRIE-TIFEAIAMSRIFVPIFSKRYAESKWCLREVTKMA
EC-RRQEMKIFPVFFDVDPKDVRYQSGPFEDAFQKHQMK---NLSEVDEWKDALRYVGGISGFHLK-GNQRELMNSITAE
I----
>Arabidopsis|AT1G57670.1_10_174
-QVFINFRGKDIRHGFVSHLKDALKRKNINFFIDTH-EQKGRDLN-HLFKRIEEATIALVILSPRYGESKWCLEELTTIM
DQEEKGQMIVIPIFYKVRTEDVEKQTGEFGHMFWSCDEE--ASLEEMEKWQVALKAVCNKIGLTLDLRSEAKFIKKVLKA
VEEVL
>Eucalyptus|Eucgr.J01295.1.p_9_172
YEVFLSFRGPDTRHDITDILYHSLIDAGIRAYRDDEELRIGEEIGPELLQAIKQSKILIPIFSKQYAASKWCLMELVQMV
ECKEKWGQKIMPIFFDIEPSEVRNQTTTYGKAIQSYIDKQLYTNETIENWKAALKKVGELKGWELKERGKGEFTREVVQK
VLIE-
>Euryale|Ef5294_6_172
YDVFLSFRGDDTRWTFTAHLYEALCKGGVQVFLDSENLYRGEKID-EVFGNIERSLIFVPIFSKNYAYSKWCLKEIQKIV
SVAEEHKRLILPIFYKIEPSDVRHQIGPFQIPFQEYERNA---EAEVQEWRNALKKAADFSGYVSRGRHESALIGGIVKR
VQKEL
>Linum|Lus10007814_147_298
YEVFLSFRGPDTRYQITDILFRFLVRSKIHTFKDDDEMRKGEGIWPSLVKAIRQSKVYVPILSENYAHSKWCLKELAEIV
KCCKQDRRLILPIFYMVDPRDVRHQSGPYGVAFKKYEEM--IDPSDIATWRNALKEIGTLKGWHVKNK------------
-----
>Pinus|PITA_000051837-RA_18_94
YQVFINHRGPDTKLSIAAHLHNRLHDLGLQVFLDKEEMEKGDFFTSQIAAAIRDASVHIAIFSPRYAESEWCLNELX---
--------------------------------------------------------------------------------
-----
>Pinus|PITA_000051837-RA_101_235
--------------SIAGHLYNRLHDHGLQVFLDKEEMEKGDFFTSQIAAAIRAASVHIAIFSPGYADSEWCLNELLVMM
ESMESGRSTIIPIFYRVNPADLRWTDGVYAEALTNLQGKKRYDSDIIEKWRNAL--------------------------
-----
>Pinus|PITA_000018506-RA_26_79
FDVFLNHRGPDVKNTFVSHLYNRLRDHRLRVFLDREEIRKGEELTNEIDAQLRK--------------------------
--------------------------------------------------------------------------------
-----
>Pinus|PITA_000018506-RA_683_854
FDVFLNHRGPDVKNTFVSHLYNRLRDHRLRVFLDREEIRKGEELNNEIDGAIRAASVHLAIFSPIYCKSPWCLNELLLML
ES----KSTIIPVFFGVKPSEVRWANGVYAEALSSLQKKKRYDSNTIGKWKKALKEVAGLSGFELDEPDEGMLLAAVVER
L----
>Eucalyptus|Eucgr.L01409.1.p_8_174
YEVFLSFRGPDTRSDITDILYNGLIDAGIRAYRDNEQLRVGEEIGPELLQAIKQSKISIPIFSKGYAASKWCLMELVQMV
ECKEKGGQKIMPIFYDVEPSEVRNQIAIYGEGIQSHINKQQYTDETIQNWKAALKKVGELKGWELKERGKGEFTKEVVQK
LLIEL
>Phaseolus|Phvul.003G072500.1.p_19_180
WDVFLSFRGTDTRGAITKGLYESLKARGVRVFLDDEGLERGEEVAKGLMEGIDDSAAFIVIISQNYASSHWCLEELTKIC
DT----RKLLLPVFYRVDPSHVRNLSGPFRAGFESHEKR--FEKNEVSKWKEALKRVGGIAGWVFNHSEEDDLIRRLVQR
VLKEL
>Nymphaea|GWHPAAYW010209_34_169
FDVFLSFRGPDTRKGFIAHLYDALVTSGISTFIDNVNLEKGERVN-NLSRYIERSRMFVPIISKGYVDSKWCLREITKMV
ECWRKPRRLIIPVFFGVEPSHVGNQKGRLKRKFQRHENNEEL-KEEVSDWKNTLHE------------------------
-----
>Eucalyptus|Eucgr.C01970.1.p_11_151
FDVFLSFRGPDTRANFTDYLYHALLDKGIHVFIDKKGIDIGEEIGPEIFQAIDNSKICIPIFSRGYASSSWCLRELEHMV
ECRKTKELEVMPIFYDVEPSDVKLETKVYRDALTLHEQT--RGVEIVQRWAAALKEVTGIKGW-----------------
-----
>Euryale|Ef31032_61_222
FDVFLSFRGEDTRKGFTGHLYEGLQLRGVSTFKDDVNLDKGKEIG-QLLEYIEKSKIFVVILSKRFAESRWCLKEVTKSL
EC----GKEIFPVFFDVEPSDVRSQSGPFKTAFKKHESNKKENQEEVRKWREALKIVGNLSGFTLKEGDDMELKLAIIQK
VLDKV
>Euryale|Ef29473_72_241
YNVFISFRGEDTRNGFTSHLHKELDEHGITTFIDSAGMEAGQRIS-YLFKIIEESKIFVPVFSKNYADSKWCLREITKMV
EINKGKKRPIIPIFYDVPPSDVRHSRASFEEAFKKHRSDKELGEEQVNEWRAALTEAANISGYCLTQGNEAKLITLIGKH
VSRIL
>Linum|Lus10020537_31_196
YEVFLSFRGLDVRKTFADHLYTSLVRSKFRTFRDEEELEKGGAIGPSIIRAITESKIYIPILTPNYASSKWCLQELAKMV
ECWKSGGHIILPVFLFVDPRDVRHESGSYKEAFEQHRQK--HDPETVLEWKEALQEVGKMKGYHVTEDGHGSIIDKILTE
V----
>Linum|Lus10019142_33_204
YDVFLNFRGLDLRNKFADHLYEKLNQHDIIVFRDDKKLPKGEPLR-KIFEVIERSTMSVVLLSKKYAGSKWCLDELVKIA
DCVERKKHVALPVFYDVSPEDVKGKSGVYAKALKGLGKK--HSASRVDGWRKALTTVAGTAAWEHAPKSDVKLAKEIWST
IVYML
>Eucalyptus|Eucgr.E02315.1.p_2_155
------------RNNFVGHLYHALHQNGIYTFRDSEELKKGDQIS-MLMKAIKESCIAIIVFSNDYASSTWCLEELAKIM
ECKEQKGLTVLPVFYKVDPKEVRGGRESYRRALAKHEPKFEKDSKKVKRWRKALFDAGNLSRWHLNDGDESELIQRIVME
ISTHL
>Eucalyptus|Eucgr.C04268.1.p_54_216
YKVFLSFRGPDTRKGFADCLYTRLSNAGIIVFRDDNELDPGEDIPVALVQFIKQSEISIPIISQNYASSKSCLMELAQMV
DCKEEDAQLIMPIFYDVSPADLKNQRGRVGESFRHHEDR-KIDRKVIDKWKQALGKIAEIKGYDLQNGY-GELTEEIVSY
V----
>Euryale|Ef102_142_295
FHVFLSFSGEDTRKGFTRHLYDDLEKHGISTFIDSEKFQKGKQID-KLLEYVKSSKIFVPIFSIHYAESKWCLKEITESL
EC----GMDIIPVFYDVEPSDVHKQSGPFQYAFQLHESNTELKQEEVAKWRKALKEVGGRSGFNLKDGDEAKLRRKI---
-----
>Eucalyptus|Eucgr.E01866.1.p_19_191
YEVFLSFRGPDTRNDITDYLHTSMIDAGIQAYKDDEELHIGEEISGQLLQAIEQSKISIPIFSKGYADSTWCLRELVKMV
ESKNTRSHKIMPIFYNVAPSEVKYQTDHYGNASVSHANKKRFNDETIDNWKAALNEVGALKGWDFQSRGKGEFVKEIVNN
VLTEL
>Euryale|Ef39393_55_196
FEVFLSFRGEDTRKGFTGHLYDGLQERGVSTFIDSDKLEKGEEID-KLLEYMKKTKICVLIISKRYAESKWCLKELTTSV
QC----DMKIIPVFFDVEPSDVRNQSGSFQSAFKKHQSNKKVKQEEVRKWREALMKVGKISGFNLKD-------------
-----
>Eucalyptus|Eucgr.B01956.1.p_38_212
YDVFLSFRGSDTRKEFTDHLYNRLVNTGIFAFKDDKSIPIGEDFSSQILGAISRSKISIPIISENYATSKWCLRELIHMM
DCKNSVSHIVLPIFYKVKPSDVRNLEGNFGNAFRSSQEY--FDEKDIQEGPCALKEVSYLQAWESQKGHEGELVEEVVKK
VLSKL
>Euryale|Ef2914_55_226
FEVFLSFRGKDTRKGFTGHLYDSLQDRGVSTFIDSEELEKGEEID-KLLEYMKKSKICVPIISESYAESKWCLKELTNSI
EC----DMKIIPVFFGVEPSDVRNQSGPFKYAFKQHQSNKKLKQEEVRKWREALMKVGNISGFNLKDGDEANLKHKKSRL
MIHSQ
>Phaseolus|Phvul.010G025000.1.p_28_187
YDVFISFRGKDTRRNFVSHLYSALTDAGVNAFRDDEKLDKGEEQKSELLHAIEGSQITIVVFSQNYIRSEWCLDELLKIM
ECHAFRGQVVLTVFYDIVPSVLRDNQHSF-EVVSD-------QPNTIKLWRRALTEAANLSGWDLRNRNENDAMKNIVGE
VLKRL
>Eucalyptus|Eucgr.C03974.1.p_23_156
YEVFLNFRGPDTRLTITDSLYGAMIRAGICVFKDDEELRVGEEIGGELLRAISNSKIYIPIFSKDYASSKWCLRELAYMV
ECRKRGEKVILPIFYGVDASDLKLKTGLYGKALRKHKRQ--SGEETAKQWEEALRE------------------------
-----
>Beta|KMS97352_33_209
WDVFLSFRGEDTRHIFTTPLRDTLKTKGLRPFMDDEGMERGDTIQPSLDEAIVDSALAVAIISPRYADSRWCLDELARIF
EC----HKRVIPVFYKVHPSDVRKQRGVFGKGFQEMSNR--FSEAQVKKWRWAMENIGNISGYIYDQSDEAEVIRRIVTQ
VWNEL
>Euryale|Ef32214_69_199
FDIFLSFRGEDTRKGFTGHLYEGLQLHGVSTFKDDVNLDKGKEID-RLLEYIERSKIFIVIISKRFAESKWCLKEVTKSI
EC----GKEIVPVFFGVEPSDVRNQSGSFRSAFKKHESNKKENQEEVRKWREALKI------------------------
-----
>Euryale|Ef20967_70_230
FVIFLSFRGEDTRNGFTGHLYSALSKRSLKTFIDSKDLHKGETID-QLFGYIERSKVFVPIISERYAESKWCLKEIAKIV
NCAR-DGRLILPIFFGVEPSDVRHQTGPFKNHFTSYDNDRNMDKKEVKEWREALKTVSNLSGYSHNVGHEATLVDKVVSD
L----
>Eucalyptus|Eucgr.C01422.1.p_64_202
YEVFLSFRGKDTRKGFTDYLYTSLVDARVHVFRDDNELRVGEEIGPELFHSITQSKISIPIISEDYASSKWCLHELAHML
KCKRNGGQTVLPIFYKVEPSQLRNPSGRLRDAINAHKKK--LGKIVAEEWEQVLKEVSCLK-------------------
-----
>Euryale|Ef15175_279_440
FEVFLSFRGTDTRKGFTGHLYEGLQLRGVTTFKDDVNLDKGKEID-RLLEYIEKSKIFVPIFSENYADSEWCLKEVTKSV
EC----GKEVVPVFFGVEPSDVRNQRGPFEAAFNKHESNKAQNQEEVKKWREALKIVGSKSGFTLKDWDETQLKLDIIQS
VLDKV
>Eucalyptus|Eucgr.E01861.1.p_19_191
YEVFLSFRGPDTRNDITDYLHTSMIDAGIRAYIDDEELRIGEEISGQLLQAIEQSKISIPIFSKGYADSTWCLRELVKMV
ESKNTRRHKIMPIFYNVTPSEVKYQTDRYGNAIVSHANKKRFDDETIDIWKSALNEVGALKGWDFQSRGKGEFVKEIVNN
VLTEL
>Populus|Potri.005G031200.1_2_168
-----------------------EKRNQIDAYINN-KLDGGEKIEPALLERIEESCISLVIFSENYADSTFCLRELSKIL
ECMETKQQMVLPVFYRLDPSHVQNLTGSYGDALCKHERDCS--SEEVQSWRHALKEIANLKGWDSNVTDETKLIQEIVTD
IQKKL
>Euryale|Ef34592_70_215
FDVFLSFRGEDTRKGFTGHLYEGLQLRGVSTFKDDVNLDKGKEID-RLLEYIEKSKIFVVILSKRFAESRWCLKEVTKSI
EC----GKEIVPVFFGVEPSDVRNLSGPFKSAFKKHESNKKENQQEVEKWKKALKMIGNLAGFTLNEGD-----------
-----
>Eucalyptus|Eucgr.H03745.1.p_15_185
YEVFLSFSGKDTRKGFTSFLYTSMIDAGIRVYKDDKELGKGENFGPELLRAISESKISIPIFSMGYASSTWCLKELVQMV
KCQKIRGQKIMPIFYDVGPSEVRHQTKGYEKAFLSHENNKRYDEATICEWKAALKAVGELDGWDLQSREEGEIAKTITQE
VFNEL
>Phaseolus|Phvul.003G129700.1.p_9_181
YDVFMSFKGVNTRYAFTDHLYRALLRHGINAFRDDQSLRSGDEIRPALLQAIEASRISLVVLCQNYASSSWCLDELVKII
HCYENKGKHVVATFYLVEPSDVRYQKNSYATAMSKHENRYGKESEKVKAWRSALSRVCDLTGIHYRNMYETEVIEKIVKD
TSAKL
>Nymphaea|GWHPAAYW011506_124_289
YDVFLSFRGPDTRKGFTDHLHAFLKLKGITAFIDSDNLEKGQKVE-HLFDCIQKSKIFVPIFSKGYADSKWCLQEITKIV
EC----KRLIIPVFFDVNPTDVRHQTGPFASAFTRLHENRKTDKEEVSQWSDALRKAGEISGYTLADGKEAKLIRLIVKR
ILNEV
>Nymphaea|GWHPAAYW006322_40_206
FNVFLSFRGEDTRKGFTGHLYNALRQHGISTFIDSEELERGERIE-DLFSYIEGSQIFVPVLSKGYTNSRWCLREITKMV
EC----GRLILPIFFDVDPTHVRNQSGPFEAAFQRHAGNNRVGEEDLRRWKDALRAVGEIRGHCLQNGNEAKLIWNVVKQ
ISRIL
>Euryale|Ef10750_11_192
HVVFLSFRRKDTGRTFTDHLYHELCRNGVRVFPDKDKLCRGTNIS-DVVDAIEKSEMFVPIFSKNYAHSKLCVKEIETMM
RVATEHKRLVLPVFYKIELAHVRLQTGPFKEAFQKHEKDEKV--ETVKKWRAALTEATEFSGYESEQGYEAPLVELIVQR
ILEGL
>Linum|Lus10020536_31_196
YEVFLSFRGLDVRKTFADHLYTSLVRSKFRTFRDEEELEKGETIGPSLIRAITESKIYIPILTQNYASSKWCLQELAKMV
ECWKSGGHIILPVFLFVDPRDVRHESGSYKEAFEQHSQK--HDPETVLEWKEALQEVGKMKGYHVTEDGHGSIIDKILTE
V----
>Pinus|PITA_000094323-RA_18_99
HQVFINHRGVDVKKTFARSLYLRLREKGLTAFLDEEEIQAGYEISSQLADAIRTASVHVAIFSPRYAESDWCLNELLLML
KS------------------------------------------------------------------------------
-----
>Pinus|PITA_000094323-RA_159_269
-------------------------------------------------DAIRTASVHVAIFSPRYAESDWCLNELLLML
KS----NAPIIPVFYRISPADVRWM-GVYGEALQTHEKKGRNDPSTIEEWRNALHQVANNSGFELDKGEDLELLDKVAKR
-----
>Euryale|Ef32160_233_397
FEVFLSFRGTDTRKGFIGHLYEAFKDRGISTFIDCEKLKKGEQID-KILEYIDKSKIFVVIFSEQYAQSRWCLKEIARSV
ES----GKEIVPVFFGVEPSDIRNQEGTFKSAFQKHESNKKLDQAEVKKWRQAMKMVGNLSGFNLKDGDEAELKRAIIER
VSSTA
>Eucalyptus|Eucgr.H03845.1.p_9_149
YEVFLSFRGPDTRAGFTDFLYTSMIDMGIRAYKDDEELRVGEEFAPELLQAINQSKISIPIFSKGYATSVWCLKELVQMV
SCQKAERQKIMPIFYDVAPSEVRHQTRGYGEALGLHKEKRRYDKETISQWEAALNAIGNIK-------------------
-----
>Prunus|Prupe.2G059000.1.p_19_185
YDVFLSFRGE-TRKTFTAHLHKELLDQGIETFLDETELQEGKPIS-EVFSAIAQSRFAILVISQDYASSTWCLNELLKIL
KCMEGRG-AILPIFYSVESSNVGKQLGSFEQAFTKLEERFKHDINKVKSWRDALRTVAKIKGWTTKDRYEPQLIREIVDK
VRTLV
>Eucalyptus|Eucgr.E01803.1.p_9_175
YEVFFSFRGPDTRTDIADYLYFSMSDAGIGVFRDDEVLRPGEEISGQLLQAIEQSKISIPIFSKGYADSAWCLRELVKMV
ESKKTRGQKIMPLFYDVAPSEVKYQKDHYSSAIVSH--RKRFNDETINNWKAVLKEVGELMGWDHHGRGKGEFVKEVVND
VLIEL
>Linum|Lus10002247_61_239
YEVFLSFRGPDTRYQITDILYRFLCRTKIHTFKDDDELRKGEEIKVNLLKAIDQSKIYVPIISRGYADSKWCLMELAEII
RHQDQDRRIILPIFYMVNPKDVRHQTGPYRKAFQEHTTK--YDAITIQNWKDALNKVGTLKGWHVKNDEQGAIADEVSAD
IWSHI
>Linum|Lus10000153_61_206
YEVFLSFRGPDTRYQITDILYRFLCRTKIHTFRDDDELRKGEEIKATLLRAINQSKIYVPIISRGYADSKWCLMELAEIV
RHQKLDRRIILPIFYMVNPKDVRHQTGPYRKAFQEHTTK--YDAITIQNWKDALNKVGTLKGWHVKN-------------
-----
>Eucalyptus|Eucgr.J01332.1.p_9_175
YEVFLSFGGPDTRCDIADYLYNSLIRAGIRAYRDNEELPIGKEIGPELVQAIKQSEILIPILSKQYATSVWCLMELVQMV
ECKEKWGRKIMPIFYNVAPSEVRHQIGNYHEAINSHINKRRYTDETIQNWKAALSKVGALRGWELNERGKGEFTEEVVRT
LLIEL
>Linum|Lus10027920_61_251
YHVFLNFRGLDVRHSFRDHLYHALARREIKAFRDDRDLPRGEKIEEAISRAIEGSMMSIAVLSKGYASSEWCLDELVKMV
AAAADKHHQIFPVFYKVSPDEVADQSGCYKEDFDSHKRK--FSYERVDNWRHALTSIAEFSGWVIDPRSEAEMVEDIAEY
ILRKV
>Pinus|PITA_000064467-RA_30_186
FDIFVNHSADET-GDFAMELCKRLVSRGLYVFLDGIE----KEVTPRMEAAISLASLQIAIFSENYVTCKWCMDTLVQMT
KS----EAHILPVFYQVEPSHLRYTKGPYAQWLRAHEGGP-YDSQTMQAWRNALENVSKLKGFELKKGGEEELLCKIVKS
V----
>Pinus|PITA_000064467-RA_195_363
YHVFICHRG-ETKEEFAEPLYRGLHGRGLRVFLDKPELVAAHRIEPQIEAAIQFASVNIVIFSPKFPESSWCLDELLLMQ
TY----GAKILPVFYGVKPPDL---DGFYNETLLSHLKKRRHNIETIKRWRGALANVPKSDDLMLAGENKEALMNKIVES
VLKYI
>Eucalyptus|Eucgr.H01813.1.p_12_134
YHVFLNFRGLDVRNYFLGHLYTALNQAGINTYKDDEELRKGEHISTELQKAIEESCITIVVFSKHYASSMWCLEEMSKIM
ECKEKTDLMVYPMFYK-----------SYFQDMAKHENNVGKDLEKVKRWKKAL--------------------------
-----
>Eucalyptus|Eucgr.H03529.1.p_9_144
YEVFLSFRGEDTRTSFTDFLYTSMIDVGIRVYKDDEELCKGENFGPELLRAINQSKISIPIFSKGYASSVWCLKELIQMA
ECQKTRGQKIMPIFYDVAPSEVQHQIRGYGEAFLTHENKKRYDEETMRKWKATLNM------------------------
-----
>Eucalyptus|Eucgr.E03087.1.p_2_112
----------DVRHGFLSHLYAALDQNGIYTFVDSEELRKGEEISPALVRAIEESRIAIIVFSENYASSPWCLEELLKIM
ECKEQNGLIVFPVFYKVEPRE--------------HESKLGKNSEKVKRWKKALL-------------------------
-----
>Linum|Lus10007836_64_221
YEVFLSFRGPDTRYYVTDILYRFLLNLKIRTFRDDDELRKGEGIGTNLFRAISQSKIHVPILSQGYAHSKWCLNELVEII
KQRKQGGHIILPIFYLMDPRDVRHQTGPYQSAFKQHKNK--VDENIIQSWKDALNEVGTLKGWHLQNEENIKVLSTI---
-----
>Nicotiana|NbD030775.1_8_175
-QVFLSFKGKDTGNNFVDHLYEALVGAGFVALRSSDENEGGDETKLKLQKGIKESGVSVIIFSNDYVSSSWCLDELVLIL
DCKRIARRAVLPIFYHVDPSDVRKQKGRIGENFDRHENN-QSGNERVRKWREALKEVADLGGMVLQNGHESKFIQKILKV
VEN--
>Eucalyptus|Eucgr.E01836.1.p_18_189
YEVFLSFRGPDTRNDITDYLHTSMIDAGIRAYIDDEELRIGEEISGQLLQAIEQSKISIPIFSKGYADSTWCLRELVKMV
ESKNTRRHKIMPIFYNVAPSEVKYQTDHYSNAIVSHVNKKRFDDETINKWKVALNEVGALKGWDFQSRGKGEFVKEIVNN
VLTEL
>Arabidopsis|AT5G45070.1_15_179
-QVFINFRGKDLRNGFLSFLEPAMREANINVFIDKD-EVVGTDLV-NLFVRIQESRVAVVIFSKDYTSSEWCLDELAEIK
DCINQGGLNAIPIFYKLAPSSVLELKGGFGDTFRVLKEKYKNDPERTQKWQEALESIPKLKGLRLAESDEREFMNEMILE
IQKAL
>Pinus|PITA_000067513-RA_26_164
YDVFISHRGPDLKETFAIPLYRSLTSSGLQVFLDKPEMQVGQEIPAQIEAAIEVASVHIAIFSPGYADSKWCLDELISMV
NS----GKTIIPVFHKVKPEHLRWTDGPYAKALHKHEEKRRHGIEKIQQWRKALSD------------------------
-----
>Pinus|PITA_000067513-RA_169_285
-------------------------------------------------SAIEVASVHIAIFSPGYADSKWCLDELISMV
NS----GKTIIPVFHKVKPEHLRWTDGPYAKALHKHEEKRRHGIEKIQQWRKALSDVANISGLELEAGDEYELLDKLVQK
V----
>Prunus|Prupe.3G130700.1.p_19_169
YDAFLSFRATDTRKGFADHLYRALEVAGIHTFRDDDEIERGANILAELQKAIQESRVSIIVFSKDYASSRWCLDERVTIM
DRRETNEHMVMPIFYDVDPFH-----------------RFNKETDKVEKCRKALRDVADLGGMVLGDRSESQFIQEIVEV
IGNKL
>Pinus|PITA_000064633-RA_31_172
FDIFVNHYEDET-RDFAIELCKRLVSCGFHVFLDGID----KEVTPRVEAAISVAALQIAIFSPIYATCKWCLDTLVQMT
NS----DAAILPVFYGVEPFHLRYTKGPYAQSLRAHEEKGRYDSKIIEAWRDALWDVSNISGFQLEE-------------
-----
>Pinus|PITA_000064633-RA_197_364
YHVFLSHRGPDTKEKFAQPLYDRLVSHGLRVFLDKPELVGALKIETQIEVPIQFASVNIVIFSPRFPESSWCMDELFLIT
KA----TGTILPVFYEVEPSDL---DGFYIETLYCHHEKQREDTRTIEKWRDALANVPKSDEFMLAGELKEELIDKIVER
VRKYI
>Arabidopsis|AT5G44900.1_17_186
YQVFINFRGEKLRDGFLGFLVDALLKENVNVFIDDH-ELRGRDLD-HLFSRIEESRVALTIFSKNFTNSRWCLDELAKIK
ECVDQESLTVIPIFFKMKTDDVKKLKGNFGDNFRDLKLTHRGEPETYRRWKDAILYVSKKTGLSSSRSRQNDLVNTIVEE
VKKVL
>Arabidopsis|AT5G45060.1_14_180
HQVFINFRGEDLRLGFVSHLVEALENDNIKVFIDNY-ADKGEPLE-TLLTKIHDSKIALAIFSGKYTESTWCLRELAMIK
DCVEKGKLVAIPIFYKVDPSTVRGVRGQFGDAFRDLEER---DVIKKKEWKQALKWIPGLIGITVHDSPESEILNEIVKE
VKKVL
>Prunus|Prupe.1G263400.1.p_21_185
WDVFLSFRGEDTRATITKSLYEGLEKRGVRVFRDDDALNRGDEIAPSLLEAIEDSTAAIVILSPRYAESKWCLEELAKIC
ERR---SRLILPVFYQVDPSHVRHQNEPFAKHFRVYEQL--PEADKVPRWRSAMEKVGGIAGYIINTSNEAGFIQHLVQR
VLTEI
>Pinus|PITA_000053009-RA_17_88
FDIFINHRGPDVKKTFATNLYNPLRKHEL------QELRVGDKLTRQIGSAIRTSSVNIAIFSPNYAYSKRCLDELG---
--------------------------------------------------------------------------------
-----
>Pinus|PITA_000053009-RA_93_215
-------------KTFATNLYNRLRKHEL------QELRVGDKLTPQIESAIRTSSVNIAIFSPNYAYSKWCLDELVLMV
ECMSESKSTIIPVFYGVKPTALRYVKGVYAQALRELQDK-RYRSEELEKWKTALSA------------------------
-----
>Euryale|Ef12038_54_217
FDVFLSFRGEDTRKGFTGHLYEGLKLRGVSPFIDSENLKKGEEIP-RLLEYIEKSKVCIPIISVGYADSKWCLKELAQIV
AL----KKKVIPVFFGVDASDMKKQSGPFTSGFEKHESNRKLKSEEVRKWREAFAEVGNISGYTLKDGYEAKLVQIIVKR
ILEEV
>Eucalyptus|Eucgr.C01912.1.p_156_295
YDVFLSFRGPDTRSGITNFLYTRLLGARIHTFKDDEELRVGEEFGPELLTAISQSKIAIPIFSKGYASSKWCLNQLVQMV
QCSKKSRQKIMPIFYDVTPAEVGHQIGSYEEAFLLHEKN--F-GVIISKWKAALNHVANLNGW-----------------
-----
>Eucalyptus|Eucgr.J01337.1.p_115_255
YDVFLNFRGPDTRRDIADCLYSSLTDFGIRAFRDNEELHVGKEIGPELLQAIKQSKISIPIFSIRYAESEWCLMELVQMV
ECKEKWGQEIMPIFYEVKPSEVRDQKEAYGTAIQSHRDKRLYKKKTIRNWTVALNKVGNLK-------------------
-----
>Nymphaea|GWHPAAYW024510_15_177
YDVFLSFRGEDTRKGFTGHLYYAMEERGIRTFMDDEKLDKGESIK-QLLGCIEKSKIFVPIFSKRYAESRWCLMEVAKMV
QC----QRLIIPVFFDVKPTHVRNQSGPFEAAFESHENNKHLSKKTLQAWRDALRTVGEISGYVLETGHEAKLNQVIIRR
ILSEL
>Beta|KMS97354_33_175
WDVFLSFRGEDTRHIFTTPLRDTLKTKGLRPFMDDEGMERGDTIQPSLDEAIVDSALAVAIISPRYADSRWCLDELARIF
EC----HKRVIPVFYKVHPSDVRKQRGVFGKGFQEMSNR--FSEAQVKKWRWAMENIGNISGYIYD--------------
-----
>Euryale|Ef16700_106_270
FEVFFSFRGAGTQKGFIGQLYEALHERGISTFIDNKNLEEGEQID-KLLEYIDKSKIFVVIFSQQYAQSRWCLKEVARSV
ES----GKEIVPIFFGVEPSDVCNQGGTFETAFQEHESNKKLDQAEVKKWRQALKEVGNLSGFSLEDGDEAEIRRAIIER
VTSKA
>Eucalyptus|Eucgr.C01968.1.p_22_186
YDVFLSFRGPNTRATFTDSLYHTLLDKGISVFIDKQGIDVGEEIGPEIYQAIDDSKICIPIFSRDYASSSRCLRELEHMI
QRWKTNELEVMPIFYDVEPSDVKLETGVYADALTLHKEK--HGPEIMQRWAKALKEVTGIKGWDTKN-GHGELAHSIARK
VSVKL
>Arabidopsis|AT1G27170.1_13_183
YDVFLSFRGADTRDNFGDHLYKALKDK-VRVFRDNEGMERGDEISSSLKAGMEDSAASVIVISRNYSGSRWCLDELAMLC
KMKSSLDRRILPIFYHVDPSHVRKQSDHIKKDFEEHQVRFSEEKEKVQEWREALTLVGNLAGYVCDKSKDDDMIELVVKR
VLAEL
>Nymphaea|GWHPAAYW011505_40_204
YDVFLSFRGPDTRDGFTGHLCAFLQSKGITVFMDSENLEKGQKVK-DLFESIERSKIFVPIFSKGYAHSRWCLMEIVKII
DC----KRLIIPVFFDVEPGNVRHQTGPFALAFKRHLRNKRIDKEEVSRWSAALTGAGEVSGYTLAGGNEAKLVRLIVKR
ILNEV
>Euryale|Ef22878_148_311
FHVFLSFSGGDTRKHFTRHLYDDLENHGISTFMDSEKLQKGEQID-KLLEYIKRSKICVPIFSKGYAESKWCLKEITESL
KC----GMDIIPVFYGVEPSDVCKQRGPFQCAFEEHESNMELKQDDVAKWREALNKVGGRSGFNLKDGDEAELRRKIVKV
VSTKV
>Nymphaea|GWHPAAYW011580_24_186
YDVFLSFRGEDTRHNFAGLLRDMLYLQGIHAFFDEEDLHKGQRIE-EILEAISRSKVLVPIFSQRYAESKWCLREVAKMV
EC-HGQESLIIPIFFDVNPADVRHQSGPFESAFQKHETKSRNIFGEVDEWKNALLYVGGISGFHLK-GNQRELIKSIVAE
I----
>Eucalyptus|Eucgr.G01250.1.p_42_175
HDTFISYKQTDT-RHFVSHLHEALKRNKITAFVD-RNLERGLEIAPAINEAIERSRSAIVVISRTYASSPWCLDELYKIL
KCKEKKGQLMFIIFVDIDPREMRELSGPFTHIGQS-EKGFQDNADKVLRWRDALRK------------------------
-----
>Euryale|Ef33843_55_196
FEVFLSFRGEDTRKGFTGHLYDGLQDRGVSTFIDSDKLEKGQEIR-NLFEYMKKSEMCVPIISESYAESKWCLKELTTSV
EC----HMKIIPVFFGVEPSDVRNQSGSFKSAFKQHQSNKELKQEEVRKWREALTKVGKISGFNLKD-------------
-----
>Nymphaea|GWHPAAYW011566_158_317
FDVFLSFRGEDTRKRFTDHLYEGLRLRGVSTFRDSEGLKKGEKIG-ELLGYIEKSKICIPIFSKGYANSKWCLRELTKVV
EC----NKRVIPVFFDVDPSDVKSQSGDFASGFKKHESDETVMQ-ETGKWKEALRKVGNISGYTLKEGYEAKLVQIIVKK
ILDE-
>Linum|Lus10008415_19_159
YEVFLSFRGPDARQTFADCLYNSLVRSKIRTFRDEEELRRGETIAPSLVKAITESKTYIPIFTQSYASRKWCLQELAEMV
KCWKTGGHLILPIFYLMDPRDVRHQTGPYKEAFEQHSVK--HDPKTVMEWMEALQEVGRMK-------------------
-----
>Linum|Lus10002249_61_239
YEAFLSFRGSDTRSLITDILYRFLCRTKIHTFKDDDELRKGEEIKVNLLKAIDQSKIYVPIISRGYADSKWCLMELAEII
RHQDQDRRIILPIFYMVNPKDVRHQTGPYRKAFQEHATK--YDEMTIQSWKDALNKVGTLKGWHVKNDEQGAIADEVSAN
IWSHI
>Eucalyptus|Eucgr.C01600.1.p_21_183
--VFLSFRGKDTGEGFTSYLYTILEDAGIHVFKEDNDLRDGEQIGLKLLGSIMQSKIAIPIISENYASSQWCLHELTLML
NCMRSGDQKVFPIFYKVEVWQVRNLGGRYGDAFNKWKNN--LGGKVVEEWKEALRAVCSLRGWKSQNGYEGALVKTIVEE
IRSE-
>Eucalyptus|Eucgr.D01599.1.p_21_191
YEVFLSFRGPDTRLTIADFLYEAIKHAGIRVFKDDEELRVGKEIRGNLLQAINESRIYIPIFSKNYASSKWCLRELAHIV
KSSRDDEKVILPIFYDVDADDVKLKTELYRQGLQKHEND--SGKDTAKQWEEALKEVVRIKGWNLKDYGQYKLTKLMVEE
VSNLL
>Euryale|Ef13228_48_208
FDVFLSFRGEDTRKGFTGHLYEVLQLRGVSSFRDSEKLNRGEKIE-SLLGYIERSKVCIPIISEGYADSKWCLKELAQIM
EL----KKKVIPVFLNVDPSDVKQQSGPFTSGFKKHEANLELKLKEVRKWREAFAQVGNISGYTLKDRYDAKLVQIIVKK
VLDE-
>Euryale|Ef21561_147_321
FDVFISFRGKDTRNGFTSHLDKEFVYRGIKAFIDSEDLEKGNIIS-DLFKKMEGSKIFVRVFSQNYADSKWCLREIAKMV
EINKGDKRPIIPIFYHVDPFELRHCKESFEKAFKKHQQDKELGKEEISGWKAALAEAGNLSGHCLSQGNEAKVITIIGKQ
VSRML
>Arabidopsis|AT5G45080.1_16_184
-QVFICFRGADVRKHFISFLVPALREANINVFIDEN-EFLGSEMA-NLLTRIEESELALVIFSVDFTRSHRCLNELAKIK
ERKDQGRLIVIPIFYKVKPSAVKFLEGKFGDNFRALERNNRHMLPITQKWKEALESIPGSIGMPLAESEDNDFINSMVIK
IQQLL
>Phaseolus|Phvul.010G131700.1.p_10_153
YVVFICLVFVTSSRCFLSHLIEAFSQKQIAFFADD-NIQKREDLYEALLGAIEESLISLVIFSENYASSRWCLLELEKIL
ECRRKNGQIAVPIFYKVDPSDVRHQRRSYGDAFVKHERNYS--F-TVQRWRSTLSE------------------------
-----
>Prunus|Prupe.2G126000.1.p_27_166
YHMFMSFRGEDTRKTFTDHLYTALVNARFCTFWDNNELERGEDIKPELQKAIQQSQSSVIVFSKDYALSRWCLDELVMIL
GCKRTHDHVVLLVFYDVDPY-------------------------KVNRWRAAFTEIADLAGMVLQDGYESKFIKKIVKV
V----
>Eucalyptus|Eucgr.E02203.1.p_11_106
YDVFLSFRGTDLRNNFIGHLYNALDQNGVFTFIDSEELRKGDQISQALMKAIEESCIAIIVFSDDYASSRWCLEELVKIM
ECKEQKDLIVLPVFYK----------------------------------------------------------------
-----
>Euryale|Ef25916_61_230
YDVFLSFRGPDTRNGFTGHLYNALKYKGILTFMDSEELEKGRKVE-ELFGYIERSKIFLPIFSKGYADSKWCLKEIGKIV
EC----KRLVIPVFFDVEPRDVGHQTGPFAKAFRDYVKKENINEEEVSKWRAALTEAGKVAGYHLGARNEAKVVQLILKR
ILKEV
>Nymphaea|GWHPAAYW024512_15_145
YDVFLSFRGEDTRKGFTGHLYYAMEEKGIHTFMDDEKLDKGESIK-QLLGCIEKSKIFVPIFSKRFAESRWCLMEVAMMV
QC----QRLIIPVFFDVKPTHVRNQSGPFEAAFESHEKNKHLSKRTLQEWRDALRT------------------------
-----
>Eucalyptus|Eucgr.F03897.1.p_28_168
FEVFLNFRGSDTRLNFTDCLYHALVKAGVRVFKDDEDIRQGEKIGDELSHAIKSSKIYVPIFSRDYASSRWCLRKLTHMV
DCSSKADKMILPIFYDVDPEDVKLRTQLYRDALGKHEEK--FGH-DVPRWKEALTEVAKISGS-----------------
-----
>Arabidopsis|AT1G57850.1_12_143
HRVFLSFRGDQLRYSFVSHLLDAFERHGILCFVDKD-ELRGKTMT-NLFVRIKESKIALVIFSSRYAESSWCMDELVKMK
KRADKGKLQVIPIFYKVRARDVRGQTGEFGETFWALART--SRGDQIMEWKEALEC------------------------
-----
>Eucalyptus|Eucgr.C00296.1.p_80_247
YYVFLSFRGPDTRKGFVDHLYQRLKAVGLFVFRDDEDLPFGEKIGENLISAIERSKVSIPVISENYADSEWCLRELIHIM
KCKESRGQMVLPVLYKVTPKDVRHLGGSFGKAFESCKDK--FEEEVKQQGPLALRKAVDLRVYESEKGREGELVNELVER
I----
>Euryale|Ef29087_55_204
FEVFLSFRGEDTRKGFTGHLYDGLQDRGVSTFIDSDKLERGQEIR-NLFEYMKKSEMCVPIISESYAESKWCLKELTTSV
EC----HMKIIPVFFGVEPSDVRNQSGPFKSAFKKYQSNKMLKQEEVRKWREALTKVGNISGFNLKDGDEAKL-------
-----
>Cinnamomum|Cm20809_18_182
WDVFLSFRGEDTRHGITDLLYTELERKGVRVFRDNDVLNQGDEIASGLLEGIEDSAAAIAIISPNYASSRWCLEELATIC
DF----GRLILPVFYFVDPSDVRRQRGPFERGFRDLESR--FKEHEVRRWRNAMAKTGGRVGWVLQNKEDQSLIQLLARR
ILDEL
>Eucalyptus|Eucgr.C01654.1.p_22_167
YDVFLSFRGPDTRATFTDSLYHTLLDKGISVFIDKRGIDVGEEIGPEIYQAINDSKICIPIFSRDYASSSWCLRELEHMI
LHWKTNELEVMPIFYDVEPSDVKLETRVYADALTLHKEK--HGPEIVQRWAEALKEVTGIKGWDTKN-------------
-----
>Euryale|Ef16207_70_213
FVIFLSFRGEDTRNGFTDHLYSALSKRSLKTFIDSKDLHKGEKID-QLFGYIERSKVFVPIISERYAESKWCLKEIANIV
NCAK-DGRLILPIFFGVEPSDVRHQTWPFKNHFTSYDNDKNMDKKEVKEWREGLKT------------DEATLVDKVV--
-----
>Euryale|Ef1706_55_216
YDVFLSFRGEDTRHGFTKHIYEELVRMGVRTFFDNEELETGDKIGDRLFNAIKGSEIFVPIFSVRYADSRWCLMELADIV
RC----NRLIIPVFVFVDPKDVQNQEGTYGSPLPGFEGR--FGVETVNEWREALRVAGNAPGFRLEKSDEGGLIEKVIRM
IMEKL
>Eucalyptus|Eucgr.E01683.1.p_55_229
FDVFLNFRGLDTRYGFVDHLFRQLDDAGIRFFNDQCDPCPGKELWPEFKEAIKQSRIFIVIFSKDYAFSMFCLKELVAMW
ECRKTNGQNIIPIFYNVEPREVRHLKGAYGQALRYFEDVQGVDSGTIETWREVLREMGALPGFTRENGGEGQFIKEVVAE
VVQLL
>Eucalyptus|Eucgr.C02649.1.p_28_162
YEVFLNFRGPDTRKGFTDHLHDRLRGAGIRVFRDEEDLPAGQEIKPELRKAIKRSRISIAILSKNYSQSEHCLMELVQMW
ECSKSRKHTIIPIFYDVSPSDVKDQDGVFIRSIDQLATK-GAKAFTITYWKKVLG-------------------------
-----
>Euryale|Ef28285_55_216
FEVFLSFRGEDTRKGFTGHLYDTLQDRGVSTFIDNENLKKGEEIN-KLFEYMKKSQICVPIISKHYAESKWCLREVTRSI
EC----DMKIIPVFFGVEPFDVRNQRGPFRSAFKKHESNKKLKQEEVRKWREALMKVGKISGFNLKDGDETNLKHAVIEE
VLAIV
>Daucus|DCAR_001711_18_176
HDVFLSFRNLETDKIFADHLSKALNINGLRTLFYDSELRAAED--NPLVQAIEMSKIIVVVLSENYASSRWCLDELVEIL
RSK----QQVVPIFYHVHPADVRKQTGEFGTAFRKMKSK-RNNRKKAQSWKAALNEVADLRGYVLQDGEELKRIPEIVKR
V----
>Eucalyptus|Eucgr.H03746.1.p_20_194
YEVFLSFRGEDTRIGFTSFLYTSMIDAGIRVYKDAKELRKGEKFGPELLQAINQSKISIPIFSKGYASSVWCLKELVQMD
ECQKTRGQKIMPIFYDVAPLEVRHQPKGYGDAFFLHKEKNRYDEETMRQWKDALNAVAAISGWDLHTRDEGEIVKIITHK
VFNEL
>Eucalyptus|Eucgr.E03280.1.p_12_161
-----------------SHLYAALDQRGIYTFVDSEELRKGEEISLMLMRAIEESRIAIIIFSEDYASSPWCLEEAVKIM
ECRERMGLMVVPFFYKVEPREVRGGRESYGRAMAKHESKFGKDSEKVKRWKKALFEAGSLFGWELNSRNEAELIQCIVKE
LSIHL
>Euryale|Ef18587_70_230
FDIFLSFRGEDTRNGFTGHLYSALSKRSLKTFIDSEYLHKGEKID-QLFGYIERSKVFVPIISERYAESKWCLKEIAKIV
NCAR-DGRLILPIFFGVEPSDVRHQTGPLKNHFTSYDNGRNMDRKEVKEWREALKTVSNLSGYSHNVGHEATLVNKVVSD
L----
>Nymphaea|GWHPAAYW023778_21_188
YDVFLSFRGEDTRKGFTGHLHQALKQRGLGVFIDNEDLEKGKVIE-ELFKAIEASKVFIPIFSKRYAESKWCLREISHIM
RC----ERLTLPIFFDVKPSDVRNQEGPYRKAFFDHEMNGELDKETVENWRSSLTKAGKTSGYDLQYGNEAALVREVVAR
VLRAL
>Eucalyptus|Eucgr.C01839.1.p_7_118
YEVFLSFRGLDTRKGFTDHLYTRLVDAGIHAFKDDNELRHGKKIGPDLLTAIKNSKILIPIISLNYGSSSWCLNELVQIM
ECQNSNGHLVLPIFTKWEPTHVRHQIGSFWR-------------------------------------------------
-----
>Nicotiana|NbD037942.1_7_178
YAAYLSFSTGNIGQTFVSHLHGALKQEGIYTFKDDRNQDRGISLSKDSSKAIEESQIIVVVFCENFVLSKDCLDEVVKIM
DCRKLLKKVVIPIFYDVEPSEVRRQRNSLAEAFADDSENDIGRSERVKRWRDALNEAGNISGFDLRKGNEAECIEQIVKE
IVSKL
>Nymphaea|GWHPAAYW007361_69_200
FDTFLSFRGVDTRNGFTGHLYQALCRRGLKTFIDNEDLHRGETIE-ELFSYIERSKVFVPIISKGYADSKWCLKEIAKIV
ECAG--RRLIVPIFFGVQPSHVRHQAGPFQSAFKSYDNDKKVDKAEVGKWRDALK-------------------------
-----
>Linum|Lus10008027_26_167
YEVFLSFRGPDVRKSFADCLYSYLVRSKIRTFRDEEELRKGESIGPSSVQAITESKIYIPIFTKSYAASKWCLQELAEMV
QCWKQGGHIILPIFYFMDPRDMRHQAGLYEVAFEQHSKK--HDPITVQEWRTALQEVGQMKGW-----------------
-----
>Eucalyptus|Eucgr.E02301.1.p_11_156
YDVFLSFRGTDLRKNFIGHLYTALKQNGVHTFIDSEELRKGDQISVALMKAIEESCIAIIIFSEDYASSWWCLEEAAKLM
ECKEQGDLIVFSVFYKVEPKEVRTPRESYNKAMEKHEFKFGKIQRK----------------------DESKLIQEIVKE
ISTYL
>Eucalyptus|Eucgr.D00063.1.p_36_169
YDVFLNIRGPDTRTGFVDFLYNSLVAARVHVFRDNDVLPVGEEIGPELLWAIRSCRIAIPIISEQYAQSKWCLRELNEIM
DCHVELGISVFPVFYKVDVVDVRRRSGKFGEALSKQEKQ--GRREEVLRWKYALS-------------------------
-----
>Euryale|Ef20687_70_238
FDVFISFRGKDTRNGFTSHMHKEFKYRGINAFIDSEDLIKGKKIS-DLFKHIDGSKIFVPVFSKNYAESKWCLREIAKMV
EINKGGKRPIIPVFYDVDPSDVKHSSASFEEAFRQHQHNIRLNKEQINEWKAALTEVGNISGFCLSEGNEAKLITLICKQ
VSGML
>Nymphaea|GWHPAAYW023742_25_188
FDVFLSFRGEDTRKGFSGHLYEALKQRGVNVFIDSQGLDKGKKVE-ELFRFIQGSEIFIPIFSKGYAESKWCLVEIAKIV
AC----GRLVLPIFYDVEPREVRNVKGPFEAAFRKHDEDEEL-KAKTKEWRQALRRAGEVSGYDLKTGHEAKLIQVVVKR
VLSEV
>Eucalyptus|Eucgr.H01823.1.p_20_170
YDVLLSFRGKDVREYFVKGLNEALAQKGIKTFMDSENLLMGQDFPSKLKEAIEQSRMYVVVFSENYAESWWCLKELVQIQ
GEKNR-TKQLLPIFYKVAPGEVRGQNGSYEKALTDHESEF--GKRKVKKWKEALSKAANVNGIHLH--------------
-----
>Nicotiana|NbD027052.1_23_191
YDVFLNCRGGDTSKYFVDQLYLTLRQVGVNTFRSDDE---GVHVSSVVMNAIEGSIIFIIVLSKNYASSRRCLSEVLHIL
ELKKNSRRLVLPIFYDIDPSDVRKQTGSFAEAFERHGTC-SQSEKNIQLWRAALNKVGNLSGWDLRNGYQSKFINIIIEE
VLQEV
>Eucalyptus|Eucgr.K01937.1.p_28_197
FEVFLSFRGPDTRLNFTDCLYHSLVKAGVRVFRDDEEIRKGKKIEGELLHAIESSKIYLPIFSRNYASSKWCLRELTHML
VSSSKVDKVILPIFYDVNPDDVKLKTPLYLNALKKHQKK--FTHDEVWQWREALTEVARIKGWDMKDKSHGEIINTIVDE
VLTKL
>Arabidopsis|AT5G45200.1_19_179
HKVFINFRGAELRHKFISHLLKALERERINVFIDTR-ETMGTGLE-NLFQRIQESKIAIVVISSRYTESQWCLNELVKIK
ECVEAGTLVVFPVFYKVDVKIVRFLTGSFGEKLETLVLR---HSERYEPWKQALEFVTSKTGKRVEESDEGAEVEQIVEH
VKEIL
>Linum|Lus10009005_78_238
YEVFLSFRGPDVRRDFADFLNAYLELANIRTFLDDKDIVKGEEIEGSLYKAIEDSKVYIPILSPGYASSKWCLRELSHMV
KYCKQGGNLIFPIFYMMNPRDVRHHSGDYTEAFVQHSER--YDAETVKAWKEALTTVGKLKGWTVTKDRQGVVAKEVFAR
V----
>Nymphaea|GWHPAAYW011472_65_205
FEVFLSFRGEDTRKRFIGHLYEGLEDHSIPTFIDSEKLKKGEGID-KLLKYIKRSKIFVPIFSKRFAESKWCLKEVTKSV
EC----GKEIIPVFFGVEPSDVRNQSGPFKSAFKVHQSNKKQDQEEVKKWREALKKVGNLSGFTLK--------------
-----
>Eucalyptus|Eucgr.J01296.1.p_5_166
YEVFLSFRGSDTCQDIANYLYIRLMQAGIQAYRDNEELPVREKIGPELVQAIKQSKISIPILSKEYAASSWCLMELVQMV
DCMENWGQKIMPIFYDVAPSEVHYQTARYGEAINSHINKGWYSGETLQNWKAALTKVGALKGWELKERGKGEFIEEVVQK
VL---
>Eucalyptus|Eucgr.J01308.1.p_70_237
YEVFLSFRGPDTRLDIADYLYTSLIRAGIRAYRDNEELPIGEEIGPELVQAMKQSEISIPILSKGYAASPWCLMELVQMV
ECKENFGRKIMPIFYDIAPSEVRYQIGGYGEAITLHKNKKRFTNETIEKWKTALSKVADLRGWELKKRGKGEFTEEVVRT
LLIEL
>Eucalyptus|Eucgr.L00496.1.p_21_161
YEVFLSFRGPDTRQGFTDCLYHEMQEANIRVFFDEEELHVGKEIADELPMAIEKSKIYVPIFSKGYVSSPWCLRELAHMV
ECTNTKEKEIMPIFYNVKPRDVRLMSPLYVHDLKEHEKK--FGCQTRLKWEDALKSVAKIK-------------------
-----
>Nymphaea|GWHPAAYW011499_61_224
YDVFLSFRGPDTRKGFTGHLYQALKEKGIITFIDSETLEKGQNVE-ELYGCIERSKILVPIFSKGYADSKWCLKEIHKMV
KC----NRLIIPVFFDVNPKVVCHQIGSFERPFRRYRKSEGIDKGEVSKWSDALRRAGRISGYNLADGNEAKLILLIVKR
ILTEV
>Euryale|Ef3672_561_690
FEVFLSFRGEDTRKGFTGHLYEGLQLRSVSTFKDDVNLDKGKEID-RLLEYIEKSKIFVPIFSKNYADSKWCLKEVAKSV
EC----GKEIVPVFFGVEPSHVRKQVGPFEAAFNNHESNEAQDKEEVKKWRKALR-------------------------
-----
>Picea|MA_928125g0010_15_186
YDVFISHRGPDVKKSFAGHLYHSLNSRGLRVFLDQPELEPGGKIISQIEAAIQVASVHVAIFSTNYAESKWCLDELVLMV
ESEKS-GATILPVFYNVKPEHLRWTDGPYAKALRKHEEKQRNDSQTIQSWRNALFHAADISGFELEAGNESELLEKVVKK
VLKNV
>Eucalyptus|Eucgr.J02084.1.p_3_170
YDVFLSFRGPDVRRTFVDCLYHSLFDSGITVFKDDKELPVGGEIGPELKRAIDNSTIHMPIFSEGYASSSWCLQEGAYMV
KRRKESGHEINPIFYGVSPSDVRLTRGSYGEDLLKHERY--YGKETVREWKEALIEVADLSGWDANT-EHGRLIKDIVLK
IYMKL
>Solanum|Solyc05g006620.2.1_20_180
YDIFLSFRGEDTRNNITNSLYNALYSKGIRVFRDSEGLTQGDEISTGLIEAINDSAAVIAIISPNYASSRWCLEELATIY
EL----GKLVLPLFYGVNPSDVRRQLGPFLDGFRDLERK--FSPEKMARWRNAMERVGGVSGWVYDNGDESQLIQLVVQR
VLDEL
>Eucalyptus|Eucgr.L03438.1.p_23_156
YDVFLSFRGPDTRFNFTDVLHYALLDRGISVFIDKQGIDVGEEIGPEIFQAIDDSKICIPIFSRGYASSSWCLHELKHMM
ECRKTKELEVMPIFYDVEPSDVKLKTKVYRDALTLHEQT--RGVEIVQRWAEALKE------------------------
-----
>Euryale|Ef38608_124_322
--VFISFRGKDTRKGFTSHLHKELESRGISTFLDSERLEKGQRIS-DLFKCIEGSKIFMPIFSKDYSESKWCLREIAKIV
EFNRGEKRPIIPIFYDVHPSDVRHCRASFEKAFEKHQSDKKLGEEQIHEWRTALTEAGKICGYCLSEGNEAKLITLIGAR
VSNIL
>Arabidopsis|AT3G51570.1_19_185
HQVFVNFRGEELRNSFVSHLRSALVRHGVNIFIDTN-EEKGKPLH-VFFQRIEESRIALAIFSVRYTESKWCLNELVKMK
ECMDKGKLLIIPIFYKVKAYEVRYQKGRFGCVFKNLRNV---DVHKKNQWSEALSSVADRIGFSFDGSDEHNFINGIVEE
VKEAL
>Linum|Lus10011240_11_144
YEVFLNFRGPDVRNSFVGSLYKFLDNNKIRTFYDDEELGKGEELKPSLIRALEQSKIYVPIFSPDYAASKWCLLELAHMV
KCYKQGGHRILPIFWMVEPRNVRHQEGPFLKFFAHLLKK--YDPETINEWKEALL-------------------------
-----
>Nicotiana|NbD042043.1_16_194
HHVFLSSRSKEVSNTFGDHLHTALVNAGIRAFMFDEELVEEEEQQKKVQKVIQESRILIVVFSKDYASSQNCLDELVYIL
ESKKAFGHFVLPVFYDVDPSDVRKQKGCLEEAFLRYEKRYKTENEKVDKWRAAFREVADLGGMVLQNGYESRFIQEILKV
VASKL
>Arabidopsis|AT4G16940.1_4_134
------------------------------------GIVRSCIIADELITAIREARISIVIFSENYASSTWCLNELVEIH
KCHKDLDQMVIPVFYGVDPSHVRKQIGGFGDVFKKTCED--KPEDQKQRWVKALTDISNLAGEDLRNPSEAAMVVKIAND
VSNKL
>Eucalyptus|Eucgr.H02138.1.p_13_164
-DVFLSFRGEDVRRGFLADLH-------------TEDLRPGDQISPALTKANEESRIAVLVFSENYASSRWCLDELVKVM
ECKRLKGQLVLPVFYGVEPREVRGQRESYGKALARHEEKLGKGSERVEKWRQGLIEAANLSGWHYVDADENEFIEKIVKV
ISN--
>Eucalyptus|Eucgr.E01810.1.p_19_183
YEVFLSFRGPDTCNDITDYLHTSMIDAGIRAYIDDEELRIGEEISGQLLQAIEQSKISIPIFSKGYADSTWCLRELVKMV
ESKNTRRHKIMPIFYNVAPSEVKYQTDHYGNAIVSHANKKRFDDETIDNWKAALNEVGALQGWDFQSRGKGEFVKEVVDN
VL---
>Eucalyptus|Eucgr.C00467.1.p_80_229
YYVFLSFRGRDTRKGFVDHLYQRLKAVGLFVFRDDEDLPFGEKIGENLISAIDRSKVSIPVISENYADSEWCLRELIHIM
KCKESRGQMVLPVLYKVTPKDVRHLGGSFGKAFESCKDK--FEEEVKQQGPLALRKAVDLRVYESE--------------
-----
>Eucalyptus|Eucgr.E03133.1.p_64_209
YDVFLSFRGPDTRRSFTDILHQRLTDAEIHVFLDDNELPFGEPIKPELIKAIKQSEVLIPIISADYASSRSCLMELVEML
ECKQRMSREIIPIFYEIDPSDLKEQKNSFAESFREHRRN-GVNGKTIEEWKLALKQIGSLRGFETE--------------
-----
>Eucalyptus|Eucgr.F02533.1.p_8_177
FEVFLSFRGPDTRLNFTDCLYHSLVGAGIRVFRDNEKIRKGEQIGGELLNAIKSSKIYVPIFSRNYASSAWCLRELTQMV
ECSSKVDKVILPIFYDVNPDDVKLKTQLYLDALEKHKEK--FGIYDVQQWKEALTEVARIKGWGLKDKGHGEIINTIIDE
VLTKL
>Linum|Lus10017419_26_197
YDVFLCFRGDDTRNGFTSHLMSALCDRQIQTFID-DKLERTESIG-ELLSILERTALSVVVFSEKFADSVWCLDEVATIA
RKMKESGHRVLPVFYKVDPSDVTDDTGSCAATMDSEHKSKSSYVEDKKRWMDALNVVADSAGHTSEAKNESELVNAIVEN
VLKKL
>Nymphaea|GWHPAAYW011749_64_194
FDVFLSFRGEDTRKTFTELLYDGLEMQGIHTFKDDEKLKKGERVE-SLLDAIDKSKLFVPILSKNYADSRWCLMEIAKIV
SS----GRLIIPVFFDVDPSDIRRQKGPFEAAFRKHEGNKELTERTVDEWRGALRK------------------------
-----
>Nicotiana|NbD006063.1_19_176
YDVFLSFKSEDRGKYFTDHLSTALNQAGFRTFKG------G-S-SSDFAKAIQESKISIIVFSQNYASSCWCLDQLVTIL
ERKKKFATTILPIFYHVDPSNLRKHKGSFGEALNRHEEKFKSEEEELKKWKDALSQAADLAGMVFENQHESSFIKKIINV
ISTRL
>Picea|MA_10433003g0040_33_170
YDVFINHRGPDVKNTFATDLYRSLNSRGLRVFLDNQELEVGQNITPQILHAIETSFIHIAIFSATYAKSNWCLDELVHML
KAFQSTEVTIIPVFYDVKPYEVRWTKGAYAEALSNHEKKQRFNFETIQNWRRALSE------------------------
-----
>Nymphaea|GWHPAAYW006320_52_181
YDVFLSYRGEDTRHGFTKHIYEELVRMGVRTFLDSVELEAGDNIGDRMFNAIKGSKIFVAIFSVQYAHSRWCLKELADIV
KC----NRLIIPVFVHVNPVDVQKQEGTFGSLLPGFTDR--LGAERVNEWKEALRV------------------------
-----
>Euryale|Ef9622_152_311
FEVFLSFRGEDTRKGFTGHLYEGLQLRSVSTFKDDVNLDKGKEIY-RLLEYIEKSKIFVPIFSKNYADSKWCLKEVTKSM
EC----GKEIVPVFFGVEPSDVRNQEGPFEAAFNNHESNEVQDKEEVKKWRKALRIVGNISGFTLKEGDETELKLAIIQR
VLD--
>Arabidopsis|AT4G19510.1_57_222
FDVFVSFRGADTRHDFTSHLVKYLRGKGIDVFSD-AKLRGGEYIS-LLFDRIEQSKMSIVVFSEDYANSWWCLEEVGKIM
QRRKEFNHGVLPIFYKVSKSDVSNQTGSFEAVFQSPTKIFNGDEQKIEELKVALKTASNIRGFVYPESSEPDFLDEIVKN
TFRML
>Eucalyptus|Eucgr.C03467.1.p_2_137
---------------------------------DEEELGKGEEIAPPILRAIGESRISIVVFSKNYASSSWCLDELVRIV
ECRDTMGQIVWPVFYKVDPSDVRRHRGRYGEALIHHEERLKSDSEKVKRWRKALTKAANVSGWHLVKQRESDVIKSIVNG
VCAQL
>Euryale|Ef17555_178_333
FEVFLSFRGKDTQKGFTGHLYEGLQHHGVFTFKDDVNLYKGKEID-RLLQYIEKSKIFVPIFSQHYADSKWCLKEVTKSV
EC----GKEIVPVFFRIQPSDVRNQSGSFEAAFKMHESNEAQDQEEVKKWREALKIVGNKSGFTLKDEDEDEKQSRLWN-
-----
>Nymphaea|GWHPAAYW007360_69_224
FDIFLSFRGVDTRNGFTGHLYQALCRRGLKTFIDSEDLHRGETIE-ELFPYIERSKVFVPIISKGYGDSKWCLKEIAKIV
ECAG--RRLILPIFFGVEPSHIRHQSGPFERAFKSYD---KMDKAEVKKWRDALTKVAGLSGYSLKNGHEATLVAIVAD-
-----
>Euryale|Ef13527_60_220
YDVFLSFRGSDTRKGFAGHLYQSLKEKGIVTFMDSEALEKGQNVE-ELYRYIERSKIFVPIFSKGYADSKWCLKEIDKIV
KC----NRLIIPVFFDVEPRVVCHQIGSFERAFRNYRKCEKIDKGEVSKWSDALRRAGRISGYNLADGNEAKLILLMVKR
ILT--
>Nymphaea|GWHPAAYW024401_25_188
FDVFMSFRGEDTRKGFSGHLYEALKQRGVNVFIDSQGLEKGKKVE-ELFRFIQGSEIFIPIFSKGNAESKWCLMEIAKIV
EC----GRLVLPIFYDVEPREVRNVKGPFEAAFRKHDEDEEL-KAKTKEWRQALRRAGEVSGYDLKTGHEAKLIQVVVKR
VLSEV
>Eucalyptus|Eucgr.E01799.1.p_9_154
YEVFLSFRGPDTRLDIADYLYVSMIDAGIRAYKDDEELRTGEEIGGQLLQAIQHSKISIPIFSKGYADSPWCLRQLVKMV
ESKNTGGQKIMPIFYNVTPSEVKHQNEHYGNAIVSHLNKKRFNDETINNWKAALKEVGELKGWDLH--------------
-----
>Eucalyptus|Eucgr.H01801.1.p_10_148
FDVFLSFRGKDVRES-INNLNKDLDKEGINTFMDSENLMMGQDFPPALKDAIKQSCMYVIVFSKKYAESSWCLKELVQIL
ERSR-GKQLILPVFFHVPPGEEWSQKRTYEKELAEHEIEF--GKRKVKKWREALTQVANMPG---R--------------
-----
>Linum|Lus10010221_18_189
YDVFLCFRGDDTRYGFTSHLMTALRDRQIQTFID-DKLEKQKSID-ELKSIIKRCALSVVVFSEKFADSVSCLDEVAIIA
RKMKESGYRVLPVLYKVDPSNMTKDTGSYAATVDRKHESRSSYAEDKKRWMDALNVVADSAGHNSQTKNESELIKAIVED
VLKKI
>Picea|MA_6955505g0010_20_181
YDIFLNHRGPDTKKNFASHLYRRLLRNGFQVFLDQKELQQGDNLDSQIKAAIESASVHVAIFSSGYAASRWCLEELLLML
ET----GATIIPVFYKVKPSELRWT---YGEALHKH--GLRYDSATVEKWRNALSLVADKSGFELEASDEGELLDKVVEC
VLKKV
>Vitis|GSVIVT01020123001_328_485
WDVFLSFRGEDTRGTFTDCLYTRLQHKGVRAFRDNEGLNRGDKIDRCLLDAIEDSAAFIAIISPNYANSRWCLEELAKVC
EC----NRLILPVFYNVDPSHVRGQRGPFLQHFKDLEAR--FGEEDVSKWRKAMKYVGGLAGFFLSIGDEADVIQTLLNN
V----
>Linum|Lus10007821_105_265
YEVFLNFKGMDTRDSITDILYRFLVRSKIRTFQDDGGLRKGEEIWENTAKVIHQSQIFIPIFSHGYAESKWCLRELAEIV
KHTKREKCIILPIFSEVNPKDVRYQTGPYKKAFDKHKRN--HDDDTLTSWRAAMNEVGSLKGWHIQNREVGEVAD-IVTG
V----
>Nymphaea|GWHPAAYW011462_69_233
FEVFLSFRSEDTRKGFTGHLHDGLQERGITTFIDCEKLEKGEEIN-KLLEYIDRSKIVVPIFSKRFAESKWCLKEVTKSV
EC----GKEIIPVFFGVEPSDVCNQGGPFKSAFKDHQSNKEQDQEEVMEWREALKKVGNISGFTLKDGDEAKLKRAVIKR
VSAKL
>Arabidopsis|AT1G60320.1_25_154
-QVFINFRGEEIRYSFLSHLAAAFELHGINFFIDKD-EQKGKDLK-HLFKRIKQSQIALAIFSERYAESPWCLNELAKMK
KLAKKGKLNVVPIFYKVEVNDVRHQEGKFGSNFWKLAKI--SSGDEIKKWKEALE-------------------------
-----
>Arabidopsis|AT1G72870.1_10_167
HKVFLSFRREDTGRTFVSHLYRSLDQKEIRTYKENQQAGDGKRISSEVKQAINESRIAVVVISENYVSSVLCLDVLAKII
ERLPL--IKIETVFYEVDPGDLTRPTGKFADDFRRHEAR--ENRRTVNRWRDALDQLVSITNSNFCSEDDSKMIDDLI--
-----
>Arabidopsis|AT1G57830.1_19_148
--VFINFRGEDIRYGFISHLVAAFEVHGIYFFIDKY-EQRGNDLT-YLFKRIEESKIVLAIFSGKYAQSKWCLNELATVK
KLAEENKLKVIPIFYKVKVGDVRRQKGEFGRNFWNLARI--SSGEEIKQWKEALEF------------------------
-----
>Eucalyptus|Eucgr.D00991.1.p_30_164
YDVFLSFRGEDTRTGFTDFLYISLVDAGFHVFRDNDALPVGKEIGSELLQAIRNCQIAIPIISERYAQSKPCLHELNEIM
DCHTKHRKSVFPVFYKVDVVDVLEQRGIFGKALREHRRH--CSSRDVQNWELALTS------------------------
-----
>Eucalyptus|Eucgr.C00525.1.p_25_191
YYVFLSFRGPDTRNGFVDHLYHTLRDVGLFVFRDDEDLPFGEDIAANLLSAIEHSKISIPVISENYAASEWCLRELIQIM
KCQKK-GQKVFTVFYKVKPSEVRELKGAFGEAFRSNMPL--FKDDVKEQGPEALREAAASRIFESDKGREAELIKELIRV
I----
>Euryale|Ef35789_21_186
YDVFLSFRGKDTRNNFTGLFHYILEQQSIRAFFDEEDLDKGEKIE-KIFEAISKSQIFVPIFSKGYADSKWCLMELKKMV
DISSRQMRRIIPIFFDVDPKEVRHQSDEFKAAFVEHQKER---REEVEGWKHALRHVGEISGYHLQGSNQKQLVKDIIDA
IQN--
>Eucalyptus|Eucgr.H03815.1.p_9_110
YEVFLSFRGPDTRAGFTNFLYTNLDNAGIRTFRDDEELRIGEEFAPELLQAIKQSKISIPIFSKGYASSVWCLKELVQMV
ACQKAGRQKIMPIFYDVAPSEV----------------------------------------------------------
-----
>Euryale|Ef2024_53_212
------------SKGFTGHLYDALKERGISTFIDSENLEKGEKID-KILEYIDKSKIFVVIFSKCYAQSRWCLKELARSV
ES----GKEIVAVFFGVEPSDVRNQEGTFKSAFQEHESNKKLDQAEVKKWRQALNEVGHRSGFNLKDGDETKLNRDIIDR
VSSTV
>Linum|Lus10010222_28_194
---FLCFRGDDTRHGFTSHLMTALCDRQIQTFID-DKLEKTESIG-ELQSILERTALSVVVFSERFADSVWCLDEVAIIA
RQMKESGYWVLPVFYKVDPSDVTDITGRYTTTIDREHKGRSSYVEDKKRWMDALNVVADSAGHTSQTRNESELIKAIVKD
VHKKL
>Picea|MA_10434398g0010_37_207
YHVFLSFRGEDVRKTFVDHLYASLKNAEVNTFLDSEMLKRGDEISSTIAKAIENSAILIPIFSKNYADSYWCLEEVSRMC
KS----GGLIIPLFYDVSPTEVRHERGKFAKAFQQKKAR--YPNAKIDEWKKALAKVASFSGWSKDDGFEAGLVKLVVQD
VFKTL
>Linum|Lus10007852_47_206
YKVFLSFKGPDA-HQFVDILYRILLRANIRTFKDDKELLKGEGLSPETSKAIDQCKIFVVVVSKNYANDTRCLRELVEIS
ERQKQDRRVILPIFYMMDPKSVKFLIGPYQNSFTVHHRN--FPEATVQSWKIALSDLGSLKGWQVKSNEHGAVADHVSGD
I----
>Eucalyptus|Eucgr.D00069.1.p_46_210
WQVFLAFRGPDTRFGFAAYLYISLVTAGIRVFNDNDPYLIGKDVAHEIRNAIDHCEISIPIISENYASSPWCLNELTQMV
ESKRIKGQEILPIFYKVSTSHVRNLSHFFGECMLRHKKL--VDTNTYERWEQALREVGSSKGWATEKGHEGLLVKRVVKE
VSR--
>Nymphaea|GWHPAAYW007108_81_250
YDVFINFRGKDTRNGFTTHLYEKLKNHGIITFIDNEGLKAGQRMN-ELLNCIERSKIFMPVFSESYADSKPCLREIAKMV
EINKGQRRPIIPIFYDVCPCDVKHCTASIKKAFRKHRRDKKVGRKQINEWKAALKEAGSIAGFRPSQGNEAKLIRRIRRR
VSSIL
>Eucalyptus|Eucgr.D00728.1.p_17_185
YQVFLSFRGLDTRRNFADFLYTSLSDVGICVFRDEEELEIGKEINPQLIQAIKQCKISIPVISRDYASSKSCLMELDQMV
RRMDEKSLTIIPIFYYVDPSDVRHCRGPFQEALYEHQKR-NRDGCFRNYWMSALRRIGDLAGHHLQEKPLGDVMKRIVYE
VEQKL
>Nymphaea|GWHPAAYW020637_23_180
YQVFLSFRGVDTRQGFTWNLYNSLKDAGIKTFIDEEDIEAGQEIDGRLLEAIANSRYCVVILSSRYADSKACLMELAAMF
RL----KKEIIPVFFYVEPSNVSHQSGPFEMAFSTHQKC----SRDVDEWRQAMSKVGQLKGFLLNRKKEAQVIQEIVKR
V----
>Linum|Lus10012063_70_199
YHVFLNFRGLDVRHSFSGHLYHALLRRKIKAFRDDRDLPRGEKIREAIPLAIDESMMSIAVLSKGYASSEWCLDELVKMM
DTA-----QVFPVFFKVSPDDVSDQSGCYKDDFDSHKRK--FSYERVDNWRRALTS------------------------
-----
>Eucalyptus|Eucgr.E02571.1.p_2_149
----------DVRKSFLSHLYQALDQNGIYTFRDSEELRKGDQISATLMKAIEESCIAIIIFSEDYASSWWCLEEMAKIM
ECKEQKDLIVLPVFYKVE-------------ALDKHEDKFRKDPEKVKKWKKALFDAGNLSGWHLNDEDESKLILQIVKE
ISTHL
>Populus|Potri.007G143000.1_14_98
YDVFLSFRGEDTRKTFTDHLYTALVQAGIHTFRDDDELPRGKEISDHLLEAIQESKISIVVFSKGYASSRWCLDELVEIV
KCKY----------------------------------------------------------------------------
-----
>Eucalyptus|Eucgr.C03470.1.p_2_109
---------------------------------DEEELWKGEEIAPAILRAIGESRISIVVFSENYASSSWCLDELVRIV
ECRDTMGQIVWPVFYKVDPSDVRKQRRRYGRALNDHEERLKSDSEKVKRWRKALTKAA----------------------
-----
>Pinus|PITA_000075809-RA_106_165
-----------------------------------------NKILSKTENAILASSLHIAILPPNFVQSKCCLDELVLMI
KLIAESKTTTIPIFYYSKPSE-----------------------------------------------------------
-----
>Pinus|PITA_000075809-RA_178_263
YDVFLNHRRPDVKETFANALYNTLVSCGFR----------GLKITPQIEVSIQFAHVSIAIFSPRYAQFCWCLEELNLMV
RS----KNTILLVFYEVKLS------------------------------------------------------------
-----
>Pinus|PITA_000075809-RA_274_367
----------DV-NTFATKLFSLFQSLQLHAFLENPNLRDYDNIPPKIENAILASSEHIAILSPNFAQSKCCLNELVLMI
KLTAESKTTTIPVFYYSKPSGLRW--------------------------------------------------------
-----
>Nymphaea|GWHPAAYW007396_64_233
FDIFLSFRGEDTRNGFTGYLYQSLSDRNLKTFIDEKDLFKGEKID-ELFGYIERSKVFVPIISKGYADSKWCLKEIAKIV
ECAH--GRLILPIFFGVGPSDIPHQSRPFERAFKSYD--KEMDKAEVRKWRDALTEATKRSGYSPGNRHEATLVAIVADH
L----
>Linum|Lus10020524_16_181
YEVFLSFRGPDVRQTFADCLYSCLVRTKIRTFRDEEELPRGEFIGPSIIRAITESKIYIPIFTQNYASSKWCLQELAKMV
DCWKSGGHIILPVFLFVDPRDVKHESGSYKEAFEEHSQK--HDPETVLEWKEALQEVGKMKGYHVTEDGHGSIIDKILTE
V----
>Arabidopsis|AT1G09665.1_11_144
-QVFINFRGEELRCSFVSHLVDAFKRHGINFFIDKD-EQKGKDLK-HLFARIKQSRMALTIFSKRYAESSWCLDELARIK
KRADKCKLRVVPIFFKVKAESVRYQKAEFGRNFWRLAKT--SSGEQIKKWKEALESVSD---------------------
-----
>Eucalyptus|Eucgr.F01287.1.p_8_140
-----------------------------------RDLQRGKCIKPEILRAIEQSRLVLVIFSENYSSSTWCLEEVAKAM
ECTNINEGSVIPIFYKVDPSDVRKLRGNFGTGFAKTEETYSGDKGDIKRWKDALRKVADLAGRELKDGHKTQFIRQIIGE
IEDKL
>Eucalyptus|Eucgr.F01287.1.p_290_346
-----A---------------E---------FK---------E--------LAKQ-----VIS--YA-------------
G-----G---LPLVIDV-------L-GSF------------LDEENLLQWESALASLKECPE-------G-EIFNRL---
---RM
>Arabidopsis|AT5G44870.1_12_180
WQVFINFRGADLRNGFISHLAGALTSAGITYYIDTE-EVPSEDLT-VLFKRIEESEIALSIFSSNYAESKWCLDELVKIM
EQVKKGKLRIMPVFFNVKPEEVREQNGEFGLKLYGEGKS---KRPNIPNWENALRSVPSKIGLNLANRNEKELLDKIIDS
IKKVL
>Eucalyptus|Eucgr.E01685.1.p_104_267
YDVFLNLRGPDTRYGFADHLFRQLVDAGIRVFNDKCDLTPGKESWTEFKEAIEQSRILIAIFSKEFATSMVCLKELVEMW
ECRQKNGQTIIPIFYDVTPPEVRQPREDYRKAFARHEVKQRVDSGTIETWRKVLRKIGTLKGFTWENGVEGKLVEEVVAG
V----
>Eucalyptus|Eucgr.C02558.1.p_15_184
FEVFLNFRGPDTRQNFTDCLYHSMDGAGIHVFRDNEEIRKGEMIKGELERAIKNSTIFMPIFSKNYSSSSWCLRELAFRL
DCSRNRKTMILPIFFDVNPNDVELKTGLYHDALQKHEQK--FGSNLVQQWKEALMEVAHIKGWDLKDTGHGKLIRSIVAE
VLIKL
>Eucalyptus|Eucgr.E01998.1.p_21_168
HEVFLSFRGPDTLLTIVDSLYKAIEHAAISVFKDDEELRVGKEIGGSLMQAINESRIYIPIFSKNYASSKWCLRELEHIM
KLSRDNEKVILPIFYDVDANDVKLKTELYRTALQNHESD--SGKDMAKQWEEALREVAGIKGWNLKDYG-----------
-----
>Solanum|Solyc11g062150.1.1_8_134
--------EEDTRRNFVSHLYNSFELRGIRTFKDEERLEPGKSISDELLKAIQESKFAIVIFSKSYASSRWCLKELAHII
KCKKELEQIFIPVFYDVS---VSHQHLPF-----------------VQRWRGAFAEAGKISGK--LHKNGLTWLQK----
-----
>Nymphaea|GWHPAAYW000809_66_216
FEVFLSFRGEDIRKRFIGHLYEGLEERNISTFIDSEKLKKGEEIN-KLFEYTERSKIFVPIFSERFAESKWCLKEVTKSV
EC----GKEIVPVFFGVEPSDVRNQSGPFKSAFKDHQSNKKQNQEEVRKWRETLKKVANLSGFNLKDGDEAKLK------
-----
>Eucalyptus|Eucgr.I02520.1.p_25_197
YDVFMSFRGKDVRRNFISHLFSALRQATIQYFSDNAREDIGEEIRSKLFKAIWHARIALIVFSRNYADSKWCMNELVEIL
ECRKRHGHLVVPIFHEVKTADVSNLTSEFAQGFERLCGG-ERDEVQKQRWTNALRETKHLTGFDLRNENERRLVDIIVEY
LVEKI
>Picea|MA_9114192g0010_105_274
YDVFISHRGPDTKKGFASHLYRALIRHNYRVFLDNEEMQRGENLMPQIEGAIQTASVHIAVFSPRYADSEWCLKELVLML
ESRSQRRSTILPVFHGVRPSDLRWAKGIYGRALNELEQKKRFDLNTINIWKMALHEVANISGFELESRDERQLIEKVVQR
VLEIV
>Linum|Lus10007030_20_190
YDVFLCFRGDDTRYGFTSHLMSALSDRQIRTFID-YKLRKTESIN-ELISILQRCALSVVVFSEKFADSVWCLKEVVTMA
RRMKQTGHRVLPVFYKVDPHDVTDEFGSYAATIDREYKGRNTYLEDKKRWMDALNAVANCAGQTSRTKIESELIKAVVKD
VQRQL
>Linum|Lus10001375_204_345
YEVFLSFTGPEVRNNFGDFLYNYLVRSRVRTFRDEEGLHKGEKIGPQLLGAIDQSKVYIPILSRGYAFNKVCLRELARMV
ECCKREGHIILPIFYYVHPEEVQHQKGPFMEAFEQHKKE--HGEETVREWKAALGEVGAVKGW-----------------
-----
>Linum|Lus10007823_22_169
YEVFLNFRGPDTRDYITDTLYRFLARSKIRTFRDEEELRKGEAIWPNLVKAIHQSQISIPIFSPRYCESKYCLKELVELN
EHRKREGHIMLPIFYLVDPGDVRHQTGDYKKAFDEHKKK--IDEKELERWRVAMNEIGTLKGWHVKN-------------
-----
>Linum|Lus10020534_30_195
YEVFLSFRGPDVRQTFADHLYTSLVRSKIRTFRDEEGLQKGETIGPSLIQAITESKIYIPILTQNYASSKWCLQELAKMV
NCWKNGEHIIIPVFYFMDPRDVRHDSGPYKESFEQHNLK--HDPETILEWKGAPQEVGKMKGWHISETGQGAVVDKIFTD
V----
>Nymphaea|GWHPAAYW026183_64_230
YNVFLSFRGNDTRNRFVSHLYKALKRSNVSAFMDNRDLGKGEPIE-NLLKHIRESRILLPIFSKNYASSIWCLKEVTEMM
EVMKTDSVDIVPTFFDVEPDDVRCSQGQFRCA----------SAGEKKKWRKALRKVTSIHGFTLKNGDEAELVDIIVEE
VQSKL
>Pinus|PITA_000080618-RA_53_150
------------------------------------------KIPPKIENAILASSLHIAILPPNFAQSKCCLDELVLMI
KSNVESKTTTIPIFYYSKPSDLRWTNGPYAQALCNYEKKNLYDTETIKEWRDALHH------------------------
-----
>Pinus|PITA_000080618-RA_168_260
YNVFLNHRGPDVKETFANALYNSLVSCGFRVFLDEQEFMQGLKITPQVEVAIQFTHVNIAIFSPRYTQFHWCLEELNLMV
RS----KNTILPFFYEV---------------------------------------------------------------
-----
>Eucalyptus|Eucgr.L01890.1.p_3_130
---------------------------------------KGQQIWLELMKAIEESHVAIIIFSKNYASSRWCLEEVAKIM
ECMKQKDLIVLPVFYNVEPREVRKWRGSYGRAMAKHEAEFGKHSHKVKRWKKTLVDASNLSGWHFDNEVEVKLIKEIVNE
ISMQL
>Pinus|PITA_000059234-RA_25_192
YDVFLSFRGLDVRKGFVDHLYHALTGAGFHVFLDTHHLQRGEDISAGLQHAIEVSRILIPIFSINYAQSAWCLREVSLIE
KGRKKGSAIVVPLFYNVTPSQVRHPDSPFAEAFEEHERSGNYSAQEMDEWKAALSKISRLAGWSLQEGYEAALVKRVVED
V----
>Prunus|Prupe.6G083400.1.p_13_156
---------------------------SFPTFRDEEELERGEDIKPEFEKAIQQSRSSVIVFSKDYPSSRWCLDELVLIL
KQKRISDHVVLLVFYNVDPSHMRHQTGSVGEAFARHEEN-QQSPNKVKQRRAALREVADLAGMVLQNGYESKFVKQIVKV
VDEKL
>Linum|Lus10026961_22_186
YEVFLSFRGSDVRQTFADCLYTCLVRSKIRTFRDEEELRKGGTIGPSLVKAITESKIHIPILTESYASSKWCLEELAKMV
DCWKTGGHIILPVFYFIEPRDVRHQDGPNKEAFEQHSSK--HDPQTILEWKEALHEVGKMKGLHVTRDGQGALIDQIFTE
V----
>Linum|Lus10010987_47_207
YKVFLSFRGPDA-GQFVDILYRILVQANIRTFKDDKELPKGEGLSTETVKAIDQCKIFVVVVSKNYANDTRCLRELVEIS
ERHKQDRRVILPIFYMMDPKSVKFLIGPYRNSFTVHHRN--FPEATVQSWKIALSDLGSLKGWPVNSNEHGAVADKVSGA
I----
>Euryale|Ef24727_43_185
YDVFLSFRGPDTRKGFTDDLYHALKDKGILTFIDSEELEKGQKVD-ELFGYIERSKIFLPIFSKGYAYSKWCLKEIAKMV
EC----KRLVIPVFFDVEPRDVGHQTGPFAEAFRDYVEKDDVNKEEVSKWRSALTEVGKISGYHYRA-------------
-----
>Pinus|PITA_000066026-RA_25_163
YDVFPSFRGSDVRKGFVDHLDCALTSAGFRAFLDTRDMNRGDDISRCLENAIQESRILIPIFSPNYAKSSWCLRESSLIA
REVRKGSAIAIPVFYDVSPSQVRRPEGPYAVAFQEHRKSGRYSAEVISEWKDALFQ------------------------
-----
>Euryale|Ef499_71_190
YDVFLSFRGEDTRHNFAGLFRDMLYLQCIHAFFDEEDLNKGERIE-TILEAITRSQIFVPIFSKGYVESKWCLREVAKMA
EC-HRQETKIFPVFFDVDPKEVRHQSGPFKDTFQKHQSNS----------------------------------------
-----
>Eucalyptus|Eucgr.D00065.1.p_9_146
-QVFIAFRGRDTRYGFAAYLYIRLVAAKIRVFYDDDTSIVGKEVGKELINAIKHCKISIPIVSPNFASSAWCLSELNYML
SCKKEKGQKILPIFYKVNPSDVQHLSPCFEKHLHRHEAF--YGRDISECWKHALKEVGSFK-------------------
-----
>Eucalyptus|Eucgr.K00852.1.p_15_181
YDVFLSFRGSDTRNTFADCLFIFMRNAGIRIYRDDEELRPGENIS-EILWAVRSSQIYIPIFSKNYASSRWCLRELTCMV
EESYGQLGKILPIFYDVDPRDVKLDTELYKSALMKHEEE--LDYTVVKTWKEALTKAAKIKGWHIKDQRQGKVIEDIVTD
VLQMI
>Phaseolus|Phvul.002G079200.1.p_55_218
WDVFLSFRATDTGHAFTMGLYHALHSRGVRVFRNDDGLERDDEIQKKLLEAVEDSAAAVIVISPDYASSHWCLEELSKIC
ES----GRLILPVFYWVDPSHVRKQEGPFQECFVRHAEK--FPKERVEQWRDAMKKVGGLAGFVLDE-KSDKLIQILVQT
LMKQL
>Eucalyptus|Eucgr.C02718.1.p_28_198
FEVFLNFRGPDTRLNFADCLYHSMDGAGIRIFRDNEEIRKGEEINDKLELTIKSSAICMPIFSRNYASSAWCLRELAYMM
DCSRNRKAMILPIFFDVDPEDVKLKTRLYQDALQRHEEK--FGYDEVQRWKEAMREVAQIKGWDLKYKGQGELIRSIVAE
VLIKL
>Euryale|Ef5647_15_177
YDVFLSFRGEDTYKGFTGHLYYAMEERGIRTFMANEKLDKGESIK-QLLDCMEKSKIFVPIFSKRFAESRWCLMEVAKMV
KC----RRLIIPVFFDVKPTHVRNQRGPFEAAFQSHEKNKDLSKKTLQEWRDALRTVGEISGYDLETGHEAKLNQIIIRR
ILDEL
>Arabidopsis|AT4G11340.1_224_406
HQVFVSFRGSDVRYNFFSFLKDALIKNGINVVTDED-APRGKPIDENLLKLIKDSRIAVVIFSENYPESTWCLDELVEIE
KQMDLKMLDSCPIFFEVETCHVKLQVARFNYNLLQLEHDERKKEKRFEGWRKALISVASRLGLTYKKSNQATFVNEIVEK
VKAML
>Eucalyptus|Eucgr.L01982.1.p_88_223
YDVFLSFRGPDTRNNFTDCLYRRLRLAGFHVFLDNEELRVGKQIGGELLKALNKSRFYIPIFSQNYAASPWCLQEVAHME
KCTSKSKKEILPIFYDVDPDDVKLKTELHKNAIAKHEEK--FGPDELKRWEAALVK------------------------
-----
>Pinus|PITA_000069727-RA_27_199
YDVFLSFRGCDVRRGFVDHLYDALTTAGFTVFLDTYDLERGEDISSGLNHAIQNSRILIPIFSTNYAESAWCLREISLIA
RQIQKGPATAVPLFYNVTPSQVRHPDGPFAQSFQQHESSGRYSSQEISEWKDALFQLCLLSGWSLQEGYEAALVKRVVED
VA---
>Eucalyptus|Eucgr.C02634.1.p_26_156
YYVFLSFRGPDTRNGFIDHLYQRLQDVGLFVFRDDEQLSFGEKISENLISAIEHSKVSIPVISENYAASEWCLRELIHIM
ECEESRGQIVLPVLYKVKPYEVRELKGAFGEAFESRKDR--FNEQVKQ--------------------------------
-----
>Eucalyptus|Eucgr.I02528.1.p_10_143
HDVFVSFRGSDIRNYFMSHLFERLERKRIRYFYDQDQRYAGMDIEDKIFRAIHHARIALVVFSTNCANSKWCMNELVEIL
NCRREQHLVFIPIFY-IRLAEVKKRESKFEQALEKFDGK--ERDKKQRDWKAAIAE------------------------
-----
>Arabidopsis|AT1G65390.1_23_192
-QVFINFRGKDLRKGFMSFLKPALKKEKINVFIDEQ-EERGKYLI-SLFDTIGESKIALVIFSEGYCESHWCMDELVKIK
EYMDQNRLIIIPIFYRLDLDVVKDLTGKFGDNFWDLVDKYQPEPKKLHKWTEALFSVCELFSLILPKSDDRDFVKSIVKA
VKKVQ
>Linum|Lus10042777_30_207
YDVFLCFQGDNTRHSFTSHLMATLSDRKIRTFID-DKLEKTHSID-ELIPILKKCALSVVVFSDKFADSIWCLEEVATIA
RRMKESGHRVLPVFYKVEPSDVTNDSKSYVTTIDREYKGRSTYVEDKKRWMDALKLVAHSAGLTSQANIESELIKAIVED
VHKQL
>Linum|Lus10020533_31_197
YEVFLSFRGPDVRQTFADHLYAWLVRSKIRTFRDEEGLQKGETIGSSLIQAITESKIYIPILTQNYASSKWCLQELAKMV
DCWKNGGHIILPVFYFMDPRDVRHDSGPYKEAFEQHNMK--HDPETILEWKEALQDVGKMKGWHINETGQGAVVDKIFTT
IE---
>Eucalyptus|Eucgr.E01852.1.p_5_174
YPVYL---GPDTRNDITDYLHTSMIDAGIRAYIDDEELRIGEEIRGQLLQAIEQSKISIPIFSKGYADSTWCLRELVKMV
ESKNTRTHKIMPIFYNVAPSEVKYQTDHYGNAIVSHANKKRFDEETIDNWKAALNEVGALKGWDFQSRGKGEFVKKVVNN
VLTEL
>Pinus|PITA_000059617-RA_30_186
YDIFVHHYEKET-RDFAMKLCVRLVGSGLYVFPDPPE----EKFRHLKETAITQASLQIAIFSENYVSCKWCMDTLVQMT
KS----EAPILPVFYQVEPSHLRYTKGPYAQWLRAHEGGP-YDSQTMKAWRNALENVSKRKGFELKKGGEEELLCKIVKS
V----
>Pinus|PITA_000059617-RA_195_354
YHVFICHRG-ETKEEFAEPLYGRLQGRGLRVFLDKPELVAAHRIEPQIEAAIQFASVNIVIFSRKFPESSWCLDELTLMQ
TC----GAKILPVFYGVKPSDL---DGFYNETLLFHLKKRRHNIETINRWRGALANVPKSDDLMLAGENKKALMNKIVKS
VLKY-
>Linum|Lus10005374_25_164
YEVFLSFRGGDVRRTFADHLYNYLTDLKIRTFRDEEELPNGEFIAQALTKAITESKVYVPIFSRNYAGSKWCLQELAKMV
ECWKAGGLIFLPVFYMIDPRSVRHSTSPYKAAFKEHRRK--HDARTVPAWKKALQV------------------------
-----
>Picea|MA_10428569g0010_19_187
YDVFLSFRGE-VRKTFVDHLYTSLENAGLNAFLDSKKLEKGDEISPTIKNAIEKSAICIPIFSKNYAESHWCLEEVYYMC
KS----GGLIIPLFYDVSPTEVRYDRGAFAEAFQKKKGR--YTKAKINEWKKALAKVASFSGWSRDDGFEAGLVKLVVQH
VFKTL
>Euryale|Ef35087_20_175
--VFLSFREADNCKGFASRLYKALKDAGIRTFMDNEGIKAGENIDERLLKAIKESVRCVVIISSGYADSKSCLMELTTMF
VH----GKTVIPVFYYVDPSDVKRQTGPFTLAFTEHRKR--LGDKTVQRWEQPMTRVGHLQGFTLSDTKESEVIQGIVKR
V----
>Pinus|PITA_000055401-RA_95_267
YQVFLSFRGLDLRRCLVSHLYEALTSAGFNVFLDSHEINIGDDIYAAIHHAIEHSRIFIIVFSRNFAESAWCLREAALIV
RRLQTERAICIPVFYDVTPSQVRYLHSPFAEAFQEHERRGKYRQQEIDEWKAALHTISHCRGLSLQEGYEAELVKRVVKE
V----
>Eucalyptus|Eucgr.C02650.1.p_6_164
YEVFLSFRGPDTRAGLTDHLYTSLIDAGVRAYEDDEELRVGEDIGGDLLRAIEQSKIFIPILSKGYASNIWCLKELALMV
EYRKREGRLILPIFYDVSPSEVRLQMGGYGAAFRLHEMKKRFDNETIREWRGALQELGSLRGWDAQDSME----------
---KM
>Eucalyptus|Eucgr.E01983.1.p_17_161
YEVFLSFRGPDTRLTMADCLYNDLIHAGIRVFKDNEELRFGEEIEGGLLQAINDSRIYIPIFSENYASSKWCLRELARIV
ELSRGNERVILPIFYEVDVDDVKLKTKLYRKALRKHKSE--YGKDLAKKWKKALREVARIRGRNLK--------------
-----
>Picea|MA_456384g0010_22_154
YNVFINHRGPDVKKSFASFLYRELKSRGLKVFLDQPELEPGHIILSQIEAAIQGASVHIAIFSENYAESKWCLDELVLML
ETT--PRATILPVFYKVKPSELRRTTGAYAKFLRKHKQ--RYDWETIEKWEKALSD------------------------
-----
>Eucalyptus|Eucgr.E01990.1.p_28_194
YEVFLSFRGPDTRLTMADCLYNGLIRAGIRAFKDNEELRFGEEIKGGLLQAINDSRIYVPIFSKDYASSKWCLLELAHIV
ELARANEKVILPIFYDVDADDVKLKTKLYWEALRKHKSE--YGKDLAKKWKKALREVARIRGRNLKDHGLYKLTNLMVEE
VSNLL
>Eucalyptus|Eucgr.E03198.1.p_13_144
YQVFLSFRGPDVRDSFLECFYDQLKGAGIVAFLDRKEIEYGESIDDKIVEAIKRSYICVPVFSEDFASSPACLMEVAQMV
ES----DKTILPIFYGVEPSVVRYQLGTYEKSFAEHKRK-SRYPDSIEKWKAALGK------------------------
-----
>Nymphaea|GWHPAAYW011584_24_189
YDVFLSFRGEDTRHTFTGLFHYILVLHGIHAYFDEEDLHKGERIE-EILVAITRSKILVPIFSKRYSESHWCLKEVAKMV
ECQKRQEKFIIPVFFDVDPKDVRCQSGPFEAAFHRHQTERRDNLSEVDGWKHALTYVGGISGFDLKSGDQRELVNSITAD
MQN--
>Arabidopsis|AT1G47370.1_16_184
--VFLSFRGEEIRHGFISHLADALERYGIMFIIDKD-EQRGNDLT-SLLLRIKESKVALVIFSSRFAESRFCMDEIVKMK
ECVDERKLLVIPIFYKVRARDVSGRTGDFGKKFWALAQK--SRGCQIKEWMEALECISNKMGLSLGDRSEADFIKEIVKE
VERVL
>Nymphaea|GWHPAAYW011568_60_195
FDVFLSFRGKDTRNGFTDHLYEGLQSRYVNTFRDSEGLKKGEKIE-QLLGYIENSKVCIPVISEGYAHSKWCLKELAKMM
EC----KKKIIPVFFKVNISDVKNQSGSFASGFEKHESKGKVKQEELIKWREALIEVGNIS-------------------
-----
>Picea|MA_10024934g0010_28_194
YDVFINHRGPDVKNSFASHLYRDLYAHGLQPFLDREELQAGEYIDAQIVGAIRSAYVHIVIFSPGYVDSRWCLDELLLIL
KS----EDIIIPVFYKVKPSDVRWAHGKYAQAFSNHKRQGRYDSQRLENWRKALEKISYRVGFELETGDEVKLLEKVVGC
VLKNR
>Eucalyptus|Eucgr.H00904.1.p_20_136
YDAFVSFRGEDIRKNFAGHLFHALRQAGIYYFRENDNSETGIIIETKQLDAIRRSRVALVVFTTNYADSRWCLNELVEIL
ECNRRQGHVVLPIFYDVEPRDVRKQTGRFGDE------------------------------------------------
-----
>Picea|MA_10437230g0040_26_136
YAVFLNHRGPDVKKTFVSHLYRRLKENGLRVFLDREELQKGDELTPQIKGAIRDASVQIAIFSLNYCESPWCLNELLLML
ESKKERGSTIIPVFYGVKPSELRWTNG-----------------------------------------------------
-----
>Phaseolus|Phvul.010G054500.1.p_18_148
YDVFVSFRGENTLNNFTAFLFQALRTKGINVFKDDEDLKKGESIAPELLQAIQASLLFVVVFSQNYASFTWYLRELAEIC
NCVE--RCVIILIFYDVDPLV-----------------RLREDMEEVQRWRPAFTQVADLSGWDIQN-------------
-----
>Eucalyptus|Eucgr.J00117.1.p_12_150
YDVFLSYRERDAGSFFPQHLHDVLTQKGIKSYKYGEDLEEGEETAPAVDEAIKGSRIALVILSRRYASSASCLSELGTIL
EQNNQIGKRVMPLFYGVEPSWVRRQRESYQEAMAEHESRYGSGSDKVRQWREALTE------------------------
-----
>Linum|Lus10024886_43_179
HEVFLSFRGPDVRTNFADFLYEFLRNSKIRTFLDEEGIRKGAEIEESLFNAIKESKVYIPIISRDYASSTWCLRELAYMV
KICNQGGSIILPIFYMVEPRDVRHHNDSYAKAFRRHSKK--YGPQTIQEWKDALLA------------------------
-----
>Euryale|Ef6078_52_222
FDVFLSFSGADTRDGFTSHLHKELNRLGISAFIDSKGLQKGEKIS-KLFEYMKASQHFVSILSENYVLSKWCLLEAAEMV
KIAEGENRTIIPVFYNIDPSQLKDNKGSFQIAIAKHLKQQKLDKQQVEECRAALRTLGKICGYSLVNRNEAELVTCICKR
VEKLL
>Populus|Potri.001G066600.1_14_98
YDVFLSFRGEDNRKTFTDHLYTAFVQAGIHTFRDQNEIPRGEEISKHLHKAIQESKISVVVFSKGYASSRWCLNELVEIL
ESKN----------------------------------------------------------------------------
-----
>Eucalyptus|Eucgr.C02567.1.p_28_198
FEVFLNFRGPDTRLNFTDCLYHAMDGAGTHVFKDNEEIRKGEVIKGELEHAIKNSTIFMPIFSKNYASSAWCLRELTFRV
DCSRNRKAMILPIFFDVDHDDVKLKTRLFHNALQKHEQK--FGGNLVQQWKEALTEAAHIKGWDLKDTGQGELIRSIVGE
VLIKL
>Linum|Lus10007829_22_168
YEVFLNFRGPDTRHYITDILYRFLARSKIRTFRDEEELRKGEEIWPNLVKAIHQSQISIPVFSRRYCESKYCLKELVELN
EHRKREGHIMLPIFYLVDPGDVRHQTGDYQKAFDEHKNN--IDEKELQSWRVALKEIGTLKGWHIT--------------
-----
>Eucalyptus|Eucgr.E02004.1.p_17_158
YEVFLSFRGPDTRLTIADCLYNDMIRTGIHAFKDNKELRFGKEIESGLLQAINDSRIYILIFSKGYASSKWCLWELARIV
ELSRDNEKTILPIFYDVDADDVKLKTMLYRKALRKHKSD--SGKDLAKKWKKALREVARIKGR-----------------
-----
>Linum|Lus10015350_19_190
YDVFLCFRGE-TRCSFTSHVMAALSEMKIKTFID-TMLRKGDSIA-ELHSVLKRSAVSVIIFSERFADSPWCLDEVATIS
RGVQEFGHRVLPIFYNVHPSEVGDDAGCYADMINKHDRS----PPVKIKWRTALKDIVDKAGLTSNQRLESELIKAIVEN
VLKEL
>Eucalyptus|Eucgr.H01800.1.p_12_146
FQVYVNFRGADVRRTFLSHLQAALDQAGLFVYKDNEEQVKGEPISTFIMKPLEEAHAAIIIFSKDYASSQWCLRELVRVM
ELRAQKDLPVLPVFYDVTTAEVKRQTASYERAIRSHEMR-GVDLETTARWRKALFE------------------------
-----
>Linum|Lus10009500_20_145
HDVFVSFRGIDVRYKFVDHLFSAFRRKKVKAFRDTSDSSRGQLIDEEIPLAIDESSFYVVVLSENYDSSPWCLDELVMIM
DNSR-GGKMVFPIFYHVLPDDVSSV-----DAVHRIKGQ--YTYERVERWIEAL--------------------------
-----
>Pinus|PITA_000086648-RA_53_219
YEVFINHRGTDTKKNFASHLYRRLLSYGFQVFLDQKELQQGDNLESQLKAAIKSASVHVAIFSPRYAESRWCLEELLLML
ET----GATIIPIFYNVKPSDLRWTKGFYAQALHKHEQKQRYDRATLEQWRNALSHVAGIIGFELEAGDEGELLEKVVEC
VLKKV
>Eucalyptus|Eucgr.H03699.1.p_3_146
--------------------------AGIRVYKDDREVPKGKKFGPELLQAINQSKISIPIFSKGYAFSVWCLNELVQMV
ECQKTRGQMIMPIFYDVAPSEVRHQTGGYGKAFLSHEQKKRYDEETMRQWKAALSAVGAIHGWDLHNREEGEITNTVTQK
VFNEL
>Populus|Potri.019G114100.1_2_86
------------------------------------QLVRGDEISASLLRTIEEAKLSVIVFSENYASSKWCLEELAKIF
ERRKNNGQIVIPVFYQVDPSHVRNQTGSFGDAFARLIKKKA---------------------------------------
-----
>Nicotiana|NbD039337.1_13_178
YHVFLSFRAKDTGKTFTDHLHRNLVRAGFHVFKCDNDDYDGEDLKSKLQKGIEQSKISVIVLSQNYASSERCLDELVMIF
EQKRNFGHIVLPVFFNVDPSDVRKLKGSFSQPFCVNGE-----SQKLRDWGNVLKQVADLGGMPLQNGHEAKFIENIVEV
IASKL
>Linum|Lus10018972_28_186
YHVYLSLRGKDVGEGFSNHLYTALEQVGFYMFRDDDEIVRTEELDIELQKAMHESMLSLIVFSKDYVSSTWCLYQLVKIM
DLRRSFHCIVVPIFY-VDPMLVSDQTDSYAAAFASHQELF---KDKAEIWKAALSEVSDLGGMVLQDGYQAEFVQDAVKM
VRK--
>Daucus|DCAR_031076_19_187
WDVFLSFRGEDTRDTITQDLYSALSARNVRVFIDNDGLTQGDSLDPTLFEAIKDSAASIAVISVRYASSRWCLEELARIC
EG----GRLVLPVFYGVDPSDVRRQTGPFAGDFRKHEGM--YSSEMVGRWRNAMKRVGAISGWVLQVGKEKKAIETLVNR
ILA--
>Pinus|PITA_000027732-RA_40_213
YDVFINHDGKDVRKTFASHLYHRLCD-GLRVFLDKPEMQRGETINPQIKGAIETASVQVAIFSPQYAKSSWCLDELVLMM
KSRESGAATIIPVFFNVKPSELRWTDGFYAQALANHEKSKRYTHERIAVWREALAKASVISGFELEAGDEGQLLNDVARL
VQKKV
>Euryale|Ef20324_313_431
FEVFLSFRGEDTRKGFTGHLYEGLQLHGVSTFKDDLNLDKGKEID-RLLEYIEKSKIFVVILSKRFAESRWCLKEVIKSM
EC----GKEIVPIFFGVEPSDVPNLSGPFKYAFKKHESNKKENQ------------------------------------
-----
>Pinus|PITA_000088412-RA_31_199
YDVFIKHRGPDVKDTFASHLYRRLLNYGLRVFLDREVLEEGFDITSQIEYAIQAPSFYVAIFSPTYAESQWCLDELVLMV
NSEAT-GATILPIFYKVEPSMVRWATGAYGEALKRLQGKKRSHPHTIQNWRDALAHAADKSGFVL--GDEGELLDKVLHK
VLKT-
>Eucalyptus|Eucgr.F04311.1.p_22_180
FDVFLSFRGPDTRLTFTDSLYYALLGKGICVSIEKQGIDAGEEIGPQIFQAIDASKICIPILSRGYASSSWCLRELEHMM
ECRKTEKLEVMPIFYDVKPSDVKLETKLYSDALSLHEKK--RGVEIVQRWAKALKEVARIKGWDIKN-GHGEVIQLIVRE
V----
>Nymphaea|GWHPAAYW011429_206_341
FDVFLSFRGADTRKGFTSHLYDRLKLHGISAFMDSDVLQRGQEIN-KLLDYIERSMIFMPIFSKGYAESRWCLKEITMMV
AC----QRLIIPVFFDVEPAEVRDQIKHFAPAFERHKRDANMDQQEVRNWRRALKTVGELS-------------------
-----
>Pinus|PITA_000071590-RA_35_139
FDVFINHRGTDVKDTFASHLYRRLLDHGLSVFLDREELEEGHNFSSQIEQAMGGASVQIAIFSERYAESSWCLNELVFMK
NA----KATILPIFFKVDPSEVR---------------------------------------------------------
-----
>Pinus|PITA_000071590-RA_144_199
-------------------------------------------------------------------KGSWCLNELVFMK
NA----KATILPIFFKVDPSEVRYTKGRYAEALQKLQDK-----------------------------------------
-----
>Pinus|PITA_000080207-RA_8_158
YDVFINHRGTDVKKGLASIIYNKIKDCRLQVFLDQKEIRCGVDVSTAIEAAIQSSHVHIAIFSERYAESKWCLDELVSIL
GS----KRRVIPVFYDVEPTALRYISGCYRKAFEKHRRR--VTVEKTEKWKKALLDASLLKGELCNTHDLW---------
-----
>Pinus|PITA_000039242-RA_22_191
YHIFINHRGSDVKKTFASHLYHRLLSYGFRVFLDQPELERGEEIDSQIKEAIATASVHVAILSSGYAQSRWCLDELVLML
ESKESGAATVIPVFYNVKPSDLRWTRG-YAEAFLNHEEK-RYSQKRLAGWRKSLSDVSHISGFELEAGDEGLLVDKVVQQ
VQKKV
>Arabidopsis|AT4G19920.1_51_214
-QVFVSFRGKELRHGFVSHVVKALRIAGVNVFIDSN-EMKGRDLQ-NLFKRIENSKMALVIFSDRFSESDWCLNELVKID
DCVKEGKLTVIPVFYRVNTDDVKNFKGKFGSCFIETVQRQPKEEPMAERWVNSVKSISSKTGFTSEVRIDSYLVDAIVRD
VKRQL
>Eucalyptus|Eucgr.D01601.1.p_113_256
YEVFLSFRGLDTRLTIADCLYEAMIHAGIRTFKDDPELRIGKEIGGNLLRAINNSRIYIPIFSKNYASSKWCLRELAHMV
ECSRDEEKVILPIFFDVDADDVKIKTELYRKALQKHESD--FGKDLAKQWEEALREVASIK-------------------
-----
>Eucalyptus|Eucgr.L00490.1.p_20_165
YDVFLSFRGPDTRQTFTDCLYHEMLEANIRVFFDKEDIHVGKEIGDELSTAIEKSKIYIPIFSRGYASSPWCLRELARMV
ECKKYKEKEILPIFYDVEPHDVKLKSQLYVGPLEEHEER--FGPEMRRKWEDALTSVAQIKGWELK--------------
-----
>Eucalyptus|Eucgr.D00729.1.p_19_182
YEVFLSYRGPDMRRGFADILHAMLTDVGISVFKDEEELENGKEISPQLIQAIQQSKISIPVISKEYAFSESCLMKLEQMV
QCVDKKKSIIIPIFYYVDPSDVRNCRGPFEKALDEHKK---------RNCMPALRRIGELEGHHLHEVSHGEVIKRIVHQ
IQQKL
>Eucalyptus|Eucgr.E03438.1.p_46_204
YEVFLSFRGPDTRKGFTDHLYHGLLNAGIYAFRDDDKLYKGENIRPELLAAIRNSKILIPILSMTYGTSSWCLDEL----
------GQIVLPIFYKVKPADVGHQTGSFGDAFHERERRLRFNPTILEKWKQALLEISKLKGYEAD-GYEAELVKSVVQK
VLSEL
>Eucalyptus|Eucgr.E03174.1.p_9_150
YQVFLSFRGPDVRDSFLECFHDQLKGAGIVAFLDHKEIEYGERIDDKIVEAIKRSYICVPVFSEDFASSPACLMEVAQMV
ES----DKTILPIFYGVEPSVVRYQRGTYENSFAEHERK-NRYPDSIEKWKAALGKIAGKMGPTFK--------------
-----
>Prunus|Prupe.1G557100.1.p_84_191
-------------------------------------------------------------------RFHWCLDELVKIM
ECRERLGQKVIPLFYNVDPSDVRKQTGSFAQAFEKHEAGIKHEKEKVQRWRNALNQAADLCGEDLKNGHEAKFIKKILGE
VNKQL
>Nymphaea|GWHPAAYW007067_57_219
--VFISFRGNDTRKGFTSHLHKELESRGIPTFIDSERLEKGRRIS-DLFKWIEGSKIFMPIFSKNYAESKWCLGEIAKMV
EINKGQRRPIIPIFYDVPPDDVRDCRASFEEAFEKHQHDIELGEEQINEWKVAVTEAGKISGYCLSEGDEAKLITLIGAR
V----
>Nymphaea|GWHPAAYW023740_22_157
FNVFLSFRGKDTRGRFTSHLYKELNQRGISAFIDSVGLRKGERIS-EILGYIKASQVVVSILSKNYAKSKWCLLEAAKML
EIHEKENKWIIPIFLDVSPSDIKEDSGSFQVSITENKKKGNLDREQAEKYRCVLR-------------------------
-----
>Eucalyptus|Eucgr.C00040.1.p_64_228
-------VGLDTRHGFADHLYHGLRRAGIHTFRDDDELQQGEDIRPELMAAITNSKVLIPIFFVNYGTSSWCLNELVQIM
EGKNNNEQKVLPVFYKVKPADVGHQIESFGKAFHEREKRLSFNPAILEKWKQALLEVSNLKGHEAE-GSEVELVKLVVRE
VLNEL
>Eucalyptus|Eucgr.I02523.1.p_10_144
HAVFVSFSGSDGRNTFISHLFERLKRKKILYFYDKDRRYAGMNIEDKIFGAIHHARIAITVFSANFAHSKWCMNELVEIL
NCRRDRHLVFIPIFY-IRLAEVKTRESKFEQALEKFDGK--ERDNKQRDWKAAIAE------------------------
-----
>Eucalyptus|Eucgr.B02960.1.p_530_663
YDVFLSFRGPDTRYSLIRFLHDSLSRSRISFFRDDDELSPGEGIGEEIQQALDDSYIYMLVLSKNYASSQWCLRELARIV
KCTSESERIILPILYNVDVDDVKLKSKLYQSALDEHRKW--FDDHEVEEWEEAL--------------------------
-----
>Prunus|Prupe.1G550700.1.p_116_276
YDVFLSFIGVDSRKTFMDHLYWTLKDARVDVFIAENKLR-G----PKLMQAIEQSRIAVIIFSSGYAFSIGCLQELEKIM
ECRRTLGQMVLPIFYHVDPKNVGKQIDSF--PVNHHGVK---DEEMMRSWRKSLIEATNLSGLVYMKGYEGMLIRKIVDE
ITRKL
>Pinus|PITA_000044307-RA_10_144
YQVYINFRTVDTKNTLASLIYHSLTSRGLRVFFYQRELCTEDTVVSVVQEAISSASVHVTIFSEHYAESRWCLQELRWIV
RSSHE--RTILPVFFNVEPAELRQIWGSFAEAFRNHE---SFSIEEVEGWKEALREAA----------------------
-----
>Pinus|PITA_000044307-RA_148_224
--------------------------------------------------------------------------------
--AEVRTTTIIPIFCDVEPKDLRDIDGPYTKAFRYHQRN-GIVAE----WKEALKKAANISGYIVKSSDYGMYLEQILS-
-----
>Linum|Lus10029810_2_98
YDVFLSFRGADTRLNFNSHLYAALRGRSILSYIDDVNLRRGADITDTLLKEIEQSKMAVIIFSDNYASYGWCLDELVKIL
HCRKHFSQVVLPVFNGV---------------------------------------------------------------
-----
>Eucalyptus|Eucgr.C00289.1.p_64_234
YYVFLSFRGPDTRKGFVDHLYHELARVGLFVFRDDESLPFGKPIAENILSAIKRSKVSIPVISKNYAASKWCLHEIIQIM
KCVESGQQKVYPVLYKVTTGDVKDMQGEFGEAFHNPDNR--IDEKLKREGRVALRKALRRRVFELKNGYQGKLVKALVKE
IMHEQ
>Eucalyptus|Eucgr.H01768.1.p_14_105
YDVFLSFRGTDVRKNFLGHLYTTLDQNGIFTYIDNKEMRKGEQIWPALMKAIEEAQVAIIVFSEDYASSSWCLEEVAKIM
KCKAQKDLIVLP--------------------------------------------------------------------
-----
>Eucalyptus|Eucgr.D00180.1.p_9_120
YDVFLSFGGSDTRNDITDYLYHSLTDARIRTFRDNEELHVGEEIGLELLHAIKQSKISIPIFSKGYAANKWCLIELAQMV
ECKEKWGQKIIPIFYDVEPRMIRKSKGEFTKE------------------------------------------------
-----
>Arabidopsis|AT4G23515.1_10_189
-QVFISFRGKDERNGLLTLLKQKLIDGNVNVFTDD--KLTGQPLQ-NLFGHIRKSRIAIVIFSKNYAESGWCLDELVEIK
KCFETEAKAVIPIFHRVKVSSVKKQSGKFGEKFLALQNE-EVDNSRIKRWKKALKIVTEIAGLTHDKSPELAFVEKVVEK
IIRHL
>Nicotiana|NbD006064.1_13_174
YHVFLSFRTQDTGKTFTDHLHRNLVRAGFHVFKCDND---KEDLKSKLQKGIEQSKMSVIVLSQNYASSERCLDELLMIF
EQKRNFGHIALPVFFNVDPSDVWKLKGSFGQPFSANGE-----SQKLRDWRNALKQVADLGGMPLQNGHEAKFIENIVEV
IASKL
>Eucalyptus|Eucgr.C00292.1.p_18_171
YFVFLSFRGLDTQKGFVDHLYHELVRVGLFLFRDDENLNPGEPI-ETLLNAIKCSKVSIPVISENYVTSKWCFREINQIM
ECVKSKKQKVYPVFYKVTTDNVKYMTGHFGDAFRRDEHK--LDEE-----------------FSPVLRHEGKLVKKLVKK
IMSEH
>Pinus|PITA_000089630-RA_14_177
YQVFINHRGTDVKRTLASLIYHRLRSYGLSVFLDKDEFRAGDNISPAILGAIQSALVHVTIFSERYAESKWCLDELCWIL
RSHHERNTKIIPVYADVEPSDLRHIKGRYAEVFKKHKHK-RVTAEVIKNWKTALNQASEICGLLFKTSDYGEILEEIVDG
V----
>Pinus|PITA_000022790-RA_31_154
YDVFINHRGPDVKDTFASHLYRRLITYGLRVFLDREVLEEGFEITSQIENAIQAASVHVAIFSPTYAESQWCLNELVLMV
NSEAT-GATILPIFYKVEPSMVRWATGVYGEALKRLQGKK----------------------------------------
-----
>Amborella|ERM96709_3_139
--VFLNFCDEDTGKSFVAHLNNALTESGISTFFSQRGQG-----EEEMERAIRECEVLIAVFSTNYASSSLCLNQLSYLM
SLPATSMKSILPVFYDVEPFHVRRQEGPFKGALEFHKKKNGSDEEIILNWRNAFQQVADLFCW-----------------
-----
>Amborella|ERM96709_145_252
----------------------------------------------------------------SYASFSFPLDQLSYFL
NLPPKGRRSIFPVFFYVEPSRFCRQQRPFSGAFEFHKKKTEIGEETVQNWRNALKEVGGLCGWDMKNRNEANLVQELVEH
ASAKL
>Arabidopsis|AT5G45230.1_12_190
-QVFINFRGDELRKTFISHLHKRLQRDGINAFIDSD-EAVGEELK-NLFKRIENSEIALAVLSSRYTESHWCLQELVKMM
ECSMKGKLLVIPIFYKLKIDTVKELDGDFGRNLWDLWRKPRDRDSRIVKWNEALKYFLSRNALVFSEGKEEEFVSTIATH
VKNAL
>Arabidopsis|AT2G17060.1_19_182
-QVFINFRGSELRYTFVYYLRTALVKNGINVFTDNM-EPKGRNQK-ILFKRIEESKIALAIFSSRYTESSWCLEELVKMK
ECMDAEKLVIIPIFYIVTPYTIKKQMGDFGDKFRVLVDY--VDDVTEKKWTDALKSVPLILGITYDGSEEQLLINQIVGE
VQRVI
>Prunus|Prupe.2G069000.1.p_27_152
YDVFVSFRGKDTRTNFTDHLYKVLSNKGIYTFI-DRELIGGEKISPALLKAIEESRIFLI-----------CLDELVEIL
RCKSSTNQIGWPIFYKVDPSHVRNQTNSFGDAFADMNCRFKDNTEKVLRWRSALREAA----------------------
-----
>Picea|MA_204792g0010_11_195
YDVFLNHRGPNTKNCFAGHLYNSLCLHGIRVFLDKKEMEEGEEITQQIETAIKTASVHVAIFSKNYAESHWCLKELVLML
ESRES-GATVIPIFYDVTPSILTASEGTYAEQLQELKKKRLLDENIIAKWKEALKTAAGLTGLELQAGYEGDLVEQIVKL
VSEKV
>Solanum|Solyc01g113620.1.1_8_165
-QVFLSFKAKDTGITFADHLYEALAGAGFVTLRGGDGDEGGEETKLKLQKGVEESGISIIILSNDYVSSSLCLDELVMIL
NCSK--RRSVLPIFYHVDPSDVRKQKGRIGEEFDRHEE------AKVKKWKEALKQVADLGGMVLQNG--SKFIQKILKV
VENKL
>Picea|MA_303348g0010_3_167
YDVFINHRGPDVKNTLASHLYCRLRPR-MRVFLDKPELEVGHNITPQILHAIETASIHIAIFSTTYAESKWCLDELLHML
KSFKSKQGTIIPVFYGVKPSDLRWTKGAYAEALRNHETKQRYDTQIIQSWKNALSDVAEISGFELDAGDEGQLLEAVERR
VLK--
>Pinus|PITA_000090127-RA_34_214
YDVFINHRGPDVKNTFASHLYGRLLQRGLRPFLDKRELQEGQNLTLQIQRAIRTATVHVAIFSPTYARSKWCLDELLQMC
ES----GAVIIPVFYHVKPAQLRWTGGVYSEDLRKLEEKKRHDPDTIQKWRKVLSDVSEISGFELDATDEGEVLDKIVES
VVKNV
>Linum|Lus10004115_1122_1267
------------------LLVIFPSLCELIMTRDEEELRKGETIAPSLVQAIMESKIYIPILSKSYASSKWCLQELAKMV
ECCRKGGGIILPIFYFMDPRDVRHQAGPYEDAFEQHSKK--HDPITVQEWRTALQEVGQMKGWHVTEDGQGAVIDEVSSK
VELH-
>Euryale|Ef11940_18_190
YDVFLSFRGKDTRLSFADHLFCALQRNGVRAFRDKEGLQAGQKIG-KLFGAIDSSKIFVPIFSVRYAHSKWCLKEIDKIV
KVAGEDGRLILPVFYKIKPTHVGNQTGPFKEAFRNHKNDNRVDVQTVEEWKVALRKAADISGYEINKGYEAPLVEMIVQR
VIQEL
>Nymphaea|GWHPAAYW026187_64_227
FDAFLSFRGQDIRNRFVSHLYKDLKRSNVSAFMDNNDLGKGEPIE-NLLKHVRESRILLPIFSKSYADSIWCLKEVTEMV
EVMKTDSVDIVPIFFDIEPDDVRCSQGRFRSA----------SADEKKKWRKALRKVTSIHGFSLKNGNEAKLVDIIVEE
VQAKL
>Daucus|DCAR_006137_10_158
--VFLSFKG-ETRNKFTCFVYEALKAEGFIAFMDKSDICVGDELNSTIKEGIRSSMSAIIIFSQYYAESTWCLDELVLIL
ERYKVSRYFILPIFYEVEIHDIKHQLGNYSIALEKHRARH---NHKVDKWREALVEVGNIFGEHVEG-LQSTFIQN----
-----
>Pinus|PITA_000066750-RA_28_190
FDIFISHRGPDTKKLFASLLYHRLRSGGLRVFLDQEELERGDSITSQIKDAITTASVHVAILSGGYAESRWCLDELVLMW
ES----KGTIIPVFYDVKPAEVRRT-GRYAEAFQKHTLRS-YDSETIEKWKTALSKVADISGFELEAGDVGKLLEQVVER
VWRKV
>Linum|Lus10017418_20_188
-DVFLCFRGDDTRHGFTSHLMSALCDRQIQTFID-DKLEKTESIG-ELQSILQRTALSVVVFSVKFADSVWCLDEVATIA
RKMKESGHRVLPVFYKVDPSDVTDDARSYAATIDREHKSRSSYVEDKKRWMDALNVVADSAGHTSQTKNESELIKVIVED
VLKKL
>Pinus|PITA_000020606-RA_25_189
YDVFINHRGPDVKDTFASHLYHRLLSHGFQPFLDREVLEKGELLSPQIESAIRTASFHIAIFSPTYADSRWCLDELVSIL
KT----GATIIPLFYSVKPAELRWA-GRYAESLKKHEQKGRYDHQTLENWRKALFEVSSIIGFELETGDEGKLLDSVVQC
LLKKR
>Picea|MA_10436946g0010_27_188
YDVFINHRGPDVKNTFAGHIYHRLKSRGLQVFLDRPELQTGHNIHDQIKAAIEVASVHIAIFSENYAESKWCLEELVLML
NS----RGTILPVFYNVKPFELRWTKGAYAGALQKHEEQQRHDLPTIGEWKKALSHVADISGFELEAGDEVELVDKVVQR
VLK--
>Pinus|PITA_000050829-RA_18_188
YDVFLSFRGPDVRKGFVDHLYQALIEAGFRVFLDSDHLKKGDDISACLKDSIQVSRILIPIFSTNYAESVWCLREASFIA
RQVLKGSTIAIPLFYNVTPSQVRRPAGPYAEAFREHERSGRYSTQEICEWKAALFQLCRFSGWSLQEGYEAALVKRVVEE
V----
>Pinus|PITA_000027733-RA_40_213
YDVFISHNGKDVKKTFASHLYHRLCD-GLRVFLDKPEMQRGETINPQIEGAIETASVQVAIFSPRYAKSSWCLDELVLMM
KSRESGAATVIPVFFNVKPSELCCTDGFYAQALANHEKSKRYTHERIAGWREALAKASAISGFELEAGDEGQLLNDVAQL
VQKKV
>Linum|Lus10015650_23_182
YDVFLCFRGDDTRDGFTSHLLSALSDKKIRAFID-EKLEKTESID-ELISILQRCPLSVVVFSERFADSIWCLEEVVTIA
ERMEKVGHRVLPVFYKVDPSDVKDK----------------SHRTGPKRWMDALKAVAKCAGHTSQAKIESELIKAVVET
VQKQL
>Eucalyptus|Eucgr.C02627.1.p_21_184
---------------VTDHLHSRLTKAGIKVFRDDEELRAGEEIHPKLKNAIKQSTISITVFSKDYASRRSCLMEAVQMW
ECRKSNGQIIIPIFYNVRPHAVKNLEGDFATSFNKHDAK-KVDSETIDKWKEVLREVVELSGFDRATGHVTDLLDKVMTR
VWQEL
>Eucalyptus|Eucgr.C02470.1.p_35_164
YEVFLNFRGLDTCLNFIDCLYHAMDGAGIRVFRDDEEIRKGEAIEGKLERAIKISTICISIFSKNYASSVWCLRELAYMM
DC----KAMILPIFFDVEPRDVKLKSELYQDALQKHEEK--LGCEVVQRWKDTLKQ------------------------
-----
>Linum|Lus10030498_5_170
HDVFVSFRGRDVRYKFVDHLFAALRRNKVTAFRDDRNLRRGESIEDGVRRAIEKSSFYVVVLTPNYTSSPWCLDELVKMM
KCSTSRSKMIFLIFYHVAPEDVSQY--CYREGVNQNE--IPSTKERADTWVKALDWIVGIAGWVVNNGHQNVLTEALI--
-----
>Arabidopsis|AT1G51270.3_357_519
YQVFINFRGDELRNSFVGFLVKAMRLEKINVFTDEV-ELRGTNLN-YLFRRIEESRVAVAIFSERYTESCWCLDELVKMK
EQMEQGKLVVVPVFYRLNATACKRFMGAFGDNLRNLEWEYRSEPERIQKWKEALSSVFSNIGLTSDISNESKFVDSIVEE
VKK--
>Pinus|PITA_000012647-RA_22_183
YEVFINHRGPDVKDTFAQHLHTELTEKGLHVFVDKHEMKPGKAVPSQIKAALQKAYVHIAIFSPTYAESDWCLHELLLIM
ESVKSGQATILPVFYNVKHSDLRY-GGPYAKALDKQEEQKRYDRQTIQKWKDALNDVPVQAGFELQAGGEVELLRKVVQG
V----
>Populus|Potri.013G096900.1_20_99
YDVFLSFRGKDTRNNFTSHLYSNLEQRGIDVYMDDSGLERGKTIEPALWQAIEDSRFSIVVFSRDYASSSWCLDELVKI-
--------------------------------------------------------------------------------
-----
>Picea|MA_9636196g0010_27_196
FQVFISHRGPDVKRTLASLIYHLLTSYGLSVFLDKDELRTGDTISLAISTAIHAASIHIVILSPGYAESTWCLEELYWIL
RSSHKRDTKIIPVFFDVEPTDLRHIKGCYANAFENHRLK-RVPIEVTEKWEKALKDASHISGLPFKTSDYGECLEKIVKK
VVEEV
>Picea|MA_10426863g0020_14_159
YQVFINHRGPDVKKTLASLIYNRLTKHGLSVFLDEKEIHTGDTLSPAIIGAIQSASVHVCIFSGRYAESSWCLNELYWIL
RSHNERNTEIIPVFYDVEPLDLRRINGRYAEVFEKHQRK-REPMEVIKNWKTALNQASEISGQK----------------
-----
>Eucalyptus|Eucgr.L01406.1.p_9_168
YEVFLSFRGLDTRLDIADYLYTSLIHAGIRAYRDNEELPIGEEI------AIEQSEISIPILSKGYAASPWCLMELVQMV
ECKENFGRKIMPIFYDIAPSEVRYQTGSYDEAITLHKNKQRFTNETIEKWKTALSKVRALRGWELDGRGKGEFTEEVVQT
LLIEL
>Pinus|PITA_000092007-RA_10_168
YDIFINHRGPDVRNTVASHIYRRLKEFGLEVFLDVRELEGGENIFHQIEGAIRTASVHVAIFSPRYAESRWCLDELALMV
ES----RNTIIPVFYGVQPAELRSP-SRYHQDLEIHEKQRRHDTNTIWKWREALYAASAIYGFQVHD-DE-EQIGKIVRQ
ILKKV
>Euryale|Ef30636_51_212
FEVFLCFLGEDIQKGFTGLLYEGLQQRGISTFKDDVNLDKEKEID-RLLEYIEKSKIFVPIFSQHYADSKWCLKEVTKSV
EC----GKQIFPIFFGVDPSDVRNLRGPFKFAFKKHESNKALNQEEVKKWGEALKIVGNLSGFTLKEGDEIELKQAIIKR
VLNIV
>Pinus|PITA_000016504-RA_26_127
--IFINHRGTDVKKTFASHLYPRLRSNGFRVFLDQPELQRGEKIIPQIEEAISTASVHVAIFSTGYAESRWCLDELVQML
ESMKSGAATVIPVFYKVKPADLRW--------------------------------------------------------
-----
>Pinus|PITA_000060043-RA_17_171
FDIFINHRGPDVKKTFATDLYNSLCKHELQVFLDDPELRPGDSINPQLESAIKTSSVHIAILSPGYADSKWCLDELVLMV
EYMFKYKSTIIPVFYGVKPEELRWVKGVYAQALRKLQKKKRHDMDTIKKWKNALAEVAGISGFDR---------------
-----
>Vitis|GSVIVT01025907001_2_117
--------------------------------------------------------FCIVVLSKNYASSTWCLDELVQIL
KCKNAKKRTVLPIFYNVNPSDVREQKGSFAKAFAKLEEKFKEEMERVKMWKQALTEVANVSGWDARDRHEPTLIKEIVQY
ISDGL
>Picea|MA_10435825g0020_22_187
YDVFINHRGPDLKNTFASHLYHRLLRDGLQPFLDREVLEKGELLAPQIESAIRTASFHITIFSPTYADSRWCLDELVSIL
KS----GATIIPVFYNVKPSELRWT-GRYAQSLSIHEQKGRYDRQTLDSWRKALHDVSSIIGFELETGDEGKLLDSVVQS
VLKKR
>Eucalyptus|Eucgr.E02595.1.p_3_112
-------------------------LKGIYTYIDSEELRKGDQIASALMKAIEESNIAVIVFSEDYASSSWCLEEVAKIM
ECKEERDLRVFPAFYKVEPKEVRTPRAQYREAMVKHESKFRENLEKVERWKKAIF-------------------------
-----
>Picea|MA_389330g0010_37_148
YDVFINHRGPDVKKTFASHLYHRLKSPRLRVFLDQEELQKGNNLTRQIKDAIKAASIHIAIFSTNYAQSHWCLDELVFML
KSKRKLGSSIIPIFYNVKPSELRWTSGVY---------------------------------------------------
-----
>Picea|MA_146875g0010_11_200
YNVFLNHRGDDTKKGFAGHLYHRIRSEGIRVFLDRYELPVGNELTPEITDAIKTASVHVAIFSKNYAESYWCLKELVLMV
ESRES-GATVIPIFYGVEPSSLRSTRNTYAEQLQKLKNNKRYDENTIAKWKKALKTAANLTGLELEAGYEGELVEKIVKL
VSEKV
>Eucalyptus|Eucgr.H03821.1.p_1_115
---FLSFRGPDTRAGFTDHLYTRLNDAGVHTFKDDEELCIGEGFTSELLQAIKRWKILIPIFPKGYASSIWCLKGLVQMV
KCRKNERQKIMPIFYSVAPSEVQHQIGGYAKTFRSHEK------------------------------------------
-----
>Euryale|Ef37771_25_183
FEVFLSFRGKDTQKGFTSHLYEGLQNHGVSTFKDDVNLDKGNGID-RLLEYIEKSKIFSSIFSQHYADSKWCLKEVTKSV
EC----GKEIVPVFFGVEPSDVRNQRCSFEAAFKKHESNKSQNQEEVNKWRKALKIMGNLSRFTLKNWDEVELK------
-----
>Pinus|PITA_000035104-RA_61_255
YDVFLNHYGDDVKTNFASHLYRRLLCHGLQVFLDQPELQRGEKIEPQIEGAIATASVQVAIFSPRYAASRWCLDELDQML
RSMDSRDATVIPVFFNVEPSALRWTKGSYAEAIANHEKNKRYTPARIAVWREVLKKASYISGYELKKGDEGELVDQVARQ
VLKK-
>Pinus|PITA_000069407-RA_51_194
YDVFLSFRGRDVRKGFVDHLYHALDSAGFRVFLDTYDLPRGKDISIGLHHAIENSRILIPIFSTNYAESASCLREVSLIA
RQVQKGSVIAVPLFYNVSPSQVRHPDGPFAEAFQGHESRGEYSSQEIHEWKAALFA------------------------
-----
>Linum|Lus10018021_20_186
YDVFLCFRGADTRDGFTSHLMDALSSNQIKAFID-HDHNKTDSLL-HLLSVLKRSALSVVIFSENFADSAWCLEEVATVS
LSMEQFGHRVLPVFYKVSPSDVKDDSGSYAATIDCRFEA-SHKTEDRKRWKDALKAVANSAGHTSREKIDAGLIRVIVED
VQKRL
>Pinus|PITA_000011510-RA_24_191
YDVFINHRGCDVKETIALDLYKRLSSCGLQVFLDKPKMEPGLNISFQINAAIQRASVHIAIFSPNYADSKWCLDELVNMV
NS----GATIIPIFYKVKPSVVRKTNEAYARALRKHEQKKDCASDIIQNWRHALHRVADISGFELQGQGEEDLLDKIVQS
VFKNL
>Pinus|PITA_000057916-RA_14_177
YQVFINHRGPDVKKTLATLIYHRLRSYGLRVFLDKDEFRAGDNISPAILAAIQSALVHVTIFSERYAESKWCLDELCWVL
RSHHERNTKIIPVFADVKPSDLRYVKGQYAQVFEEHQRK-RVSTEAIQNWKTALNQVAEIYGPLFETSDYGEIWEEIVDG
V----
>Eucalyptus|Eucgr.I00026.1.p_11_160
YNVFLSFRGVELRRNFVGHLYQALIRNGIHTFRDSEELKK-------------ESCIAIIVFSKDYAASRWCLEEVAKIM
ECKEQGNLTVLPVFNKVDPREVREGRESYRRALDKHESKFGKDSDKVKGWKEALFNAGSLFGWHLNDGDELKLIQEIVKW
ISC--
>Pinus|PITA_000047834-RA_19_186
YDVFLNHRGIDVKNTFVSHLYRRLISCGLRVFLDREQMGKGYAITPQIEAAIHVAHFHIAIFSKNYAESRWCLDELVLML
KS----RATILPIFFNVEPSQLRWVDGWYAEALRNHQRNQRHDFKTIQTWRESLSRVAEISGFELKKGDEGHLLDDVVQH
VVKME
>Eucalyptus|Eucgr.C02570.1.p_5_147
---------------------------GIHVFRDDEEIRKGEVIKGELERAIKNSTIFMPIFSKNYAFSPWCLRELAFRL
DCLRNRNTMILLIFFDVDPDDVKLKTGLYHDAFQKHEQK--FGSNLVQQWKEALMEVAHIKGWDLKDTGQGELIRSIVAE
VLIKL
>Eucalyptus|Eucgr.H03741.1.p_4_148
--------------------------AGIRVYKDDKELYEGEEFGPELLQAINQSEISIPIFSKGYASSVWCLNELVQMV
KCHNTRGQKIMPIFYDVAPSEVRHQTRGYGEAFLSHEKKNRYDEETMRQWKAALSAVGAVNGWDLHDREEGEIAKTVTHK
IFNEL
>Pinus|PITA_000074839-RA_22_194
YDVFLNHRGPDVKKTFASHLYRRLLSSGFRVFLDQEEMHKGENITCQIEGAIATASVHVAIFSPRYAESKWCLDELLLML
KS----GATIIPVFYHVKPSELRRTCGKYAEALRQLEKKKRYEPDTVEKWREALSSVADISGLELQEGDEGELVDRVLQL
VQKKA
>Pinus|PITA_000021663-RA_22_193
YDVFLNHRGPDVKKTFASHLYRRLLSSGFRVFLDQEEMQEGENITCQIEGAIATASVHVAIFSPRYAESKWCLDELLLML
KS----GATIIPVFYHVNPSELRRTCGKYAEALRQLEKKKRYEPNTVQKWRQALSSVADISGLELQEGDEGELVDRVLHL
VQKRA
>Pinus|PITA_000061669-RA_5_75
----------------------------------------------SIEHAIQSASVHVAILSPRYADSEWCLNELLLML
DS----GAPIIPVFYHVTPTEVRRT-GKYGKALDNLARKP----------------------------------------
-----
>Pinus|PITA_000061669-RA_99_170
--------------------------------------------LSRIEDAIRSASVHVAIFSEGYADSEWCLNELLLML
DS----KAPIIPVFYHVSPTELRRT-GKYGEALDKLARKT----------------------------------------
-----
>Pinus|PITA_000067549-RA_21_186
FDVFISHRGPDVKKTLATHLYHRLCEHDLSVFLDEQELRAGDTVNPQLESAVRTSSVNIAIFSPNYAESKWCLDELLNMV
DSMSKYKSTIIPVFYGVTPAEVRRTKGVYAQALYKLQGKKRHDSDIIEKWRNALSTVADIKGFDGATSME-QLLED----
-----
>Eucalyptus|Eucgr.C02056.1.p_22_179
FDVFLSFRGSDTRHGFTDVLYRSLVDHGVRTFLDEEELSDGEYIKKQLPESIKLSKIGIPILSEDYASSKPCLRELAQMV
EWRKEGRMIIMPVYFLITAWDVEMKKGPYADKIAAHKEK-GVDPDTVQKWVDALKEVTSVKGRQLTE-----------ST
SLATL
>Eucalyptus|Eucgr.H02581.1.p_35_141
---------------------------------DDDELREGEQIGPDLFSAIKNSKILIPIISVNYGSSKWCLDELVQIM
ECKNNNRYLVLPIFYKVKPAHVRHQIESFGDAFRTREKR--FNPKIMEKWKQALKEVSDLK-------------------
-----
>Linum|Lus10015648_21_195
YDVFLCFRG-DTRHGFTSHLLSALSDKQIRTFID-HKLAKTESID-ELISILQRCALSVVVFSEKFADSEWCLEEVVTIA
ERMKKVGHRVLPVFYKVDPFDVTDEPRSYMATIDREYKARSSFLEDKKRWMDAVNAVANCAGHTSQAKIESELIKAVVET
VQKQL
>Linum|Lus10009108_16_180
YEVFVCFRGG-MREGFTKDVVDALTEKNIKTFMD-TMLKKTESIA-ELVSILKDPPISVVILSPGFAESPWCLDEVHAIA
NRVENDGHRVLPVFYKVDPSDVTDDSGSFAAAIDHLERH---SLDQKTTWRVALKDVADQAGLCFPSRGEHKLIKAIVGN
ANELL
>Nymphaea|GWHPAAYW007095_19_186
FDAFLSFKQEDTGDLLAGLLYEALVDRGVLTVFDEEDAKKEENIN-RLLTCIEVSKVFVPIFSINYAQSRWCLQEIAKMV
EC----RRCIVPVFLGVDPSEVRYQTGTYGSYFAHHEVY--ESEEEVEKWRQALNEAGSYPGFHFSKRQEKKVIPLVVKK
VLKKL
>Pinus|PITA_000057748-RA_22_194
YDVFLNHRGPDVKKTFASHLYRRLLSSGFRVFLDQEEMQEGENITCQIEGAIATASVHVAIFSPRYAESKWCLDELLLML
KS----GATIIPVFYHVNPSELRRTCGKYAKALRQLEKKKRYEPNTVQKWRQALSSVADISGLELQEGDEGELVDRVLHL
VQKRA
>Pinus|PITA_000030996-RA_1194_1369
YDVFINHRGSDVKNTFASHLYQRLRDHGLWVFLDKPELEPGHEFQSQIEAAIRVASVQIAIFSPAYAESKWCLDELVLMV
KS----RAPIVPIFYNVEPFEVRWNKGVYAEALKKLEQKTRHDSATIQGWRDALSHVADISGLELKTGNEQELLDEVVRN
VLKKL
>Pinus|PITA_000057693-RA_22_144
YDVFLNHRGPDVKNTFVSHLYHRLTDHRLRVFLDREEMQKGEKLTDQIEGAIRASPVHIAVFSRNYVESKWCLDELLLML
ESMLEKGSTILPIFFHVNPSELRWT-GVYARALLSLQNKK----------------------------------------
-----
>Eucalyptus|Eucgr.C04272.1.p_105_222
YEVFLSFRGPDTRNGFADYLYTSLINARIRVFRDNNDLDPGENIPDALVQSINQSKISIPIISKDYASSRSCLMELAQMV
VCKEAEAQLIVPIFYDIDPADLKYQRGCVEESFKTVV-------------------------------------------
-----
>Linum|Lus10005373_24_189
YEVFVSFRGGDVRKDFADHLYNYLTTMKIRAFRDEEELPKGEFIAPALTEAISESKVYVPIFSLHYAGSKWCLQELAQMV
ECWKAGGPIFLPVFYKIDPRCVRHEIEPYKAAFEEHDRK--HDARTVSKWKEALQVVGQMKGWHITEDEQGAKIGEIFSK
V----
>Nicotiana|NbD031366.1_40_206
-QVFLSFRAEDSCISLTEHLYTALVQAGFQTFKQDTDTRK-E----QLHNAIRESKVSLIVLSQGYAFSQSCLDQLDMIL
TCKEKLDRAILPIFYYVDPSDVRKKKGRIGEALAMHEQELKSGRERVERWKEALAKVADLGGMVLHNWPESKFIQKIVNV
VTNRL
>Pinus|PITA_000055761-RA_9_174
YNVFINHRGKDVKNSLASSIYHQLKTPNLRVFFDKHEISYGDDFELAIETAIESSSVHIAIFSEGYAESKWCLHELDLII
KS----RRKLIPVFCDVDPAALRRIKGCYQEAFEKHRGR--EPLEKTKRWEHALARASCLQGLPFKMSDHWEFVEKIVSI
VLMNL
>Pinus|PITA_000006985-RA_21_169
HQVFINHRGVDVKKTFARSLYRRLREKGLMAFFDEEEMQRGREISSQLEEAIRTASVHVAIFSPRYAESVWCLKELLLML
KS----GAPIIPVFYRVSPANVRWM-GLYGEALRTHEEKKRQDPSTIEEWRNALRQVADKSGFELEKGEE----------
-----
>Pinus|PITA_000024644-RA_33_205
YDVFLNHRGPDVKKNFASHLYNRLRLKGFEVFLDKQEMEPGEDVNAQIKEAIETADVNVAIFSPTYAESTWCLEELVQML
EL----GKPIIPVFYSVKPAELRWAKGVYAEALRIHENKKRYDPARIKKWRKALHDVSLKGGLELD--DEGELLERVV--
-----
>Pinus|PITA_000048779-RA_11_163
YDVFLSFRGYDVRRGFVDHLYHSLTSAGFSVFLDTQQINKGDDISAALHHAIEVSHILIPIFSHNYAQSIWCLKEVSLIA
HQVLSDSAIAIPLFYDVTPSHVRHTHNPFAEAFQERESSGRYSPQEIDEWKTALTTISRLSGW-----------------
-----
>Picea|MA_26170g0010_9_169
YQVFINHRGPDTKNNLASLIYHDLTSYGLRVFLDKEELRTGNTLCPAILGAISSASVHIAIFSQNYAHSRWCLDELCWML
RSSHE--RTVIPVFCDVQPVDLRYISGRYAQAFDKHQQ--RESMEVVEGWKEALREAADIADLLFKTSDYGKFLREIGNI
V----
>Pinus|PITA_000030877-RA_74_224
YEVFINHKGPDVKKSFASFLYHELKS---RVFLDQPELEHGHIILSQIEAAIQSASVQITIFSKNYAESKWCLDELFLML
KSTRSQRATILPAFYEVKPSELRWTRGAYANAMQKHKQ--RYSLETIEKWKKALSD------------DEVELVDKIVQR
VLK--
>Pinus|PITA_000023254-RA_9_174
YDVFINHRGTDVKNSLASFIYHQLKTPNLRVFLDKHEIPYGVDFELAIETAIESSSVHIAIFSERYAESKWCLHELDLII
KS----RRKLIPVFCDIDPAALRRIKGCYQKAFEKHRGR--EPVEKTKRWEDALARASYLQGLPFKMSDHWEFVEKIVNI
VLMNL
>Euryale|Ef11609_67_233
YEVFLSFRGEDIRNGFMGHLYKALKQSSIQAFMDNHDLGKGERIE-NLLKVIRKSKILMPIFSKNYVESVWCMREIAEMV
DVKMKGKRDIIPIFFDVEPEDVWRSQGQLGS---D-DA----SVDEKKKWRKAMREVKRIHGLTLSNGNEAKLVELIVEE
MDRLW
>Pinus|PITA_000024430-RA_25_127
FDVFLNHRGPDTKKGLASHIYRRLIVRGLRVFLDQPELRKGENFEHQIEEAIRTASVHVAIFSPTYAQSTWCLKELALMV
ES----KSTIIPVFHDVDPSELRWT-------------------------------------------------------
-----
>Pinus|PITA_000024430-RA_348_406
--------------------------------------------------------------------------------
---------------------------------------HRHDSSTLQKWRNALSAVSNKSGFVSKEGDEAQLVDAVVEE
VWRKV
>Pinus|PITA_000005808-RA_17_172
FDIFINHRGPDVKKTFATDLYNCLCKHDLKVFLDAQELRVGENLTPQIESAIRTSCVNIAIFSPNYAYSKWCLDELVLMV
ECMSKNKSTIIPVFYGVKPADLRWTKGVYAEALYKLQGKKRHDSKIIGKWKNALSSVAEIIGFDGE--------------
-----
>Pinus|PITA_000053436-RA_22_183
YDVFINHRGPDVKNTFAGHLYHRLKSRGLQVFLDRPEFQAGYNISDQIKEAIEVASVHIAIFSEHYAELKWCLEELVLML
KS----RGTILPVFYNVKPSHIRWSKLKYAEALQKHEEHQRNDWQTIQGWKNVLSRVADISGFELEAGDEVELLDKVVQR
VLK--
>Picea|MA_101024g0010_34_136
YDVFINHRGPDVKKTLASHIYLRLKQQGLAVFLDQQELKQGENMTPQIEGAIRTASVQVAIFSPRYAESSWCLKELEQML
ES----GWTIIPVFYNVEPSDLRWT-------------------------------------------------------
-----
>Picea|MA_101024g0010_194_256
--------------------------------------------------------------------------------
----------------------------------TTFDPQRYDSDTIEKWMKALSDVSQISGFELNAGDEGQLVDEVVQQ
VLKKS
>Picea|MA_10427996g0010_9_169
YQVFINHRGPDTKKNLASLIYHNLSSYGLRVFLDKEELRTGNTVCPAIRGAISSASVHIAIFSQNYAQSRWCLAELRWML
RSSPE--RTIIPVFYDVEPADLRHIRAPYAKAFHKHWQ--RESREVVEEWEEALREAADITGLLFKTSDYGKFVEEIGKI
V----
>Linum|Lus10004482_72_234
YDVFISFRGPDVRHTFKEHLRAALQRKRLTVFCDDAQELRGEIVHESILRAIERSTCHVVVLSKNFASSTYCLDELVKIM
NCSTAVGRCCMPVFHGIPAADPS--GGCFKKDLEVHMKSF--SYERVQGWLRALRWIPSVGGWRFNGESEAILVETIATR
IQEK-
>Pinus|PITA_000066022-RA_8_172
YHVFINHRGPDVKKSLASLIYKRLTNHGLRVFLDKDEIRTGETISDAIRNAIQSAYVHITIFSERYAESWWCLEELNLIL
RSYHEHNRKVIPVFYGVEPADLRHISRCYKNAFDQHQSK-RVPTKEIEKWKKTLSEAADISGIFFQPSDYGEILEDIVRK
V----
>Pinus|PITA_000029350-RA_28_200
YEVFLNHRGPDVKEGLAKEIYNRLKKLGLSVFLDQEELQRGEKLDAQIEGAIRTATVHVAIFSQNYAQSNWCLDELVAML
KS----ESTIIPVFYKVEPADLR--DRVYARDLGVLERKRRYDPKTIEKWRNALSAVADIIGFELK-KKESQLVQEVVQQ
VVEKA
>Eucalyptus|Eucgr.H02359.1.p_12_157
FEVFLSFRGPDTRNTFTSCLYSDMVEKGIRVFKDDEEFRVGQKISGQLLRALADTQIYIPIFSKGFASSPWCLREVAHMV
DCTSKSRKEILPIFFDVEPDDVKLKTNLYRDALSKHEKK--YGSIEVKRWGDALVEVPTRAGWKLE--------------
-----
>Picea|MA_5433154g0010_13_188
YDVFINHRGPDVKKTFASHLYHGLSKHGLRVFLDEPELQPGDSLTSQIKGAVGTASVHVAVFSSHYAESRWCLDELLLML
ES----GKTIVPVFYDVKPAELRWA---YAEALKKLATKERYDSDTIEEWRNALSRVADISGFELEKGDEGELVENVVRC
VLKKV
>Eucalyptus|Eucgr.E02604.1.p_2_124
-----------------------------------------------LMKAIEESRIAIIVFSKDYASSKWCLKEVAKIM
ECKEQNNLTVLPVFYKVEPREVRDGKESYERALTEHESKFGKDSEEVKIWKKVLSEARSLSGWHLNDENESELIQRIVKE
ISTRL
>Picea|MA_294581g0010_24_166
YDVFINHRGPDVKKTFASHLYHSLTERGLKVFLDKEELQKGDSNWCHINDAIRAAFVHIAIFSPTYAHSNWCLDELLLML
ES----RSTIIPVFFGVKPSKLRWTDGEYAQDLRTLQNKKRYDSNTIQKWKQA---------------------------
-----
>Linum|Lus10006732_10_179
YDVFVCFRGKDTRRLFTSHLAEQLRQRSIRTFTD-EIFDRTEEIDAGLLDLLERSAMSVVIFSESFAESSYCLDEVAAIA
QSVERFGHRVLPVFYGVDPDDVAG------GVIVAELNG---SVEKKKRWMDGLKEVSKLAGRTSKEKDDCEMCKKIVDD
VLKAL
>Arabidopsis|AT5G44920.1_12_186
-QVFINFRGDELREIFVNHLELQLRNAGINVFIDTK-EQKGRRLQ-YLFTRIKKSKIALAIFSKRYCESKWCLDELVTMN
EQMKEKKLVVIPIFYNVRSDDVKRADGEFSLPFKQLKQNHAGEPERVEGWERALRSVTKRIGFSRSNKHDTDFVLDIVKE
VKKQL
>Pinus|PITA_000052773-RA_20_198
YDVFINHRGPDVKKTFASHLYHRLDLHRLRVFLDQEELQKGDNLTPQIKGAIGTATVHVAIFSTNYCESHWCLDELLLML
KSKQESGSTIIPVFYHVKPSELRRPNGVYARGLRTLEEKERYDLGTIEKWRQALSEVADISGFELEEGDEGQLLVDVSER
V----
>Prunus|Prupe.2G083100.1.p_121_284
-------------IKLNSHLHKALLGKNIDTYIDN-RLEKGDDIGPTLLEAIEKSKIALVIFSKDYASSTWCLKELVNIL
ECKKSYGQILIPIFYHRPPKHTR---------------------DKVANWKASLEEASNMSGFPYSSKTEADFVEEVVQD
ILTKL
>Pinus|PITA_000033725-RA_22_189
YEVFLNHRGLDVKKGLATHIYHRLKDLGLSVFLDQKELEGGEELDPQIEGAIRTASVHVAIFSPNYAQSRRCLDELVQML
ES----GSTIIPVFYKVKPADLRWT---YARHLGELERERRYDPNTIEKWRNALSAVADIIGFELK-KEESQLVQEVVQQ
VVKKA
>Pinus|PITA_000087745-RA_12_178
YHVFINHRGVDVKKTFARSLYVRLHDKGLRAFLDQDEMQHGYSFVDQIEHAIKTATVHVAIFSPNYAGSPWCLDELVWML
QS----NAPIVPIFYCVKPADVRWK-GKYAESLQKLAEKTRHDSKTIENWRNTLSRVSYYHGFELEEVEELELLDKVVEC
L----
>Euryale|Ef8039_65_231
YDVFLSFRGEDIRKRFMGHLYKALKQSSIQAFMDNRDLGKGEPIE-NLFKKIRESKILLPIFSKRYAESIWCMREIAEMV
DVKEKGKRDIIPIFFDVEPEDVWRSQGLFGS---D-AA----SVDEKKKWRKAVREVKRIHGFTLSNGDEAKLVDLIVEE
MDRLW
>Pinus|PITA_000012891-RA_13_184
YHVFINHRGPDVKKTLASFIYHRLTNHGLRVFLDSKELHTGDTLSPAILGAIQSASVHIALFTERYAESPWCLEELRWIL
RSYHKRNLKIIPVFCDVEPKDLRYVSGPYAKAFEEYQRK-RVAVECIQRWKVALNQASHISGLLFKSSDHGEFLERIVKA
VLKEV
>Pinus|PITA_000069512-RA_51_222
YDVFLSFRGRDVRKGFVDHLYYALDSAGFRVFLDTYDLQRGKDISIGLHHAIENSRILIPIFSTNYAESACCLREVSLIA
RQVQKALAIAVHLFYNVSPSQVRHPDSPFAEAFQGHERRGEFGSQEIHEWKSALFALSNLSGWSLQDGYEEAMVKRVVEY
V----
>Pinus|PITA_000035130-RA_17_196
FDIFINHRGPDVKKTFATDLYKRLCEHDLEVFLDEQELCVGENLTPQIKSAIGTSSVNIAIFSRTYAYSKWCLDELVLMV
ECMSEYKSTIIPVFYGVKPTELRWVKGVYAQALRELQEKKRYCSEELEKWKTALSAVADIRGFDGEKRTE-QLLEDVVEG
VLKNV
>Nicotiana|NbD051885.1_17_185
------------GMSFGDHLLSALSNAGIRTFRVD-ELEIDEKGCKELQKTIQESKILIVVFTKEYTSSERCLDELVFIL
ESKRTFGRFVLPVFYDVDPSEVRKQKGSFEQDFLMYEERFKSGSQRVKEWKAALTEVADLGGMVLQNGCESKFIEEIVKV
VARKL
>Eucalyptus|Eucgr.L00391.1.p_1_138
---------------------------------DDDELRQGQNIKPKLLAAIRNSKILIPIFSVNYGRSSWCLDELVQIM
ECKNNNRQIVLPIFYKVKPDEVRYQTRKFGEAFKDREKHSSFDPAILEKWKQALLEVSNLKGYEAN-GSEAELVKLVVRN
VLSEL
>Pinus|PITA_000047931-RA_26_127
--IFINHRGTDVKKTFASHLYRRLLANGFRVFLDQPELQRGEKIITQIEEAISTASVHVAIFSPGYAESRWCLDELVQML
ESMKSGAATVIPVFFKVKPADLRW--------------------------------------------------------
-----
>Euryale|Ef27898_51_153
FKVFLSFRGKDTRKGFTAHLYDSLQDHGVSTFIDSEELEKGENID-KLLEYMKKSEICVPIISESYAESKWCLKKLTTSV
EC----DMKIIPVFFEVEPSDVRNQSGL----------------------------------------------------
-----
>Pinus|PITA_000087981-RA_27_200
YDVFLNHRGSDG-KTFASHLYDRLTDHRLRVFLDREEMEKGEGLTPQINGAIRAAYVNIAIFSPQYCQSQWCLDELVLML
ECKLKKGSTILPIFLHVEPSVVRWTKGVYGQALTSLQNKRRYDPEIIRKWKDALHHVAEISGFELDGGDESKLLKDVVEK
V----
>Pinus|PITA_000049894-RA_24_199
YDVFINHRGPDCKKTFAKYLYERLVSEGLRVFLDRPELEAGETFSSQIENAITTASVQVAIFSPGYAESKWCLDELLKML
DTLER-GAKVIPVFYKVEPSDLWEAVGIYGKAFCESERN-RRDAGTIKKWKDALCQSADLSDFELKTG-ESELLDKVVEC
TLKKV
>Pinus|PITA_000068705-RA_30_199
YDVFINHRGPDVKNTFVSHLYYRLISHGLQPFLDREELKAGEYLDPQIEGAIRTASVHITIFSPRYAESKWCLDELVLIL
KS----GASIIPVFYNVKPSELRRMDGLYAQALSYHEQKCRYHRQTIENWRKALSDVSSIIGFELETGDEGKLLEKVVQC
VLKKP
>Nymphaea|GWHPAAYW020650_23_191
YEVFLSFREEDTGQGFGGHLYTALWDAGIRTFKDDGEMAAGVN-SERLLKAAQESRCCVVVISSGYANSYRCLKGLTAMF
RA----NTEIIPVFYNVDSYDVRNQSGPFEFAFTKHKQN--HTYEAVEEWMHAMATVGKLKGFQVNHSRERQVIQEIVER
VSGCR
>Picea|MA_407343g0010_20_185
YDVFINHRGPDTKKNFASHLYRR-XXXGFQVFLDQKELQQGDNFDSQIEAAIESASVHVAIFSPGYAESHWCLKELLLML
KT----DATIIPVFYKVKPSELRWNNGLYAQALHNHEQNQRYDSTTIEKWRNALSLVAEKSGFELEAGDEGELLEMVVEQ
ILKRV
>Picea|MA_894630g0010_19_181
YQVFINHRGVDVKRTFARSLYLRLLEKGLTAFLDEKEMQEGYEISSQLAHAIRTASVHVAIFSPRYAESPWCLNELLLML
ES----NSPIIPVFYGVKPADVRWM-GCYGKALQTHAEKGRSDPNTIEEWRNALHKVSDRSGFELEREDDLELLDKVVKR
LSE--
>Pinus|PITA_000029430-RA_15_159
YDVFISHRGPEVKKTFASHLYRRLLSFGLRVFLDQPELERGDFIISQIESAIETASVQVAIFSPEYADSKWCLNELVSML
KT----DATVIPVFYKVEPTELRRTAGIYAEALRRLEKKTRHDSITIEKWSSAL--------------------------
-----
>Pinus|PITA_000068712-RA_22_177
YDIFINHRGPDVKNTFASHLYHRLLSHGLQPFLDREELQAGDYLTPQIEGAIRTASVHITIFSPRYAESKWCLDELVLIL
KS----GVTIIPVFYNVKPSELRWK-GRYTEALNSHEQKGRYDPQTIQNWRKALSDVSNLIGFELEAGDEGKLCESVVR-
-----
>Eucalyptus|Eucgr.C00311.1.p_31_124
------------------------------VFKDDKDLPFGEKIGENLISAIKRSKVSIPIISENYAASEWCLRELIHIM
KCKERGEQNVFPVLYKVKPSEVRELKGDFGRAFKSHKDK--FDEEV----------------------------------
-----
>Pinus|PITA_000091606-RA_17_187
FDIFINHRGPDSKKTLAKHLYDRLSKHGLRVFLDEDELQAGEYITPQIHSAIRTASVHIAIFSPRYADSNWCLDELLLMF
ES----GSTIIPVFYGVEPADLRWGKGVYGRSLQMLEKKRRYYPSTIQKWRKALFDAAEIKGFDKKT-DEQQLLEKVVEG
VLQKV
>Linum|Lus10005827_26_152
YDVFLNFRWEDVRGKFVDHLFARLRALEVSVVMDEKHLAKGQIIQASIVPAIQNSRVYLTIFSSGYADSKWYLDELVEIF
ECVQNKGHIVMPVFFLLSSDDVVTQMGAHKVAFAFHESV--FAKKRV---------------------------------
-----
>Phaseolus|Phvul.010G025166.1.p_12_170
YDVLINFNGEDVQRKFVSHLDSALSAVGFTTFLHHPNALHPIHIQQPI---LNLSRVAIVVFTKSYSQSSWCLHQLQQII
RWQETYCRHLLPVYYEILPSDVRLQKGDFGKAFKATA---GQEEHGMSRWSHALTKAANLFGWDESNRSDAELVDKIVKT
VLN--
>Picea|MA_10434266g0030_9_171
YQVFINHRGPDTKTNVASLIYEALVRYGLSVFLDKEELCKGDTLSPAIRGAISSSSVYIAIFSKNYAQSPWCLNELCWML
KSSHE--RLFIPIFYDVKPTDLRYIKGCYAQAFDKHQRK-KVSMEVVEGWKKALGEAADIIGLTFKTSDYGKILKDIEDI
V----
>Prunus|Prupe.7G017000.1.p_18_137
YDVFLSFRGDDTRKDFTDHLYETLRAQGIITRRDEPKISKGKAISRELIAAIEGSRFALIILSQNYASSTWCLDELLHIL
KFMQARE-AMLPIFYILLMEYVLHLLKIVLEKFASHR-------------------------------------------
-----
>Picea|MA_10137384g0010_32_170
YQIFINHRGVDVKRTFARSLYRCLLDKGLTAFLDQEEMQQGHEISSQIEDAIRTASVHVAIFSPRYAESDWCLKELLLML
KS----NARIIPVFYRVSPANVRWM-GAYGEALQTHEKKGRYDPNTIKEWRNALHQVSNNSGF-----------------
-----
>Sphagnum|Sphfalx0078s0029.1.p_64_230
FDVFLNHRGTDVKPNFVAHLQQALQEAGCRPFVDKKSLETGQHGQNKIFEALRGARVHVAIFSEHYAESKYCLKELCDML
ES----KKLIIPVFYHVSPDSLRCKHGPYTEAFRKHHRG-R-SASEVKKWKDALRMAAELEGFKL-DGDEAELKTKIVSK
VRDHL
>Linum|Lus10018024_34_229
YDVFLSFRGRDIRGNFAEDLYEAL-NKEVNAFMDTKKKPIGYPLS-TLFEAINRSKASVVVFSPGFADSKWCLAELVRIV
WRVQRKLHRSMPVFFHVSTHEVGHQSGTYEKAFEKHEVD--F-PSKVKGWRNAMAAASKYSGWRSSDGDEASLIKDITRH
VVQFT
>Linum|Lus10007828_86_232
YDVVLSFADQDLRNRFIEILYHSLTQMKIRTFIADNELLNGEEMWPDLFQALSRSTIYIPVISQSHAQSKFCLTELAEIV
KHRRRESPIILPIFYQVDPRDVSHQTGPFGNSFEQLKRT-NVDAETIQSWRAALFKVGNLKGWHIS--------------
-----
>Linum|Lus10029921_9_177
HDVFVSFRGPDVRNGFKDHLFAALRRQGVTVFSDD-EADRGHNVDEAVRRAIDVSSFYVVVLSRTYASSRHCLDELVRIM
THAGAGGSNCCPVFYDVSPNDLSR---CFGKDLDRHKREF--SYETVDQWIRALTWIAGIAGWVFTSQSEAVLVEEIAST
MRHKV
>Picea|MA_112885g0010_34_194
YDVFISHRGPDVKTSLASILYHSLQYMGLRVFLDSGEFELGDYFPDKIHHAICSASVHIAILSENYAHSPWCLAELALML
GT----NAKIVPVFYHVPPSVPRHCTGSYAEAFRKHELK-RYGKEQIDEWKAALHKASFYSGCEFNEDDQGKLWKNIVDT
VLT--
>Pinus|PITA_000063313-RA_29_164
YDVFLSFRGPDVRKGFVDHLYEALTSADIHVFLDAYQLTKGDDIGETLGCAIQRSRIKIPIFSPDYATSVWCLKEVALIA
SEVH---GRTIPLFYNVLPSHVRHPESPFARAFQYHQSNGSHSGEEIDEWKAALFR------------------------
-----
>Pinus|PITA_000058758-RA_20_188
FHIFINHRGCDVKKTFAAHLYRRLTSHGLRVFLDRPELQAGKRIISQIEEAIQVASVQIAIFSENYANSKWCLDELRLMV
DSEKR-GATILSVFYNIKPSDLRWAQGPYAQALLKHEEKGRYEPRRIQGWREALSQVSYISGFELEAGDEADLLDKVMER
VLTK-
>Picea|MA_109735g0010_13_152
YHVFINHRGPDVKKTFASLIYHRLTNHGLRVFLDNKELHTGDTLSPAILGAIQSASVHIALFTESYAESPWCLEEMCWIL
RSYHKRKMNIIPVFCDVEPKNLRYVSGRYAKAFEEHQRK-RVAIEDIQKWRTALNEAS----------------------
-----
>Sphagnum|Sphfalx0048s0069.1.p_56_214
YDVFLNHRGPDVKQTFVAHLYEALCTAGFHPFLDDKSLVKGQHAFNSIDEALCSVRVHIAVFSKGYAESKYCLNELCDML
KS----GKVIFPVFYNVEPEHLRRPQGPFAAAFRKHVKR-R--KDDVKRWERALLEVAKITGFRLNEGDEAQLKRRIVMA
V----
>Pinus|PITA_000038775-RA_12_193
YQVFINHRGKDTKLTLASSIYNALEPYGLRVFLDQYVLSPGDTIETEIRGAISSSSVHIAIFSKNYAESEWCLKELCWML
TSSHE--PRFIPIFCDVEPSALSFVNGCYAKAFEKHLT--REPKEVVVEWKEALRKAAGISGKVFKGADYGKLVKNIENT
VMKHV
>Linum|Lus10029919_52_215
YDVFISFRGPDVRYTFKEHLRAAIERKGLTVFCDDGEELRGQIVQESILSGIERSTCHVVVLSEKFASSTYCLDELVKIM
ECSTARGSYCLPVFYRIPAADPS--GGCFKKDLELHMKSC--SYERVQGWIRALGWLRGLGGWVCTGESEAKLVETIATT
IQEK-
>Eucalyptus|Eucgr.H01767.1.p_2_88
YDVFLSFRDREVCENFVKSLNEALVQKGIKTFMDSENLLMGQDFPSKLKEAIEQSRIYVVIFSENYAESQWCLKELVQIM
GRRTEQN-------------------------------------------------------------------------
-----
>Nymphaea|GWHPAAYW020636_23_137
YEVFLSFRGVDTRQGFTWNLYQSLQNARIETFMDEEDIEAGEEIDERLLKVIEGSRCCVVILSSRYADSKACLMELAAMF
RL----KKQIIPVFFYVEPSDVSHQSGPFKIDFSTHQKR-----------------------------------------
-----
>Eucalyptus|Eucgr.C02701.1.p_2_135
YDVFLSFRGPETRYSIVDFLYKNLVRYQISVFRDDGEFNSGLGISEELELALNDSHIYIPFLSKNYASSSWCLHELARMV
KCTSKSKKRILPIFYDVEINDVKLESNLYRRALNEHRSL--FG-NKMEEWEKALR-------------------------
-----
>Pinus|PITA_000075444-RA_33_155
FDVFISHRGPDVKNTFASHLYRRLLDHGLSVFLDKEELEEGHSISSQIEQAIGGASVQIVILSEKYAESSWCLNELVFMK
NA----KATILPIFFKVDPSEVRYTKGRYFKALQELQNK-----------------------------------------
-----
>Amborella|ERN15171_3_163
--VFLNFCDLDTGKTFTSHLKKALDVSGISAFLTQQQQQ-----LSDIQRAIEKCEVFIAVFSSNYACSSFCLDQISYLL
SLS--RKRTIFAVFYDVEPSHVRFQKGHFEEAFVDHRNKNGFDEETVQKWRNALKEVVSLSGWEMKNRTEAKLIEELVNH
VSTKL
>Eucalyptus|Eucgr.L03709.1.p_33_176
YEVYMNFRGPNTRKGFADYLYTSLVDAGVHVFRD-GEICVGGKIGFDFPSVIAQTKISIVIISENFASRAWCLKELADIL
ECRRSRGQLVLPIYYKVKPSQLKYLTGRFRGCTDAHKRK--MGE--IVEWKEALRAVCSLRGWKSQS--E----------
-----
>Eucalyptus|Eucgr.D00731.1.p_7_169
YEVFLSFRGPDMHSGFADFLYTSLTDVGICVFRSKGELESGKEIDPQLIQAIEQSKVSIPVISKECASSKSCLRELDQMV
KCMDNKNRIIIPIFYYVDPSDVHDCSGPFAGALGEQEKH-DRD--------DTLRRIGKLEGHHLHEGSHGEVVKQIVHQ
VQQKL
>Pinus|PITA_000028552-RA_76_245
YNIFINHRGPDVKNTFVSHLYYRLISHGLQPFLDREELEAGECLTPQIEGAIKTASVHVTIFSPRYAESKWCLDELVLIL
KS----GARIIPVFYNVRPSELRRMDGLYAKALSYHEQKCRYDGQTLENWRKALYDVSSIIGFELETGDEGKLLDKVVQC
VLKKP
>Nymphaea|GWHPAAYW024377_32_144
FNMFLSFRGKDTRGRFTSHLYKELNQCRISAFFDSVGLRKGERIS-EILGYMKASQVVMSILSKNYAKSKWCLLEAAKML
EIHEKENKWIIPVFLDVSPSDIKEDSGSFQVS------------------------------------------------
-----
>Pinus|PITA_000060106-RA_32_206
WDVFINHRGPDVKRTFASYLYRSLVSRGLKVFLDIEELKAGQNISSQIEQAIRGASVHIAIFSPTYAESKWCLDELVLMV
DSVKS-GKIILPVFYKVQPFEVRYTGGAYARGLRELQQKTRYNSDNFRKWRDALSFAADLSGFVVIRDDEGELLDKVVES
V----
>Eucalyptus|Eucgr.E02176.1.p_2_124
-----------------------------------------------LMKSIEESRIAIIVFSKEYASSKWCLKEVAKIM
ECKEQNNLTVLPVFYKVEPREVRGGKESYERALTEHESKFGKDSEEVKIWKKVLSEARSLSGWHLNDENESELIQRIVKE
ISTRL
>Pinus|PITA_000018127-RA_19_173
FDVFINHRGPDVKKTVATDLYNRLCAHDLLVFLDQRELREGENITPQIESAIRTASVHIAIFSANYVSSKWCLDELVLMV
DSMSNFKSTIIPVFYGVKPAELRWTKGVYAQALRQLQEKKRYDSNTLEKWRKALSDVAEIKGFDGE--------------
-----
>Eucalyptus|Eucgr.C00271.1.p_13_179
---------PDTRKGFVDHLYHKLVDVGLFVFRDDEKLQFGEKIDDNLLNAIKRSKVSIPVISENYAASEWCLREIIQIM
ECVERGEQNVYPVLYKVEPNDVRNMLGKFGDAFRRREHR--FDEDVKRKGKEALKKAVARRIFKSEEGHEGKLVKELAEI
IMREQ
>Picea|MA_74813g0010_14_196
FQVFINHRGPDVKKTLASLIYHRLTNCGLSVFLDRDEIRTVDTISLAISTAIQTASLHIAVFSEGYAESSWCLDELFWIL
RSYQKRNTKIIPVFFDVEPTDLCHISGRYAKAFENHRLK-KVAIEVIQKWKRALNEASHISGLPFQTSDYGEFLEKIVKK
VVEEV
>Solanum|Solyc01g102850.1.1_14_180
---------TKIGKSFGNHLHSALSNAGIRAFSVD-ELDIDEKGCKELQKTIQESRILIVVLSKDYTSSERCLDELVFIL
ESKKLFGRFVLPVFYDVDPSEVRKQKGCFEQDFLMYEERFKSGTQKVKKWKTSLTEVADLGGMVLQNGCESRFIQEIVKV
VAGRL
>Pinus|PITA_000064826-RA_19_86
YDVFINHRDSDVKKTFASHLYKLLTSIGLPMFLDKLELEEGRTFPSQIEVGIQSAAIHIAIFSPLMLT------------
--------------------------------------------------------------------------------
-----
>Pinus|PITA_000064826-RA_107_242
FDVFINHGGPDVKKTFASHIYHCLNSSGLRLFFGPTRIGRGTHLSFSNRSCSSDLCYNIAIFTPTYADSEWCLNELIHMI
KS----EATILPVFYNVEPRELRWTRGAYFEAMRMHEKKKRHDLQTIQNWREALST------------------------
-----
>Amborella|ERM98678_3_128
--VFLNFCDEDTGKSFTAHLNKSLTDSGISTTFSLTQQKP-PPPPRDIEKAIKECEVFIAVFSPNYASSFSCLHHLSYVL
SLP--TRRTIVPVFYEVEPWHVCWQKGPFEGAFEDHKNKN-----TMQGWRNALKE------------------------
-----
>Amborella|ERM98678_141_246
----------------------------------------------------------------SYASSSFCLDKLFYIL
SLPPTRRRPFLPATYDMEPSDFRWQKGSFKGAFEDHKRKNGIDEETMQRSRNALKEVADLSGWEMKNGAEANLVEKLVTY
VSTNL
>Eucalyptus|Eucgr.G01286.1.p_6_143
---------------------------------D-YTLDRGEEIWPAIEEAIKQSNIAVVVVSQNYHCSPWCLDELEKIL
ECRKKGGLIVLPIFWGIDARELREPSSSFVENIGQGEEGFQKNPHLAQRWKKALQAVGRIIGFTVNARTEAEVIEALADE
IAAEL
>Eucalyptus|Eucgr.F01322.1.p_1_120
-----------------------------------------------ILRAIEQSRLVLVIFSKNYASSTWCLEEVAKAV
ECKDINEGSVIPIFYEVNPSDIRKLRGNFGTTFAKTEEVYSGDKRDIKRWKDAVSKVASLAGMELKDGYETKFIQQIIGE
VKNKL
>Pinus|PITA_000057772-RA_17_187
FDIFINHRGPDTKKTLAKLLYDRLTEERLRVFLDEDELQAGEYITPQIHSAIRTASVHIAIFSKGYADSPWCLNELLLMF
ES----GSTIIPVFYDVEPADLRWVKGVYARSLQTIEKKRRYDPDTIQKWRKALTDAAEIKGFDKKT-DEHQLLEQVVEG
VLKKV
>Populus|Potri.001G363200.1_18_161
YKVFLSFRGEDTRKNFTDHLYKALRREYRAGAR-----ERNTTIK----------KTSIIVFSKNYAWSRWCLDELVRI-
--KKNTGSIVFPVFYDVLPSEVRYQTGSFAAAFVEHEKRYKKKMERVNGWRNALKEVADLAGMVL--GYEAWFVQSFVEV
V----
>Pinus|PITA_000018392-RA_20_165
FDVFINHRGPDVKKTLATDLYHRLCKHDLRVFLDEQELRVGENLTPQIESAIRTSSVNIAIFSRNYAYSKWCLDELVLMV
ECMSKYKSTIIPVFYGVKPTELRWLKGVYAKALSELQEKKRYDSNTLKKWKKALSD------------------------
-----
>Picea|MA_69557g0020_20_142
FDIFINHRGPDVKRTLATDLYHRLRQHELLVFLDQHELQEGDNITPQIKSAIRTASVHIAILSPGYADSQWCLDELVLMV
ESMSKSRSTIIPVFYSVKPSDLRWTNGVYARALCVLEEKK----------------------------------------
-----
>Pinus|PITA_000066078-RA_22_163
FDVFINHRGPDVKKTFASHLYRRLLLHGFRVFLDQQELQEGENLTLQIEEAIATASVHVAIFSMRYAESNWCLEELQLML
KS----RATIIPVFYHVKPSQLRWTENVYAKALRSLEKKKRYDPQTIEN-------------------------------
-----
>Eucalyptus|Eucgr.D01450.1.p_45_205
--VFLTFH-PDTRPGFAAYLYGSLVGAGIRVLRDDHPYLIGTHVNQGILNAIHHCKILIPILSENFASSQWCLDNLAEMV
DCKRKKGQKILTIFYKVKFSDVKNISGSFGKNMLEHKEK--VRPLVYGRWEEALDEITSSKIWESEKGNEAELSTKVVKE
V----
>Nymphaea|GWHPAAYW017334_575_702
FDVFLNFREKDTRNTFTSHLYHALINKGICAFRDSDGLEKGQELE-MLMEMIGESEIFIAVFSETYIESKWCLHEITRIA
ESH----RPILPIFYHVNPRDVRNQTGPFSLKNTMNE---GMDSDTVQGWKETLKE------------------------
-----
>Pinus|PITA_000038684-RA_18_187
YDVFISHRGPDTKNNFASHLYRRMVLHGIRVFWDKEEMQVGDSLTSQIQDAIKTASVHVVIFSPRFAESEWCLNELRLIV
ES----KAPIIPVFFRVQPTELRQTEGVYAQALRTLQKKRRYSSITIENWRTALSTVGGMSGLELKKEDEGELLENVIDS
VSQK-
>Picea|MA_9969164g0010_12_189
YEVFINHRGDDTKKTFARSLYLRLLEHGLRVFLDNPEMQPGYEIAPQIENAIRNASVHVAILSARYAESTWCLDELLWML
ES----HVPIIPVFYGVTPAQIRWTDGSYAKALKMLAEK-RYDPNTVEKWRNALSQVADISGFVLDAGKEVELLDDLVKR
LVKHL
>Picea|MA_22078g0010_23_201
YDVFLNHRGPDVKKTFASYLYRRLVSFGLKVFLDQEELQQGDYLTPQIEGAIQTASVHVAIFSEKYAESTWCLNELLKML
ES----KATVIPVFYGVKPTALRWTDGVYAQALRTLEDKRRHDPATVEHWREALSTVAEISSFELEAGDEGELLDKVVDS
VLRNV
>Picea|MA_7913128g0010_9_172
YQVFINHRGPDTKNNLASLIYHNLSSFGLRVFLDKEELRTGNTVYPAIRGAISSASVHIAIFSENYAHSRWCLDELCWIL
RSSHE--RKVIPVFCDVQPVDLRYIRGCYADAFYGHQQH-RVSMEVLEGWKEALREAANISGLLFKTSDYGKFVREIENI
VI---
>Euryale|Ef29828_41_210
FDVYLSFRRKESQQRFTDLLYAAFARERIQFFKDDGKEEGGEEVG-TVLAAIGRSEVFVPIFSRSFAESSRCLMEVEKMV
EC----KRLIFPIFFDVDPSDVRRQKGPFEQPFADHEKE--FGKEKVKAWRDALAETGEISGHDLRNGYEEKLIQLVVKR
ILVKV
>Eucalyptus|Eucgr.C03957.1.p_4_118
--------------------------AGIRVFKDNEELHVGEEIGGELLRAISNSKIHIPIFSKNYASSKWCLRELAHMV
EHRKRGEKVILPIFYEVDALDLKLRTGSHGKALENHEKQ--SGKIVAKQWEEALKEVAGIKGL-----------------
-----
>Pinus|PITA_000044432-RA_29_163
YDVFLSFRGPDVRRGFLDHLYGALKGADIHVFLDSHQLIKGDDIAETLRCAIQCSRIKIPIFSPDYAASVWCLKEVALIA
SEVQ---GRTIPLFYKVLPSHVRHPESPFARAFQYHQSNGRHSGEEIDEWKAALF-------------------------
-----
>Pinus|PITA_000016506-RA_22_134
YQIFINHRG-DVKKTFASHLYRRLLRDGFRVFLDQSELERGEEIVSQIEGAIATAFVHVAIFSSGYAQSSWCLDELVLML
ESMESRAATVIPVFYNVKPSALRWTKNIDRV-------------------------------------------------
-----
>Nymphaea|GWHPAAYW023741_32_166
FNMFLSFRGKDTRGHFTSHLYKELNQRCISAFFDSVGLQKGERIS-EILGYMKASQVVMSILSKNYAKSKWCLLEAAKML
EIHEKENKWIIPVFLDVSPSDIKEDSGSFQVSITENQKKVNLDREQTEKYRCVL--------------------------
-----
>Amborella|ERN15169_3_167
--VFLNFCDEDTGKSFTSHLNRVLIDSGISTFFSILQQQ-----PRDIQRAIEKCEVFIAIFSPNYASSFFCLDQLSYFL
SLP--RRRFILPVFYDVEPSHVRWQSGLFEEAFVDHRNKNGFDEETVQKWRKALKEFASLSRWEMKNRTEANLVNELVKH
VSAKL
>Pinus|PITA_000021662-RA_20_191
YDVFLNHRGPDVKKTFASHLYRRLLSSGFRVFLDQEEMQEGENITCQIEGAIATASVHVAIFSPRYPESKWCLDELLLML
KS----GATIVPVFYHVNPSELRRTCGKYAEALRQLEKKKRYEPNTVQKWRQALSSVADISGLELQEGDEGELVDRVLHL
VQKRA
>Linum|Lus10012246_19_186
YDVFLCFRGE-TRTSFTSHVMAALSEKKIRTFID-TMLGKGDSIT-ELLSVLKRSAVSVIIFSERFADSPWCLDEVATIS
RSIKEFGHRVLPVFYNVDPSEVDGDTGSYAAMIERHDRG-KYPPAVKMRLRSALKEVVDKAGLTSYERLDSHLIKAIVDN
VCREL
>Pinus|PITA_000072276-RA_7_172
YHVFINHRGPDVRKSLASLIYNRLTNHGLRVFLDKDEIRTGETMSDAIHTAIQSAYLHITIFSERYAESWCCLEELSWIL
RSYHKHNRKVIPVFCGVQPADLRHISGCYKNAFDQHQIK-RVSMEEIEKWKKTLSEAADISGIFFQPSDYGEILEDIVRR
V----
>Pinus|PITA_000060170-RA_12_179
YQVFINHRGKDTKLTLASLIYHALERYGLRVFLDQYVLCPGDTIETEIRGAISSSSVHIAIFSENYAESHWCLKELCWML
TAPHQ--PWFIPIFCDVEPWELRVIKGCYAEAFQKHHE--REPVEVVDEWKEALQKAAGISGTVFNW-DYGKLLRKIENT
VMEHV
>Eucalyptus|Eucgr.G00433.1.p_6_146
---------------------------------D-YTLDRGEEIWPAIEEAIKQSNIAVVVVSQNYHCSPWCLDELEKIL
ECRKMGGLIVLPIFWGIDAGELREPSSSFVENIGQGEEGFQQNPHLAQRWRKALQAVGRIIGFTVNARAEAEVIEALADE
IAAEL
>Eucalyptus|Eucgr.I00084.1.p_2_123
-----------------------------------------------LMEAIEESHIAVIVFSEDYASSEWCLEEVTKIM
ECKEQRNFTVLPVFYKVEPREVRKGRMSYQRALDKHKSKFGEDSEKVKRWEKALSNASYLSGWLLNDGDESKHIQDIVKW
ISNHL
>Pinus|PITA_000043935-RA_31_196
YDVFISHRGPDVKNTFASYIYHRLLSHGMQPFLDREELQAGDYLTPQIEGAIRTASVHIVIFSPRFAESKWCLDELLLIL
ET----GATVFPVFYNVKPSELRWT-GRYAEDLSIHEQKRRYDLQRIGNWRKALFDVSSIIGFELEAGDEGKLLEKLVQS
VLKKR
>Picea|MA_164062g0010_18_174
YQVFINHRGVDVKETFARSLYLRLLEKGLMAFLDKEEMQQGYQISSQIECAIRTASVHVAIFSRRYAESDWCLNELLLML
ES----NAPIIPVFYRVKPNEVRWM-GLYGEALQTHEMKRRYDPNTIKKWRNALHQVAGNSGFELETGEELELLDKV---
-----
>Pinus|PITA_000019472-RA_28_198
YDVFINHRGPDVKKGLASHIYHRLKEHRLRVFLDQPELEEGENMAPQIEEAIRTASVSVAIFSPRYAESSWCLKELVLML
KS----GSTIIPVFYKVEPSDLRWTDRVYAEALGVLEEKIRYDPTTIEKWRDALSAVADISGFELKADDEGQLVDEVVQK
VLRS-
>Eucalyptus|Eucgr.C03970.1.p_4_119
--------------------------VGICVFKDDEMLHVGEEIRGELLRAISNSKIYIPIFSKNYASSKCCLCELAYMV
ECRKRDKKVILPIFYGVDAFDLKLRTGSYGKALRKHERQ--SGEDTMKQWEEALREIAKIKGYN----------------
-----
>Pinus|PITA_000027649-RA_35_139
YEVFINHHGKDVKKTLASHLYRRLCDHGFRVFLDLTEMRVGNSIDSQLEGAIATASVNVAIFSQRYAQSKWCLNELVQMQ
KG----EASIIPIFYKVNPCDLRI--------------------------------------------------------
-----
>Pinus|PITA_000027649-RA_163_222
--------------------------------------------------------------------------------
-------------------------NGVYAEALRRHVKKRRYSAQQIAKWKEALSEVSKTSGLELKT-DEGQLVEDVIQL
VKEKV
>Pinus|PITA_000030866-RA_34_194
YDVFVSHRGPDVKKSLASILYYSLQHMGLRVFLDSGECELGDYFPDKIHHAICSASVHIAILSENYAHSPWCLAELALML
AT----DAKIVPVFYHVPPSVPRHCAGSYAEAFRKHELK-RYGKEQIDEWKAALHKASLYSGWEFNEDDQGKLWKNIVDT
VLT--
>Pinus|PITA_000082825-RA_9_173
YQVFISHRGPDTKNNVASLIYHNLKPYGLRVFLDKEELRTGMTLSPAIRGAISSASVHLVIFSQNYAHSRWCLDELCWML
RSTHE--RKFIPIFCDVEPWELRHTRGCYADAFRKHQEA-RVSPEVVEGWKEALREAAETKGLQFKSSDYGEFVREIENV
VTK--
>Pinus|PITA_000056580-RA_314_450
YHVFINHKGDDVKETFARSLYLRLHDKGLRAFLDKPEMQPGYNFVNQIEHAIKTATVHVAIFSPNYAKSSWCLDELVWML
QS----NTCIVPVFYRVKPADLRWT-GKYAENLKQLAEKTRHDSNTIENWRKALS-------------------------
-----
>Eucalyptus|Eucgr.G00371.1.p_21_178
YEVFLSFRGGDVRGGFVEFLYEGLADSGTIAFIDHRGIEIGEHIMPKILQVIGHTQICIPIFSKDFASSRSCLKEVEKMV
ECD----RTIMPIFYDVSPSVVGEQKESYQQSFRDHEAD-GVTSTTINNWKKALHSVSRKRGWELEKHGQRELINEVVST
V----
>Pinus|PITA_000081108-RA_32_176
YHVFINYRGPDGKKTLASHLYHRLCSNGLRVFFDKEEMQVGHNLTSQTIDAIKNACSHVAIFSPQYAESEWCLKELVYML
DS----GAPIIPVFYHVDPADLRWTGGAYTQGLRKLESL--NDSTTIQKWREVLCRFADVSGLTGK--------------
-----
>Pinus|PITA_000049371-RA_22_197
FDVFLNHRGSDG-KTFASHLYDRLTEHRLRVFLDREEMEKGEELTPQIEGAIRASSVNIAFFSPQYCQSSWCLNELLLML
ECKRTKGSTILPIFFHLEPSVLRWTKGVYGQALSSLQNKRRYKPEIIGEWKKALHDVAEISGYELDGGDESKLLDDVEED
VLK--
>Pinus|PITA_000043512-RA_27_199
YDVFLNHRGIDTKKGFAGHLYNSLRSHGIRAFLDKEEMQEGEDLTSQIVAAINTASVQVAIFSQNYAESNWCLMELVLML
ESFKA-GATIIPVFYGVKPADLRRTRG-YARGLHKLKVKTRHDPDTIEEWRKALSRVADISGFELEAGDEGELAEKIKER
VLK--
>Pinus|PITA_000079076-RA_28_201
FDVFLNHRGPDVKKGLAAHIYDRLKELGLAVFLDQKELQGGENLDPQIEGAIRTASVLVAIFSPTYAQSRWCLHELVLML
KS----GSTIIPVFYKVEPADLRWTDRVYARDLGVLERKRRYDPKTIEKWRNALSAVADISGFELK-KEEWQLVHEVVQQ
VLKK-
>Eucalyptus|Eucgr.E03204.1.p_4_135
YQVFLSFRGPETRDNLVQYLYDQLKRNGVVVFRDSEEIEDGQEISKTIEDAIESSDICVPVFSQDFASSAACLKEVAQMV
KL----GKKIRPIFFFVEPCIVCHRLGTYGKSFAEHRRKNRYRESTIKEWEDALEK------------------------
-----
>Linum|Lus10009107_16_189
YDVFVCFRG-DTRGTFTSQLAGDLRERKIRVFTD-VMLERTEDIG-ELLSILAKSAMSVVIFSEKFAESTWCLDEVATIA
QSMEQFGHRVLPVFYQVNPDDVSDDSGSYSSIIDTTHNP---TLEEKMRWMHALNAVANRAGRSSNENDDYELRKTVVDD
VLKKL
>Sphagnum|Sphfalx0056s0062.1.p_97_275
FDVFLNHRGPDVKPNFVAHLHEALQEAGCRPFVDNKSLETGQHGQNKIFEALRGARVHVAIFSEHYAESKCCLKELCDML
ES----KKLIIPVFYHVSPDSLRCKHGPYTEAFRKHHRR-R-SASEVEKWKEALRMAAELEGFKL-DGDEAELKTKIVSK
VRDYL
>Picea|MA_9395755g0010_18_162
FDVFINHYGRDVKRTLATDLYDSLCEHKLRVFLDEPELQAGESITPQLKSAIRTASVHIAIFSPGYAYSKWCLDELVLMV
DSRLKSSSTIIPVFYGVEPAALRWTDGVYAQALRELKEKKRYDSSTIETWRNALSE------------------------
-----
>Eucalyptus|Eucgr.E02641.1.p_5_142
YQVFLSFRGPDTRKGLVDYLYNRLRDSGIGAFLDREEIEYGKSIGTTIVKAIDLSDICVPVFSQGFASSPACLMEVAQMV
ESQ----KKILPIFFFIEPRDVRYQRETYEVSFAKHESKKRYPESTIKKWRKALRDIADL-----K--------------
-----
>Pinus|PITA_000059549-RA_20_164
FDVFINHRGPDVKKTLATDLYHRLCKHDLSVFLDDQELRVGGNLTPQIESAIRTSSVNIPIFSPEYASSKWCLDELVLMV
ECMSKYKSTIIPVFYGVKPTELRWVKGVYAQALRELQEKKRYRSEELKKWKTALS-------------------------
-----
>Eucalyptus|Eucgr.E02314.1.p_2_119
-------------------------------------------------KAIEESCIAIIVFSENYASSTWCLEEVAKIM
ECKEQKDLIVLPVFYKVDPKEVRGGRKSYQKAMANHEFKFGEDSEKVKRWKTALLDAGNLSGWHLNDRDESELIQEIVEK
ISIDL
>Picea|MA_10427411g0010_31_194
YDVFINHRGPDVKNTTASVLYQSLIGRGLSVFLDSEEFELVDRIPDKIQQAIRSSRVQIAILSKNYARSAWCLAELALMF
EI----NALIVPLFDHVSPSVIRHCTGAYAEAYHEHESK-RYSEMVIDEWKNALHKVSEISGCVLNEDDQGKVWEEIANT
VLKEV
>Picea|MA_99743g0020_18_158
FDVFINHRGPDVKRTLATDLYHRLTQHGLRVFLDEQELQEGENITPQIKSAIRTASVHIAIFSPGYADSPWCLDELALMV
ES----RSTIIPVFYGVKPSELRWTNGIYGRALCVLEEKKRYDSSTIEKWRNALSE------------------------
-----
>Euryale|Ef4069_135_233
FDVFLSFRGKDTRNGFTRHLYDDLEKHGISTFIDSEKLQKGEQID-KLFEYIKRSKICVPIFSKGYAESKWWLKEITESF
KC----RMDIILVFYDVEPSDVRK--------------------------------------------------------
-----
>Nymphaea|GWHPAAYW020635_39_165
YEVFLSFKGEDTGQGFGGHLYTALWDAGIRTFKDDGEMAAGVN-SERLLKAAQESRCCVVVISSGYANSYRCLKGLAAMF
RA----NMEIIPVFYNVDSYDVRNQSGPFEFAFTKHKQR--HTYETVEEWMHAM--------------------------
-----
>Populus|Potri.015G043500.1_2_125
--------------------------------------TQGDEIAPTLMEAIEDSALSIIILSPRYANSHWCLEELARIC
EL----KRLILPVFYQVDPSHVRRQKGPLEQDFMNHMER--FGEEKVGKWREAMNKVGGISGFVFDTRSEDQLIRRLGNR
ILTEL
>Pinus|PITA_000017316-RA_17_137
YHVFLNHRRPDVKKTFASYLYRRLISHGLRVFLDQQELQQGNSLTDQIVGAIRNASVHVAIFSPGYAESRWCLDELLLML
ES----GATIIPVFYHVKPAELRWTDGKYAQDIQKLEKKK----------------------------------------
-----
>Pinus|PITA_000017316-RA_235_285
--------------------------------------------------------------------------------
----------------------------------------RYDPATIEKWRSALSSVADISGFDLQAGDEGELLDRVVEQ
VLKKV
>Linum|Lus10006789_20_197
YDVFVCFRGRDTRRLFTSHLAGHLRQRSIQSFTD-QILDRAENIEVALLELLRRSALSVVIFSEGFAESSYCLDEVATIA
ESVERFGHRVLPVFYGVDPEEVSGDGGGYRDVIKAELKP---SVEKKKRWMDGLKQVCQLAGRTSKEKDDYEMCKAIVDD
VLKAL
>Pinus|PITA_000019454-RA_30_192
YDVFISHRGPDVKTSLATDLYNSLRKHELRVFLDQREMQSGENITPQIESAIRTASINIAIFSPNYAESKWCLNELLLML
KS----GSIILPVFYGVNPSELRRTNGVYARALRKLEEKK-FDFDIIAEWRKALSDAAEISGFDLETGDEQQLVEHVVEG
V----
>Pinus|PITA_000015096-RA_25_210
YDVFINHRGPDCKHTFATRLYRRLREQGLQVFLDDKELIEGHNITSQLEAAIRGASLQVAIFSPTYAKSEWCLNELVWMV
NS----GATILPVFYEVEPSVLRWTVGVYGEALQNLQRKTRYDSNTIQSWRTALSHVAGISGFVLHGSDESELLEKVVRG
VMKKV
>Pinus|PITA_000064684-RA_21_124
YDVFINHRGPDVKKTFASHLYHRLTDHRLRVFLDQEELQKGDNLTPQIKDAIRTASVHIAIFTTNYCKSRWCLDELRLMV
KSKRQSGSTIIPVFYNVKPSTLRW--------------------------------------------------------
-----
>Pinus|PITA_000064881-RA_18_179
YDVFLNHRGPDVKATFAKDLYHRLTCSGLRVFLDDPEMKAGCDIFPQIEAAIGVASVHVAIFSPRYAESKWCLEELVLMV
TSMESRAAVILPVFYNINPSELQYA-GRYTEALRIHEEKKRYDLQTIQKWRDALRRVAKISGFDLDAGNNEELLEKVIET
V----
>Eucalyptus|Eucgr.E01994.1.p_3_127
-----------------NCLYNGLISAGIRAFKDNEELRFGEEIEGGLLQAINDSRIYIPIFSKGYASSKWCLHELAHIV
ELPRGNEKVILPIFYDVDADDVKLKTKLYRKALRKHKSE--YGKELAKKWKNALREVVRIRGR-----------------
-----
>Pinus|PITA_000042083-RA_111_276
YHVFLNHRGPDLKKSLASLIYNRLTNHGLRVFLDKDEIRTGDTISNAIHTAIQSAYVHITFFSERYAESWWCLEELYWIL
RSYHKHNRKVIPVFCGVQPADLRHISGCYKNAFDQHQSK-RVSTEEITKWKKTLSEAADISGIFFKPSDYGEILEDIVRK
V----
>Nymphaea|GWHPAAYW010145_15_126
--------GADTRKGFIAHLYDALVTRGISTFIDNVNLGKGERVN-NLSGYIERSRMFVSIISEGYADSKWCLRVISKMV
ECRREPRRLIILVFFGVKPSHVGNLKGPLKRKFESHENNE----------------------------------------
-----
>Eucalyptus|Eucgr.H01901.1.p_14_147
--VFVSFREENIGNNFVTHLYAALNHAGIYYF-DQRREKDG-NLMITVPKMIEESDLAIIIFSENNAYSRLCLEEVVKIM
ECKKQKDLKVFPVFYRVELGRVSGLKGSYRTGIEYFQKKLNKDVRKLMRWKDALQE------------------------
-----
>Pinus|PITA_000063454-RA_32_134
YDIFINHRGPDCKKGFASHLRNLFEHCKLRAFLDKDALEVGENVAPQIARAIKTASVHIAIFSPTYAESPWCLEELHLML
ES----GAPIIPIFYHVKPTHLRCR-G-----------------------------------------------------
-----
>Linum|Lus10000574_2_99
--------------------------------------ETGGEVGPECLRGIEESRFSFVVLSKHYASSTWCLEELVYIL
KCRRESGHGVWPVFYGVDPSDVEECKGSFADAFAEHEAEFKTDMEKIDKWEG----------------------------
-----
>Picea|MA_211757g0010_69_231
YDVFINHRGPDVKTSFATDLHKRLNDCGLRVFLDKYEMRGGLYIARQIKHAIETASIGIAIFSPRYAESSYCLDELHRMW
KS----DRAIIPVFYRVRPCEVRWPTGPYAEALLNHKMKERFKPETIQEWEDALSHAAGICGFELKDGNDETLLDEVVGC
I----
>Eucalyptus|Eucgr.H01776.1.p_12_152
FKVFVSFREENVGNNFVTHLYAALVHAGIYYF-DQRREKDG-NLIITVPKMIEESDLAIIIFSEDNAYSRLCLEEVVKIM
ECKKQRDLKVFPVFYRVELGRVSGLKGSYRTGTEYFEKKLDKDVWKLMRWKDALQEAGSLS-------------------
-----
>Solanum|Solyc02g032200.2.1_40_161
----------------------------------------------KLQNAIQESRILIAIISKDYASSHRCLDELTHMI
QTRKSLGNFLLPVFYDVDPSDVRKQKGTFEQPFFNFEKRYK--TEKVDQWRADLREVADLGGMVLQNGSESRFIQEIVKV
VVGKL
>Pinus|PITA_000051839-RA_30_192
YDVFISHRGPDVKTSLATDLYNSLRKHELRVFLDQREMQLGENITPQIESAIRTASINIAIFSPNYAESKWCLNELLLML
KS----GSIILPVFYGVNPSELRRTNGVYARALRKLEEKK-FDFDIIAEWRKALSDAAEISGFDLETGDEQQLVEHVVEG
V----
>Euryale|Ef8767_32_141
YDVFLSFRGADTRKGFTGHLHQALKEKGLITFIDSEKL------E-EIFGHIQKSKIFVPIFSKVYANSQWCLNEIAKMV
EC----RRPIIPVFFDVEPRDIRRQTGPFTSAFKRYHKKRK---------------------------------------
-----
>Picea|MA_10436604g0010_2_111
---------PHVKSTFARHLYFRLKSIGLHSFLDTPELEEGRTFPSQIKAAIQSAAIHIAIFSPDYAASSWCLDELICMI
ES----GATILPVFYNVEPSELRWTAGRYFEALRKHEEKKR---------------------------------------
-----
>Picea|MA_10436604g0010_120_202
--------------------------------------------------------------------------------
--------CILPVFYNVEPSELRWTAGKYFEALRKHEEKKRFNSETIQKWRKALSTAADISGFELKAGDEGQLLEEVLQR
VLNNV
>Pinus|PITA_000066090-RA_734_923
HDVFINHRGPDVKETLATSLYKRLLSHNLRPFLDKYELEKGDYIDPQIENAIQTASIHIVIFSPKYAESRWCLDELLLIL
KP----GDTIFPIFYKVEISEVRWI-NRYAKALSDHEKK-RYDDKTLENWRIALNKASLIDGFELKAEDEAKLVEEVVEW
VLKKR
>Pinus|PITA_000071422-RA_26_203
HDVFINHRGPDVKKTLATSLYKRLLSHNLRPFLDKDELQKGDYIDAQIENAIRTASIHIVIFSPGYAESRWCLDELLLIL
KS----GDTIFPIFYKVEISEVRWI-NRYAKALSDHEEK-RYDAKTLENWRIALNKASLIDGFELKAEDEAKLVEEVVEW
VLKKR
>Pinus|PITA_000008494-RA_558_729
FDIFINHRGPDTKKTLAKRLYDRLTEETLRVFLDEDELQAGEYITPQILSAIRTASVHIAIFSKGYADSPWCLNELLRMF
ES----GSTIIPVFYDVEPADLRWVKGVYARSLQTLEEKRRYDPDTIQKWREALTAAAQIKGFDKKTGDEQQLLKKVVEA
VLENV
>Pinus|PITA_000034566-RA_8_184
YQVFINHRGKDTKLTLASLIYHALEPYGLRVFFDREELGPGDPIETEIRGAISSSSIHIAIFSKNYAESDWCLKELCWML
TASHQ--PWFIPIFCDVEPSELRFIKGCYAKAFQKHRA--RKSTE-VDEWEKILRKAADISGKVLKGADYGKLLRDIENT
V----
>Pinus|PITA_000059165-RA_24_227
HDVFINHRGPDVKDTFATSLYRRLTSSGLQVFLDKPEMQIGHDIPSQIEAAIQVASVHIAVFSPLYAESKWCLNELLSMV
KS----GKIIIPVFYEVKPEHLRWTNGPYAEALCKHEEKQRHGIQTIQQWRKALSDVANISGLELEAGDEEKLLVKVVQR
VLEIC
>Pinus|PITA_000033907-RA_279_442
YDVFINHRGSDVKKTFATRLYRSLHSYGLQAFLDKPEMQVGHEILPQIEAAINVASVHIAIFSPNYAESHWCLKELVLMK
NS----GAEIIPVFYNVKPSELRWTDGTYAKCLRNHEEKRRYDCQKIQEWRDALYHAASLSGLELEEGDEEELLDKVVQS
V----
>Picea|MA_4576769g0010_18_149
YQVFINHRGVDVKETFARSLYLRLLDKGLTSFLDKEEMRQGYQISSQIEHAIRTASVHLAIFSPRYAESDWCLNELLLML
ES----NAPIIPVFYRVKPSEVRWM-GFYGEALQTQERKGRYDPNCIEKWRNALHQ------------------------
-----
>Eucalyptus|Eucgr.H01841.1.p_2_120
-------------------------------------------------KAIEESQVAIIVFSEDYASSPWCLEEVAKIM
ECKIQKDLIVLPVFYKVEPREVRRGRESYGRAMVKHESKFGKESEKVRRWKEALFDAGSLSGWHLNDGDEAKLILSIVKE
ISRQL
>Phaseolus|Phvul.010G028400.1.p_22_185
YDVFINSWGKEIGRKLVSHLHSVLLQAQVKTLIKEENLQEGMDLD-EHTREIAASKIAIIVFSKSYTESTYCLLQLEKII
ECYETFGQIVLPIFYEIGPLDVRDQKDDLGKALKEAAHKYGEQEHALSRWSRALTTAAGISGWDVRNRHDAELVERIVSR
V----
>Amborella|ERN11255_3_170
--VFLNFCYEDTGKSFTAHLNRVLNESGFSTFFSPTEQNQASNLAGEIQRAIEECEVFITILSYNYASSVSCLEELSFRV
SLRA-VRSSVVPVFYGVEPSDARFQTGSFEGALEDQKKQNGLDEERVQRWKNALKHVADRSGRDMKNRSEANLVHEIVKV
VADKL
>Nymphaea|GWHPAAYW015887_30_155
-----SVFEEETRKTFTGHLYAALTRRRIHTFIDNESLEKREKIH-ELLEYIKKSKIFVPIISRGYAESQWCLMEVTQRV
KT----GRLIIPVFLDVEPSAVKNQSGPFEDAFQEHTNNKNVSEETVNEWRDSLRQ------------------------
-----
>Pinus|PITA_000031280-RA_17_180
HQVFINHRGVDVKKTFARSLYLRLREKGLTAFFDEEEMQGGFEIYPQLEDAISTASVHVAIFSPHYAESDWCLKELRLML
KS----NAPIVPVFYRVSPRDVRWM-GLYGEALAIHEKKGRHDTSTIDEWRNALHQVADKSGFELQKGEDLELLDKVVKR
LLE--
>Eucalyptus|Eucgr.F04314.1.p_6_159
YEVYLSFRGPDTRAGFADFLYTYLTDAGVRAYRDDEERRIGEEISLEQLVAVEQSKIFIPIFSKGYASSIWCLRELTQMV
EYRKREGRKIYPIFYDVSPYEVRYLMGGYDEAFRSHERKNRYDNKTIREWEDALQEVGSLDGWDSME-------------
---KM
>Sphagnum|Sphfalx0048s0065.1.p_54_211
YDVFLNHRGPDVKTTFVAHLYDALCTAGFHPFLDAKSLIKGQHAFNSINEALSGVRVHIAVFSKGYAESKYCLNELCDML
ES----GKDILPIFYDVEPEHLRRPHGPFAAAFRKHLKR-R--KDNIKRWEEALLKVANITGFRLNEGDESQLKKKVVMK
V----
>Pinus|PITA_000047669-RA_25_134
FDVFLNHRGPDTKKGLASHIYHRLIVRGLRVFLDQPELRKGENFEHQIEEAIRTASVHVAIFSPTYAQSTWCLEELALMV
ES----KSTIIPVFLGVDPSELRWT-------------------------------------------------------
-----
>Pinus|PITA_000047669-RA_182_241
--------------------------------------------------------------------------------
-------------------------------------DPHRHDSSTLQKWRNALSVVSIKSGFVINAGDEGQLVDAVVEE
VWRKV
>Arabidopsis|AT5G44910.1_12_179
-QVFISFYGNESRDNFIKYLVWGLRDERVNVFVDRA-EANRRDIR-NISTKIEESNIAVVIFSKRYTESEMCLNELQKMY
EHVEQSNLKVIPVFYDVSISGVKNLEDEFGNHFEELREKYANDPLKILKWEDSLSSIVERTGLTSEDGTGLGLVRAIVTA
VKSEL
>Picea|MA_390667g0010_21_112
YDVFINHRGPDVKKTFASHLYRRLHSHGLRVFLDQPELQQGDYLTPQIEGAIESASVHVAIFSSGYAESTWCLKELVLML
ES----NSPIIPVFYX----------------------------------------------------------------
-----
>Picea|MA_390667g0010_119_180
------------------------------------------------------------------------------ML
ES----NSPIIPVFYHVKPAELRWA-GGYARALKELEKKKRYDSSMIENWRDA---------------------------
-----
>Pinus|PITA_000078615-RA_26_125
YDVFLNHRGTDVKKTFASHLYHRLLSYGLQVFLDQPELQRGEKIEPQIEGAIATASVHVAIFSPGYAESRWCLDELVLML
KS----GATVIPVFYKVKPSDLRW--------------------------------------------------------
-----
>Pinus|PITA_000093738-RA_22_180
YEVFINHRGPDVKTTFASHLYKRLTSFGLRVFLDKPELEKGRTFPSQIEAAIQSAAIHIAVFSPTYANSQWCLDELIGMI
RT----GATILPVFYNVEPWELRRTDGRYAEALGKHQEKNRYDSDTIQKWREALSTAANISGFELKQGDEGDLLEAVVL-
-----
>Eucalyptus|Eucgr.E02564.1.p_4_90
-------------------------------------------------KAIEESRIAIIVFSKDYTSSKWCLKEVAKIM
ECKEQNNLTVLPVFYKVEPREVRGGKESYERALTEHESMFRKDSEEVKIWKKALSE------------------------
-----
>Physcomitrella|Pp3c10_15970V3.1.p_71_249
YDIFINHRGPDTKLTFVTHLQEGLKEKQYTPFVD-KSLGEGKQVFEEIEAAIRDTRVHLAIFSPGYAESKYCLDELVSML
ECRRKSAVTLVPVFYDVKPQALRRPGSPFWHAFQQ--KK-RYSDQRISAWKKALHDAADIKGFEFKIEDTNELKKKIINR
VQELI
>Pinus|PITA_000072201-RA_14_175
YHVFINHRGPELKKTFASHLYHRLCSSGLRVFFDKEEMQEGHNLTSQIIDAITNASIHVALFSPRYADSEWCLKELVYML
DS----GAPIIPVFYHVDPADLRWTDRVYTQGLRKLES--RNNSTTVQKWRSVLSRVAHIRGLHLQEG--GDIFESVCTE
L----
>Pinus|PITA_000056582-RA_206_355
YHVFINHKGDDVKETFARSLYLRLHDKGLRAFLDKPEMQPGYNFVNQIEHGIKTATVHVAIFSPNYANSPWCLNELVWML
QS----NTPIVPVFYRVTPADLRWT-GKYAENLKQLAGKTRHDSDTIENWRKALSSVSYYHGFELEK-------------
-----
>Picea|MA_157917g0010_21_136
YEVFLNHRGPDVKKTLASHIHLRLKEHGIKVFLDQKELQQGEDLTEQIEEAIRTASVHVAIFSPEYAKSSWCLKELLLML
ES----GSTIIPVFYKVKPSDRG---AQMEFMLEAWESSK----------------------------------------
-----
>Pinus|PITA_000046876-RA_7_89
--------------------------------------------------------------------------------
EL----KTTTILVFYYSKPSELRWTNPPCAQALCNYEKKNLYDTETIKEWRHALHNVAEISGFAVDERDEEEILNKIIES
V----
>Pinus|PITA_000046876-RA_99_229
YDVFLNHHEPDVKVTFSNALYNSVVSCGFRVFLDEQEFVRGLNITPQIQVAIQFAHVNIAIFSTRYAQFCWCLEELNLMM
RS----KNTILHVFYEVKLSDLQFPRGVYGEPLLNQKNNDRYDPQTLQDWRDAL--------------------------
-----
>Pinus|PITA_000044238-RA_11_147
YDAFLSFRGSDVKKGFVDHLYRALTNKDIHVFHDAHAVKKGQDIAPTIKHAIECSRIRIPIFSPDFATSIWCLNEVSVIA
NQLQ---GTAIPLFYKVTPSQVRHPESPYAEAFQHYRSSGIHSPEEIETWKNAFHT------------------------
-----
>Linum|Lus10008209_11_129
YDTFFCFRGDDTRYGFTSHLMAALSNRQIRTFID-AKLQKTRSMD-ELISILQRSAIFLVVFSEKFADSYWCLDEVVTIA
QRMTEFGHRVLPIFYTVDPSDVADDCRSYAATIDRQYKARS---------------------------------------
-----
>Pinus|PITA_000084505-RA_10_174
YHVFINHRGVDTKQNLASLIDKALQSRGLNVFLDKTELQLGDPIYGKIENAIFSASIHITIFSERYAESLPCLRELSWIW
HSKHE--RKIIPVFYDVEPCDLREIRKPYAKAFQEHKLN-K--MEDVEKWKKALREVSKISGEVFKSSDYGDVLDKIVQS
VFKDV
>Eucalyptus|Eucgr.G01283.1.p_7_146
YGVFISYKQNDM-LHTVSHLKGALERRGIRTFVD-FTLDGGVQFQREINDVIEQSEIAVVVASQSYHFSPWCLNELVKIL
ECQKKGGLILLPIFWGINARELREQSILFMENIGQGEKGFQDNPHQIQRWRDALRALGMIK-------------------
-----
>Pinus|PITA_000000693-RA_4_141
------ERGRDVRKGFVDHLYHALDSAGFRVFLDTYDLPRGKDISIGLHHAIENSRILIPIFSTNYAESASCLREVSLIA
RQVQKGSVIAVPLFYNVSPSQVRHPDGPFAEAFQGHESRGEYSSQEIHEWKAALFA------------------------
-----
>Pinus|PITA_000081880-RA_9_142
YNVFINHRGTDVKNSLASIIYNQLKTPTLRVFLDKNEIPYGVDFELAIETAIQSSSVHIAIFSERYAESKWCLHELDLII
KS----RWKLIPIFCDIDPAALRRIKGCYQKAFEKHRGR--EPVEKTKRWEDALAR------------------------
-----
>Eucalyptus|Eucgr.H01789.1.p_10_107
YDVFLNFRGKDIGNNFVGHLCKAFYQASLRT----KELRKREAISPSIMRAIKELLIAIIIFSESYASSWWCLEELAKIL
ECEKMNEQDVMPVFYKVESRA-----------------------------------------------------------
-----
>Eucalyptus|Eucgr.H01839.1.p_17_157
FKVFVSFKEENVGNNFVTHLYAALVHAGIYYF-DQRREKDG-NLMITVPKMIEESDLAIIIFSEDNAYSRLCLEEVVKIM
ECKKQRDLKVFLVFYRVELGRVSGLKGSYRSGIEYFQKKLDKDVRKLMRWKDALQEAGSLS-------------------
-----
>Pinus|PITA_000062666-RA_268_430
YDVFISHRGPDVKTSLATDLYNSLRKHELRVFLDQREMQLGENITPQIESAIRTASINIPIFSPNYAESKWCLNELLLML
KS----GSIILPVFYGVNASELRRTNGVYARALRKLEEKK-FNFDIIAEWRKALSDVAEISGFDLETGDEQQLVEHVVEG
V----
>Picea|MA_10430064g0020_18_143
YEVFINHRGPDTKLAIAGHLYHRLHDLGLQVFLDQEEMEKGDFINSQIAAAIQAASIHIAIFSPGYADSEWCLNELLLMM
ESKESGRSTIIPIFYGVEPTDLRWTDGVYAKALTKLKEKK----------------------------------------
-----
>Pinus|PITA_000070520-RA_10_175
FNVFINHRGTDVKNSLACFIYHQLKANNLRVFLDKYEIPVGVDFELAIQTAIQSSSVHIAIFSEGYADSVWCLHELDLII
KS----RGRLIPVFCDIEPTALRRIKGCYQKAFEKHRGR--EPVEKTKRWEAALAKASNFQALKFKMSDHWKVVEEIVNT
VLHNL
>Pinus|PITA_000071711-RA_52_231
YQVFINHRGPDVKKTIASHLYHRLILHGYRVFLDQQELEKGDDFNLQIEGAIKTASVHVAIFSPGYAHSKWCLDELLLML
ES----GAPIIPVFYKVKPNELRWT-GVYAEALNELEKKRRYHPTTIQKWRNALAFVADTSGFELEAGDEGELVEKVVEQ
VLKKV
>Linum|Lus10007825_98_241
YEVVLSFAGSGTHNRIVDILHRSLTQMKISTFRADNEL--GFKIWPKLLQALGEAKIYIPVISPSYAQSKWCLTELAEIV
EHYQRDRHIILPIFYMVDPRDVCNQTGALKNAFQQHKRT-NVHEETIQSWKDVLRVVGFSRGWHIK--------------
-----
>Linum|Lus10005813_21_196
YDVFVCFRGRDTRRLFTSHLAGHLRQRSIRPFTD-EILDRAENIDVALLDLLRRSALSVVIFSEGFAESSYCLDEVATIA
ESVETFGHCVLPVFYGVEPEEVSGDGGGYKDVLEEELKP---SEEKKKRWMDGLKLVCQLAGRTSKEQDDYEMCKTIVDD
VLKAL
>Pinus|PITA_000061732-RA_111_274
YDVFINHRGPDVKNTLAGHLYRRLVDHGLRAFLDRPELLPGHDITSQIEAAIQVASVHIAIFSPSYAESRWCLDELVLMV
KS----RATILPVFYKVKPSDLRRTEGAYAEALRQHQQMMRYDFNTIQNWRNALSHSADIT---------DELLNKVVQC
VLKN-
>Picea|MA_5818965g0010_12_184
YQIFINHRGVDVKKTFARSLYVRLLQNGLKPFLDLDEMRPGYSIPSQINDAITTASVHVAILSPRYAESYWCLKELVLML
ET----KAPIIPVFYRVTPADVKRTDGNYARALRKLAKKKRFDSNTIENWKNALSSVADISGLELEVGEELELLDKLVEH
LSKM-
>Pinus|PITA_000055116-RA_214_377
HDVFISHRGADIKDTFATALYHNLADRGVRAFLDKPEMQVGDNITSQLEDAIRGASVHVALFTQNYAQSNWCLDELLLMV
ESAKSHRATLIPVFHGVKPAHLRWTSGPYAAALREVEKKRGYDSKTIQNWRNALSYVADISGLELDAG-ELELLREVVQS
V----
>Eucalyptus|Eucgr.F01261.1.p_11_141
-----------------------------------QNLSRGKHIKPEILGAIEKSKYVLLIFSENYPSSTWCLEEVAKAM
ECKDVNEGSVIPIFYKVNPSDIRKLRGNFGRGFAETEEAYSGDKRDIKRCKDAVSKVAGLAGIELKDGYETKFIQQIMGE
LENKL
>Picea|MA_8760260g0010_19_138
YDVFINHRGPDVKKTFASHLYRRLLSYGLSVFLDQTELQRGDYFTPQIEDAIGSASVHVAIFSAGYADSKWCLNELVLML
KS----KAPIIPVFYGVKPDELRWTKRSYAEALEKLERKT----------------------------------------
-----
>Phaseolus|Phvul.010G027300.1.p_21_183
YDVLINFTGEDIQRKFVSHLNSALSAVGFTTFLHHPNAHNPIHIQQPI---LNLSRVAIVVFTKTYSQSAWCLHQLQQII
RWKETYCRHVLPVYYEIEPSDVRLQKGDFGKALKETAHQFGQQEHAMSKWSHALTKAANFFGWDESNRSDAELVDKIVKT
VL---
>Eucalyptus|Eucgr.G00378.1.p_21_178
YEAFLSFRGGDVRGGFVEFLYEGLADSGIIAFIDRCGIEIGEHIMPKILQVIGHTQICIPIFSRDFASSRSCLKEVEKMV
ECD----RTIMPIFYDVSPSVVGEQKESYQQSFRDHEGK-GVPLTTINNWKKALQIVSRRRGWELEKDRQRELINEVVST
V----
>Nymphaea|GWHPAAYW010342_15_126
--------GADTRKGFIAHLYDALVTRGISTFIDNVNLGKGERVN-NLSGYIERSRMFVSIISEGYADSKWCLRVISKMV
ECRREPRRLIILVFFVVKPSHVGNLKGPLKRKFESHENNE----------------------------------------
-----
>Populus|Potri.017G010800.1_2_116
--------------------------------------------------------LSVIIFSQNYASSKWCLDELLKIL
ESRKVRGQIAIPVFYEVDPSDIRKQSGSFGDVFAQLVKRKALKMEEEQCFRAALNEAANISGHDSRKESESKFIEVIVED
ILNKL
>Nymphaea|GWHPAAYW023721_25_149
FDVFLSFRGEDTRKGFSGHLYEALKQRGVNVFIDSQGLDKGKKVE-ELFRFIQGSEIFIPIFSKATLNQN----GIAKIV
EC----GRLVLPIFYDVEPREVRNVKGPFEAAFRKHDEDEEL-KAKTKEWRQALR-------------------------
-----
>Pinus|PITA_000032785-RA_17_187
YDIFINHRGIDVKKTFAKSLYDRLCSIGLRAFLDEHELQQGFSFPSQIKHAISTASVHVAIFSPRYAESRWCLDELGMML
ES----KNPIIPVFYGVTPAEVRWAKGNYAQALQNHEDKQRYDSSTIENWRYALSVVADISGFELEMGDKLKLLDKVVKR
LSE--
>Picea|MA_612059g0010_24_189
YDVFINHRGPDVKKTFASHLYHSLTERGVKVFLDKEELQKGDENWCQIKDAIRVASVHIAIFSPTYAHSNWCLDELRLML
KS----RSTIIPIFFGVKPWKLRWTDNEYAEGLRTLQNKRRYDSNTIQKWKKALHDVADLNGFELEADDEGQLRAD----
-----
>Amborella|ERN15422_3_160
--VFLNFCDEGTGKNFTGHLNKALTDSGISTFLTQQQHQ-----PSDIQRAIEGCDVFIAVFSRNYASSFFCLDHLSYLL
SLS--KRRLILPVFYTVEPSHVRWQMGPFEEAFVDHKIKSGLAEEIMQKWRSSLKEVADFNGWNMKDRTEAKLVNKIVKH
VSME-
>Phaseolus|Phvul.010G027801.1.p_14_175
YDVLINFTGEDIQKKFVSHLDSVLSDVGFTTFLHHPNALNPMHIQQPI---LNLSRVAIVVFTKTYSQSAWCLHQLQQII
EWHETYCRHVLPVYYEIEPSDVRLQMGDFGKAFKETAHQFGQQEHGTSRWSQALTKAANLFGWDESNRSDAELVDKIVKS
L----
>Pinus|PITA_000042779-RA_13_153
YNVFINHRGADVKKTFASHLYRRLLLHGFKVFLDMQEMEEGESLTCQIQGAIRSASVHVAIFSPRYAESKWCLDELIFML
ES----KAPIIPVFYGVKPAELRWTHGVYAESLYNLEKKKRYDSNTIEKWRKALCD------------------------
-----
>Phaseolus|Phvul.010G026900.1.p_14_179
YDVLINFNGEDIQRKFVSHLDSVLSTVGFTTFLHHPNALNPIHIEQPI---LNLSRVAIVVFTKTYSQSAWCLQQLQQII
RWQETYCRNVLPVYYEIEPSDVRLQKGDFGKAFKETAHQFGQQEHAMSKWSHALTKAANFFGWDESNRSDAELVDKIVKT
VLN--
>Pinus|PITA_000051501-RA_19_164
HDVFINHRGPDVKKTFASHLYRRLLSYGLRVFLDQPELQRGDYFTPQIEDAIRSASVHVAIFSQGYADSIWCLNELVQML
DS----KAPIIPVFYHVKPTELRWTKRSYAEALEKLEKKTRYDSGMIENWRNALSK------------------------
-----
>Pinus|PITA_000022794-RA_772_846
--------------------------------------------VRVIDHAIRVAFVHIAIFSKNYAQSSWCLDELILMK
ES----GATIVPVFLNVKPCAVRHTGGEFTEALQKHREKT----------------------------------------
-----
>Pinus|PITA_000022794-RA_891_960
--------------------------HGLRVFLDKPELEEGQSIFSQLDHAIRVGSVHIAIFSTNYAQSTWCLDELILIK
ES----GATILPVFLNVRFS------------------------------------------------------------
-----
>Eucalyptus|Eucgr.C01481.1.p_2_116
-----------------------------------------------------QSTISISIISENYVSSKWCLRELVQML
KCKRSKGQKVLPIFYKVEPHQVRHLTGRLRKAIDAHKKN--TEEMVVKEWEEALKEVSSLKGWESEKGHEGTLVKIVVTK
VLSEL
>Arabidopsis|AT4G19925.1_14_139
--IYISFQGNDLRKGFVSHVVKALKDARVNVFVDNDHERRGHDDH-LFVRRIHNSKLALVIFSDQYAESQQCLNELTTIH
ERVAEGKLMVIPIFYKVNIEEVNNLEGRFGKCFDEMVRT---QGRQ----------------------------------
-----
>Pinus|PITA_000053040-RA_38_215
YDVFINHRGPDVKKTLASHLYRRLVSYGLRVFLDCQELQQGETLTCQIQGAIRTASVHVAIFSPAYAESRWCLDELIQML
ES----GAPIIPVFYHVRPDHLRWTDGVYAQALRELEMKKRYDSTTIQSWRNALSSVAEISGLDLEAGDEGELLDKVVEH
VLKKG
>Pinus|PITA_000053019-RA_52_223
-DVFINHRGPDVKKTFASFLYRRLLVASVEAFLDIEGMQEGEDISAQIKDAIATAAVHVAIFSPRYAESRWCLDELVDML
ES----KAPIIPVFYKVKPGDLR--DGVYAKAIRELEKKPRHSSNTIENWRKALDTVSKISGFELDAGDEGVLLEKLVEL
LLKKV
>Linum|Lus10012852_145_228
HDVFVSFRGRDVRYKFVDHLFAALRRNKVTAFRDDRNLRRGESIEDGVRRAIKNSSFYVVVLTPNYTSSPWCLDELIKKM
KCST----------------------------------------------------------------------------
-----
>Populus|Potri.011G012900.1_12_127
-------------------------------------------------SRFSNCKYQIIVFSKAYASSLWCLDELVMIM
ERKRNTDCIILPVFYHVDPSEVRNQTGSFAAAFVDHEKRFKKEMGQVNGWRIALKEVADLGGMVLGDGYEAELVQSIVEK
VSKNL
>Picea|MA_390528g0010_10_171
YQVFINHRGPDTKKKLASLIYHRLISCGLRVFLDKEELCTGDTVCPAIRRAIRSSSIHICIFSERYAESRPCLAELCWIL
KSSHE--RAIIPVFCDVEPHDLRYIQGPYAVAFQEHQRK-KVAVAVMNEWKEALRKTAEISGLVFKTSEHGGFLEEIVKI
V----
>Pinus|PITA_000050786-RA_19_198
YDVFLNHRGPDVKKTLASHLYYRLLSHGFRPFLDRPELQEGDSFIRQIEGAIRTSFVHVAIFSPRYVESKWCLDELLLML
ES----GAPIIPVFYQVEPAELRWG-KFYAEALQNLEKKKRYTSTTIENWRKALSRVADISGFDLEAGDEGKMVDKIVER
VLKIF
>Pinus|PITA_000002146-RA_14_158
FDVFINHRGPDVKKTLATDLYHRPCKHDLRVFLDQWELRAGDNITPQLESAIRTSSVHIAIFSSGYAYSKWCLDELVLMV
DSMSKSKSTIIPVFYGVKPAELRWTKGVYAKALCELQQKTRYHSDELKKWRKALSD------------------------
-----
>Pinus|PITA_000080579-RA_14_139
YDVFLSHRGVDVKKTFASHLY--------RLFLDQPELQRGDYFAPQIEHAIQSASVHVAILSPGYADSEWCLNELLLML
DS----GAPIIPVFYHVRPTEVRRT-GKYGEALDNLARKRRYDPITIENWRNALSR------------------------
-----
>Pinus|PITA_000000449-RA_46_201
----------------YSHLYRRLLSHGLQVFLDQPEMQRGEKIEPQIEGAIATASVQVAIFSPRYAASRWCLDELVVML
RSMESGAATVIPVFYKVKPSELRWTEGLYAEAIANHEKKKRYTPARIAVWREVLAKASYISGYELERGNEGELVDQVAQQ
VLKKA
>Pinus|PITA_000021669-RA_27_194
YDVFLNHRGPEVKKTLASHLYRRLLSYGFRVFLDQSEMQAGDDLSCQIKGAIATASVHIAILSPRYAESKWCLEELVLML
ES----GTSIIPVFYHVKPSDLRVRDGMYGRSLRDLEKKKRYEPSAVEKWGDALCRVADISGLELEAGDEGELVDRVVQL
VQKRA
>Pinus|PITA_000094076-RA_50_154
YEVYINHRGADVKKTLASHVYHRLASCGYEVFLDKPEIEPGDDIRWQIKGAIATARAHIAIFSPGYAESEWCLDELVQML
DS----GVPILPVFYNVKPADLRRT-------------------------------------------------------
-----
>Pinus|PITA_000066714-RA_15_126
YDVFLSHRGCDTKNTFAGHLYSSLRSIGIRVFLDKEEMEEGDDITYQIKAVINNSSVHLAIFSENYAESKWCLNELVQMV
ES----GAIIIPVFFNVKPVHLRWRT------------------------------------------------------
-----
>Picea|MA_6325089g0010_31_168
YDVFINHRGSDVKKSTASVLYEYLMGMGLSVFLDSEEFELGDRIPDKIQQAIRSSRVQIAILSKNYAHSAWCLAELALML
ET----KAKIVTVFHHVPVSFPRYCTKDYANAFREHESK-RYSNADIQKWKEALHKV-----------------------
-----
>Picea|MA_8741625g0010_14_157
HDVFISHRGPDVKKGFASHLYRRLLSYGLRVFLDQPELQRGDYFTHQLHDAIRSASVHVAIFSSGYADSNWCLDELVQML
DS----KTPIIPVFYGVKPAELRWTKKSDAEALDELEKKTRSDAEAPDELEKKT--------------------------
-----
>Pinus|PITA_000060331-RA_349_468
YEVFLNHRGPDVKKTFVSHLYRRLVSQGLKVFLDQEEMQRGEYLTYQIESAIRTASVHVAVFSPGYADSDWCLNELLQML
ES----RKTIIPVFYGIKPSELRWTHGKYAEALQSLANKT----------------------------------------
-----
>Nymphaea|GWHPAAYW024380_45_158
------ERGKDTRGRFTSHLYKELNQCRISAFFDSVGLRKGERIS-EILGYMKASQVVMSILSKNYAKSKWCLLEAAKML
EIHEKENKWIIPVFLDVSPSDIKEDSGSFQ-------KKVNLDREQ----------------------------------
-----
>Pinus|PITA_000038772-RA_12_189
YQVFINHRGKDTKLTLASLIYHALEPYGLRVFLDRDVLCPGDTIETEIRGAISSSSVHIAIFSKNYAESHWCLKELCWML
TASHE--PWFIPIFCDVEPCELRFIKGCYAEAFQKHRE--RESKEVVDEWEEILGKVADISGKVFKGADYGKLQRDIANA
V----
>Pinus|PITA_000005653-RA_17_155
YDVFINHRGPDVKKTFASHLYRRLISYGLRVFLDYQELQEGEGLTCQIHGAIRNASVQIAIFSPTYAESNWCLDELLLML
ES----RVPIIPVFYHVRPADMRWT-GVYARSLRNLQKKRRYNSTTIESWRNALS-------------------------
-----
>Picea|MA_40074g0010_9_172
YQVFINHCGPDTKNNLASLIYHNLTSYGLRVFLDKEELRTGNTLCPAIRGAIISASVHIAIFSENYARSRWCLDELCWMM
RSSYE--RKVVPVFCDVEPADLRYIKGCYADAFHKHQQN-RVSMEVVEGWKEALREAADISGLVFKTSDYGRFVREIENI
VI---
>Nymphaea|GWHPAAYW013249_9_104
-----EARASDTRQGFTSFLHQALKQLPVRTFIDEEELPKGERIT-KLLEYIESSQIFVLILSKNYAKKKWCLLEFAKMV
KICEQQKRVIIPVFYKVDPS------------------------------------------------------------
-----
>Pinus|PITA_000047926-RA_91_171
YDVFLSFRGCDVRRGFVDHLYHALTSAGFTVFLDTYDLERGEDISIGLNHAIQNSRILIPIFSTNYAESAWCLREISLIA
R-------------------------------------------------------------------------------
-----
>Eucalyptus|Eucgr.C00049.1.p_3_124
--------------------------------------------------AITNSKISIPIFSVNYGRSSWCLDELVQIM
ECKNNNGQIVLPIFYKVKPADVGHQIGSFGKEFHKREKRLSFDPAILEKWKQALLEVSNLKGYEAD-GSEVELVKSVVRK
VLNEL
>Picea|MA_8790502g0010_22_161
YDVFISHRGPDVKKTFVSHLYRHLISNGLRVFLDYQELQLGEYLNSQIQGAIRTVSIHVAIFSPTYADSSWCLDELVLML
ES----GALIIPVFHHVKPADLR-SEGVYARSLCNLEKKRRYNSQTIENWRDALSR------------------------
-----
>Phaseolus|Phvul.010G027500.1.p_2_170
YDVLINFNGEDIQRTFVSHLDSDLSAVGLTTFLHHPNAVNPTHIQQPI---LNLCRVAIVVFTKSYSQSAWCLNQLQQII
KWHQTYCRHVLPVYYEIHPSHVRLQKGNFGKAFKATAHQFGQQRQGMSRWSHALTKAANFFGWDERNRSDAELVDKIVKI
VLHIL
>Pinus|PITA_000074124-RA_13_182
YDVFISHRGPDVKKTFASHLHRRLLSHGLQVFLDQPELQRGDSLTSQIDSAIRSASVHVAVFSPGYADSNWCLDELLQML
ES----GKPIIPVFYGVKPSELRWTDGKYAQALQSLANKTRYDPGTIDSWRNALASVSYRCGFDLESGYETELLDLVAEG
V----
>Eucalyptus|Eucgr.E02196.1.p_2_120
-------------------------------------------------KAIEESQIAIIVFSKDYASSWWCLEELVKII
DCKKERDLMVFPLFYKVEPRELRTPRGSYRDAMVKHESKYGKDSKEVKGWEKALSDASYLSGWPLKDGDEAELIQKIVTE
ISTHL
>Pinus|PITA_000018591-RA_12_165
YDVFLNHRGPDVKKTIASCLYRWLTSPGLQVFLDSRELEEGQNLNTQIKEAIASASLHVAIFSPRYAESTWCLEELHLMT
VS----GKPIIPIFYEVKPQDLRSARGAYAAALDKHESKIRHNSTTVLNWRNALSSAAEISGFDLD--------------
-----
>Pinus|PITA_000057551-RA_19_160
YDVFINHRGPDVKKTFASHLYRSLKSHGLRVFLDQPELQRGEYFTPQIEAAIGSASVHVAIFSKGYAESTWCLQELVLML
ES----KFPVIPVFYNVKPGELRWSEGAYAKALEALEGKTLYEPSLIENWRNAL--------------------------
-----
>Sphagnum|Sphfalx0456s0001.1.p_8_168
FDVFLNHRGCDVKRNFVAHLHEALQEAGCRPFVDYKSLETGQHGQNKIFQALRGARVHVAIFSELYAESKYCLKELCEMH
KS----EELIIPVFYHVSPESLRCKHGPYSEAFRKHHRT-R-SASEVENWKEALRMAAELEGFKL-DGDEAELKTKIVRK
VRDYL
>Pinus|PITA_000065143-RA_18_140
YHVFLNHRGPDTKLSIAGHLYNRLHDHGLQVFLDKEEMEKGNFFTSQIAAAIRAASVHIAIFSPGYADSEWCLNELLVMM
ESMESGRSTIIPIFYGVNPADLRW--GVYAEALTKLQGKK---S------------------------------------
-----
>Pinus|PITA_000022884-RA_26_203
HDVFINHRGPDVKGTLATRLYKRLLAHNLQPFLDKAELEKGDYIDARIENAIRTASIHIVIFSPRYAESRWCLDELLLIL
KP----GDTIFPIFYKVEISEVRYI-NRYARALSDHEEK-RYDDKTLENWRNALYKASSINGFELKAEDEAKLVEEVVEC
VLKKS
>Pinus|PITA_000086934-RA_46_222
YDVFINHRGPDVKKTFASHLYHRLVLHGFRVFLDKQELQEGENLSSQIKSAIATASVHVAIFSRRYAESNWCLNELLHML
AS----GSPIIPVFYDVKPDELRWTNRMYGQALHNLQKKVRYDSITIEKWREALSLVANLSGFELEAGDEGELLEKVVQR
LLKKV
>Phaseolus|Phvul.010G028900.1.p_22_185
YDVFINSWGEEICRKLVSHLHSLLLQAQVKTLIKEENLQEGIDLE-EHMRAIAASKIAIIVFSKSYTESTCCLLQLENII
ECHETFGQIILPIFYEIDPLDVRDQKDDLGKALEEAAHKYGEQEHALSRWSRALTTAAGISGWDVRDRHDAELVEKVVFR
V----
>Eucalyptus|Eucgr.K00847.1.p_5_138
---------------------------GIRVFRDAEELRPGEKIS-EILRAVKSSQIYIPIFSKDYASSKWCLRELTCMV
QCTCQFGKEILPIFYDVDPLDVKLQTELYKSSLLKHEED--LGFIEVKPWKEALTTVSRISGWHLKDKGQGTVIKDIIQN
ISQ--
>Pinus|PITA_000096710-RA_26_151
YDVFINHRGSDVKNTFASHLYQRLRDHGLWVFLDKPELEPGHEFQSQIEAAIRVASVQIAVFSPTYAESKWCLDELVLMI
KS----RAPIVPIFYNVEPFEVRWNKGVYAEALKKLEQKT----------------------------------------
-----
>Picea|MA_36510g0030_20_141
YDVFINHRGPDVKNTLATHLYHRLLDHRLRVFLDKPELVEGRNITSQIEAAIQVASVHIAIFSPNYAQSKWCLDELHLMV
KS----KATILPVFYKVKPSELRWTRGSYAEALFDHEQKK----------------------------------------
-----
>Picea|MA_83092g0010_9_174
-QVFINHMGADVKLTVASLICHRLRSCGLRVFPDEEELRTGDILCPAVQEAICSASVHIAIFSENYAESRRCLDELCSIF
RSSHK--RIIIPVFCDVQPHDLRYVKGRYAESFRKHERK-SIAMEVMEGWKAALKEAADIAGLLFRKSDHGKFLESVVEN
VLRVV
>Picea|MA_20580g0040_23_125
-DIFINHHGQDVKKTFASHLYRRLLPSGLQVFLDQQFLQRGENSETQIKAAIATASVHVAIFSPGYAESRWCLDELVHML
KSMESGEATIIPVFYNVKPYTLRW--------------------------------------------------------
-----
>Pinus|PITA_000010023-RA_33_204
YDVFINHRGPDSKKTFVSHLYRRLISSGLRVFLDREELVEGGNLDCQIKAAISVASVQVAVFSPTYAESKWCLDELVHMV
DS----RATILPVFYNVKPHVLRHTHGAYAEALLNHQEKTRYQPETINKWRNALAHVADISGFEL--GDEGELLDKVVQS
ILKN-
>Picea|MA_10097127g0010_10_149
YDVFINHRGPDVKKNLASHLYYRLFSHGLRAFLDQQELNEGENFESEIKGAIASASVHVAIFSPGYAESKWCLDELQLML
DS----GFPVIPVFYKVKPAVLRWTKGVYARDLDNHEKKKRYNSTTVDNWRNAL--------------------------
-----
>Picea|MA_10435852g0010_19_127
YDVFINHRGPDVKKTFASHLYRRLLSYGLRVFLDQPELQRGDSFTFQIEEAIRSASVHVAIFSPGYADSIWCLKELVQML
ES----KAPIIPVFYQVKPAELRRTNRRTL--------------------------------------------------
-----
>Pinus|PITA_000057503-RA_31_205
WDVFINHRGQDVKKTFISYLYRCLIDRSLRAFLDKEELEVGQNIPSQIQQAIRGAFVHIAIFSPTYVESTWYLNELVLMV
ESHVESEKIILPIFYKIQPSVLRHT-GSYAHALQKFEQKNRYNLDSFRKWRGALSFVADISVFVILNDNEGELLDKVVES
V----
>Pinus|PITA_000040295-RA_109_278
YDVFINHRGPDVKKTFASHLYRRLQSYGLRVFLDQPELQRGEYLTPQIEGAIGSASVHVAVFSSGYAESTWCLKELVLML
ES----NSPIVPVFYHVKPDELRWT---YARALEGLAKKTRYDSSVIENWRNALFKAAGISGFELEAGDEGELVDNVVEE
V----
>Phaseolus|Phvul.010G028700.1.p_14_182
YDVLINFNGEDIQRKFVSHLDSALSAVCFTTFLHHPSADNPHHIQQPV---LNLCRVAIVVFTKTYSQSAWCLDQLQQII
KWHQSYCRHVLPVYYEIEPSDVRLQKGDFGKAFKATAHQFAEQEHAISRWSHALTKAANFFGCDESNRSDAELVDKIVKT
VLHVL
>Phaseolus|Phvul.010G027100.1.p_14_182
YDVLINFSGEDIQRKFVSHLDSALSAVGFTTFLHHPNALNQTHIQQPI---LNLSRVAIVVFTKTYSQSAWCLHQLQQII
RWQETYCRHLLPVYYEIQPSDVRLQMGDFGKAFKATAHQFGQQAHAMSKWSHALTKAANFFGWDESNRSDAELVDKIVKT
VLNVL
>Picea|MA_8870796g0010_25_137
YDVFINHRGTDVKKGLASHIYHRLIEHGLRVFLDQQVLQEGEKITTQIEGAIRTASVHIAIFSPEYANSYWCLDELSLMV
ES----GTTILPVFYNVQPSELRWTKGVYGRALC----------------------------------------------
-----
>Eucalyptus|Eucgr.C02551.1.p_5_131
---------------------------GIHIFKDDEDIKIGEIIGGKLEGTIKRSTICIPIFSRNYALSAWCLCNLPYMV
DCSRNRKAMILPIFFNVDTQDVKLKTVLYHDALQKHEQK--FGCDVVQRWKEALREVASIKGWNLKDKGFLSNV------
-----
>Linum|Lus10023329_7_122
---------------------------------------------SNLIKAIEESKIYIPIFSPDYAASKWCLLELAHVV
KCFEQGGHLILPIFYFVEPREVRGLKGSFGEAFRRLARE--YDAETVTEWKQALKKVGKLKGWPVTEDGQGAVIAEVFSK
V----
>Pinus|PITA_000070797-RA_131_306
YEIFINHRGVDTKETFARSLYLRLLKQGIRAFLDKHEMQPGYQISSQIENAIKTASIHVAIFSVRYAESYWCLDELLLML
ES----KAPIIPVFYGVTPAELRWTDGIYAQALKRLAEKRRYDSNTIEKWRNALSHLADISGFVLDKGKHLNLLDEVVKH
LGRRM
>Pinus|PITA_000073036-RA_30_185
YDIFVHHYEEET-RDFAIELCRRLVFPGLYVFLDPSK----EEVRPRKEAAISLASLQIAIFSENYVSCKSCMDTLVQMT
KS----EAPILPVFYQVEPSHLRYTKGPYAQWLRAHEGS--YPLQTMQAWRKALEHVSYRKGFELKKGGEEELLCKIVKR
V----
>Pinus|PITA_000073036-RA_194_290
YHVFICHRG-ETKEEFAEPLYGRLHGRGLRVFLDKPELVAAHRIEPQIAAAIQFASVNIVIFSPRFPESSWCLDELTLMQ
TC----GAKILPVFYKSTPVE-----------------------------------------------------------
-----
>Phaseolus|Phvul.010G026700.1.p_14_182
YDVLINFNGEDIQRRFVSHLDSALSAVGFTTFLHHPNALNPIHIQQPI---LNLSHVAIVVFTKSYSQSSWCLHQLQQII
KWHQTYCRHVLPVYYEIEPSDVRLQKGDFGKAFKATAEQFGQQEHGMSRWSHALTKAANFFGWDERNRNDAELVEKIVKS
VLSVL
>Phaseolus|Phvul.010G029000.3.p_2_163
YDVLINFNGEDIQRKFVSHLDSVLSAVGFTTFLNHPNADNPLHIQQPI---LNLSRVAIVVFTKSYSQSTWCLHQLQQII
KWHQTYRRHVLPVYYEIQPSDVRLQMGDFGKAFKATAEQFGQQEHGMSRWSHALTKAANFFGWDESNRSDAELVDNIVKT
V----
>Eucalyptus|Eucgr.E03289.1.p_2_116
-------------------------------------------------RAIKESHIAIIVFSEDYASSAWCLEEAVKIM
ECRERMGLMVFPVFYKVEPREVRGGRESYGRAMAKHESKFGEDSEKVKRWKKALLEAGSLSGWELNDRYEAELIQCIVKE
LSI--
>Arabidopsis|AT4G19910.1_9_176
--VFINHGESDQSDGFIRHVERALNDEGFNVFIDSD-ERRGRGME-HIFRAIDNSNVALVIFSDRYTASELCLHEAVRIY
DRRREGKLVLIPVFYRVSEDDVNMFNGRFGESFLETLTIQFRDHPFAEHWMRNVNFICTDTGFTSADSSDTSLVEEIVRA
IKRRL
>Arabidopsis|AT2G17050.1_1125_1290
HQVFLSF-SEDVPRYFVSYLIKKLKWIGITVVYSG--FMGGKSMSPEVTQAIEESSISVVILSKDYVSSSKCLDELVEII
RWREENGNRVMPIYYEMGTSDVMKQAKTIGNRLVEYLGK--V-VEKELRWMRALAYIVNIVGESSQY-DKAKMIEKTVVD
VSNQM
>Pinus|PITA_000029006-RA_12_184
YDVFLNHRGKDVKNTLASNLYYRLRDQGLRVFFDKEEMQKGNRINFVIENAIKGTHVHIAIFSTGYAQSEWCMDELLLMI
ES----GSIIVPVFYDVKPTDMWSN-GVYAEALRILKDEKRYQSDSIERWKKALMEVTGREGLKLETGDEGKLVDMIVQE
VGKYK
>Pinus|PITA_000040209-RA_52_226
YSVFINHRGPEAKKNFASHLYHRLLSHGFRAFLDQDELQHGTNFGPQIKGAIRNASVHVAIFTPGYAKSEWCLEELHLML
ES----GAPLIPVFYNVKPSDLKWTDGKYGEALEDLKQKERYDHGTIEKWRKALFSAGEKTGFELAI-DQGRLLEDIVKA
VLKTL
>Phaseolus|Phvul.010G028000.2.p_24_186
YDVFINFWGEDIGRKLVSHLHSVLLQAKVNTLIKEENLQ-GMELE-EHMRAIAASKIAIIVFSKSYTESTCCLLQLQKII
ECQETFGQIVLPIFYEIDPLDLRDQKDDCGKALEEAAHKYGEQEHALLMWSRALTKAAGISGWDVRDRHDAELVEQIVGR
V----
>Picea|MA_10245924g0010_32_164
YDVFINHHGADVKKTFASFLYRSLRRMGLRAFLDLEEFDVGDSLPDKIQHAIPSSSVHIIIFSKNYAHSPRCLNELVLML
KT----KARIHPVYYHVQPAEVRFCEGSYADAFRKYEVQ-RYSEKEIGDWKKALWE------------------------
-----
>Picea|MA_16045g0010_33_135
YDVFINHLGPDVKKTFASHLYHRLVLHGFRVFLDKRELQEGENLTSQIESAIKTASVHLAIFSRRYAESNWCLNELFQML
SS----RAPIIPVFYDVKPDELRWT-------------------------------------------------------
-----
>Picea|MA_9373313g0010_12_150
YEVFISHRGVDTKETFARSLYLRLLEHGLRPFLDKHEMQPGYQISSQIKNAIRTASVHVAILSARYAESTWCLEELLLML
DS----KALFIPVFYGVTPAQVRWTDGSYAQALKKLADK-RYDPQTIENWRNALS-------------------------
-----
>Pinus|PITA_000079483-RA_323_488
FDIFINHRGPDCKKTLAKHLYDRLNKHGLRVFLDEDELQAGEYITPQIQSAIRTASVHIAIFSPRYAESNWCLDELLFMF
ES----RATIIPVFYGVKPSDLRWGKGVYGRVLQTLEEKRRYDPSTIQKWRKALTDAAEIKGFDMET-DEQQLLQQVVEG
-----
>Phaseolus|Phvul.010G028101.1.p_26_189
YDVFINFWEEDIGRKLVSHLHSVLLQAQVKTLIKEENLQEGMELE-EHMRAIAASKIAIIVFSKSYTESTCRLLQLEKII
ECHETFGQIVLPIFYEIDPLDVHDQKDDCGKALEEAAHKYGDQEHPLSRWSRTLTTAAGISGWDVRDRHDAELVERIVSR
V----
>Pinus|PITA_000039763-RA_14_138
-DVFINHRGPDAKKTFASHLYRRLCSYGLRVFLDQRELQRGDYITSQIEGAIRSASVHVAIFSTGYAESVWCLDELVQML
ES----KSPIIPVFYHVNHQN-------KIKMHDDLGREL-----PLRLWRWQ---------------------------
-----
>Pinus|PITA_000080720-RA_39_209
YQVFINHRGPDVKKTFASILYRVLVYFGLEVFLDQSEMEGGKEITSQIEGAIRSASVHVAIFSPGYAESQWCLNELVLMK
DS----GSTIIPVFYDVKPSELKCTNGVYAKALHSLETKKRYDFATIEKWRNALSHVAGISGFELDAGDQGELLDNVVER
V----
>Eucalyptus|Eucgr.L02320.1.p_8_137
YNVFLSFRGADDRTGFVYHLYKRLLDSGVRVSRNDCALPVCKEKGEQLVWAISRCKIAIPIISRGYASSTWCLEELAMIM
DCRRRDDKLVFPVFYNVDVVDLGRRRGDFDDEMK-------CSSEEVLKWQEALTS------------------------
-----
>Pinus|PITA_000089810-RA_12_179
YQVFINHRGPDVKNTLASHLYYRLSSRGFRVFLDREEMQVGDRLDSQILGAIATSSVNIAIFSPRYAESVWCLNELLQMR
ES----KATIIPVFFNVKPSDLRWKN-VYDEALRQHVSKGRCSEQTIADWKKVLSDVSYLSGLELETGDEGELANRVVQL
V----
>Nymphaea|GWHPAAYW011706_13_140
-----------------------------------DGLKKGETIG-ELLGYIEKSKICNPIFSKGYADSKWCLRKLAKVV
EC----NKRVIPVFFDVDPSDVKSQSGEFASAFKKHESKRTVRQEEVITWREALTKVGNISGFTLKDGYEGKLLQIIVKK
ILTEV
>Picea|MA_4175g0030_13_131
YNVFINHRGPDVKKTFGSHLYRRLLSQGLKVFLDQQELQKGDYLTSQIQSAIRTASVHVAVFSPGYADSIWCMNELLLML
ES----RKTIIPVFYNVKPYELRWTDGKYAKALQSLAKKT----------------------------------------
-----
>Pinus|PITA_000091207-RA_50_226
YKVFINHRGVDVKKTFARSLYLRLLEKGLRPFLDQDEMQAGYNFPLQIEEAIRSARVHVAIFSPRYADSYWCLRELVHML
ES----EAPIVPVFYRVTPAEVRWTDGKYAKALKELAEKRRYDSNIIEKWRTALSTVADNSGYELEVGEEMELLDKIVEC
LSKML
>Picea|MA_112209g0020_18_188
YDVFINHRGPDVKKGIASHIYHLLKDSGLAVFLDQPEMKEGEKITPQIKRAIRTASVHIAIFSPGYADSPWCLDELLDML
DS----GSTILPLFYNVQPSDLRWT-GVYDPALCRLQKKRRYDLATIEKWRKALSDVSLISGFELNAGDEGQLVHDVVQQ
VLKKV
>Sphagnum|Sphfalx0018s0098.1.p_88_246
YDVFLNHRGPDVKRTFVAHLYEALCKAGFHPFLDVKSLVKGRHAFKSIDEVLNSVRVHVAVFSKGYAESKYCLNELCDMV
KS----GKLIFPIFLDVEPEHLRRPHGPFATGFRKHMKR-R--QDDIKRWEKALFEVANVTGFRLNEGDEAQLLRKVVRA
IQ---
>Phaseolus|Phvul.010G025400.1.p_14_180
YDVLIHFNGEDIQRKFVSHLDSALSAVGFTTFLHHPNALNPIHIQQPI---LNLCRVAIVVFTKTYSQSAWCLHQLQQIL
KWHQTYCRHVLPVYYEIEPSDVRLQKGDFGKALQATAHQFGREEHGMSRWSHALTKAANFFGWNESNRSDAELVDKIVKS
VLNV-
>Eucalyptus|Eucgr.D01000.1.p_26_126
-QVFLAFRGCDTRYGFAAYLYISLVAAKIRVFYDDDMCIVGKIISDELINAIEHCKISTPILYPNFTSSPWCLHELESMV
ICKKTKGQKILPIFYNVNPSDV----------------------------------------------------------
-----
>Pinus|PITA_000045243-RA_43_161
HDVFINHRGLDVKKNFASHLYRRLQSYGLRVFLDQPELQRGDYFAAQIEEAIRYASVHVAIFSSGYAESTWCLRELDLML
QS----NSPVIPVFYKVKPEELRWTEGGYAKALEGLEKKM----------------------------------------
-----
>Pinus|PITA_000055115-RA_19_158
HDVFISHRGPDIKETFATALYRNLTDRGVRAFLDKSEMQVGQNITSQLEDAIRGASVHVALFTQNYAQSKWCLDELLLMV
ESAKSRGATLLPVFHDVKPAHLRFTSGPYAVALRELEEKRGYGIQKVQNWRNALSY------------------------
-----
>Pinus|PITA_000008440-RA_30_151
YDVFINHRGPDVKDTFVSHLDKILREHGLLVFLDKLELQAGHNIKSQIEAAIQVASVHIAIFSPTYAESTWCLDELVLML
KS----GAPIVPIFFNVEPSEVRWNKGAYAEALKKLQQKT---P------------------------------------
-----
>Arabidopsis|AT4G09420.1_11_160
FDVFLSFSVE--AETLVSDLRSSFSENGIT-MKD-DDLEKGSSLGSERSEGIRESKVAVVVISQSYAISAQCLNELQTIV
NFHDERRISILPIFYGVDYDDVRNQIKELAASFRKLGKE--YPSEKVQAWMIALIKLINISRSDSRIDDETTI-------
-----
>Pinus|PITA_000083502-RA_18_141
YQVFINHRGPDTKLSIAAHLYNRLHDLGFQAFLDKEEMEKGDFFTSQIAAAIRDASVHIAIFSPRYAESEWCLNELLLML
ESMQSGQSTIIPIFCGVNPADLRWTDRVYAKALADLEQKK----------------------------------------
-----
>Linum|Lus10016029_3_153
----------------------ALSEKKIRTFID-TMLGKGDSIT-ELLSVLNRSAVSVIIFSERFADSPWCLDEVATIS
RSIKEFGHRVLPVFYNVDPSEVDGDTGSYAAMIERHDRE-KYPPAVKMKWRSALKEVVDKAGLTSCERLDSQLIKAIVDN
VCKEL
>Linum|Lus10007810_95_187
YKVFLSFRGPDTRELFTDVLYRFLIHSKIRTFKDDNDLRKGEGIWSNLVKAIDQSKIYVPIISESYAHSKWCLKELAEIV
ERQKEDRRVTMV--------------------------------------------------------------------
-----
>Picea|MA_180319g0010_17_191
YDVFINHRGPDVKNTFASHLYRRLISYGLRVFLDYQELQEGEDLTCQIQGAIRSASVHVAIFSRTYAESNWCLDELL-ML
EP----RAPIIPVFYHVRPAEIRWT-GVYARSLRNLHKKRRYNSTNIEKWRKSFSRVADVSGLDLDAGDEGELLEKVVER
VMKKS
>Pinus|PITA_000030867-RA_33_198
-DVYINHHGVDVNKTFASFLFRSLRRKGLRPFLDLEEFDMQDSLSDKIQQAILSSSVHIVIFSKNYAHSPRCLNELVFML
KT----KARIHPVYYHVEPAEVRFCEGSYADAFTKYEVQ-RYSEKEIGDWKKALWEASEIDGWDLHAHDEGKLLEKIVNR
VFREV
>Picea|MA_171883g0010_37_142
YDVFINHRGPDLKKTLASHLYHRLISHGLQVFLDCQELNVGEIFDSEIKGAIKSASVHVAIFSQTYAKSKWCLDELQLML
ES----GSPIIPVFYKVKPDDLRWTDG-----------------------------------------------------
-----
>Pinus|PITA_000020603-RA_1085_1197
-DVFINHRGPDVKKIFSSDLYRCLIDRRLRVFLDKEEFEERQNIPSQIEQVIHGTSIHMEIFSPTYAESTWCLDELVLMV
ES----GKIILPILYKVEPFVLRHTRGEYSHAL-----------------------------------------------
-----
>Pinus|PITA_000048112-RA_171_292
HDVFISHRGPDAKKTFASHLYHRLLVLHVRAFLDKPEMQEGENISVQIKDAIATAAVHVVIFSPGFADSHWCLDELVEML
ES----KAPIIPVFYNVTPADLRWKNGVYAEALRNLEKET----------------------------------------
-----
>Linum|Lus10039515_24_159
YDVFVCFRGKGTRGIFTSYIAGHLREQGLQVFTD-DMFERTENID-ELLFILASSAISVVIFSESFAESSWCLDEVATIA
ERMGSVGHQVLPVFYKVTPDNLSDDTGTYASIVDTFHKP---RLEQKQRWMDALKA------------------------
-----
>Pinus|PITA_000004420-RA_18_160
FDVFINHRGPDVKATLATDLYHRLCKHDLRVFLDQQELQEGENINPQIESAIRTATVHVAIFSPGYAISPWCLDELVLML
ES--RPKSTIIPVFYGVKPSELRWTNGVYARSLCVLEGKKRHDPSTIEKWRNALSQ------------------------
-----
>Pinus|PITA_000049370-RA_194_352
--------------PFAISLYNRLKSHHLRVFLDRDELERGEELTPQIEGAIRASSVNIAIFSPRYCESDWCLKELVLML
ECKRTKGSTILPIFFHVKPSVVRWT---YGEALSSRQKKRRYKPEIIGKWKEALHDVAEIIGYELDEPDETKLLTDVVEK
VL---
>Pinus|PITA_000093478-RA_22_122
YQVFLNHRGCDTKKGFASHLYSRFRSRGIRAFLDKEEMQVGDELTYQIKAVIKTAAVHVAIFSENYGNSKWCLDELVLMV
ES----RATIIPVFFNVKPSHLRW--------------------------------------------------------
-----
>Pinus|PITA_000093478-RA_186_242
--------------------------------------------------------------------------------
-------------------------------ESKMDDKKRRYDDNTIGKWRKALSTVADISGLELEAGYQAELLEKIVQL
V-SKI
>Pinus|PITA_000046812-RA_33_153
YDLFINHRGPDVKNAFAAHLYRRLRDHGLRVFLDKPELVEGHPITPQICAAIEVASLHIAIFSPTYAESQWCLDELVLML
KS----KATILPVFYKVKPYQLRWTDGAYAEALRRLEQKK----------------------------------------
-----
>Pinus|PITA_000026832-RA_34_133
YEVFINHRGPDVKNTLASHLYYRLCDRGFRVFLDREEMQVGDRLDSQILGAIATSSVHIAIFSPRYAESRWCLDELVKMQ
ES----NATIVPVFYNVKPSDLR---------------------------------------------------------
-----
>Pinus|PITA_000026832-RA_169_222
--------------------------------------------------------------------------------
-------------------------NGVYDKAFRNHVKK-RCSQETIAGWKQALSDVSTLSGLELDERDEGELANVV---
-----
>Pinus|PITA_000035518-RA_63_202
YDVFINHRGPDIKKTFASHLYRRLLLHGVRAFLDKQELQEGDNFTSQIEGAIRTASVHVAIFSLRYAESYWCLNELLLML
ES----GAAIIPVFYHVKPSELRWTNGLYAQALQDLETKKRYDSVTVENWRNALS-------------------------
-----
>Sphagnum|Sphfalx0265s0008.1.p_8_180
FDVFVNHRGPDVKQNFAAHLHQALQEAGCRPFLDMESLEKGQHGQKKIYEALGCANVHVAIFSEHYADSNFCLDELCAML
ET----KKLIIPVFYDVSPNDLHCKDGPYTKAFRKTHGR-R-PPSEVKKWKDALCRAAQLFGFQLANGDEAQLKTAIVSK
VRDHL
>Amborella|ERM99949_3_164
--VFLNFCDDDTGKSFTAHLNKALLDLGIATFFSPTQEQ-----PSGIHRGIDDCEVFIAVFSPNYASSFICLDQLSYLL
SLP--ERRLILPVFYYVEPAHVRWQKGPFHGAFEDHKNKNGFDEEKLHKWRNGLNEVTELSGWDMKNRTEANLVDELVKH
VSDKL
>Phaseolus|Phvul.010G029700.9.p_41_202
YDVLINFNGEDIQRKFVSHLDSALSAVGLTTFLHHPNALNPTHIQQPI---LNLCRVAIVVFTRTYSQSAWCLHQLQQII
KWHQTYYRHVLPVYYEIEPSDVRLQKGDFGEAFKATAQEFRQQEHGISRWSHALTKAANFFGWDENNRSDAELVDKIVKI
V----
>Eucalyptus|Eucgr.G00357.1.p_2_150
---------GDVRKSFIQFLYEGLADSGIYTFIDYNGIEIGEGIMDKIFQVIQHSEICIPIFSKDFASSKICLKEVEKMV
ECH----RTIMPIFYDVSPSVVGKEEENYQQSFCTHAAK-GVESATINNWKKALQIVSRMRGWELAKHGEHELINEVVST
V----
>Phaseolus|Phvul.010G018400.1.p_14_180
YDVLINFNGEDIQKKFVSHLDSALSAVGFTTFLHHPNAHNPLHIQQPV---LNLSRIAIVVFTKTYSQSAWCLHQLQQII
KWHQTYCRHLLPVYYEIQPSDVRLQMGDFGKAFKATAEQFGQQENGMSRWSHALTKAANLFGWDESNRSDAELVDKIVKT
VLHV-
>Pinus|PITA_000029431-RA_24_189
YDVFINHRGTDVKETFAKDLYKRLDSEGLSVFLDRPELEAEETFSSQIENAITTASVQVAIFSPGYAESEGCLNKLLSML
DTLQR-GAKVIPVFYEVEPSDLRKAGGIYGKAFC--ERN-PGDAGTIKKWKDALCRSADISGLELKTG-ESELLDKVVEC
TLKN-
>Picea|MA_443520g0010_3_193
HDVFINHRGPDAKDPFATSLYRRLTEKGLQVFLDKPEMQVGHNILSQIEAAIRVASVHIAIFSPRYAESEGCLNELLWMV
KT----GKTIIPVFYKVKPEHLQWTDGPYAIALRKHEQEQRHGTETIQRWREALKDVANISGLELEAGQEEELLEKVEQS
VLEIC
>Picea|MA_10429548g0010_12_180
YQIFINHRGVDVKQTFARSLYRRLLQKGLKPFLDQDEMQPGYNFPSQIKHAIRTASVHVAIFSPRYAEAYWCLHELQLML
ES----ESPIIPVFYRVTPAEVRWTDGIYAQALKTLAEKRRYDSSTIGKWRNALSQVADNFGFELKVGEELELLDKVVE-
-----
>Pinus|PITA_000082606-RA_24_209
YDVFISHRGPDLKATFATDLYRILTAKGLQVFLDKPEMQVGQKIPAQIEAAIEAASVHIALFSPCYAESKWCLNELLSMV
KS----GKTIIPVFYNVKPEHLRWTDGPYAKALRTHEKKKRHGSRTIQEWRKVLSDVADISGLELDAGDKEELLRKVVEN
VLLIC
>Arabidopsis|AT1G72850.1_6_166
FEVFLSFCSEDPSKTFVSVLDRWLEQKDITTFKD-DSFLA------------EESKLAVVVVSESYPISVLCLNQLEKIV
NSHSEGRLSILPIFYGVDPYNVRKQTGYLAEPFQELGEG--YPDDKIQEWRVSLTKLTNIPALDSRYSNEADMIELIANE
ILSIS
>Eucalyptus|Eucgr.E02191.1.p_2_120
-------------------------------------------------KAIEESCIAIIVFSEDYASSWWCLEEATKIM
ECKEQGDLIVFSVFYKVEPKEVRTPRESYNKAMDKHEFKFGKDSEKVKRWKKALFDASGLSGWHLNEGDESKLIQEIVKE
ISTYL
>Phaseolus|Phvul.010G029100.1.p_14_180
YEVVINFNGEDIQRKFVSHLDSALSAVGFTTFLHHPNADNPIHIQQPI---LNLSRVAIVVFTKSYSQSSWCLHQLQQII
RWQETYCRHLLPVYYEIQPSDVRLQMGDFGKAFKATAHQFPQQRHGMSRWSHALTKAANFFGWDESNRSDAELVDEIVKT
VLNV-
>Linum|Lus10028343_2_124
---------------------------------------------------------AVIIFSDNYASSGWCLDELVKIL
HCRKHFSQVVLPVFYGVSPSNVQNLTGNCAAAFAKLRSSPSSSPEKLRIWKAALREAADLAGCDSLHRTEADLVKIVIEN
VLATL
>Phaseolus|Phvul.010G027166.1.p_14_182
YDVLINFNGEDIQRKFVSHLDSALSAVGFTTFLHHPNAHNPIHFQQPI---LNLSRVAIVVFTTTYSQSAWCLHQLQQII
KWHQTYCRHVLPVYYEIQSSDVRLQMGDFGKAFKATAQQFPQQEHGMSRWSHALTKTANFFGWDESNRSDAELVDKIVKT
VLHIL
>Eucalyptus|Eucgr.L01460.1.p_13_153
YDVYLSFKKLDTYHQITDILYQSLVDAGIRVFRDDAGLGAGDELARRILKAIDSAKIYIPIFSKRYAYSKRCLRELASMV
DTKVKSGKTIIPIFYDVEPRDVRLETPLYRDALSELRNK--YTPEDVKAWEGALREVGFL-----R--------------
-----
>Picea|MA_10432427g0010_24_143
YDVFINHRGPDTKKNFASYLYRRLLVHGFKPFLDQQELQEGLNFPSQIVGAIRSASVHVAIFSPTYAASQWCLHELLLMQ
ES----RAPIIPVFYKVEPADLRWTKGVYAKALDKLQMKK----------------------------------------
-----
>Linum|Lus10041605_5_126
-----------------------------------------------IPRAIEQSKMSIVVLSRGYASSEWCLDQLVKIM
DETAKGHHQTFPIFYHVTPDEVSDQSGCYKDDFDRHKKK--FSYYRVQSWSAALTSIADISGWIHHTGSEAELVEKIVKN
IIWME
>Picea|MA_123242g0010_123_255
YDVFINHRGTDVKNTLADTLYEILKFAGVRGFLDREELGRGEALSHTITDAISTASVHIAILSRRYCESSWCLDELCQML
DS----GALVIPVYFDVTPDDCKSISGNFAEAFRKHYAQ-RIDRAILQRWKEALKM------------------------
-----
>Pinus|PITA_000071726-RA_10_128
YQVFINHRGDDTKRNIASLIYHKLKSYGLQVFWEKEELHTGNTICPALQEAIGSSSVRIAIFSKNYVHSTWCLAELCWML
KPSQD--SSAIPVFYDVEPADLRHIRTPYAQAFSKHRQ--RV--------------------------------------
-----
>Sphagnum|Sphfalx0010s0222.1.p_31_192
YDVFLNHRGPDVKRTFVAHLYDALCAAGFHPFLDKESLIMGERSGKAMKEAISRADVHVAIFSKGYAKSKHCLQELHDML
ES----RKLILPVFYDVEVADLSRPDGPFAEGLREHKKL-R--HQDVERWETALAKVADLQGFRLAEGDEAQLKRRIVLE
VQRAL
>Sphagnum|Sphfalx0000s0534.1.p_76_249
FDVFLNHRGPDVKGGFASHLRQALQEAGCRPFLDKPDLEKGLDGQEKIYEALGCASVHVAIFSEHYADSDYCLDELCAML
ES----EKLIIPVFYDVSPSVLRCEDGPYTKAFLKFHGR-R-SESEVKKWKAALHEAAKLNGFKLDDGDEVELKTKIVSK
VRDQL
>Pinus|PITA_000046441-RA_14_165
HDVFISHRGPEVKKTFASHLYRRLLSCGLRGFLDQPELQAGEPFPRQIENAIKSASVHVAIFSPGYADSRWCLDELVQML
DS----KMPIIPVFYNVKPAELRWTKTRYAEALETLEKKTRYDSSMIEKWRTAL--------------------------
-----
>Picea|MA_395749g0010_10_148
-DVFINHRGPDVKKNFASHLYYRLISHGLRAFLDQQELKKGENFESEIKGAIASASVHVAIFTRRYARSTWCLDELQLML
DS----GFPVIPVFYKVKPAVLRWTKGVYARDLDNHEKKKRYNSTTVDKWRNALS-------------------------
-----
>Physcomitrella|Pp3c22_1030V3.1.p_7_175
FDVFINHRGPDVKKTFVKELNEALRSAGVHPFVDADGIEQGEASWDSILEAIRVAPISICVFSPGYVESMWCLDELAVIH
RS---ADKKILPVFYNVEPWHLRHPTSPFAAGVKKLQSR---HPEKVSGWKGWLARTADIYGYELNKRSDTNLVQAIVSK
VLQHL
>Amborella|ERN02708_4_183
--VFLNFCHRDTGKGFTAHLDNALRDSGISTFFDDTNGQRGEALPDDIKRAIEESQVFISIFSCNYASSVSCLEELSCMV
RVLQVKKKTIFPVFYDVDPADVRRQMGSFRVPFWRHRIW--YDGEKVERWRNALRVVGEVSGWDLKNGNEANFISKVVES
VLAEL
>Nymphaea|GWHPAAYW010809_26_101
FKVFLSFRGEDTIQCFIGHLYEGLEERGISTFIDSGKLEKGEDIK-KLFEYIERSKIFVLILSKLVAESKWCLKEE----
--------------------------------------------------------------------------------
-----
>Pinus|PITA_000052690-RA_12_166
YDVFLNHREPDVKKTIASCLYRWLTSPGLQVFLDSQELEEGQNLNTQIKEAIASASLHVAIFSPRYAESTWCLEALHLMT
VS----GKPIIPIFYEVKPQDLRSA-------------KIRHNS-TVLNWRNALSSAAEISGFDLDTGDRGELLFKVVEC
V----
>Sphagnum|Sphfalx0323s0009.1.p_8_173
FDVFLNHRGPDVKQNFAAHLHQALQEAGCRPFLDMESLEKGQHGQNKIYEVIACASVHVAIFSEHYADSNYCLDELCAML
ER----KKLIIPVFYDVSPNDLHCKNGPYTKAFRKTHGR-R-PASEVKKWKDALCMAAQLSGFQLADGNEAQLKTAIVSR
VRDHL
>Pinus|PITA_000005031-RA_19_137
YDVFISHRGIDTKKTLASHLYHRFHSYGLKVFLDQEELQRGDYLNSQIRGAIRIASVHVVIFSIRYAESTWCLNELLWML
ET----NAPIIPVFYHVKPTDLRWTDGVYAQALQKFAEKT----------------------------------------
-----
>Eucalyptus|Eucgr.D02412.1.p_2_101
-------------------------------------------IGTNLLQAIKNSKISIPIISQNDASSKWCLQELVEMT
ECMKSIQHVVFPIFYRVEPAHVRHQRESFGKNFSHLSRN--YIKEDVDKWKRALQEVASLKGWES---------------
-----
>Pinus|PITA_000051344-RA_22_158
YDVFLNHRGSEVKKTFASHIYQRLLSSGFKVFLDQEEMHEGENLTSQIEGGIAMAYVHVDIFSLRYAKSKWCLNELLLIL
KS----GPTTIPIFYHVNPYDIRRMRGKYVEALRQLEKKKRYEPNTTEKLRQALSS------------------------
-----
>Pinus|PITA_000005643-RA_19_194
-DVFINHRGPDVKKTFASHLYRRLLSHGLRAFLDQPELQPGDYFISQIEGTIRNASVHVAIFSPRYAESEWCLDELLLML
KT----GAPIIPVFYGVEPSELRWTTGVYGQALHDLEKKTRYDSATIENWRDALSHVADISGLSLKAGDEGELLDKVVEN
VLKRV
>Phaseolus|Phvul.010G028800.1.p_2_163
YDVLINFNGEDIQRKFVSHLDSALSAVGFTTFLHHPNADNPIHFQQPI---LNLCRVAIVVFTKSYSQSAWCLNQLQQII
KWHQTYCRHVLPVYYEIQPSDVRLQMGGFGKAFKATAHQFPQQRHGMSRWSHALTKAANLFGWDESNRSDAELVDKIVKT
V----
>Pinus|PITA_000046814-RA_25_145
YDVFINHRGPDVKNAFAAHLYRRLRDHGLRAFLDKPELVEGHPFTPQICAAIDVASLHIAIFSPTYAESQWCLDELVLML
KS----KATILPVFYKVKPYQLRWTDGAYAEALRRHEQKK----------------------------------------
-----
>Pinus|PITA_000085169-RA_124_190
---------------------------------------------------------------------------LVLII
KSTAESKTITIPVFYYSKPSELRWTNGPYAQALCKYEKKNLYDTTTIKEWRDALHHVA----------------------
-----
>Pinus|PITA_000085169-RA_207_302
YDVFLNRRGPDVKETFASALYNSLVSCGFRVFLDKQEFVRGLKITPQIEVAIQFGHVNIDIFSPHYAQFHLCLEELNLMV
RS----KNTILPAFYEVKLS------------------------------------------------------------
-----
>Phaseolus|Phvul.010G026000.1.p_21_181
--VFIQFFGEDIRKNFISHLSSALLQAG--SFLAEGMMPR---ILS----SIESFQIGIVVFAKAYSESSRCVQELVKIV
ECHETHGLMVMPVFYEIDPSDVRHQKPYIPKTAIT-QNNFKHQTIWPLRWRRALTKAANLPTWWDGSRNDAELVEEIVKF
VLAKL
>Picea|MA_402193g0010_29_171
YDVFLNHRGPDCKKTFATDLYNRLRGYGLRVFLDQLELQEGDDLTAQIKGAILKASVHIAIFSQNYAESNWCLDELLLML
QS----KATILPVFYDVKPSDLRWVEGVYARALRELEMKKRYQPDTIEKWRKALSD------------------------
-----
>Pinus|PITA_000056124-RA_17_133
--------GPDVKKTLATDLYHRLCKHDLRVFLDQRELREGENITPRIESAIGTATVYIAIFSPNYADSKSCLDELVLMV
DSMSKCKSTIIPVFYHVKPAELRWTKGIYAQSLCELQQKK----------------------------------------
-----
>Picea|MA_10428297g0010_19_121
YDVFLNHRGPDVKKTFASHLYQRLISYGLRAFLDCQELQEGGDLTWQIQGAIRTASVHVAIFSPTYADSQWCLDELVLML
ES----GALIIPVFHQVKPAEVRRT-------------------------------------------------------
-----
>Pinus|PITA_000095690-RA_28_127
YDVFLNSRGPDQKKRLASHIYHHLIARGLRVFLDQPELENGENMPSQIKEAIRTASVHVAIFSPTYAESRWCLEELALMV
ES----GSTIIPVFHNVDPSEIRW--------------------------------------------------------
-----
>Pinus|PITA_000079603-RA_8_116
YNVFLNHRGSDA-KTFVSHLYALLASHRLRVFLDREEMNNGEELTDLINDTIRVAYVNIAIFSPNYFQSHCCLDEMRLML
ECMLKKISTILPIFFHVKPLVVRWTK------------------------------------------------------
-----
>Pinus|PITA_000034300-RA_24_126
YDVFINHRGPDVKKTLATELYHRLCQ-ELRVFLDEKELQEGDKITPGIEGAIRTASVHIAIFSPGYADSCWCLNELLLML
ES----GATIIPVFYGVRPSELRWT-------------------------------------------------------
-----
>Pinus|PITA_000034300-RA_146_220
--------------------------------------------------------------------------------
-----------------------SENGVYDRALRKLEKKPRYDSNTIKKWREALSVASDIKGFIFKAGDDKEFVEHVVEA
VLEKF
>Nymphaea|GWHPAAYW023738_84_189
-------RGKDTRGRFTSHLYEELNQCRISAFFDSVGLRKGERIS-EILGYMKASQVVMSILSKNFAKSKWCLLEAAKML
EIHEKENKWIIPVFLDVSPSDIKEDSGSFQVS------------------------------------------------
-----
>Picea|MA_32857g0010_17_193
FEVFINHRGVDTKETFAKSLYLGLLKHNLRAFLDKPEMQPGHKISSQIENAIRTASVHVAIFSARYAESYWCLDELLLML
ES----KAPIIPVFYGVTPAQVRWTDGIYAQALNGFSKKRRYDPNTIENWRNALSQVADISGFELKEGEEVNLLDELVKH
LSERM
>Eucalyptus|Eucgr.B02967.1.p_5_113
---------------------------GVRVFRDNDEIQVGQNIKDELWHAIESSKIYMPVFSKTYASSKWCLKELAKMM
EVTSRSTKEILPIFFDVSPGDVKLKTSLYKNELSNHAKM--YEADKVKAWEKALVE------------------------
-----
>Eucalyptus|Eucgr.C02865.1.p_164_321
--VFLSFRGPDIPDAFIDFLMVQLTRSGISVFGEGKKLPEGE----DLVEVIKRSNVSIPIISKGYASSESCLVELGLML
ECRRTNGQTIIPIFYDVDPSDVRLVRGSFEISLKEHEMK-GMDGRTIDAWGRDLRELGDWDRFYSADSSNYKLLKQLLVD
V----
>Pinus|PITA_000077215-RA_20_194
YGVFINHRGPDTKKTFAIPLYRRLFERGLKPFLDQEELKVGFNFPSQILDAIRSARVHVAIFSPTYAYSQWCLDELSLML
ES----RAPIIPIFFQVDPADLRWTKGVYAEALQKLQMKKRYDSATLQKWRKALSDAADISGFDLKKGDEGLLLDEVVKR
V----
>Phaseolus|Phvul.010G024301.1.p_2_170
YDVLINFNGEDIQRKFVSHLDSALSAVGLTTFLHHHNADNPIHMQQPI---LNPSRVAIVVFTTAYSQSAWCLHQLEQII
KSHQTYCRHVLPVYYEIQPSDVRLQKGDFGKAFKATAEQFGQEEDGMSRWSHALTKAANLFGWDESNRSDAELVHKIVKT
VLHVL
>Nymphaea|GWHPAAYW021223_26_187
AHV--SFRRKKSQQRFTNLLYAAFARECIKTSREEDEEEGGQEVG-KVVAAVERSEVFVPIFSRSFAESSRCLMEVEKMV
EC----KRRILPIFFDVDPSDVRRQRGPFEQPFADHEKR--FSKEKVKAWRDALGETGEISGHDLRNGYEEKVIQLIVKI
IL---
>Pinus|PITA_000055392-RA_14_122
HDVFINHRGPDTKKTFASHLYNRLCLHGLRVFLDQSELRRGDDLSVQIKNAIRSASVHVAIFSPGHADSRWCLDELVQML
DT----EEPIIPVFYHVKPAELRWTKRTRG--------------------------------------------------
-----
>Prunus|Prupe.1G536000.1.p_18_151
HDVFLSFRGDDTCKGFTGHLYVTMEGAGINAIID-NQLRRGEEITAELEQAIQGSRIPII--------------ELVKIM
DCRRTLRQIVLPIFYDVDPSDVRKPTDT---------------DHKLVSWRAALTEASNLSGWDLRNRHEAKFIRKIIKD
I----
>Pinus|PITA_000087287-RA_24_124
YDVFLNHRGPNTKKGLASHIYRSLIVRGLRVFLDQPELPKGEDMPSQIEEAIRTASVHVAIFSPTYAQSRWCLDELALMV
ES----GSTIIPVFYNVDPSELRW--------------------------------------------------------
-----
>Sphagnum|Sphfalx0055s0106.1.p_8_184
FDVFLNHRGPDVKQNFAAHLHQALQEAGCRPFLDMESLEKGQHGQKKIYEALGCANVHVAIFSEHYADSNFCLDELCAML
ET----KKLIIPVFYDVSPNDLHCKDGPYTKAFRKTHGR-R-PPSEVKKWKDALCRAAQLFGFQLTNGDEAQLKTAIVSK
VRDHL
>Pinus|PITA_000019531-RA_17_187
FDVFISHRGPDVKKTFASHLYRRLISYGLRVFLDYQELQEGEEFPCQIKGAIRTASVQIAIFSPTYADSQWCLDELLFML
ES----GAPIIPVFHHVKPTELRRT-GVYATSLRNLEKKRRYDSKTIENWRNALSRVADISGFDLEGGDEGELLDRLVEV
VLKK-
>Pinus|PITA_000087935-RA_22_157
----------------AGYLYRRLSEKGLTAFFDEEEMEGGCEIYPQLADAIRTASVHVAIFSPRYAESVWCLKELLLML
KS----NAPIIPVFYRVSPAIVRHL-GVYGEALRNHEKKGRQDPSTIEEWRNALRQVADNSGFELQKGDELE--------
-----
>Nymphaea|GWHPAAYW007390_148_230
FDIFLSFRGKDTRNGFVGHLYQALCSRSLKTFIDNEDLHKGETIE-ELFLYMERSKVFVPIISKGYADSKWCLKEIAKIV
ECAA----------------------------------------------------------------------------
-----
>Pinus|PITA_000044074-RA_25_124
YDVFLNHRGPDTKKGLASHIYRSLIVRGLRVFLDEPELRKGEDMPSQIKEAIRTASVHVAIFSPTYAQSRWCLDELKLMV
ES----GSTIIPVFHNVDPSELRW--------------------------------------------------------
-----
>Phaseolus|Phvul.010G024250.1.p_20_182
YDVLINFNGEEIQRKFVSHLDSALSAVGFTTFLHHPNAHNPLHFQQPI---LNLSRVAIVVFTTAYSQSAWCLHQLQQII
KWHQTYCRHVLPVYYEIQPSDVRLQMGDFGKAFKATAEQFEQEEHGMSMWSRALTKAANLFGWDESNRSDAELVHKIVKT
V----
>Eucalyptus|Eucgr.E04206.1.p_7_83
---------------------------RFKVFIDDNDLEKGKNIDDELIEAINHSRISIPIISKDYASSESCLMELVNML
KRKDDKNHIVIPIFYFVDPSDVGQ--------------------------------------------------------
-----
>Pinus|PITA_000076425-RA_50_153
YHVFISHLGPDVKKTFASHLYRRFLLHGYRVFLDQQELQEGDRITSQIESAIRTASVHVAIFSPGYAESNWCLNELLGML
DS----GSTIIPVFYHVKLAQLRWT-------------------------------------------------------
-----
>Pinus|PITA_000082057-RA_217_319
-------RGPDVKKTLATHLYHRLCEHDLSVFLDEQELRAGDTVNPQLESAVRTSSVNIAIFSPNYAASTWCLDELLNMV
DSMSKYKSTIIPLFFGVTLAEVRWTKG-----------------------------------------------------
-----
>Nymphaea|GWHPAAYW006122_39_139
FHVFLSFRGEDTWEGLTDHLLEILKLCRINTFKDNENLEKGEEIE-RLLVYFKKSKICVPIFTKAYADSKWCLKELAKVV
EC----NKKIILVFLDVDPLDI----------------------------------------------------------
-----
>Euryale|Ef29483_4_130
-----------------------------------EELEKGQKVD-ELFGYIERSKIFLPIFSKGYADSKWCLKEITKIM
EC----KRLVIPVFFDVEPRDVGHQTGPFARAFRNYLKTDNINKEEVSKWRAALTEVGNVSGYHYRALDEFKLIQLIVKS
IAM--
>Picea|MA_10436643g0020_15_186
FDVFINHRGPDCKKTLAKYLYDRLIKEGLRVFLDVNELQDGETITPQIQSAIRTASVHIAIFSPGYAQSNWCLDELLLMF
ES----GSTILPIFYGVKPSDLRWGTGVYAGDLKTLESKRRYDSNTIQKWRKALYDVGEIKGFDMETGDEQQLLQQVVEG
VLKK-
>Nymphaea|GWHPAAYW006119_31_139
------------------------KLHGINTFIDSENLEKCEEIK-RLPAYIKKSKICVPIFSKAYVDSKWCLKELAKVV
EC----NKMTILVFLDMDLLVIKKQSGPYTSAFQRHEPEEQLKPEEVRKWKEALKKVE----------------------
-----
>Sphagnum|Sphfalx0341s0017.1.p_67_213
YDVFLNHRGPDVKDTFVAHLYDALCAAGFHPFLDAKSLIKGEHAYKSINEALSGVGVHVAIFSKGYAESKYCLDELHDML
ES----GKRILPVFYGVEVEHLCRPHGPFAAGLRQHKRR-R--HQDVERWETALAKVADLQGFRLAEGD-----------
-----
>Populus|Potri.019G069800.1_3_88
-------------------------------------LKRGEEIEPTLLRTIEESRISVVIFSKNYASSPWCVDELVKIL
ECKRTCGQIVLP-------------RGSFGNAFAKLERNFKWKMDKDSSWRADLTN------------------------
-----
>Pinus|PITA_000084809-RA_22_128
YNVFLNHRGIDVKKTFARHLYLRLLSYGLQVFLDQPELQRREKIDRQIEGAIATTSVHVAIFSPRYAESRWCLDELVLML
KL----GATVILIFYKAKPKDTD---GVYVQGLA----------------------------------------------
-----
>Sphagnum|Sphfalx0060s0078.1.p_67_229
FDVFLNHRGPDVKGGFASHLHQALQEAGCRPFLDKESLEKGQHGQKKIYEALRCASVHVAIFSEHYADSHYCLDELCAML
ES----EKLIIPIFYDVSPNVLHCKTGPYTKALHKIRGR-G-SASDVEKWKKALRMAAELNGFKLTDGDEAQLKTAIVSE
VCDHL
>Sphagnum|Sphfalx0024s0102.1.p_8_175
FDVFLNHRGPDVKQNFAAHLHQALQEAGCRPFLDMESLEKGQHGQKKIYEALACASVHVAIFSKHYADSNYCLDELCAML
ER----KKLIIPVFYDVSPNDLHCKNGPYTKAFRETHGR-R-PASEVKKWKDALCMAAQLFGFQLANGDEAQLKTAIVSK
VRDHL
>Euryale|Ef39358_99_245
YDVFLSFRGEDTRHNFAGLFRDMLYLQCIHSFFDEEDLNKGERIE-TILEAITRSRIFVPIFSKRYAESKWCVREAAKMA
EC-HRQETKIF-------------QSGPFEYAFQKHQTKR-DNLSEFDEWKDALTYVGGISGFHLK-GNQRELMNSITAE
I----
>Pinus|PITA_000077347-RA_9_155
YQVFINYGGPDTECTLATLIYRTLKSHGLRVFLGKEELEEGEMIVPAISGAISSASVHIALFSERYAESNYSLDELCWIL
RSFHE--RTIIPIYWNVEPVNLRYIKGCYAEAFERHQQR-RV-TQVLDRWKAALREASEISGFILKT-------------
-----
>Pinus|PITA_000077347-RA_263_320
--------------------------------------------------------------------------------
---------------------------PYGDAFQKHQRE-RDTTE----WEKALKEAAGISGFIVKRSNYGIYLEQLVRA
VFTEV
>Sphagnum|Sphfalx0265s0006.1.p_8_184
FDVFLNHRGPDVKQNFAAHLHQALQEAGCRPFLDMESLEKGQHGQKKIYEALGCANVHVAIFSEHYADSNFCLDELCAML
ET----KKLIIPVFYDVSPNDLHCKDGPYTKAFRKTHGR-R-PPSQVKKWKDALCRAAQLFGFQLANGDEAQLKTAIVSK
VRDHL
>Pinus|PITA_000000901-RA_3_137
--------GPDVRKGFVDHLYNALIREGVHVFLDSHELKKGDDINATINNGIESSRIRVPIFSPDYATSLWCLREVSLIA
RQGQELGR-TIPLFYKMSPSHVRHPDSPFAKAFQHHRSCGRHSEEEIREWKVALSTVASLS-------------------
-----
>Pinus|PITA_000030865-RA_40_154
YDVFINHRGADVKKTFASSLYYFLRFCGLRVFLDKEEMQQGEELTSQIEAAIATASVHVAILSPAYAESKWCLDELVSMM
NS----GKPIIPVFYGIKPADLRRRDGMFAKILRI---------------------------------------------
-----
>Pinus|PITA_000096414-RA_15_137
FDIFINQRGLD-------------------------ELRVGEKLTSQIESAIRTSSVNIAIFSPNYAYSKWCLDELVLMV
ECMSKYNSTIIPVFYGVKPTELRWVKGVYAQALHELQEKKRYDSNTLKKWKKALSD------------------------
-----
>Sphagnum|Sphfalx0076s0043.1.p_58_216
FDVFLNHRGSDVKRGFAYNLHKALQKAGCRPFLDMESLEKGQHGQKKIYEALGCASVHVAIFSKDYAASDYCLDELCAML
ES----EKLIIPVFYDVSPNDLRCKNGPYTKAFRKIPWR-K-QAS-VKKWKEALSKAAQLSGFELVK--EAELKTAIVSK
VRDHL
>Phaseolus|Phvul.010G028500.1.p_22_182
YDVFINFWGADIGRKLVSHLHSVLLQAQVKTLIKEENLQEGMELE-EHMRAIAATKIAIIVFSKSYTESTCCLFQLEKII
ECFETFGQIILPIFYEVDPLNLSYQVDGFGNACEELIHKY-----LMFRWRRALNTAAGISGLDVRDRHDAELVEKVVFR
VF---
>Sphagnum|Sphfalx0009s0109.1.p_105_234
FDVFLNHRGPDVKQNFVAHLHEALQEAGCRPFLDKKSLEKGQDGQEKIYEALGCASVHVAIFSEHYADSDYCLDELCAML
KS----KKLIIPVFYDVSPSVLRCEGGPYTKAL-KIHGR-R-STSEVKKWKDALR-------------------------
-----
>Eucalyptus|Eucgr.G00432.1.p_14_129
-------KRDDT-RDFVSHLKAALERRGIRTFVD-YTLDEGQEILLAIEEVIKQSNIAIVVVSQNFHTSPWCLNELAKIL
RSQKKR-----------DAKELREQCSPFVENIGQGEEGFQEKPCLVRRWKKALR-------------------------
-----
>Euryale|Ef25924_110_273
FEVFISFRWQDTAYGFCWQLRKALKQRDISAFLDEQMLKTGDMIG-KASEIMKRAEVFIPVFSRGYAESTSCLDEIAKMV
DC----KKLLLPVFYDVEPTEVRNQKGPFEAAFKRYEEDERLDKKKVKAWRDALNAAAEFKGYDVQNGQDGKFIHLIVKR
VLD--
>Eucalyptus|Eucgr.E03335.1.p_4_124
--------------------------AGIHVFRDEEELPVGEPIKPALIEAIKQSKVLIPIICRDYASSISCLMELVQIL
ECKQTMSRETIPIFYEIEPLDVKDQINSFEKSFLEHEMK-GVDSETTKKWKLALKEIGSIKGFETAK-------------
-----
>Pinus|PITA_000043946-RA_123_265
YDVFINHRGTDVKNTMADTLYEILKFAGVRGFLDREELGRGEALSHTIADAISTASVHIAILSRRYCESSWCLDELCQML
DS----GALVIPVYFDVTPDDCVSISGPFAEAFRKHYAQ-RIDKEILQRWKEALKRVTLRPGKRLD--------------
-----
>Picea|MA_45154g0010_17_151
YDVFINFRAPDVKKTFASPLYHRLTSHGLRPFLDREELQVGDTLSSQIQEAIATASVHVAIFSPHYAEAARLLDELVLMV
QS----EAVILPVFYNVRPSELRWTDESYARALRFHEEKRRYDPATIEKWRNTLSQ------------------------
-----
>Phaseolus|Phvul.010G025500.1.p_2_170
YDVVINFNGEDIQRKFVSHLDSALSAVGFTTFLHHPNALNPIHFQQPI---LNLSRVAMVVFTKSYSQSAWCLHQLQQII
KWHQTYCRHVLPVYYEIQPSDVRLQMGDFGEAFKATAQQFGQQEHGMWRWSYALTKAANLFGWDESNRSDAELVDKIVKT
ILNLL
>Linum|Lus10004905_29_107
YEVFLSFCGRDVRNTFADHLYRSLVRSKIRTFRDEEELLKGETIAPFLVQAISESKICIPIFTENYASSKWCLMELAEL-
--------------------------------------------------------------------------------
-----
>Eucalyptus|Eucgr.C02630.1.p_4_128
-------------------------------------IDAGEEIGPQIFQAIDASKICIPILSRGYASSSWCLRELEHMM
ECRKTKKLEVMPIFYDVKPSDVKLETKLYSNALSLHEKK--RGVEIVQCWAKALKEVARIKGWDIKN-GHGELIQLIVRE
VSV--
>Pinus|PITA_000093117-RA_14_186
HDVFINHRGPDAKKDFGSHLYWSLRSHGLRVFLDQPELRRGDDFSVQIKHAILSASVHVAIFSPGYADSPWCLDELVQML
DT----EAPIIPVFYHVKPDEL-WGKRTYAEALDNLASKTRHGPSKIQKWRDALRKVANGSRFELEAGDEGELLEKVVKE
VLERV
>Pinus|PITA_000056929-RA_57_178
HDVFINHRGPDVKKTFASHLYRRLLLHGVRAFLDNQEMQEGENISAQIKNAIATAAVHVAIFFPGYADSRWCLGELVDML
ES----KAPIIPVFYNVKPGDLRWTDGVYADALRKLKKKT----------------------------------------
-----
>Eucalyptus|Eucgr.G01279.1.p_5_97
----------------MSHLKSTLERREMKTFVD-FTLDGGVPFRPAINEAVEWSKSAVVVVSQNYHLSPWCLNELVKIL
ECQKRWGLVVLPIFWEMSARDLREQGGRFR--------------------------------------------------
-----
>Eucalyptus|Eucgr.C02994.1.p_20_162
YQVFLNFKGPNTHHGFIDFLYHGLVDAGVHVLRDGDELCIGEVIGGILLRAINNSTIYILIFFWTYTSSKWCPCEFAHIV
NSKSEGKKSIILIFLDVEREDVKLKTPQYSDTLLEHTSK--F-PDEVKAWRKALAEVDEIKEWN----------------
-----
>Nymphaea|GWHPAAYW007076_75_154
Y-VVISFRGEDTRKGFTSHLHKELRSRGITTFIDSERLEKGPRIN-DLFKCIEESKIFVPIFSKNYADSTWCLKEIAKMV
DV------------------------------------------------------------------------------
-----
>Physcomitrella|Pp3c10_21693V3.1.p_71_240
YDVFINHRGPDTKYSFVTFLQEGLEEKQYTPFVD-KSLGEGKLVFEEIEAAIQATSVHLAIFSPRYAESEYCLDELVSML
KRRRKSAVTLVPVFYKVKPQDLRTPGSPFWQAFQK--NK-RYSGRRISEWREALHDAADLKGFVFKKEDGKELKNKIIDR
VQELI
>Populus|Potri.011G013800.1_22_107
-------------------------------------------------------KISIIVFSKAYDSSRWCLNELVMIM
ERKSNTDCIILPVFYDVDPSEVRNQTGSFAAAFMDHEKRFKKEMEQVNGWRIALDHLVKYI-------------------
-----
>Amborella|ERN02711_2_169
-DVFLNFCHKDTGKRFTAHLNNALKQSGLSTFFDDDSTKIGEILPRDTQRAIENSQVFICIFSRNYASCVSCLEELSFVV
RL---EGRTILSVFYHVEPSHVGWQAGVFKAAFEDHEIR--YDGERVERWRNSLKEVGKFSGWDLGDGNEADLISEVVKN
VQAKL
>Amborella|ERN15113_3_163
--VFLNFCDEDTGKGFTAHLHKALTDSGIPTFLAPTQQQQ--HLPHDIQRAIGECEVFIPVFSSNYTSSVSCLHQLSYLL
SLP--TRKPIFPVFYDVEAWQVRWQKEPFQRAFVDHKDKNAFDEETVQRWRNAFNEVAEICGWEMKNRTEADLVREIVEH
VSKKF
>Pinus|PITA_000026367-RA_23_193
YEVFINHRGPDTKKTFARSLYLGLLSNQVSPFLDQEELQKGYNFPSQIKQAVSTACIHVAILSCGYAESNWCLDELVQML
QT----GAPIIPVFYGVPPSEVRWTKGKYAQDLENLAKKKRYGSKKIKKWRNALSRVAEFSGFELEAGEEVVLLDKVVKR
L----
>Picea|MA_203759g0010_15_168
HDVFISHRGPDVKKTSSNHLYQRLLSYGLRALLDQPKLQQGDYFTHQIDDVIRSASIHVTIFSSSYADSKWCLDELVQIL
DS----KVSIIPLFYGVKPTELRWTKRSYVEALEELENKTRYDSNTIENWR-----------------------------
-----
>Amborella|ERM94375_17_189
YDAFISHRGSEL-KKLAEKIHGDLSGLGVSSFVDSREIRKGENLSGVIVEAIRASSIWLVLLSKGFAESPWCLDEVRMMV
DEREESKGILIPVYYNVGPDDLRDVRGPFKKAFRMHRKSKDYSLETIAKWEEVLKQVAEIWGPTFKDRKE-DLVSALVED
VVRRV
>Pinus|PITA_000065058-RA_25_201
YEVFINHRGVDVKKTFAKSLYNRLRSIELRAFLDEDELKRGYGFPSQIKHAIGTASVQVAIFSPRYAESYWCLDELLLML
ES----KTPIIPVFYGVTPTELRCTDGNYVQALKRLAEKRRYDSNTIENWRNALSRGADIPGFELEAGKEMELLDKVVER
LSETL
>Sphagnum|Sphfalx0048s0076.1.p_69_227
YDVFLNHRGTAGGKKFVAHLYEALCIAGFRPFLDAKSLVKGRHAFNSINEALWGVRVHMAILSKGYAESKYCLEELCDML
KT----GKLIFPVYLDVEPGDLKRPKGAFACAFRKHLKL-R--KEDVKRWEQALLTATNITGFQLCKGDEVQLKRKIVMA
VQ---
>Pinus|PITA_000016735-RA_10_184
YGVFINHRGPDTKKTFASYLYRRLLVHGFRPFLDHEELKEGLNFPSQIVGAIRSASVHVAIFSPTYAYSQWCLHELVLML
ET----GAPIIPIFYHVEPAELRWTKGVYAEALDKLQEKKRYDSATLQKWRNALSTVANISGFDLKKGDEGHMLEKIVEQ
V----
>Sphagnum|Sphfalx0074s0103.1.p_68_234
FDVFLNHRGPDVKGGFASHLRQALEEAGCRPFLDKPDLEKGLDGQEKIYEALGCASVHVAIFSKHYADSDYCLDELCAML
ES----EKLIIPVFYDVSPSDLYCKNGPYTKVFREIHGR-R-QASEVKKWKDALCMAAQLSGFQLANGDETQLKTAIVSR
VRDHL
>Pinus|PITA_000019456-RA_22_141
YQVFINHRGPDTKKTFARSLYVRLLSNGVTAFLDQEELQQGYNFPSQIRQAINTASVHIAILSHGYAESNWCLDELLQML
QT----EAPIIPVFYGVPPAEVRWTKGKYAQDIENLAKKK----------------------------------------
-----
>Pinus|PITA_000031968-RA_6_125
YDVFINHRGPDTKYTVATNLYRRLLLCGLRVFLDKPELRVGHEISSQIEDSIRCASVHIAIFSQNYAQSKWCLDELVLMK
QS----GAPIIPIFYQVKPHGVQAADGAYAEALRIHETKQ----------------------------------------
-----
>Sphagnum|Sphfalx0265s0013.1.p_8_170
FDVFLNHRGPDVKRSFAAHLHQALQEAECRPFLDEPDLEKGQHGQKKIYEALGCASVHVAIFSKHYADCDYCLDELCAML
ES----KKLIIPVFYDVSPSVLRCEDGPYTTAFRKTHKG-R-PASEVKKWKDALHTAAELNGFKLDDGNEAELKTAIVSK
VRDHL
>Pinus|PITA_000051921-RA_27_127
YEVFINHRGTNVKKTFVSHLYIRLLSSGLKVYLDQPEMERGEEIEAQIKGAIRTASIHVAIFSPGYAESRWCLDELVQML
SP----DATTIPVFYHVKPADLRR--------------------------------------------------------
-----
>Pinus|PITA_000056600-RA_21_139
YNVFINHHGWDVKKTFSNHLYRRLQSYGLRVFLDQPELQRGDYFAPHIEGAIGFASVHVPIFSSGYAKSTWCLKELVFML
ES----NSAIIIVFYHVKLDELRWT---YARAHEELAKKT----------------------------------------
-----
>Pinus|PITA_000039801-RA_17_133
FDVFISHRGPDVKKTFASHLYRRLISYGLRVFLDYQELQEGEEFPCQIKGAIRTASVQIAIFSPTYADSQWCLDELLFML
ES----GAPIIPVFHHVKPTELRRT-GVYATSLRNLEKK-----------------------------------------
-----
>Linum|Lus10008320_16_115
HEVFLCFRGDDVRDNFMSHLERALKSRNIDYFID-TKLNPTQDNE-ELLGILERTAVSVVIFSVKFADSSWCLDEVCTIA
ESIEKYRHRVLPVFYNVDWNTV----------------------------------------------------------
-----
>Linum|Lus10008320_152_209
--------------------------------------------------------------------------------
------------------------------------------TQERKKKWIASLKTVASKTGCTSESPIDAELVEKVVAD
VIATL
>Sphagnum|Sphfalx0384s0008.1.p_8_141
FNVFLNHRGPDVKKDFVAHLHEALFNAGLHPFTDMESLVEGQHGQTAIYEALGGASVHVAVFSKGYADSPFCLDELCAML
ES----KKRVIPVFYDVSPDDLKCTNGAYVNAFRKTHKK-Q-PQAQVEKWKKALYD------------------------
-----
>Pinus|PITA_000090370-RA_6_89
-------------------------------------------------------------------------------T
ES----KTTTIPIFYYSKPSELKWMNEPYAQALCNYEKKNLYDTETMKEWRDALYHVVEISGFVVDERDEEEILNKIIES
V----
>Pinus|PITA_000090370-RA_99_195
YDVFLNHRGPYVKETFANALYNSLVYCRFIFFLDEKESMRGLKLTPQIEVAIQFTHVNIAIFSPRYAQFCWCLKEHNLMV
RS----KNTILPVFYEVKFSD-----------------------------------------------------------
-----
>Pinus|PITA_000079169-RA_33_112
YHVFINHRGPDVKKGLASHLYRRLSSNGLRAFLDTEELQRGDTLTPQIEGAIRTSSVQIAIFSPRYAESSWCLNELVHV-
--------------------------------------------------------------------------------
-----
>Sphagnum|Sphfalx0000s0577.1.p_266_427
YDVFVSHRGPIVNMTFVSHLYEALCTAGFHPCFDAKSFVKGKHAFNSINKALSGVRVHVAVFSKCYAESKYCLNELCDML
RS----GKVILPVYLDVEPEHLRTPQGPFAAAFRKHLER-R--IDDIKKWEKALLDVADITGYRLDEMDEAQLKRRIVIA
VQNAM
>Nymphaea|GWHPAAYW006328_203_331
----------------------------------------GERIE-ELFNYIEASKIFVAVLSKGYADSRWCLREITKMV
EC----GRLIIPIFFDVEPWDVRKHSGPFEAAFQKHESSARVGEEDLRKWKDALEKIGYISGYTLQNGNEAHLIQNIVEQ
ISRTL
>Sphagnum|Sphfalx0003s0378.1.p_66_227
YDVFLNYRGPDVKRTFVAHLYDALCAAGFHPFLDKESLIIGEPSGKAMKEALSRADVHVPIFSKGYAESRHCLQELHDML
ES----GKLIIPVFYDVEVAHLSRPNGPFAEGLCQHKKR-R--HQDVERWETALAKVADLQGFRLAEGDEAQLKRRIVLA
VQRAL
>Sphagnum|Sphfalx0011s0189.1.p_8_169
FDVFLNHRGPDVKRNFAAHLHQALQEAECRPFLDKPALEKGQHGQKKIYEALECASVHVAIFSKHYADSDYCLDELCAMV
ES----KKLIIPVFYDVSPSVLRCEDGSYTKAL-NIHGR-R-SASEVKKWKDALHTAAELNGFKLDDGDEAKLKTAIESK
VRDHL
>Pinus|PITA_000028015-RA_2_127
--------------------------------------VEGHPITSQIEAAIQVASVQIAIFSPTYAKSRWCLEELVRMI
DS----RSTILPIFYKVEPSEVRCRTGVYGKALREHEKKGRYDSHTIVKWKEALKHVASISGFELKNGDEGELLDEVVQR
VWKI-
>Picea|MA_57122g0010_31_174
-------------------IYNRLTNHRLRVFLDENEIRTGDTISNAILNAIQSASLHITIFSKRYAESWWCLEELCWIL
RSYHKRNRKVIPVFCDVEPADLCHTSGCYKDAFDKHQSK-RVSMELMEKWRKALSQASKISGIPFKTSDHGEILEKIVA-
-----
>Euryale|Ef21910_91_184
-----------------------------------------------------------------------AVWEIAKIV
EC----KRLIIPVFFDVEPRHVRHQTGPFADAFERHRRDKKLDREEVSKWSDALTEVGEVSGYNLADGDEAKLSRLIVKK
IIAEV
>Pinus|PITA_000077910-RA_17_155
FDVFINHRGPDAKETFARPLYLRLLSNGLRAFLDKDEMQPGYNFPRQIEHAIRTASVHVAIFSPRYAESYWCLNELLLMS
ES----KAPIIPVFYRVTPAEVRWTDGNYAQALQQLAEKKRYDSKTIEN-------------------------------
-----
>Eucalyptus|Eucgr.C02641.1.p_2_136
---------------------------------DDEELRVGEEIGGEILRAIDNSQFYIPIFSRNYATSKWCLRELARIV
QNSKSEEKKILSIFYDVEPKDVDLKTSLYTTAIKEHKEKHEFPNEEGKSWEEDLKTVDKIKGWELPKKNKAERMKLVVKE
V----
>Pinus|PITA_000013215-RA_32_134
YDVFISHRGPDVKKGLASHIYRRLTLHGLRVFLDRQELQEGERMTPQIEGAIRTASVHVLIFTPGYANSHWCLNELLLVL
ES----GSTILPVFFNVEPSELRWT-------------------------------------------------------
-----
>Picea|MA_30664g0020_2_129
------------------------------AFLDKEEMQQGYQISSQIECAIRTASVHVAIFSRRYAESDWCLNELLLML
ES----NAPIIPVFYRVKPNEVRWM-GLYGEALQTHEMKRRYDPNTIKKWRNALHQVAGNSGFELETGEELELLDKVV--
-----
>Pinus|PITA_000066922-RA_29_124
YDVFINHRGPDCKKTLATDLYNRLRGYGLQVFLDQQELQEGDALPSQIEGAIKKASVHLAIFSQNYAQSSWCLDELVLMF
RS----GATIIPVFYSVKP-------------------------------------------------------------
-----
>Pinus|PITA_000079866-RA_13_95
YDIFINHRGPDVNKTFASHLYRCLLSQGLKVFLDHPELQRGDSLTSQIESAIRTTSIHVVVFSPGYADSNWCLDELLQML
ES----G-------------------------------------------------------------------------
-----
>Sphagnum|Sphfalx0093s0017.1.p_8_170
FDVFLNHRGPDVKRTFAAHLHEALQDAGCRPFLDMESLEKGQHGQKKIYEALGCASVHVAIFSKHYADSDYCLDELCAML
ES----EKLTIPVFYDVSPNDLHCKNGPYTKAFRKIHGR-R-KASEVKKWKDALGMAAQLSGFKLADGDEARLKTAIVSR
VRDHL
>Pinus|PITA_000016596-RA_23_122
FDVFINHRGPDVKKGLASHLYHSLSRQGLRVFLDIEELQAGDNLKPQIEGAINTASLHIAIFSSRYAESPWCLNELVQML
ET----GKTIIPVFYNVNPSQLRW--------------------------------------------------------
-----
>Eucalyptus|Eucgr.C02032.1.p_2_63
-------------------------------------------------------------------------------V
QWRKEGRMIIMPVYFLITAWDVEMKRGPHAYKIAAHQEK-GVDPDTVQKWVDALKEVTSV--------------------
-----
>Eucalyptus|Eucgr.C02032.1.p_136_256
-DVYLSFKRSDTRKVFVDHLCNSLQKEGILVVL-------GR----SIPPFIGQAEIAIPILSENYPWSRRCLRELAQIV
EAHETMGQIIMPVFLNVTPSVVKNVSHGYRKAINKHRRT-GVDPETLRKWEKAL--------------------------
-----
>Sphagnum|Sphfalx0003s0359.1.p_67_229
YDVFLNHRGPDVKDTFVAHLNDALCAAGFHPFLDAKSLIKGEHAYKSINEALSGVGVHVAIFSKGYAESKYCLDELHDML
ES----GKLILPVFYGVEVEHLCRPDGPFAAGLRQHKRR-R--HQDVERWETALAKVADLQGFRLAEGDEAQLKRRIVLA
VQRAL
>Eucalyptus|Eucgr.C01928.1.p_97_185
-------------------------------------------------------------------------------L
LCRKSRRQKIMPIFYDITPSEVRHQTGSYGDAFVSHEKR--FDNKVISKWKAALKEVGDLKGWDINSRREGELVKLIVQK
VLAEL
>Sphagnum|Sphfalx0073s0001.1.p_64_226
YDVFLNHRGPDVKDTFVAHLNDALCAAGFHPFLDAKSLIKGEHAYKSINDALSGVGVHVAIFSKRYAESKYCLDELHDML
ES----GKLILPVFYGVEVEHLCRPDGPFAAGLRQHKRR-R--HQDVERWETALAKVADLQGFRLAEGDEAQLKRRIVLA
VQRAL
>Picea|MA_172867g0010_32_150
YDVFINHRGPNVKKTFTNHLYRRLISYGLRVFLDYQYIQEGEDLNCQIQGAIKTASFHVAIFSPKYAYSNWCLDEFMFML
ES----EAPIILVFHNVNPVDLRWT-GVYVQSLHNLEKKR----------------------------------------
-----
>Pinus|PITA_000009084-RA_23_144
YDVFINHRGLNVKKIFARLLYHSLKSHGLRVFLDQLELQRGQYLIPQIEAAIGSASVHVASFSKGYAESTWCLQELVLML
ES----KFPVIPIFYKVKPEEICWMDGGYPKALEELEKKT----------------------------------------
-----
>Pinus|PITA_000077634-RA_28_109
YDVFLNHRGIDVKKTFASHLHRHLLSYGLQVFLDQPELQRGEKIDPQIEGAIATASVHVAIFSPGYAESRWCLDELVSML
TS------------------------------------------------------------------------------
-----
>Pinus|PITA_000080005-RA_14_117
HDVFINHRGLDAKKKFGNHLYQGLRSHGLRVFLDHPELRRRDDFSVQIEHTIRSASVHVAIFSQAYANSTWCLDELVQML
DT----KVPIIPVFYHVKPDELRGT-------------------------------------------------------
-----
>Sphagnum|Sphfalx0685s0001.1.p_68_229
YDVFLNHRGPDVKHTFVAHLYDALCAAGFHPFLDAKSLTMGAPSGKSMKEALSGAGVHVAIFSKGYAESKYCLDELHDML
ES----GKLILPVFYGVEVEHLCRPDGPFAAGLRQHKKR-R--HQDVERWETALAKVADLQGFRLAEGDEAQLKRRIVLA
VQRAL
>Pinus|PITA_000027008-RA_1579_1713
YDVFINHRG-EVKKNFASHLHRALHLHGLRPFLDQKDLREGESFPSQLEDVIKNASVHVAVFSPKYAESRWCLHELLLMR
ES----GAPIIPVFYHVNPADLRWTT-IYGLSLHQLEQKQRYDPATIQMWRDALSF------------------------
-----
>Hordeum|HORVU2Hr1G039670.1_53_182
YDVFINHRGADTKRTVARLLYDRLAQGGIRGFLDNMSMRPGDRLRDTIRAGIRECSIAVAIFSPSYCDSEYCLWELAMLV
ES----RKTIIPIFYNIKPSDLVLP--V-AASEGYLP-------EDVERYKYALREAKNTV-------------------
-----
>Phaseolus|Phvul.010G029800.1.p_22_178
YDVFINFWGEDIGRKLVSHLHSALLQAQVKTFIKEGNLQEGMELE-EHMREIAASKIAIIVFSKSYTESTCCLLQLEKII
GCNEIFGQIVVPVFYEIDLLDVR-------KALEEAAHKYGERKFPLSRRSYELNRPVGMSGLDVRDRHDAELVERIVSR
V----
>Picea|MA_6580225g0010_37_151
YDVFINHRGPDTKKTFSSYLYHRLLLHGFKPFLDKQELQEGLNFPTQIVGAIRSASVHVAIFSPTYAKSQWCLEELLFMR
ES----RAPIIPVFYHVEPAELRWTNGVYARGLHE---------------------------------------------
-----
>Linum|Lus10023051_28_201
YDVFLCFRG-DTRLSFMSHVREALSKEKIRFFVD-TMLTVTEDIG-ELLNVLERTAVSVVIFSEKFADSSWCLEEVDTIA
RSVAEFGHKSLPVFYKVDWTAVVEDSGSYAEMIAKLGE---FCEDCKKRCRGALKAVAGKTGRTSDAPDDAELVKRIMED
VLKTL
>Eucalyptus|Eucgr.F01319.1.p_17_143
YDVFPSFRGEDKCKNFVDHLHDHLRRRGLVAFRDDQDLSRGKCIKPEILRAIEH---------------VWKKLEVAKAV
ECKDINEGLVIPIFYEVNPSDIRKLRGNFGTAFAKIEEAYSDDKRDIKRWKDAVSDLVR---------------------
-----
>Picea|MA_10431973g0010_19_124
YDVFIGDRGPDV-KPFPSHLYHRLVSCGLKVFLYEEGLLLGDYLITQIKGAIQTACVHVAIFSPRYAASSWCLDELLMML
ES----KAILIPVFYNVKPSDLRWTDGV----------------------------------------------------
-----
>Pinus|PITA_000060443-RA_6_89
-------------------------------------------------------------------------------T
ES----KTTTIPIFYYSKPSELKWTNEPYAQALCNYEKKNLYDKKTMKEWRDALHHVAEISGFVVDERDEEEILNKIIES
V----
>Pinus|PITA_000060443-RA_99_191
YDVFLSHRGPDVKETFANALYNSFVYCRFIFFLDEQESMRELKITPQIVVSIQFTHVNIAIFSPRYAQFRWCLEEHNLMV
RS----KNTILPVFYEV---------------------------------------------------------------
-----
>Euryale|Ef37807_2_133
---------------------------------DSEELENGRKVE-ELFGYIERSKIFLPIFSKGYADSKWCLKEIAKIV
EC----KRLIVPVFFHVEPRDVGHQTGPFAKAFTDYIEKDNINEEEVSKWRAALTEAGKVSGYHLGARNEAKLVQLILKR
ILKEV
>Picea|MA_10436731g0020_52_225
YDVFINHRG-EVKKTFASHLYHRLLSRGLRPFLDQQELQEGLYFPSQLESAIRSASIHVAILSPKYAESRWCLDELLLML
ES----GAPIIPVFYHVQPAQLRWTNGVYAVALRQLQMKKRYESANIQNWRDALSRVADISGFDLDTGDEGHMLEKIVER
V----
>Sphagnum|Sphfalx0056s0073.1.p_8_173
FDVFLNHRGPDVKGGFVSHLHQALQEAGCRPFLDKPALEKGQHGQKKIYEALGCASVHVAIFSEHYADSDYCLNELCAML
ES----KKLIIPVFYHVSPSVLRCEDGPYTKAL-KIDGK-R-SESEVKKWKDALHTAAELNGFKHDDGDEAQLRTAIVSK
VRDHL
>Arabidopsis|AT1G52900.1_38_134
HDVFINHRGSDTKRNIATLLYDNLKSRNLRPFLDSKNMKPGDKLFDHINNAILTSKVAVTVFSPNYCDSYFCLHELALIM
ES----RKRVIPIFCDIKPSQ-----------------------------------------------------------
-----
>Nicotiana|NbD053092.1_33_131
-DVFINHRGNDTKRTIASLLYDHLTRLRIGSFLDNKNMKPGDKLFEKIDRAIKECKVGVAVFSPRYCDSYFCLHELALFV
ES----KKKVIPIFCDVKPSQLRA--------------------------------------------------------
-----
>Euryale|Ef13130_10_177
YDAFLSFSVKDKGKGFTDHLYHELCRSGVRVFRDSERLRRCANLN-EQFGVMERSEIFVLIFSKNFVSSKLCLMEVEKMV
KIATKRKRLIIPVFYRLDLANVREQEGHFGVALRKYEVDKNL--KAVKEYGEALKKATEFSGYESRKGHEASLVQVIVRR
VLEEL
>Solanum|Solyc02g032250.1.1_3_67
YDVFMSFRGEDTRKTFTDQLYKALMDEGYQTFRDDNEIERGEDIKSELNKAIHSSKSSIFVLSKK---------------
--------------------------------------------------------------------------------
-----
>Sphagnum|Sphfalx0338s0012.1.p_8_170
FDVFLNHRGPDVKGVFASHLHQALQEAGCRPFLDKPDLEKGEPGQEKIYEALRCASVHVAIFSKRYADSEYCLDELCAML
KS----EKLIIPVFYDVSPSVLRCEDGPYSKAFLKTHGR-R-SASEVKIWKDALRMAAELNGFKLDDGDEARLKTAIVSR
VRDHL
>Eucalyptus|Eucgr.G00431.1.p_4_84
-------------------------------VID-YILDGGKEIWPAIEEAIEQSNIAVVVVSQNYHFSPWCLNELVKIL
ECRKKGGLILLPIFWGIEARELRKPSSPFVENI-----------------------------------------------
-----
>Pinus|PITA_000029143-RA_3_120
YDVFINYRGPDS-KTFASYLYRRLVLNGLRVFVDQTELHSGDKIISQIDGAIRTACVHVAIFSVGYAHSQWCLDELLLML
EY----RAPIIPVFYGVKPTDLRCIKGCYAQSLQNLESKR----------------------------------------
-----
>Pinus|PITA_000029143-RA_264_319
---FLPN-REKARLGFLNSLLRQLLKTG-DTLIN-NNIDEGKE---ALKKHLSSCRVLM---------------------
------------V-------------------------------------------------------------------
-----
>Pinus|PITA_000084569-RA_118_222
YQVFLNHREPDVRKTLATDIYNGLKKLGLSVFLDQRELRSGEKLNPQIEWAIRTASVHVAIFSPNYAQCRCCLDELVQML
ES----GSTIIPVFFEVEPADLRWT---Y---------------------------------------------------
-----
>Sphagnum|Sphfalx0146s0015.1.p_35_195
YDVFLNHRGPDVKDTFVAHLNDALCAAGFHPFLDAKSLIKGKHPYNSINQALSGVGVHVAIFSKGYAESKYCLDELHDML
ES----GKLILPVFYGVEVEHLCRPDGPFAAGLRKHKKR-R--HQDVERWETALAKVADLQGFRLAEGDEAQLKRRIVLA
VQR--
>Panicum|Pahal.B04353.1_9_116
YDVFINHRGVDTKHNLARLLYDRLLQGRVRSFLDNKSMRPGDRLGASIDEGIRQCKVAVAIFSKHYFDSDYCLHELASIV
EA----RKVIVPIFYGIKPSELVLP--V----------------------------------------------------
-----
>Pinus|PITA_000045288-RA_37_207
YDVFISHRGPDTKKTFASYLYRRLLSHGFSAFLDQQELQEGLDFPCQIARAIETASVHVAILSPRYPESPWCLEELILMR
ES----GAPILPVFYHLKPAKLR-----YGEALHELQMKRRYDSDTIQKWRNALSSFADVSGFDLDKGDEGQMLDEVVEH
VVKIM
>Sphagnum|Sphfalx0003s0356.1.p_67_228
YDVFLNHRGPDVKDTFVAHLNDALCAAGFHPFLDAKSLIKGEHAYKSINEALSGVGVHVAIFSKGYAESRYCLDELYDML
ES----GKLILPVFYGVEVEHLCRPDGPFAAGLRQHKRR-R--HQDVERWETALAKVADLQGFRLAEGDEAQLKRRIVLA
VQRA-
>Zea|Zm00001d021820_P001_56_164
YDVFINHRGVDTKHTVARLLYDRLEHGRVRSFLDNQSMRPGDRLHESIDEGIRQCRVAVAIFSQRYFDSDFCLRELASIV
EA----RKVLIPIFYGIKPSELVLP--V-V--------------------------------------------------
-----
>Eucalyptus|Eucgr.J01323.1.p_1_78
---------------------------------DDEELCIGEEIGLELLQAIKQSKISIPIFSEGYAASKWCLMKLVQMV
ECKEKWGQKIIPIFYGIEPWVVRKQTATYAQ-------------------------------------------------
-----
>Sphagnum|Sphfalx0141s0057.1.p_35_196
YDVFLNHRGPDVKDTFVAHLNDALCAAGFHPFLDAKSLIKGKHPYNSINEALSGVGLHVAIFSKGYAESKYCLDELHDML
ES----GKLILPVFYGVEVEYLCRPDGPFAAGLRKHKKR-R--HQDVERWETALAKVADLQGFRLAEGDEAQLKRRIVLA
VQRA-
>Populus|Potri.011G123100.1_18_115
-DVFINHRGIDTKRTVATLLYDHLSRLNLHPFLDNKNMKPGDKLFDNINSAIRKCKVGVTVFSPRYCESYFCLHELALIM
ES----KKKVIPIFCDIKPSQLR---------------------------------------------------------
-----
>Pinus|PITA_000018879-RA_78_135
--------------------------------------------------------------------------------
VL----TLKLIPVFCDVNPASHCRFKGCYQKAFEKHRRR--EPVEKTKRWEDAFTISILHAAS-----------------
-----
>Pinus|PITA_000018879-RA_142_239
-------------------------------------------------------------------QSKWCLDELALMC
KS----RATIIPVFYDVKPCELRWT-GRYAEALTIHEQK-RYDPRTIKDWRRVLKDVSEISGFELGTGDEGKLLDDLVQC
VLKKL
>Eucalyptus|Eucgr.H03501.1.p_17_122
--VFLSFSGKGALKNFADSLYKGMVDAGIGVFRNDYWLPRHEKIG---LKAIKSSKISILILSRKYDSSRRCLDELVQVM
KCTDSSGHVVLPIFYRVKPADVRCEVDVCD--------------------------------------------------
-----
>Pinus|PITA_000000279-RA_16_181
HDIFLNHGGPDCKKPFATDLYNRLCKNGLRAFLDIEELQEGDGLTCQIEGAIRTASVHIAIFSPPYAESVWCL-ELVLML
ES----KATIIPVFQGVKPSDLRWSNGLYDRALHVFQQKK-------DKWRQALYDAADISGFELDNGDEQQLLQKVVEA
VLKKF
>Solanum|Solyc07g063360.1.1_39_137
-DVFINHRGNDTKRTIASLLYDHLTRLRITSFLDNKNMKPGDKLFDKIDSAIDECKIGVAVFSPRYCDSYFCLHELALFV
ES----KKKLIPIFCDVKPSELRV--------------------------------------------------------
-----
>Zea|Zm00001d006617_P001_62_186
YDVFINHRGVDTKHTVARLLYDRLDHGRVRSFLDNKSMRPGDRLQESIDEGIRQCKVAVAIFSQRYFDSDYCLRELASIV
EA----RKVLIPIFYGIKPSELVLP--V-ADLYT---------SQDVKRFSLAFQE------------------------
-----
>Sphagnum|Sphfalx0265s0023.1.p_8_169
FDVFLNHRGPDVKGGFASHLHQALQEAGCRPFLDKSALEKGQHGQKKIYEALGCASVHVAIFSEHYADSDYCLDELCAML
ES----KKLIIPVFYDVSPSVLRCEDGPYTKAL-KIHGR-R-SASDVKKWKEALRMAAELNGFKLDDRDEAQLKIAIVSR
VRDHL
>Pinus|PITA_000035934-RA_10_93
YDVFINRRGPDVKNTLAGHLYRRLVDHGLRVFLDRPELLPGHDITSQIEAAIQVALVHIAIFSPSYAESRWCLDELVLMV
KS----SA------------------------------------------------------------------------
-----
>Amborella|ERM94377_16_154
YDAFISHRGSEL-KKLAQKIHGDLSGLGVLSFVDSHEIRKGENLSVVIVEAIRASSIWLVLLSKGFAESPWCLDEVRMMV
DEREESKGVLIPVYYNVGPDDLRDVRGPFKKAFRMHRKSEDYCLETIAKWEEGLKQ------------------------
-----
>Oryza|LOC_Os07g37950.1_59_169
YDVFINHRGVDTKRTVARLFYDRLVAAGVRAFLDNQSMRPGDRLDERISEAISQCGVAVAIFSPHYCDSEYCLRELALLV
ES----RKKIIPVFYNIKPSDLVLP--V-VESVAHH--------------------------------------------
-----
>Sphagnum|Sphfalx0265s0015.1.p_187_349
FDVFLNHRGPDVKGSFAAHLHQALQEAGCRPFLDKLDLEKGQPGQKKIYEALRCASVHVAIFSKHYADSDYCLDELCAML
ES----KKLIIPVFYDVSPSVLRCEDGPYTKAV-KIDGR-R-SASEVKKWKDALRMVAELNGFKLADGDEAQLKTAIVSR
VWDHL
>Pinus|PITA_000042753-RA_9_130
YNVFINHSGSDVKNSLANLIYNQLKIPTLRVFLDKKDIPCGVDFSYAIETSIQSLSVHIPILSKHYVESSWCLHELDLII
KS----KGKLIPIFYDINLASLRRIKGRYQKPFEKHRGR--KDE------------------------------------
-----
>Euryale|Ef3053_10_157
-------------------LNKVLKQRAIRTFFDEEETENREKVG-EVFSAIEKSQIFIPIFSKSYANSRWRLMEIASIV
NS----RRLILPVFFDIDPRYVRSQGGPFIVPFRKHEEDAESGEQLTREWRSALRTAGEIKGYDIKNGQEQKFIHVIVKR
VVDQV
>Eucalyptus|Eucgr.C02684.1.p_441_576
FDVFLNYKGPETHHSIVDYLHERMWQDRIPVYSDNDDFRSNEGIGEEILQALANSNIYIPVFSRNYASSQWCLRTLGHMV
KRTSESKRRILPIFYDVEIDDVKLETDLYKGDLDRHWTN--FDHNEVKSWKEALTE------------------------
-----
>Sphagnum|Sphfalx0013s0017.1.p_8_170
FDVFLNHRGPDVKGGFASHLYQALEEAGCRPFLDKPSLEKGQPGQKKIYEALGCASVHVAIFSEHYADSDYCLDELCAML
ES----KKPIIPVFYNVSPSVLRCEDGPYTKAL-KIPGR-A-SASEVKKWKDALHTAADWNGFKLDDGDEAQLKTTIVSK
VWDHL
>Pinus|PITA_000001382-RA_77_212
YDVFINYRVPDLKHTLALPLYQRLQSRGLRVFLDQTEMVVGRNICDQIIAATSGASVHIALLSPNYAESAFCLDELVLVV
NS----GAIIIPVFYDVDPCELLCTSGAYDKVLRTHEETQQYDSKRIQQWRDALAD------------------------
-----
>Sphagnum|Sphfalx0150s0006.1.p_7_177
FDVFLNHRGPDVKGGFASHLRQALQEAGCRPFLDKPDLEKGLDGQEKIYEALGCASVHVAIFSKDYAASDFCLNELCAML
ES----KKLIIPVFYDVSPSDLRCEDGPYTKAF---HGR-R-SAGGVGSWKAALHEAAKLNGFKLDDGDEAELKTKIVSK
VRDHL
>Vitis|GSVIVT01006483001_28_132
-DVFINHRGIDTKKNVAGLIYDDLIRMKLRPFLDNKSMKPGDKLFDKIDSAIMNCKLGIAVFSPRYCESYFCLHELSLIM
ES----KKRVIPIFVDVKPSELRVT--V-CP-------------------------------------------------
-----
>Euryale|Ef30434_32_193
FDVFLSFRLGDSSKIFTEELCKALKAHGLRTFVDKERREEFGCVE-QALRAMERSGIFIPIFSKGYADCRVCLMEVARMV
EL----KQLMLPVFYDIEPREVRDQKGSYESAFRKHEESQDLDSKTVKKWRDALKETGEIKGYDVQNGKERKLVQFIVKR
V----
>Solanum|Solyc01g102920.2.1_2_117
---------------------------------------------------------CIIVFSQNYASPSWCLDQLVSIL
EYKMKFACMILPIFYHVDPSNLRKHKGSFGEALNRHEEKFKCEEDKLKKWKDALSQAADLAGMVLENQHESTFIKKVINV
ISTRL
>Eucalyptus|Eucgr.H02362.1.p_3_146
-------------------------EKGIRVFKDNEELRVGQKIGGNLLQALDNTQIYIPIFSKGFASSPWCLCEVAHMV
NCTSKSKKEILPIFFDVEPDDVKLKTELYRNALSMHKNK--YGPDEVKRWEVALVEVPTRVGWKLEGKGYGELIKLIVQE
LLHKL
>Populus|Potri.001G403800.1_33_130
-DVFINHRGIDTKRTVVTLLYDHLFRLNLHPFLDNKNMKPGDKLFDNINSAIRKCKVGVTVFSPRYCESYFCLHELALIM
ES----KKKVIPIFCDIKPSQLR---------------------------------------------------------
-----
>Picea|MA_442802g0010_1_108
-DVFINHRGPDTKKTFARYFYRRLCSLGFRAFLDQEELQEGLDFPSQIAGVIRTAKVHVTIFSPSYTESPWCLEELHLMR
TS----GAPVIPVFYQVKPSGLR-----HGEALNYLER------------------------------------------
-----
>Arabidopsis|AT5G45210.1_9_161
--VFIDFSGIETRNSFVSHLSAAFRRRSVSVCLG------G-DCTDVVRKTNEGCKVFVVVFSEDYALSKQCLDTLVEFL
E-RKDDGLVIVPVYYGVTESMVKQQTERFGVAFTQHQNN--YSYDQVAKWRDCLIQTASLPGHELNLQEDSEFVEKIVAD
V----
>Eucalyptus|Eucgr.D00988.1.p_32_186
---VFPLSSPATKKTFASHLPYHLERENISVFRDDDQYLIGKDVDREVRNAMDHCKIFIPIISEDFASSHDCLDKLVQMF
KCVEENGQKILPVFYEVDLSRKKELRDHFWTDMLRHD----VPGETRQRWLESFDRVFSIAGFVSENGNGGELADVVRQH
V----
>Linum|Lus10028060_16_117
HEVFLCFRGDDVRNNFLSHLEGAMKSQKIDCFVD-TKLEAVQDIK-ELLRILERTAVSVVIFSGKFADSSWCLDEVSTIA
GSIEKYRHRAIPVFYNVDWDTVVG--------------------------------------------------------
-----
>Prunus|Prupe.8G053200.1.p_24_85
HDVFLSFRGEDTRLSFVSHLYHELQLRGIKTFKDDPKLERGTPISSELCNAIEESRFAIVVL------------------
--------------------------------------------------------------------------------
-----
>Nymphaea|GWHPAAYW011488_568_639
YDVYLSFKREDAGNAFAINLSRALEQHGVAAFLDNGTLSKQDK-HSDLLDAIANSTVAIPILTDSYVKSEE---------
---------------N----------------------------------------------------------------
-----
>Nymphaea|GWHPAAYW011488_722_795
--------------------------------------------------------------------QPWCLLEVANAV
ECC----RIVLPVFIYHDPIHVKEQSGPLALVFQYHKEN--APPEELDHWREALSEVGNASGYHLHH--D----------
-----
>Pinus|PITA_000050245-RA_17_119
YDIFINHRGPDVKKTFASHLYKRLTTFGLRMFLDKPELEERRTFPSQIEAAIQSATIHIALFSPTYANSQWCLDELIGMI
RL----GATILPVFYNVEPWELRRT-------------------------------------------------------
-----
>Pinus|PITA_000078481-RA_261_392
YEVFINHRGPDVKKTFVSHLYCRLVSQGLKVFLLVSQIARGEYLTSQIESAIRTASVHVAVFSPGYANSIWCLNELLQML
ES----RKTIIPVFYSIKPSELRWTRGKYAEALQSLANKT----------------------------------------
-----
>Picea|MA_9743174g0010_27_134
FYVFINHRCPDVKRSLGTDLYQCLSQHELRVFLEQEELQEGENISAQIKSAIRTASVHIANFSPGYADSQWCLDELVLMM
ES----RSTIIPVFYRDKPSELRWT-------------------------------------------------------
-----
>Pinus|PITA_000040025-RA_76_248
YDVFINYQSKEISNRFVDNLYEVLKSCGVRAFVKSKEEEE-EVLDGRTKHAISTAKLHLAIFSKEYAQSPKCLSELYEMV
KN----GKKVFPLFFDIEPSDARWIRRSYAEAFKRHGEQQKFQTETLNNWKEALHAVSLITGWELAQGQEGKLLKTVVQD
ILKEV
>Pinus|PITA_000066503-RA_29_135
YDVFINYRGPDCKKTLATDLYNCLRGYGLQVFLDQQEWQGGDALDSQIKGAIQKASVHLAIFSENYAQSSWCLDELVLMF
RS----GATIIPVYYSVKPSHLRWVE------------------------------------------------------
-----
>Sphagnum|Sphfalx0074s0102.1.p_68_199
FDVFLNHRGPDVKGGFASHLRQALEEAGCRPFLDKPDLEKRLDGQEKIYEALGCASVHVAIFSKHYVDSDYCLDELCAML
ES----KKLIIPVFYDVSPSVLRCEDGPYSKAFLKFHGR-R-SASEVKKWKAALHE------------------------
-----
>Pinus|PITA_000021879-RA_16_69
FDIFINHRGPDCKKPFATDLYNRLCKHGLRPFLDIEELRVGDGLTCQIEGAIRT--------------------------
--------------------------------------------------------------------------------
-----
>Pinus|PITA_000021879-RA_72_180
-------------KPFATDLYNRLCKHGLRPFLDIEELRVGDGLTCQIEGAIRTASVHIAIFSPRYAESVWCLKELVLML
KS----KAPIIPVFYHVHPSELRWTTGVYARSLRELEEKK----------------------------------------
-----
>Vitis|GSVIVT01014397001_14_112
-DVFINHRGIDTKRTVATLLYDHLTMLNMRPFLDNKTMKPGDKLFDKIDSAIRGCKIGVAVFSPHYCESYFCLHELALFM
ES----NKKVIPIFCDVKPSQLRV--------------------------------------------------------
-----
>Picea|MA_23376g0010_58_228
YDVFISHRGPDVTKTLASHLYHRLLLHGIRVFLDRPELRKGENFASEKEVAIRAASVHVAIFSRTYAASKPCLNELSLML
EL----EAPIIPVFYGVKRVDLRSTDGVYAQALRNLEIEQRHDSTTIQNWRDALFRVAEMSGFDLDAGDEGELIDQVVEC
ALKK-
>Solanum|Solyc05g024360.1.1_4_61
-------------------------------------------------KSIEESQVALVVFSKNYAKSRWFLDELLKIL
DSKTQYGQTVVPVFYDVDPSEVRNQKE-----------------------------------------------------
-----
>Pinus|PITA_000042548-RA_211_363
----------KLRKTFAALLYESLTSHGLQVFLDRPKLEAGNTILSQIEAAIQVASVHIAIFSENYADSKWCLDELRLMV
DS----GATILPVFYNIKPSDLRWADGPYARALLKHEEKGRYDTLRIQGWREALSHVADISGFELEAGNVADLLGKVVKR
V----
>Picea|MA_7114743g0010_18_143
YQVFINHRGVDAKETFARSLYLRLFEKGLMPFLYKEEMQQGYQIYSQIECAIRTASVHVAIFSGRYAESDWCLNDLLLML
ES----TAPIIPVFYRVKSAEVRWM-GLYGEYLPSHETKGRYDPNTIKKW------------------------------
-----
>Pinus|PITA_000051908-RA_22_120
YDVFVNHRGLDVKKTLANHLYHFLLVHGLRIFLDFEELQEGNNLTSQIEGVIRTAFVHIAIFSPNYVESNWCMKELPLMV
ES----RSTIIPVFYGVKPSDLR---------------------------------------------------------
-----
>Picea|MA_10433120g0010_20_166
YDIFISHCVRDKDGIFATTLRSRLLSRELHVFLDELEFESEEEVTSQMKAAISLASVQIVILSPNYAQWKWCLDALIHMT
NS----EGTILPVFYKVKPSEVRRTDGPYALWMRDHEEKERYDLETIQNWRDVLFRVSNISGFELE--------------
-----
>Eucalyptus|Eucgr.A00258.1.p_13_127
YDVFLSFCGVDTRYNFMGFLNEHLRNAKIRVFRDEDEIKVGDKISEKILRAIDNSTIYIPIISQTYPDRKWCLIELERMM
NSRSKGRKKIFPIFFKVEPGDVKHR-------------------------------------------------------
-----
>Pinus|PITA_000039649-RA_39_116
YQVFINHRGPDVKKTFASTLYRSLVKNGLKVFLDQSEMEGGEKITSQIEGAIRSASIHVAIFSPGYAESQWCLNELV---
--------------------------------------------------------------------------------
-----
>Selaginella|131977_1_135
YEVFISHRGPDTKVSFVDSLNQELKRQQVHCFFDKEELQPGQGIPSQLLRAQRVANIYVIVFSPKFEESTWCNIEVLEAV
KAMEMQDKIIYPVFHGVNPGVVRH--G-YRDSFAALTAK-RATAEEVQEWIAAFTT------------------------
-----
>Pinus|PITA_000022640-RA_251_347
YDVFLNHRGTDVKNTLASQLYNRFRDHGLRVFFDKDS-RKGNRIKSEIENAINVASIHVAIFSAGYAESAWCMDELLLMI
ES----GLIIIPVFYNLNPTEM----------------------------------------------------------
-----
>Eucalyptus|Eucgr.E01850.1.p_19_102
YEVFLSFRGPYTRTDIADYLYVSMIDVGIRAYRDYEELCTGEEISGQLLQAIQHSKISIPIFSKGYANSPWCLRDLVKMV
ESKN----------------------------------------------------------------------------
-----
>Eucalyptus|Eucgr.B00007.1.p_489_628
--------GRDSRFSIVNFLHYEMLQDRISVHSDDDDSRSNERIGEEILQALANSNIYIPVFSRNYASSYWCLRKLTQMV
KCTTESKRRILPMFYDVEIDDVKLETDLYKSDLDKHQTN--FDHSEVKAWKEALIEVAAMRGFILRN-------------
-----
>Picea|MA_104812g0010_60_181
YDVFINHRGPDTKKTFSSYLYHRLLLHGLKPFLDKQELQEGLNFSTQIVDAIQSVSVHVAIFSPTYAKSQWCLEELFFMR
KS----RAPIIPVFYHVQPAELRWTNGVYARALHELQLKK----------------------------------------
-----
>Nymphaea|GWHPAAYW011476_25_115
FEVFLSFRGEDTGKGFTGHLHDGLQERGISTFIDCEKLEKGEEIN-KL------SKIVVPIFSKRFAESKWCLKEVTKSV
EC----GKEIMPVFFGMEPSDS----------------------------------------------------------
-----
>Pinus|PITA_000012905-RA_26_130
--VFINHRGPDTKKTFASYLYRSLLIHGLRPFLDQEELEEGLDFPSQIVGAIRSASVNVAIFSKSYADSPWCLRELVLML
ES----KAPILPIFYHVDPAALSET-----------NIRT----------------------------------------
-----
>Eucalyptus|Eucgr.C03439.1.p_34_103
----------------------------------------------------RGSRISVVVFSENYGSSGWCLDELVRIV
ECRDTMGQILWPLFDKVDPSEVRNQRGRYGQALIGHDERLKS--------------------------------------
-----
>Nymphaea|GWHPAAYW008756_45_203
-------KGRKGRNAFVNGLCAALKRHHLRIFVDGQRVQRGEFMDEVIGVAMEGSRIFLPIFSKSYADCKFCLSEVAKML
EF----KGLILPIFYDVQPSQVGNQRGPYEIAFEKHENDTELNQDRVVRWRTALKEAGKIKGFVVMSGQEHKLIPLIIRR
VLD--
>Nymphaea|GWHPAAYW010341_5_115
--------------GFIAHLYDTSVTRGISTFIDNVNLEKG-----------ERARIFVPIISEGYADSKWCLGEITKMV
KCRRVPWRLIIPVFFGVEPSDFGNQKGSFLPAFERHENNEKL-KEEVSEWKNALHE------------------------
-----
>Pinus|PITA_000022233-RA_338_488
YDVFINHRG-EVKKKFAGHLYRALFSYGLKPFLDQQDLQEGQSFPSQLEAVIRNASVHVAVFSLGYAESRWCLHELLLMR
QS----GAPIIPVFFNVNTADLRWTTGVYATSLHKLETKKRYDPATNQKWRDALSFVADI--------------------
-----
>Prunus|Prupe.4G186200.1.p_31_128
-DVFLNHRGIDTKRTIVSLLYDHLSLLNLRPFLDNRTMKPGDKLFDKIDSAIKGCKVGVAVFSPRYCDSYFCLHELALFM
ES----KKKVIPIFCDIKPSQLR---------------------------------------------------------
-----
>Pinus|PITA_000012688-RA_17_138
YEIFINHRGVDVKKTFAKSLYNRLRSIELKAFLDEDELQRGYEFPSQIKRAIETASAHVAIFSARCAESNWCLDELVQML
DS----GVPTIPVFYGVTPAEVRWTRGRYAQALQNLAEKR----------------------------------------
-----
>Nymphaea|GWHPAAYW011448_2_124
---------------------------------DSKKLKKGQKVK-ELFGYIERSKIFVPIFSKGYADSEWCLKEITNMV
EC----KRLIIPVFFNVEPRDVRGQSGPFAPAFRRYLENSMTNKEEVRKWKNALIEAGEVSGYTLANVDEAAQIKNIGT-
-----
>Daucus|DCAR_004121_35_132
-DIFISHRGIDTKDNVAGLLYDHLSRLGFRPFLDSKNMKPGDKLFDKIDTAVRQCKLGISVLSPRYCDSYFCLHELSLIM
ES----NKKFIPIFVDVKPSELR---------------------------------------------------------
-----
>Pinus|PITA_000072944-RA_4_88
-------------------------------------LEEGFDITSQIEDAIQAASVHVAIFSPTYAESQWCLNELVLMV
NSEAT-GATILPIFYKVEPSMVRWATGAYGEALKRLQGKK----------------------------------------
-----
>Pinus|PITA_000067928-RA_17_93
--CYIS-AGRDVKTGFVDHLYEALTGAGFRVLLDTHKMNRGDDIFASLQQAIEVSRILIPIFSHNYAQSAWCLREVSLIA
--------------------------------------------------------------------------------
-----
>Phaseolus|Phvul.005G084100.1.p_33_130
-DVFLNHRSMDTKKTVATLMYDHLKRHGFNPFLDNKTMKPGDKLFDKINRAVMECKIGVAVLSPRYTESYFCLHELALLF
GC----NKKVIPIFCDVKPSQLR---------------------------------------------------------
-----
>Pinus|PITA_000078851-RA_26_126
YDVFISHSAPDVKNNFASHLYRRLLDRGFRTFFDRREKQPGDRLDSRTGGVIATASVHIAIFSRRYAESKCCLDELLLIL
QS----KAAVIPVFYNVKPSDLRI--------------------------------------------------------
-----
>Prunus|Prupe.8G046600.1.p_23_122
YDVYLSCSGDDMPRSFTDPLDVALTGQGIRTFR----FRNGGASNPIFLKAIENSRFSILVLSRKYAHSIRCLNELEKIV
ECRKEMGQAVLAVYFDVDPAE-----------------------------------------------------------
-----
>Prunus|Prupe.4G248700.1.p_22_94
------------------------RVKKIKTYIDD-ILERGDEIAPALLEAIEKLKLSVIIFSKNYASSTWCLDELAHIL
GCKERFGQFVVYLFFTTS--------------------------------------------------------------
-----
>Amborella|ERN02715_2_166
-DVFLNF-SKDTGKGFTAHLHNALKQSGLSTFTDDDNTKIGEILPSDTQRAIENSQVFICIFSSNYPSCVSCLEELSFVV
RL---EGRTILPVFYHVEPFHVGRQAGVFKAAFQDHENR--YDGKRVERWRDSLKEVGKISGWDLGDGNEADLIDKVVEW
VL---
>Euryale|Ef5691_22_183
FDVFLSFRLGDSSKIFTEDLCKALKAHGLRTFVDKESREEFGCVE-QALRAMERSGIFIPIFSKGYADCRVCLMEVARMV
KL----KRLMLPVFYDIEPREVRNQRGSYESAFRKHEESQDLDSKTVKKWRNALKETGEIKGYDVQNGKEHKLVQFIVKR
V----
>Pinus|PITA_000042549-RA_24_100
FHIFINHRGCDVKKTFAAHLYRRLTSHGLRVFLDRPELQAGKRIISQIEEAIQVASVQIAIFSENYANSKWCLDELR---
--------------------------------------------------------------------------------
-----
>Brachypodium|Bradi1g24377.1.p_53_151
YEVFINHRGVDTKRTVARLLYDRLAQAGLRGFLDNMSMRPGDRLEERIGSAIRECTVAVAIFSPSYCDSEYCLRELAMLV
ES----RKAIIPIFYDIKPSDLL---------------------------------------------------------
-----
>Panicum|Pahal.B01029.1_35_135
YDVFINHRGADTRHTLARQLYDRLLQGRVRPFLDNVSLRPGDRLVARIDEGISQCKVAVAIFSEGYLDSAFCLHELASLV
EA----RKVIVPIFYGVKPSG-----------------------------------------------------------
-----
>Panicum|Pahal.B04354.1_57_157
YDVFINHRGVDTKHNVARLLYDRLEHGRVRSFLDKKSMRPGDRLEERIDEGIRQCKVAVAIFSRRYFDSEFCLRELASIV
EA----RKLLIPIFYGIKPSEL----------------------------------------------------------
-----
>Eucalyptus|Eucgr.F01254.1.p_15_71
YGIFPNFRGEDKCKNFVDHLHDHLRRRGLVAFRDDQDLSRGKCIKPEIL-------------------------------
--------------------------------------------------------------------------------
-----
>Eucalyptus|Eucgr.F01254.1.p_72_167
----------------------------------------------------------------------RCLEEVAKAV
ECKDINEGLVIPIFYEVNPSDIRKLRGNFGTTFAKIEEAYSDDKRDIKRWKDAVSKVASLARMELKDGYETKFIQQVIGE
VENKL
>Pinus|PITA_000063483-RA_46_211
YDVFINHRGPDTKATFARPLHHHLLSHGFRAFLDEQELEAGFDFPSQIVRAIRAASVHVAVFSPRYTESTWCLNELLLMR
ES----GCPIIPVFYKVSPAELR-----YGNPLHALEMKTRYNSATIQNWRNALSIVADISGFDLEKGEEIRMLDEVVES
V----
>Nymphaea|GWHPAAYW010363_5_115
--------------GFIAHLYDTSVTRGISTFIDNVNLEKG-----------ERARIFVPIISEGYADSKWCLGEITKMV
KCRRVPWRLIIPVFFGVEPSDFGNQKGSFLPALERHENNEKL-KEEVSEWKNALRE------------------------
-----
>Pinus|PITA_000012904-RA_27_144
--VFINHRGPDTKKTFASYLYRRLLIHGLRPFLDQEELEVGSNFPTQIVDTIRSASVHVAIFSPTYADSPWCLRELVLML
ES----KAPTIPIFYNVDPAALRWTKGVYAVALNQLQMKT----------------------------------------
-----
>Ananas|Aco018706.1_44_140
-DVFINHRGVDTKRTVAELLYDRLAQHNVRSFLDNRTMEPGDKLFETINAAILQCKIGIAIFSPRYCESSFCLHELSMLV
ES----CKKLIPIFCDVKPSEL----------------------------------------------------------
-----
>Mimulus|Migut.M00862.1.p_34_131
-DVFINHRGTDTKRTVVSLLYDHFCRINLRPFLDNKNMKPGDRLFEKIDAAIKGCKIGLVIFSPRYCESYFCLHELALMT
EL----NKKTIPIFCDVKPSELK---------------------------------------------------------
-----
>Mimulus|Migut.M01171.1.p_32_145
-DVFINHRGVDTKRNVAGLLYHDLLGIGIRPFLDSKSMKPGDKLFDKIDVAIRECKVGVAVFSPMYCDSYFCLHELALMV
ES----KKKVVPIFCDVKPSELRVK-G--SRS-----------PEDLERF------------------------------
-----
>Pinus|PITA_000007511-RA_6_115
---------THYKNTLASHLYFRLTSYGLKVFLDREELRQGEYFNSEIKGAIRAASVHVAIFSAGYADSTWCLNELLMML
ES----GAKIVPVFYQVKPADLRWTDSVYAQSLKKLGEKT----------------------------------------
-----
>Pinus|PITA_000050293-RA_20_119
YDVFINHRG-EVKKNFAGHLYRALLSGGFTPFLDQQDLEEGLPFPSQLEAVIRNASVYVAVFSPKYAESRWCLDELLLMQ
QS----GAPIIPVFYHINPADLRR--------------------------------------------------------
-----
>Amborella|ERM98680_3_135
--VFLNYCDADTGKSFTALLDKALTDCGISTTFSLTQQKP-PPPPRDTEKAIGECEVFIAVFSPNYAFSVSSLDNLSYVL
SLP--RRRTILPVFYDVDPYHVRWQNGPFERAFEDHKNK-----KTMQGWRNALKEVADLSGW-----------------
-----
>Arabidopsis|AT5G45240.1_45_156
---------------------------------------------------------YLVILSRDYASSVLCLENLELCC
D--DKKSYEVVPVFYGVSRSDVRQQSGPFSDAFTKLERS--NPADHVTKWRRMFAKIAELKGHEYDESEESEFVEEIVED
VYELL
>Pinus|PITA_000002404-RA_16_124
FDIFINHRGPDCKKPFATDLYNRLCKHGLRPFLDIEELREGEGLTCQIEGAIRTASVHIAIFSPRYAESVWCLKELVLML
KS----KAPIIPVFYHVQPSELRWTTGLYA--------------------------------------------------
-----
>Pinus|PITA_000061022-RA_21_118
----------ATKKGLAGHIYRRLIVRELNVFLDQPELRRGENILHQIKEAIGTASVHVAIFSPTYAKSTWCLEELALMV
ES----KSTIIPVFHDVDPSELRWTDGVE---------------------------------------------------
-----
>Sphagnum|Sphfalx0110s0001.1.p_8_169
FDVFLNHRGPDVKGGFASHLHQALQEAGCRPFLDKLALQKGQHGQKKIYEALGCASVHVAIFSEQYADSNYCLDELCAML
ES----KKLIIPVFYDVSPSVLRCEDGPYTKAL-KIDER-R-SASDVKKWKEALRMAAELNGFKLDDRDEAQLKIAIVSR
VRDHL
>Pinus|PITA_000080634-RA_11_133
YDVFLNHRGPDVKKTFASHLYRRLLSSGFR---------EGENITCQLEGAIATASVHVAIFSPRYEESKWCLDELLFML
KL----GATIIPVFYHVNPSELRRTCGKYVEALRWLEKKKRYKPKTIKKWR-----------------------------
-----
>Pinus|PITA_000064922-RA_31_135
FDVFINFSASDVTNNFASHLYSRLLDRGFRAFFDRPEAQPEDSLDSRVERAIATASVHIPIFSPRYAESKCCLDELLLIL
KS----KAPIIPVFYDVKPAKLRIRG------------------------------------------------------
-----
>Pinus|PITA_000064922-RA_153_211
--------------------------------------------------------------------------------
-------------------------NGVYDEALRRHEKKRSCSQQTIADWRKALFDVSHVNGLELEARDEGELVDRVVQM
A----
>Pinus|PITA_000022205-RA_24_148
YDVFISHHGLDLKNTFSSYAYHRLVSHGL------EELWEGEWLLPQIEGAIRTAPAHIAIFSPRYAESKWCLDELSLIC
KS----RATVILVFYNVKPSELRWR-GRYVQDISEHEKKGKYEPKRLEYWRKALKG------------------------
-----
>Euryale|Ef93_16_178
FDVFFSFVWQDSLNGFVGCLYEALKERELRTFYGGPSGRKEERIS-DLLKAIEGSQIFIPIFSARYAACKFCLMEITKMV
GY----HRLILPVFYDVEPREVRNQKGPFDFIFRNHEES---GEDRVKEWRDALRQAGEIKGYHIKTGHEKKFIPLILKR
VLKEV
>Linum|Lus10019654_31_190
FDAFVCFAGDDTRHLFTSHLAGNLWDRKVKAFTD-EIFGRTINID-EILPLIGRTPVSVVLFSKNFAKSMFCLDEVVRIS
QHMERCGHRVLPVFYRVDPKDVSDDE-----------LPTASSQEEKERWLKALKYVAKHAGHTTIEKDDYQLCMKIVND
VLKAL
>Pinus|PITA_000060551-RA_41_140
YDVFINHRG-EVKKNFAGHLYRALLSGGFTPFLDQKDLQEGLPFPSQLEAVIRNASVHVAVFSPKYAESRWCLDELLLMR
QS----GAPIIPVFYHINPADLRR--------------------------------------------------------
-----
>Eucalyptus|Eucgr.E03360.1.p_79_179
YDVFINHRRIDTRRTVAGLLHDYLTRLDLRPFLDSRSMRPGDNLFDKIDSAILDCRIGVALFSPSYCDSYFCLHELALMM
ET----KKKVIPIFCDVKPSQLRAL-------------------------------------------------------
-----
>Persea|Pa5702_28_126
-DVFINHRGADTKRTVAGLLYDRLVHLNLRPFLDSMSMEPGDKLFPSLDWAIRNCKVGVAIFSPRYCESRFCLQELALLV
EA----KKKVIPIFCDVQPSELLK--------------------------------------------------------
-----
>Linum|Lus10008221_17_115
YDVFLCFRG-DTRNNFMSHLEQAMRAKKIRVFVD-TMLEVTQDIG-ELLRILERTAVSVVIFSSKFADSSWCLDEVYTIA
QSVANLGHRAIPVFYNVDWTTV----------------------------------------------------------
-----
>Eucalyptus|Eucgr.E02591.1.p_2_99
-------------------------------------------------KAIEESQIAIIVFSKDYASSWWCLEELVKII
DCKKERDLMVFPLFY-------------------KHESKYGKDSKEVKRWEKALSYASYLSGWPLKDGDESVFIQRIVTE
ISTHL
>Populus|Potri.011G008500.1_1_71
-----------------------------------------------------------------YAWSRWFLDELVKIM
ERKRTTGSIVLPVFYHVDPSEVKNQTGSFAAAFVEQEKRFKEEMERVNGWRIALKE------------------------
-----
>Beta|KMT04325_33_129
-DIFINHRGTDTKRTIAGLLYQHLSSLGYQPFLDSKSMKPGDKLFEKIDIAVRNCRVGLAVFSPRYCESYFCLHELALMM
EC----KKKIVPIFCDLKPSEL----------------------------------------------------------
-----
>Pinus|PITA_000015260-RA_64_231
-DVFINHRGPDVNKTLARHLYLRLRLHGIRVFLDRPELYEGGNFSSEIDAAIRTASVHVAIFSHTYATLTSCLNELFLML
DS----KAPIIPVFYGVKPDDICLSDGVYAQDRCNLEITQRYDSTSIQTWRDALSRVAEIRGFDLDAGDEGELLDQVVEC
VL---
>Arabidopsis|AT3G51560.1_6_159
-DVYISFRSEDVRYSFVSHLCAAFRRRGISSFIR-EN---GSDSESNGFSKLETSRASVVVFSEKYSSSKSCMEELVKVS
ERRRKNCLAVVPVFYPVTKSFMKKQIWNLG--------------D-VSDWPSALLETVDLPGHELYDQSDSDFVEEIVAD
VREKL
>Pinus|PITA_000086527-RA_16_115
FDIFINHRGPDCKKPFATDLYDRLCKHGLRPFLDIEELREGDGLTCQIEGAIRTASVHIAIFSPRYAESVWCLKELVLML
KS----KEPIIPVFYHVQPSELRW--------------------------------------------------------
-----
>Nymphaea|GWHPAAYW020645_23_112
YQVFLSFRGVDTRQGFTWNLYN---DAGIKTFMDEKDIEVEEEIDERLLKAIDDSKYCVVILSSRYADFKACLIELAAMF
RL----KKEIIPVFF-----------------------------------------------------------------
-----
>Cinnamomum|Cm12670_27_129
-DVFINHRGVDTKRTVAGLLYDRLLQHDLHPFLDNKSMEPGDKLFDSITSAIKRCKVGIAVFSPRYCESYFCLLELARLV
EA----KKKVVPIFCDVKPSELQLL--E----------------------------------------------------
-----
>Pinus|PITA_000085359-RA_3_168
YDVFINHRGPDTKATFASPLYRRLLSHAFRPFLDEQELEEGFDFPSQLVGAIRAASVHVAIFLPKYTESTWCLNELLLMR
ES----GCPIIPVFYKVSPAELR-----YGNPLHALEMKTRYDSATIKNWRNALSIVADISGFDLEKGEEIRMLDEVVES
V----
>Pinus|PITA_000019455-RA_30_129
YDVFISHRGPYVKTTLATDIFRCLRKHDLPVFLDRWKMQLGENITAQIESAIQTASIHIAIFSPNYVGSKWYLNELLLMI
ES----GSVILPVFYGVKPSKLRQ--------------------------------------------------------
-----
>Amaranthus|AHYPO_004168-RA_33_131
-DIFINHRGTDTKRTIAGLLYHHLSGLGYHPFLDSKSMKPGDNLFKKIVPGIRNCKIGVAVFSQRYCESYFCLHELALMM
EF----KKKILPIFWDVKPSELRI--------------------------------------------------------
-----
>Nymphaea|GWHPAAYW010360_5_116
--------------GFVAHLYDTSVTRGISTFIDNVNLEKG-----------ERGRMFVPIISEGYADSEWCLGEITKMV
KCRREPWRLILPVFFGVEPSDFGNQKGPFLPAFERHENNEKL-KEEVSDWKNALRE------------------------
-----
>Nymphaea|GWHPAAYW011603_428_559
---F-RYVEEDIPTKFINNLYKALQQHGICIFKGEDAESKGEE---YLLNCIERSAICIPIFSKRFPQSKWHLKSVAKMV
EF----RKFIIPVYFQVRPLDIRDQKEEFGTYFSRHKNE--DRREIVEDWRKALEVVVRRCHHQF---------------
-----
>Pinus|PITA_000020602-RA_173_266
--------------------------NYLQIFLDDQELIEGYNITPQLEAAIRGASVQVAIFSPTYAKSEWCLNELVLML
KS----GSTVLPVFYRVEPYVLRWTKGVYGEALQKLQEKT----------------------------------------
-----
>Phaseolus|Phvul.010G024100.2.p_43_155
----------------------------------------------------NLCRVAIVVFTKFYSQSAWCLHQLQQII
KWHETYCRHVLPVYYEIQPSDVRLQKGDFGKAFKATAHQFGQEEHGMSRWSHALIKAANLFGWDESNRSDAELVHKIVKT
V----
>Persea|Pa4273_7_110
-DVFINHRGVDTKRTVAGLLYDRLLQHDLHPFLDNKSMEPGDKLFDSIGSAIKRCKVGIAVFSPRYCESYFCLLELARLV
EA----KKKVVPIFCDVKPSELQLL--K-K--------------------------------------------------
-----
>Pinus|PITA_000069501-RA_105_274
--------GPDVKKTLARHLYHHLRLHGIRVFWDQPELYEGGNFSLEIDTAIRTASVHVAIFSRTYAASTSCLNELFLML
ES----KAPIILVFYGVKPDDLCLSDGVYAQDLCNLEITQRYDSTSIQTWRDALSRVAEIRGFNLDAGDEQELLDQVVEC
MLKQV
>Cinnamomum|Cm16235_121_218
-DVFINHRGADTKQTVAGLLYDRLVHLNLRPFLDSMSMEPGDKLFPSLDWAIRNCKVGVAIFSPRYCESRFCLRELALLV
EA----KKKVIPIFCDVQPSELL---------------------------------------------------------
-----
>Populus|Potri.T068800.1_41_111
--------------------------------------------------------------TEAYDSSRWCLDELVMIM
ERKSNTDCIILPVFYDMDPSEVRNQTGSFAAAFMDHEKHFKKEMEQVNGWRIA---------------------------
-----
>Pinus|PITA_000008529-RA_43_162
YDVFINHRG-EVKKTFAGHLYRALLSRGLRPFLDQQDLQEGLPFPSQLSSVIGSASIHVAVFSPKYAESPWCLDELLLML
GS----GAPIIPVFYHVHPAELRWTNGAYAHSLHELQMKK----------------------------------------
-----
>Pinus|PITA_000060889-RA_22_103
YEVFLNHRKRDVKKTFASHLYLCLLSYGLQVFLDQPELQHGEKIDHQIEGAIATTSVHVAIFSPGYAESRWCLDELVLML
KS------------------------------------------------------------------------------
-----
>Phaseolus|Phvul.006G188800.1.p_18_115
-DVFINHRGIDTKRNVAGLLYDNLTRMGVRSFLDSMNMKPGDRLFHNIDRGILGCKVGVAVFSPRYCDSHFCLHELALLM
ES----NKRVVPIFYDVKPSELR---------------------------------------------------------
-----
>Solanum|Solyc02g078680.1.1_34_131
-DIFINHRGIDTKQNVAGLLYEHIKNLGLRPFLDSKNMKPGDKLFDKIDPAIRHCKIGVAIFSPQYCDSYFCLHELSLMM
ES----KKKIIPVFCDVKPSEL----------------------------------------------------------
-----
>Pinus|PITA_000059456-RA_65_183
YNVFINHRGIDVKNTFISHLEKRLREHALWSFLNRPELEIGHNINAQIEAVIRVASLHIAIFSQTYVELTWCLDELALML
KF----GAPIVPIFFNVESSKVRWNKEAYAEALKKLQQNR----------------------------------------
-----
>Nymphaea|GWHPAAYW008755_43_208
FDVFLSFTCEEERDSFICSLCDALEHHRLRAFIP---IRQG-KME-EVMGALKSSKVFLPIFSKRYADSKPCLAQVAKMV
EF----KRLLLPVFYNVEPRQVRNQRGSFETAFRKHQEDEELDQGRVERWKAALSEAGEIKGFDVMTGKEQKLIPFIIKR
I----
>Pinus|PITA_000029290-RA_285_452
------ARSSVLYKTFARSLYLRLLENGVRAFLDEKEMQQGYDFPSQIKQAISTASVHVAILSRGYAESNWCLDELVQML
QT----GAPTIPVFYGVPPYEVRKKSDP--Q---TQEEK-RYDYSIIENWRNAISQVAQNNGFDMEEGEEVELLDKVVKR
LLDIL
>Daucus|DCAR_013085_39_137
-DVFINHRSIDTKRSISSLLYDHLRWLGIRAFLDNKNMKPGDKLFEKINGGIMSCKVGVLVFSPTYCESYFCLHELALMM
ES----GKKVIPIFCDVKPSELRV--------------------------------------------------------
-----
>Pinus|PITA_000075001-RA_36_175
----------------------------------DYELEKGDYIDPQIENVIRTASIHIVIFSPKYVESKWCLDEMLLTL
KS----GDTIFPIFYKVEISKVRWT-NQYAKALSDHERK-RYDHQIFENWRISLNKASLINDFELKAEDEDKLLEEVVKC
VLKKR
>Eucalyptus|Eucgr.C00428.1.p_28_97
YDVFLSFRGPDSRKGFTSHLYQRLQEARVRVFRDDDELPLGEEIGPQLFQAIDNSKISTPILSECYASSK----------
--------------------------------------------------------------------------------
-----
>Sphagnum|Sphfalx0434s0002.1.p_8_105
FDVFLNHRGPDVKGSFAAHLHQALQEAGCRPFLDKPDLEKGQPGQKKIYEALQCASVHVAIFSKHYADSDYCLDELCAML
ES----KKLIIPVFYDVSPSVL----------------------------------------------------------
-----
>Musa|GSMUA_Achr9P24500_001_45_161
-DVFISHRGTDTKMTLAGLLYDRLVHHNVHPFLDNRTMEPGDKLYECIDAGILQCKVGVVIFSPRYCDSFFCLHELAMMV
EA----KKKLIPVFCDVKPSELSVL--E-SHS-----------PENLKRYSKAL--------------------------
-----
>Nymphaea|GWHPAAYW011100_35_109
FEVFFSFRGEDTRMCFIGYPYEGLRERGISNFMDSGKLEKGEDIK-KLFEYIERSKIFVLILSKCFVELKWCLKEE----
--------------------------------------------------------------------------------
-----
>Nymphaea|GWHPAAYW011100_116_170
---------------------------G----------------------------------------------------
----------------VVTSGIRSQNWLFKSAIKDVRSNKKQYQVEVRKWRIALKKVGNLSGFN--------LIKDIN--
-----
>Populus|Potri.T129200.1_397_535
-DLFLSFRGADTSNDFT-HLNTALALRVI--IPDDKELEKVTAIRSRLLEAIEESGLLIIIFARDCASLPWCFDELVKIV
GFIDERSDTVFPVSYHVEQSKIDDQTESYTIFFDKNEENSRENEEKVQRWMNIFSEVEIPSG------------------
-----
>Prunus|Prupe.2G126500.1.p_45_102
YHVFLSFRGQDTRKTFTDHLYTALVNAGFRTFRDDDEVERGEAIKPELQKAIKHSRTS----------------------
--------------------------------------------------------------------------------
-----
>Linum|Lus10029927_19_85
YDVFVSFRGPHVRYRFLGHLFSAFKTKKVRPFKDDVDLTRGENRKEGIQRGIEKSSIYVVVLTENYA-------------
--------------------------------------------------------------------------------
-----
>Zea|Zm00001d007761_P001_68_179
YDVFINHRGADTRHTVARLLHDRLLQGRVRTFLDSVSMRPGDRLVERINQGMGQCKVAVAIFSERYLDSEFCLHELAALV
EA----RKAIVPIFYGVKPSALVLP--V-VDAHA----------------------------------------------
-----
>Pinus|PITA_000072378-RA_16_124
YNIFLNHRGMYVVNTLASQLYYHLRDRELQVFFDQEESQKGNRMKSEIENTIKVTSIHIIIFSTGHAESVWCMAEHVLIV
QS----DSITIPIFYDVKSRDIWWN-RGHGMNKV----------------------------------------------
-----
>Pinus|PITA_000046281-RA_22_131
YDVFISHRGPDVKSTFAAHLYRRLLDHGLQV---------ARPIPPQIHAAIKVASVHIAIFSPGYADSKWCLAELVLML
ES----KATVLPVFYKVEPYELRWTDGAYAEALRRHEQKK----------------------------------------
-----
>Populus|Potri.T154100.1_2_106
HVVFFSFRGEHTSNNFT-HLYPALVQRGI--IREDRELEYLRVIESSLLRDIKESGLSIIIFARDYACSPWWFDELVKIV
GFMKKKSDTVFPVSYNVEQSRVDA--------------------------------------------------------
-----
>Eucalyptus|Eucgr.K00815.1.p_64_158
---------------------------------------------------------------------KWCLRELTCMV
QCTCQFGKEILSIFYDVDPSDVKLETELYKSALSKHEED--LGCTEVKPWKEALTTVSRIGGWYLKDKGQGTVIKDIIQN
ISQKI
>Pinus|PITA_000008528-RA_236_354
YDVFINHRG-EVKKTFAGHLYRALLSRGLRPFLDQQDLQEGLPFPSQLSSVIGSASIHVAIFSPKYAESRWCLDELLLML
GS----GAPIIPVFYHVHPAELRWTNGAYARSLHELQMKK----------------------------------------
-----
>Pinus|PITA_000083104-RA_144_310
YDVFVNYPGPAVKKEFGTPLCRRLISHGLRVFM--SELDVGHNVASRIEAAIGVASVHVAIFSQNYAQSKGSLDELVLML
ES----ERTIVPVFYGVKPSDLRCTDGAFAEALRNHEQKKRTSVNTIQIWRNALSRTANISGFSLDAGDQNKLLDMVVQT
VLRKV
>Solanum|Solyc11g013750.1.1_12_145
-----SYRAEDTATAFTDHLYTALIQAGIQTFKQ------G----------IRNWKVSVIILTEGYALCQSCLEQLNVIL
KGKEKLDRSILPVFYDVDPSDIRKHKGKIGEALGLHEQS--SGKESVERWRQALAEIADFGGMVLQNG--GGLPD-----
-----
>Prunus|Prupe.8G185200.1.p_9_94
--------------------------------------------------------------------------------
---SNSSHVVLPVFYDVDPSQVRKQTGSFATAFARHEMR--HSLETTKRWRAALTEVANVAGMVLQDGHEAKFIQKIVKV
IEDRL
>Prunus|Prupe.8G185200.1.p_287_341
-------------------------------YK---------E--------ISKK-----VVN--HC-------------
G-----G---LPVALKT-------L-GSS------------LSGQSMVVWKSALEKLEAIPK-------D-EIIKKL---
---RV
>Picea|MA_325615g0010_46_169
FYVFINHRCPDVKRSLGTDLCQCLSEHELRVFLEQEELQEGESISAQMKSVIRTVSVHIANFTPRYADSKWCLDELVLMM
ES----ISTIILVFYRDKPSELRWTNGVYARSLCLFEEK-----------------------------------------
-----
>Populus|Potri.013G098600.1_449_596
HDVFFSFRGEHTSNNFT-HLYTALVQRGI--IRGDTELEYLRVIESSLLRDIKESGLSIIIFARDYACSAWWFDELVKIV
GFMKKKSDTVFPVSYNVEQSRVDAQAESYTIVFDKDEEDFSEDMEKVRRWMDILTEVAISSGSESSK-------------
-----
>Pinus|PITA_000033738-RA_24_175
YDVFMSHCGSDLKNTFACHPYHHLVSHALRPFFDREELWEG-----------ETTTVHITIFSPQYAELKWCLDEISLIC
KS----GATVIPIFYNVKPSELRWR-GRYVQYITEHEKK-RYEPKRLEDWRKTLKGVSEISGFELETGDEEKLLDDLVKY
VLKKV
>Sphagnum|Sphfalx0000s0731.1.p_8_105
FDVFLNHRGPDVKGGFASHLHQALQEAGCRPFLDKPALEKGQHGQKKIYEALGCASVHVAIFSEHYADSDYCLDELCAML
ES----KKLIIPVFYDVSPSVL----------------------------------------------------------
-----
>Prunus|Prupe.4G041100.1.p_28_125
-DVFINHRGIDTKRTVAGLLFYHFSRLRLHPFLDSKNMKPGDKLFDEIDAAIRKCKVGLAVFSPQYCESYFCLHELALLM
ES----KKRVIPVFCNVKPSQLR---------------------------------------------------------
-----
>Pinus|PITA_000029462-RA_78_176
YEVFLNHRGPDVKKGLTTHIYHCLKELRL-----VKELQGGEKLDPQIEGAIRIASFHVAIFSPTYAQSRWCLHELVLML
KS----GSTIIPVFYKVELADLRW--------------------------------------------------------
-----
>Pinus|PITA_000068427-RA_2_83
--------------------------------------EKGEELTPQINGAIRASSVNIAIFSPEYFQSRWCLNELLLML
ECKQTKGSTILPMFFHVKPSVLRWMKGNDESKLLTVV-------------------------------------------
-----
>Nymphaea|GWHPAAYW011605_642_804
FDVLVSFTKVDIVPNFVDSLCKALQAHGILIFNGEDDESKGVKVE-EMLKRINKLPICIPIFSKCFSQSKWCLSSVAKMV
EY----KKLILPVYFQVAPLDIGRQRGDFGTYFSKHDDE---KREIVEGWRKALEVIVTQCNHQLYERYE-EIISIIRDR
ISSML
>Euryale|Ef38106_2_106
----------------------------------------------------------VVMFSKRYAQSRWCLKELTRSV
ES----GKEIVPVFFGVEPSDVRNQGGSFKSAFQEHESNNKLDQTEVKKWRQALKIVGNLSGFNLEDGDEAELKRAIIER
ISSIV
>Eucalyptus|Eucgr.D00663.1.p_33_127
-DVFINHRGIDTKRNVSGLLFHYFSVHNLRPFLDSKNMRPGDSLYQKINEAICGCKVGVAVFSPNYCESPYCLHELAVLM
EN----KKRVIPIFCDVKPS------------------------------------------------------------
-----
>Phaseolus|Phvul.011G149200.1.p_36_133
-DVFINHRSLDTKTTVAAPIYDHLRRHGFQPFLDNKTLKPGDKLFDKINSTILECKLGLALISPRYCDSYFCLHELALLM
EC----KKKVIPLFVDIKPSQLR---------------------------------------------------------
-----
>Linum|Lus10011216_23_121
-DVFINHRGIDTKRTISGLLYDRLASSRISPFLDSKNMKPGDLLFDNINAAIRVCKVGVAVFSPRYCDSYFCLHELAMLM
EN----KKRVIPIFCDVKPSEL----------------------------------------------------------
-----
>Phaseolus|Phvul.010G027900.1.p_8_126
-------------------------------------------------RAIAASKIAIIVFSKSYPLSTCCLLQLEKII
ECHETFGQIFLPIFYEIDPLDVRYQKDDFGKALEEAAHKYGEQEHALSRWSRALTTAAGISGLDVRDRHDAELVEKVVFR
ILE--
>Eucalyptus|Eucgr.D00736.1.p_22_164
HEVVLSFRGEDTLEHLADPLFTGLTAAGISVYTVERNLGPDRQIDPKLIEAIGQSKISIPIISSVYASSKSCLMVLAKML
DFMDTTNHAIIPIFYGLNPS------------FPDHKKR-GSDGMLVHPWKSALHRIGQLKGYRVDD--SDRLIPEI---
-----
>Euryale|Ef9860_13_153
FDVFLSFREGDLINGFIEGLCAALEQRAVRAFVEQKDLDDDQKAG-AALRAIEASEVFLPIFSRGFADSKLCLMQVAEMV
ER----GRLILPVFYDVEPRHVRNQKGPFGTAFRKHEESK--DEKMVERWRGALRAVGEIKGY-----------------
-----
>Linum|Lus10018470_23_121
-DVFINHRGIDTKRTISGLLYDRLASSRIIPFLDSKNMKPGDRLFDNINAAIQGCKVGVAVFSPRYCDSYFCLHELAMLM
ES----KKRVIPIFCDMKPSEL----------------------------------------------------------
-----
>Eucalyptus|Eucgr.H01621.1.p_12_68
YDVFLSFRGIDVRNNFLSHLYTALDQSGFFTYIDSEELRKGEQISPALMKAIEESE------------------------
--------------------------------------------------------------------------------
-----
>Eucalyptus|Eucgr.H01621.1.p_80_138
--------------------------------------------------------------------------------
--------------------------------MVEHESKFGKDSEKVERWKTALLDAGRLSGWDLNNGDEAEVIKRIVKE
ISRQL
>Eucalyptus|Eucgr.D00662.1.p_35_183
--VFINHRGVETKRNIASLLYDFLTLLDLRPFLDRKSMKPGDKLFDEINGAIYGCKVGVAVFSPRYCESWFCLQELALLM
ET----KKKVIPIFCDVKPSQLHVV--V-THS-----------AGDLQRYRHALEEAKNTVGLSFCSGDWSKLLRDVSDA
VVQNL
>Nicotiana|NbD017979.1_35_132
-DVFINHRGIDTKRNVAGLLYEHIKNLGLQPFLDSKNMKPGDKLFDKIDPAIRNCKIGMAIFSPQYRDSYFCLHELSLMM
ES----KKRVIPVFCDVKPSEL----------------------------------------------------------
-----
>Nymphaea|GWHPAAYW011606_367_491
--VLFRYVKEDIDTKFINNLYKALQQHGIRIFKDEDVASKGGE---CLLTYIERSAICIPIFSKGFSQSKSHLNSVAKMV
NS----RKFIIPVYFQVHPLDIRDQKGEFGTYFSCDENE--DQREIVEDWRKTLEV------------------------
-----
>Nymphaea|GWHPAAYW015891_140_225
----------------------------------------GEKIH-ELLKYIEKSKIFVPIISRGYAESQWCLLEVTQRV
KT----GRLIIPVFFDVEPSAIKNQSGPFEDAFREHTNNKNVSE----EWRDSLR-------------------------
-----
>Euryale|Ef516_14_171
FDIFLSS----TGGAFAASLYDGLSRSGVRTFMEEEATLGQDRPS----EAMDGSDVFIPILSESYSRSRRCLRDLAKMV
AS----GRVILPVFLDVDPSDVRRQRGPLERAFREHERDRAVEKEAVTGWREAMTAVGEIKGYHLTDRDDTKFIQLIVRE
ALRKL
>Nymphaea|GWHPAAYW010749_54_172
------------------------------------------------ANAIEASSVCIPIFCSSYAYSRRCLRELSEFV
AR----KKIILPVFYGVDPSDVRRQRGPFEPAFRDHKLR--LDGRTVEGWREAMEEVGEIVGYVVADGDKAKLIQLIVKR
VLRAM
>Pinus|PITA_000085639-RA_45_108
------------------------------------------NLNPQIEGAIQKSSVHVAIFSPTYAQSRWCLHELVLML
KS----GSTIILVFYKVEPTDLQWM-------------------------------------------------------
-----
>Vitis|GSVIVT01026094001_5_86
--------------------------------------------------------------------------------
---------ALPVFYNVNPSHVKKQTGSFAEAFAKHEQENREKMEKVVKWREALTEVATISGWDSRDRHESKLIEEIVRD
IWNKL
>Phaseolus|Phvul.010G055100.1.p_51_132
--------------------------------------------------------------------------------
-------VVIIPIFYDVEPSVVRKQSGCYEKAFTEYEKRLREDMEEVQRWRQALTQVANISGWDIRNKSQCEQIKEIVQK
IIKIL
>Pinus|PITA_000002372-RA_183_293
--------------------------HGLRVFLDKNEIHMGDTISNEIHTAIQSFYVDIIFFSECHAESWLCLEELCWIL
KSYHKHNRKVIPVFCGIQPIELRHISGYYKNVFDKHRRK-RVSTEEIEKWKKTLCQ------------------------
-----
>Nymphaea|GWHPAAYW011500_822_897
YDVFLSFKGSDTRKSFTGLLYEALQNQGITTFIDNEELKRGKKVE-DVLGNIERSKIFVPIFSKSYAD----LRDVVELV
--------------------------------------------------------------------------------
-----
>Populus|Potri.013G099000.1_16_76
YDLFPSFTGKDTRDDFTSHLYDAVYNR-VETFLA-NELEKGEEITPVLPRTIEESRILIIIF------------------
--------------------------------------------------------------------------------
-----
>Linum|Lus10004075_16_74
YDVFLSFSGDKMRTGFARKVFRALTEKNIKTFMD-TEYEKTESIT-ELVSIVKDSQMSVV--------------------
----------L---------------------------------------------------------------------
-----
>Linum|Lus10004075_68_155
--------------------------------------------------------------------------------
----SQMSVVLPVFYKVDPSDVTDDTGSFAAAIDRLEGR---SLDVKREWRHALRVIADKAGLCYPSREKDILIEVIVDN
VNELL
>Pinus|PITA_000059067-RA_83_214
--------------------------------IDLEELREGEWLHPQIEGTIRTTPAHIIIFSPPYAESKWCLHELSLIW
KS----GATIIPVFYNVEPSELRWT-GRYVQALTVHEQK-KYDPGTLEDWRKVLKDISEISSFELETGDKGKLLDDLVKC
ILKKV
>Euryale|Ef4854_70_187
-----------------------------------------------TLQHVEASQVFVPIISESYADSGWRLSELAKMV
TSA-CGGRVILPVFFGVDPSDVRRQRGPFEVAFRRLEEEDMEKESSVSEWRAAMRTVGEIVGYVVDRRNAAKLVQVIVKR
V----
>Pinus|PITA_000043080-RA_9_113
-----------------------------------NELKRGYDFPPQIKQAVSNASVHVAILSRRYAESNWCLDELVQML
QT----GAPIIPIFYGFPPSEVRWTKGKYAQDLENLAKKKRYGSKRIKKWRNALS-------------------------
-----
>Populus|Potri.013G097600.1_30_124
------------------------------------------AIRSRLFEAIEESVLSIIIFSRDCVSLPWCFEELVKIV
GFMDERSDTVFPVSYDVEESKIDDQTESYTIVFDKNEEHFRENKEKVQRWMNILSA------------------------
-----
>Pinus|PITA_000068041-RA_44_176
----------------------------IGVFLDKPELEEGCTFPSQIEAAIQSAAIHIAVFSPTYASSQWCLDELIDMI
RT----GATILPVFYNVEPWELRRTDGRYAEALGKHQEKNRYDSETIQKWREALSTAANISGFELKQGDEGELLEAVVLR
V----
>Eucalyptus|Eucgr.G00368.1.p_2_114
---------------------------------------------PKIFEVIKHSEICIPIFSKDFASSKSCLNEVEKMV
ECE----RTIMPIFYDASPTVVGDQQESYQQSFCNHAAK-GVSPATLNNWKEALRSVSRKRGWELEKHGDHQLVKEVVST
V----
>Populus|Potri.011G046800.1_32_128
[truncated: 64,434 more chars]
