# Supplementary material for: Variation in plant Toll/Interleukin-1 receptor domain protein dependence on ENHANCED DISEASE SUSCEPTIBILITY 1
Source: Plant Physiol. 2022 Oct 13;191(1):626–42. doi: 10.1093/plphys/kiac480 (PMC9806590; doi:10.1093/plphys/kiac480)
Supplement: kiac480_Supplementary_Data [file kiac480_supplementary_data.zip › kiac480_Supplementary_Data/SupplementalFileS6_V1_20211114.fasta]

>Amborella|ERM94962_245_324
---------------FIKWLRAEF-EQGITCFADRARYSD----SHVLERVLNSATFGMVIITRKSFSNPYSIEELRHFM
SRKN-----LVPIFFDLGPG------------------------------------------------------------
----
>Amborella|ERN02708_4_183
--VFLNFCHRDTGKGFTAHLDNALRDSGISTFLTQQHHQQGEAVPDDIKRAIEESQVFISIFSCNYASSVSCLEELSCMV
RVLQVKKKTIFPVFYDVDPADVRRQMGSFRVPF-RHRIWYD---EKVERWRNALRVVGEVSGWDLGDGNEANFISKVVES
VLAE
>Amborella|ERN15422_3_160
--VFLNFCDEGTGKNFTGHLNKALTDSGISTFLPTQQQHQ----PSDIQRAIEGCDVFIAVFSRNYASSFFCLDHLSYLL
SLSK-RERLILPVFYTVEPSHVRWQMGPFEEAF-DHKIKSG--AEEMQKWRSSLKEVADFNGWNM--RTEAKLVNKIVKH
VSME
>Amborella|ERM94375_17_189
YDAFISHRGSEL-KKLAEKIHGDL-SLGVSSFVDSREIRKGENLSGVIVEAIRASSIWLVLLSKGFAESPWCLDEVRMMV
DERENESKILIPVYYNVGPDDLRDVNGPFKKAFRMHRKSKDYSLETIAKWEEVLKQVAEIWGPTF--SRKEDLVSALVED
VVRR
>Amborella|ERM95965_78_183
------------------------------------------------EEVINEATVCIVILTRDFANCTLCLEELRLMH
QSKI----HMIPIFYDVRPSEVRTEKGVFRLAFEGAEKSMQ-----KEEWKFFLQKTGYLSGWKF--WNSRKLLKAVVQD
----
>Amborella|ERM94380_78_184
------------------------------------------------EEAINEATVCIVILSRDFANCTLCLEELRLMH
QSKV----HMIPIFYDVRPSEVRTEKGVYRPAFEEAEKSMQ-----KEEWKFFLQKTGYLSGWKF--GNSRKLLKAVVQD
A---
>Sphagnum|Sphfalx0028s0162.1.p_68_146
---------------FSKWMRAEL-EQGVACFVDRSLYSE----SHDIMRIMNSATFGIVIISRKLFRNPFSIQEIRTFL
ERKN-----LVPVFFDLSP-------------------------------------------------------------
----
>Marchantia|Mapoly0134s0035.1.p_355_451
--VFISLYGQCPLVRFAKWMRAEL-EQGVACFSDRSLFSD----SHDIRRIMNSATFGVVIISRSVFRNRWTMEELRVFL
DRRN-----LVPVFFDLAPADIA---------------------------------------------------------
----
>Physcomitrella|Pp3c2_11110V3.1.p_379_465
---------------YAKWLHAEL-EYGFACFSDRSLYAD----SHDIRGILHSVTFGVVLISRKAFKNPYTVEELTIFL
DRGN-----LVPVFFDVAPPDCL--------------------------------------------------VRDI---
----
>Physcomitrella|Pp3c26_15380V3.1.p_144_273
YDVFICYRGACVKVDFVDHLQEAL-NTGFKVYVDSKDISEGEVARNCIAHAIRVAPVCVSVLSKAFAESKFCLEELSLML
SSAK----VFLPCLYDIAPSDLLPDTGALKHALKQH-----HGVQKLALYQAALR-------------------------
----
>Physcomitrella|Pp3c25_8810V3.1.p_51_126
---FLSHSGA--QKDFVEQLREDLERAGQSPFFRTNSLPKGEEFAGRIFTAAEECDLAIVVVSEEYFTTKWPMQELVA--
--------------------------------------------------------------------------------
----
>Sphagnum|Sphfalx0082s0024.1.p_5_108
HRVFLSHSGL--QKDFVEQLCVDLERVHHFPFFRTDSLPRGEIFPPLIFQAAQQCCVAVLVLSPGYFTSKWPMLELSAFV
DAQS-SGNKLLPLFFKLSCS------------------------------------------------------------
----
>Physcomitrella|Pp3c14_5850V3.1.p_47_186
HKIFLSHSGS--QKNFVEDLCVQLENVNRFPFFRIDSLPLGERFPDAIFRAAKQCQVAVAVLSEEFFTSKWPMLELVAFM
EEQKLVNKKILPLFFKISLTELKDST-RRNKWFSRADGRIK-----IDRWKYALEE------------------------
----
>Physcomitrella|Pp3c22_1030V3.1.p_7_175
FDVFINHRGPDVKKTFVKELNEALRSAGVHPFVDADGIEQGEASWDSILEAIRVAPISICVFSPGYVESMWCLDELAVIH
RSA---DKKILPVFYNVEPWHLRAITSPFAAGVKKLQSRH---PEKVSGWKGWLARTADIYGYELFSRSDTNLVQAIVSK
VLQH
>Physcomitrella|Pp3c10_21693V3.1.p_71_240
YDVFINHRGPDTKYSFVTFLQEGLEEKQYTPFV-DKSLGEGKLVFEEIEAAIQATSVHLAIFSPRYAESEYCLDELVSML
KRRRKNGATLVPVFYKVKPQDLRTPDGPFWQAFQ--KNKIRYSGRRISEWREALHDAADLKGFVF--GEDGKLKNKIIDR
VQEL
>Sphagnum|Sphfalx0048s0065.1.p_54_211
YDVFLNHRGPDVKTTFVAHLYDALCTAGFHPFLDAKSLIKGQHAFNSINEALSGVRVHIAVFSKGYAESKYCLNELCDML
ES----GKDILPIFYDVEPEHLRPHHGPFAAAFRKHLKRG--RKDNIKRWEEALLKVANITGFRLVNGDESQLKKKVVMK
V---
>Sphagnum|Sphfalx0338s0012.1.p_8_170
FDVFLNHRGPDVKGVFASHLHQALQEAGCRPFLDKPDLEKGEPGQEKIYEALRCASVHVAIFSKRYADSEYCLDELCAML
KS----EKLIIPVFYDVSPSVLRADDGPYSKAFLKTHGRR--SASEVKIWKDALRMAAELNGFKLYNGDEARLKTAIVSR
VRDH
>Sphagnum|Sphfalx0434s0002.1.p_8_105
FDVFLNHRGPDVKGSFAAHLHQALQEAGCRPFLDKPDLEKGQPGQKKIYEALQCASVHVAIFSKHYADSDYCLDELCAML
ES----KKLIIPVFYDVSPSVL----------------------------------------------------------
----
>Ceratophyllum|Cd9823_321_419
---YIGYHGQNGLIRFCKWLKSEL-EHGIACFVEREKYTE----NREIDQIMSSSTFGIVLVTVSSLLNHYSIKEIKIFS
QKKN-----LIPIWFDTDQTEIS---A---------------------------------------------L-------
----
>Ceratophyllum|Cd17222_68_161
---YIGYHGQNGLIRFCKWLKSEL-EHGIACFVEREKYTE----SHEIDQVMSSSAFGIVLVTVSSLLNHYSIKEIKIFS
QKKN-----LIPIWFDTHQSE-----------------------------------------------------------
----
>Ceratophyllum|Cd7693_197_297
--VYIGYHGQNALIRFCKWMKSEL-EHGVACFVDRAKYSD----SHEIDRVICSATYGIVVITSSSLLNYHSIEEIRTFT
QKKN-----LIPLWFDTDPTEIE---A---------------------------------------------LLE-----
----
>Ceratophyllum|Cd1573_190_289
--VYIGYHGQNALIRFCKWIKSEL-EHGVACFVDRAKYSD----SHEIDRVICSATYGIVVITSSSLLNYHSIEEIRTFM
QKKN-----LIPLWFDTDPAEIE---A---------------------------------------------LL------
----
>Linum|Lus10032275_171_251
--------------RFTDWLRAEL-EQGVRTFLDRARCKN----ERGLEKTMDVSSFGIIVLTRKCFRNSYTIEELRFFS
DKKN-----LVPVFFDLSPG------------------------------------------------------------
----
>Eucalyptus|Eucgr.D01831.1.p_173_253
--------------RFANWLCAEL-EQGISCFIDRSRCRN----KHGIERAMDVSTFGVVILTRKSFRNPYTIEELRFFS
SKKN-----LVPVFFDLSPG------------------------------------------------------------
----
>Prunus|Prupe.5G103200.1.p_176_256
--------------RFANWLRVEL-EQGMSCFVDRSRCRN----KHGIERAMDVSSFGIVILTRKSFRNPYTIEELRFFS
SKKT-----LVPIFFDLTPG------------------------------------------------------------
----
>Arabidopsis|AT4G23440.1_147_227
--------------RFADWLRAEL-EQGMSCFMDRGRCRS----KQRIERAMDGASFGVIILTRKAFKNPYTIEELRFFA
NKKN-----LVPVFFDLSPG------------------------------------------------------------
----
>Beta|KMT12079_169_246
---------------FVNWLRAEL-EQGVSCFADRARCRN----KQRIERAMDVCSFGVVIITRKSFKNPYTIEELRFFS
SKKN-----LVPLFFDVA--------------------------------------------------------------
----
>Amaranthus|AHYPO_022809-RA_156_236
---------------FVNWLRAEL-EQGVSCFADRARCRN----KHRIERAMDVCSFGVVIITRKSFKNPYTIEELRFFS
SKKN-----LVPVFFDVAPTD-----------------------------------------------------------
----
>Phaseolus|Phvul.002G158300.2.p_185_267
--------------RFAKWLCAEL-EQGISCFVDRARSRS----KLGIERAMDAASFGILIITKKSFKNQYTIEELNFFC
RKKN-----LVPVYFDLSPADI----------------------------------------------------------
----
>Populus|Potri.003G129600.1_182_262
--------------RFANWLRAEL-EQGMSCFVDRARCRN----KNGIDRAMDVSSFGIVILTKKSFRNPYAIEELQYFE
SKKN-----LVPVFFDLSPD------------------------------------------------------------
----
>Vitis|GSVIVT01029435001_197_276
---------------FANWLRAEL-EQGMSCFVDRARCRN----KHGIERAMDVSTFGVVILTRKSFRNPYTIEELRFFS
GKKN-----LVPLFFDLGPD------------------------------------------------------------
----
>Mimulus|Migut.A00741.1.p_126_205
---------------FINWLRAEL-EQGMSCFVDRSRCTS----KHSVEKAMDAATFGVIILTRKSFRNPYTVEELRFFS
SKKN-----LVPVYFDVGPD------------------------------------------------------------
----
>Daucus|DCAR_008370_145_224
---------------FTNWLRAEL-EQGLSCFVDRARCRN----KHNLERAMDACTFGVVILTRKSFRNPYTIEELRFFC
YKKN-----LVPVYFDLGPD------------------------------------------------------------
----
>Solanum|Solyc08g081260.1.1_173_252
---------------FMNWLRAEL-EQGLSCFVDRSRCRN----KHGMERVMDACTFGVVILTKKSFRNPYTIEELRFFA
SKKN-----LVPVYFDLRPE------------------------------------------------------------
----
>Mimulus|Migut.M00862.1.p_34_131
-DVFINHRGTDTKRTVVSLLYDHFCRINLRPFLDNKNMKPGDRLFEKIDAAIKGCKIGLVIFSPRYCESYFCLHELALMT
EL----NKKTIPIFCDVKPSELK---------------------------------------------------------
----
>Arabidopsis|AT1G52900.1_38_134
HDVFINHRGSDTKRNIATLLYDNLKSRNLRPFLDSKNMKPGDKLFDHINNAILTSKVAVTVFSPNYCDSYFCLHELALIM
ES----RKRVIPIFCDIKPSQ-----------------------------------------------------------
----
>Vitis|GSVIVT01014397001_14_112
-DVFINHRGIDTKRTVATLLYDHLTMLNMRPFLDNKTMKPGDKLFDKIDSAIRGCKIGVAVFSPHYCESYFCLHELALFM
ES----NKKVIPIFCDVKPSQLR---------------------------------------------------------
----
>Prunus|Prupe.4G186200.1.p_31_128
-DVFLNHRGIDTKRTIVSLLYDHLSLLNLRPFLDNRTMKPGDKLFDKIDSAIKGCKVGVAVFSPRYCDSYFCLHELALFM
ES----KKKVIPIFCDIKPSQLR---------------------------------------------------------
----
>Daucus|DCAR_013085_39_137
-DVFINHRSIDTKRSISSLLYDHLRWLGIRAFLDNKNMKPGDKLFEKINGGIMSCKVGVLVFSPTYCESYFCLHELALMM
ES----GKKVIPIFCDVKPSELR---------------------------------------------------------
----
>Phaseolus|Phvul.005G084100.1.p_33_130
-DVFLNHRSMDTKKTVATLMYDHLKRHGFNPFLDNKTMKPGDKLFDKINRAVMECKIGVAVLSPRYTESYFCLHELALLF
GC----NKKVIPIFCDVKPSQLR---------------------------------------------------------
----
>Solanum|Solyc02g078680.1.1_34_131
-DIFINHRGIDTKQNVAGLLYEHIKNLGLRPFLDSKNMKPGDKLFDKIDPAIRHCKIGVAIFSPQYCDSYFCLHELSLMM
ES----KKKIIPVFCDVKPSEL----------------------------------------------------------
----
>Beta|KMT04325_33_129
-DIFINHRGTDTKRTIAGLLYQHLSSLGYQPFLDSKSMKPGDKLFEKIDIAVRNCRVGLAVFSPRYCESYFCLHELALMM
EC----KKKIVPIFCDLKPSEL----------------------------------------------------------
----
>Amaranthus|AHYPO_004168-RA_33_131
-DIFINHRGTDTKRTIAGLLYHHLSGLGYHPFLDSKSMKPGDNLFKKIVPGIRNCKIGVAVFSQRYCESYFCLHELALMM
EF----KKKILPIFWDVKPSELR---------------------------------------------------------
----
>Linum|Lus10011216_23_121
-DVFINHRGIDTKRTISGLLYDRLARSRISPFLDSKNMKPGDLLFDNINAAIRVCKVGVAVFSPRYCDSYFCLHELAMLM
EN----KKRVIPIFCDVKPSEL----------------------------------------------------------
----
>Eucalyptus|Eucgr.D00663.1.p_33_127
-DVFINHRGIDTKRNVSGLLFHYFSVHNLRPFLDSKNMRPGDSLYQKINEAICGCKVGVAVFSPNYCESPYCLHELAVLM
EN----KKRVIPIFCDVKPS------------------------------------------------------------
----
>Populus|Potri.011G046800.1_32_128
-DVFINHRCIDTKRTISGLLFDHLSRLRLHPFLDSKNMRPGDKLFDSIDRAIHECKVGIAVFSPRYCESYFCLHELALLM
ET----KKRVIPIFCDVKPSQL----------------------------------------------------------
----
>Prunus|Prupe.8G044400.1.p_24_202
YDVFLSFRGVDTRNNFVSHLFHELQHRGIKTFKDDPKLERGTTISSELFKAIQESRLAIVVLSPNYASSSWCLDELTKIL
QCMKSNG-TLLPVFYNVDPSDVRKQSGSFADAFAEHEKRFREDIDKVKRWRDALTEVANLAGIDSKNQCERKLIEKIVEW
VWRK
>Phaseolus|Phvul.010G054200.2.p_21_199
YDVFVSFRGEDTRNNFTDFLFHALRTKAIHVFKDHQDLEKGKSIAPDLLQAIQASRLFIVVFSESYASSTWCLRELAEIC
NCFELPRRVIIPIFYDVRPSVVRKQSGCYEKAFAEHEKRFRVKMEEVQRWRQALTQVANLSGWDIRNKSQSEQIGEIVQT
VINI
>Phaseolus|Phvul.010G054800.1.p_21_171
YDVFVSFRGEDTRNTFTDFLFHSLRTKGINVFKDDEDLKKGESIAPELLQAIQVSRLFIVVFSENYASSTWCLRELAEIC
NCCETSPSVIIPIFYDVDPSVVRKQSGRYEKAFAEHEKRFGVKMEEVQRWRQALTQVANISGWDINN-------------
----
>Vitis|GSVIVT01025907001_2_117
-------------------------------FC-------------------------IVVLSKNYASSTWCLDELVQIL
KCKNAKKRTVLPIFYNVNPSDVREQKGSFAKAFAKLEEKFKEEMERVKMWKQALTEVANVSGWDA--RHEPTLIKEIVQY
ISDG
>Populus|Potri.005G206400.1_13_181
YDVFLSFKGADTGKGFTDHLYSALVRDGIHTFRDVNEINSGEEIGPEYLQAIEKSRFSIVILSKGYASSTWCLDELVHIL
ECRKEGGHAVWPVFYDIDPSDVEELKGSFEEAFAEHEKSFKDDMDKVQRWKDALREVAYLKGLDLWDGHEAKNIDYIVKE
ISDR
>Linum|Lus10000574_2_99
----------ET----------------------------GGEVGPECLRGIEESRFSFVVLSKHYASSTWCLEELVYIL
KCRRESGHGVWPVFYGVDPSDVEECKGSFADAFAEHEAEFKTGKRKIDKWEG----------------------------
----
>Linum|Lus10039850_25_148
YDVFLSFRGADTRTGFTGHLYSALLRDGIHTFLDDKEMETGGEVGPECLRGIEESRFSFVVLSQHYASSIWCLEELVHIL
KCRREKGHGVWPVFYGVDPSDVEECKGSFADAFAKHEADFKSE-------------------------------------
----
>Populus|Potri.013G098000.1_21_185
YDVFLSFRGKDTRNNFTSHLYSNLVQRGIDVYMDDRGLERGKTIEPALWKAIEDSRFSIVVFSRDYASSPWCLDELVKIV
QCMKEMGHTVLPVFYDVDPSEVADQKGNYKKAFIEHKEKLSENLDRVKCWSDCLSTVANLSGWDVRNSDESQSIKKIAEY
IQCK
>Populus|Potri.013G098000.1_1113_1254
HDVFFSFRGKHNSNNFT-HLHTALFQRG---IIYKRQIKYLKKIESSLVSDIKESGLSIIIFARDYV-STLGFGGFVKID
EFMKKMKSTVFPVSYNVEQSRVDEQTESYTIVFDKDEEDFSEDKEKVQRWMDILTEV----------------ISSG---
----
>Populus|Potri.T154100.1_2_106
HVVFFSFRGEHTSNNFT-HLYPALVQRG---IIEDRELEYLRVIESSLLRDIKESGLSIIIFARDYACSPWWFDELVKIV
GFMKKMKSTVFPVSYNVEQSRVDA--------------------------------------------------------
----
>Linum|Lus10003749_19_185
YDVFLSFRGRDTRNTFTSHLYSALNRRGIKVYRDDKELARGDSIEPSLLSAIEASRFSIVVLSKNYASSAWCLEELSKIV
ECRKACRHTVFPVFFDVDPGD-----GAYRKSACQHEKDGC--AEQVRRWEEALKEVENISGEVVMNKDESEIVSGIVEN
LWNH
>Linum|Lus10011104_18_180
YDVFLSFRGADTRHNFTAHLYRALIQRGIKAYRDDNELTRGETIDSSLLQAIESSRFSLVVFSKSYAESPWCLDELVKIV
DCRRRLGQGLLPVFYDVDPSVVAEQSGVYRDAFVEHELRYSPG--HVQRWKEALEEAGNMSGWDVQNKDQSEVVREIAET
IWLE
>Populus|Potri.017G103500.1_2_173
HDVFLSFRGKDTRNNFTSHLYSNLTQRGIKVYRDDSELERGKTIEPALWKAIEESRFSAIIFSRDYASSPWCLDELVKIV
QCMKEKGQTVLPVFYDVDPSEVAEQKGKYKKAFVKHEQNFKENLEKVRNWKDCLSMVANLSGWDVRNRDESESIKAIADC
ISYK
>Populus|Potri.017G103500.1_1158_1257
------------------------------------------AIRSRLFKAIEESGLSIVIFSRDCASLPWCFDELVKIV
GFMDEMRSTVFPVSYDVEQSKIDDKKESYTIVFDKIGKNLRENKEKVQRWMDILSEV----------------ISS----
----
>Populus|Potri.T073600.1_2_172
YDVFLSFRGKDTRNNFTSHLYYNLAQRGIDVYMDDRGLERGKTIEPALWKAIEESRFSVIIFSREYASSPWCLDELVKIV
QCMKETGHTVLPIFYDVDPSEVAEQKGQYEKAFVEHEQNFKENLEKVRNWKDCLSTVANLSGWDVRNRDESVSIKEIADC
ISYK
>Populus|Potri.T073600.1_1054_1151
------------------------------------------AIRSRLFEAIEESGLSIIIFARDCASLPWCFEELVKIV
GFMDEMRSIVFPVSRDVKQSKIDDQTESYTIVFDKNEENLRENEEKGQRWMDILTKV----------------I------
----
>Solanum|Solyc02g082050.2.1_18_196
YDVFLSFRGEDTRKSFVDHLYTTLHDKGIHAFRDDKELSRGKSISPELVKAIEKSRFAVVIFSKNYADSSWCLEELTKIV
ECNKQRGQTLIPVFYSVDPSVVRKQKGSYGDAFAKHEENLKDESYKIQRWRDALKDAANISGFDVEDGHESRCIRQIALT
ILKR
>Solanum|Solyc04g056570.2.1_18_197
YDVFLSFRGEDVRKNFVDHLYTALQQRGIHTFKDDEKLERGKSISPSLFKAIEESMISIIIFSQNYAASSWCLDELVKIT
QCMKLRGQIVLPVFYDVDPSVVRKQKANVGEFFARHELDFKDDEERVKRWRTAMTEAANVSGWDLANGHESKCIEQVVEC
VMEI
>Arabidopsis|AT5G36930.2_17_178
YDVFVSFRGADVRKNFLSHLYDSLRRCGISTFMDDVELQRGEYISPELLNAIETSKILIVVLTKDYASSAWCLDELVHIM
KSHKNPSHMVFPIFLYVDPSDIRWQQGSYAKSFSKHKNSHP--LNKLKDWREALTKVANISGWDIKNRNEAECIADITRE
ILK-
>Linum|Lus10041060_10_194
YQVFLSFRGGDTRTNFVDHLYKELTIKGVYTFRDDSKLERGRLIAPALLQAIQDSRVTVVVLSRNYASSDWCLDELVKIL
ECMHTLGRIVIPVFHNVDPSDVEKQSGSFGLAFSELQQKLKEMEKKVKRWKEALKQVATISGWDSRYREEAALIEQIVRD
ISDK
>Arabidopsis|AT4G16890.1_12_185
YDVFPSFRGEDVRDSFLSHLLKELRGKAI-TFIDD-EIERSRSIGPELLSAIKESRIAIVIFSKNYASSTWCLNELVEIH
KCYTNLNQMVIPIFFHVDASEVKKQTGEFGKVFETCKAKSE---DEKQSWKQALAAVAVMAGYDLRKPSEAAMIEELAED
VLRK
>Arabidopsis|AT1G57630.1_22_153
YDVFPSFHGEDVRKAFLSQILKEFGRKAINFFVDH-EMERGEFIGPVLKQAIKGSKIALVLLSKNYASSWCCLDELVEIM
K--KESGQTVITIFYEVDPNEVKKQTGDFGKAFETCQGKTE---EKVQTWRKALEG------------------------
----
>Arabidopsis|AT3G44480.1_97_274
HDVFPSFHGADVRRTFLSHIMESFRRKGIDTFIDN-NIERSKSIGPELKEAIKGSKIAIVLLSRKYASSSWCLDELAEIM
KCRQMVGQIVMTIFYEVDPTDIKKQTGEFGKAFKTCRGKPK---EQVERWRKALEDVATIAGYHSHSRNEADMIEKISTD
VSNM
>Arabidopsis|AT2G16870.1_11_188
YRVFASFHGPDVRKSFLSHFRKQFICNGITMFDDQ-KIVRSQTIAPSLTQGIRESKISIVILSKNYASSTWCLNELLEIL
KCREDIGQIVMTVFYGVDPSDVRKQTGEFGTVFKTCARRTE---KERRNWSQALNVVGNIAGEHFLNDNEAEMIEKIARD
VSEK
>Arabidopsis|AT1G63730.1_13_189
YRVFTSFHGPDVRKTVLSHLRKQFICNGITMFDDQ-RIERGQTISPELTRGIRESRISIVVLSKNYASSSWCLDELLEIL
KCKEDIGQIVMTVFYGVDPSDVRKQTGEFGIRFETWARKTE---EEKQKWSQALNDVGNIAGEHFLNDKESKMVETIARD
VSNK
>Vitis|GSVIVT01036294001_51_208
--------GEDTRNNFTDHLFVNLHRMGINTFRDD-QLERGEEIKSELLKTIEESRISIVVFSKDYAQSKWCLDELAKIM
ECREEMEQIVLPVFYHVDPSDVRKQTGSFGEAFSIHERNVD--EKKVQRWKDSLTKASNLSGFHVNDGYESKHIKEIVSK
IFKR
>Vitis|GSVIVT01037180001_17_153
HDVFLSFRGEDTRYKFTDHLYAALVNKGIRTFRDD-KLKRGEEIAPLLLKVIEESRLSIVVFSENYASSRWCLDELVKIM
ECRQKIRQILVPIFYHVDPSDLRTQKGSFEKSFASHERHGRDSKEKIQRWRAALTEAS----------------------
----
>Vitis|GSVIVT01038755001_1_84
-------------------------------------------------------------------------------M
ECQKDLGHAVFPIFYHVDPSHVRKQEGSFGAAFAGYEANWKD---KVGSWRTALTEAANLAGWHLQDGYETDYIKEITNN
IFHR
>Vitis|GSVIVT01023025001_1_85
-------------------------------------------------------------------------------M
ECQKDPAHVVFPIFYHVDPSHVRKQEGSFGEAFAGYEENWKD---KIPRWRRALTEAANLSGWHILDGYESNQIKEITNN
IFRQ
>Vitis|GSVIVT01023028001_24_185
YDVFLSFRGADTRSNFTDHLYSALGRRGIRTFRDD-KLREGEAIGPELLTAIEESRSSVIVFSENYAHSTWCLDELVKIM
ERHKDRGHAVFPIFYHVDPSHVRRKTESFGKAFAGYEGNWKD---KIPRWKTALTEAANLSGWHQRDGSESNKIKEITDI
IFHR
>Vitis|GSVIVT01023036001_24_184
YDVFLSFRGEDTRYNFTDHLYKALVNRGIRTFRDD-KLRRGEAIAPELLKAIEESRSSVIVFSENYAGSRWCLDELVKIM
ECHKDLGH-VFPIFYHVDPSHVRNQEGSFGKAFAGYEENWKD---KIPRWRTALTEAANLSGWHILDGYESNQVKEITAS
IYRR
>Vitis|GSVIVT01036304001_13_180
YDVFLSFRGEDTGKTFTDHLYTALDENGFYAFRDDEKHEKREEIAPEFLTAIEESKISILVFSKNYASSRWCLDELETII
KSMKKPGRMVMPVFYHVDPSEVRDQIGS-CEVFLSHERD-AETKEKVNRWRAALREASNLVGWRLHNRYESQLIKEIITD
ILRR
>Vitis|GSVIVT01026080001_46_101
-----------------------L--------------------------------------------------------
------------VFYHVDPTEVRNQTGSYGKAFMEYEKDVSENREKIEKWRAALKEAINLSGWHL---------------
----
>Populus|Potri.016G090600.1_6_74
---------------------------------------------------------------------RWCLDELVKIL
ERRQRTGQVVLPLFYTEEPSDVQKQTGSYAKALDEHEERFQEEMEKVNKWRGALAE------------------------
----
>Prunus|Prupe.1G557100.1.p_84_191
-------------------------------------------------------------------RFHWCLDELVKIM
ECRERLGQKVIPLFYNVDPSDVRKQTGSFAQAFEKHEAGICHEKEKVQRWRNALNQAADLCGEDLDSGHEAKFIKKILGE
VNKQ
>Eucalyptus|Eucgr.J00352.1.p_11_146
YDVFLSFRGEDTRRRFTGHLYSALEDAGIKAFRDDKALPRGETISSKLLQAIEEWRISIIVFSTNYADSRWCLEELEKIM
EVKEMHGRLVLPVFFDVNPLEVRKHTGSFARALAEHEAYFEEERDRVDRWRTALTK------------------------
----
>Prunus|Prupe.1G536000.1.p_18_151
HDVFLSFRGDDTCKGFTGHLYVTMEGAGINAIIDN-QLRRGEEITAELEQAIQGSRIPII--------------ELVKIM
DCRRTLRQIVLPIFYDVDPSDVRKPT---------------DTDHKLVSWRAALTEASNLSGWDLLDRHEAKFIRKIIKD
I---
>Populus|Potri.T128100.1_31_149
YDVFLSFRGEDARKNFTDHLYFALKDAGINTFRDDNGLRRGEDISTELLQAIQKSRISVIVFSRNYANSRWCLEELVKIM
ECRRSFRQLVFPIFYDVDPSDVRKQTGSFAEAFAGHEEM-----------------------------------------
----
>Arabidopsis|AT4G19500.1_11_182
YDVFPSFSKVDVRRSFLAHLLKELDRRLINTFTDH-GMERNLPIDAELLSAIAESRISIVIFSKNYASSTWCLDELVEIH
TCYKELAQIVVPVFFNVHPSQVKKQTGEFGKVFKTCKGKPE---NRKLRWMQALAAVANIAGYDLQNPDEAVMIEMVADD
VSKK
>Arabidopsis|AT4G19500.1_624_724
-----------------EMLY------G--------------------------SRVGIMILSSSYVSSRQSLDHLVAVM
EHWKTTDLVIIPIYFKVRLSDICGLKGRFEAAFQLH-----LQEDRVQKWKAAMSEIVSIGGHEW----GSQFI------
----
>Solanum|Solyc01g102920.2.1_2_117
---------------------------------------------------------CIIVFSQNYASPSWCLDQLVSIL
EYKMKFACMILPIFYHVDPSNLRKHKGSFGEALNRHEEKFKYWEDKLKKWKDALSQAADLAGMVL--QHESTFIKKVINV
ISTR
>Daucus|DCAR_029849_15_191
YDVFLSFRGEDTRKTFTDHLYTAIVNEGLIVFRDNEEIERGETIKSELEEGIQESRSWVVVFSEKYAFSSWCLDELVMIL
QCKNNSNRLLLPIFYHGHPSDIRKQSGFVSQAFYMHEQKFKDMMDKIKGWRTALAEVANLAGMTFTNGQEAEFIKDIVKC
ISDK
>Solanum|Solyc01g102880.1.1_15_190
YHVYLSYRGQEISMNFINILHTALTDVGIQTFKRHSESRNGKTVGSELQKAVKESRISIVVFTEDYGYSRRCLDELVSIL
ERKQIAGHMILPVFYRVDPSHVRKQRGSFAKAFHNYEEQIMEHIAKIKIWRSSLTDVANMAGIVLEDGDELKFIQEIVKE
IWGK
>Solanum|Solyc01g102880.1.1_1170_1325
--------------------------AGWRTFKDDNEIERGENIKTELENAIRNSRSSIIILSKNYATSTWCLDELVKIL
EHKRTKGHAILPVFYHVDPSEVRDQTKSFAEAFSTYERQIEEWMDKVQKWRAALGEVADLGGVLVEDRKESEFIEEILQL
IEDK
>Prunus|Prupe.8G185200.1.p_9_94
------------------------SNS-----------------------------------------------------
------SHVVLPVFYDVDPSQVRKQTGSFATAFARHEMRHS--LETTKRWRAALTEVANVAGMVLADGHEAKFIQKIVKV
IEDR
>Prunus|Prupe.8G185200.1.p_287_341
Y--------------------KEI--------------------SKKV--------------------VNHC--------
--------GGLPVALKTLGSSLS---G-------QS----------MVVWKSALEKL------------EAI-KDEIIKK
LR--
>Linum|Lus10018972_28_186
YHVYLSLRGKDVGEGFSNHLYTALEQVGFYMFRDDDEIVRTEELDIELQKAMHESMLSLIVFSKDYVSSTWCLYQLVKIM
DLRR-SFHIVVPIFY-VDPMLVSDQTDSYAAAFASHQELFK---DKAEIWKAALSEVSDLGGMVLQDGYQAEFVQDAVKM
VRK-
>Prunus|Prupe.2G101900.1.p_22_190
YHSFLSFRGEDTRKGFTDHLYRALELAGIHTFRDDDEIERGADIAAELNKAINESKVSIIVFSQNYASSRWCLDELVKIM
ERRKDDGHIVMPVFYHVDPSHVRNQRGSFAEAFSRHEERFKEEMNKVEEWRRALKDAADLAGMALKDSYESQFIQDIVKE
IGNK
>Linum|Lus10005171_13_182
YHVFLSFRGGDTRKNFTDHLYVALMKAGINTFRDDDAIERGSHIESEINTAILESRSSIVVLSNDYASSRYCLDELRLIM
KLRRTVGHIVLPVFYDVDKDVVRNQTGSYGEAFSRHLVDFGADMAMVQEWKTALTDIAAAGDLVLRDGYESRFTQQIVAE
IARK
>Populus|Potri.004G230000.1_8_171
YQVFLSFRGEDTRKNFTDHLYSTLSKAGIVTFRDDNSIQRGENIELEIEKAIQESQMSVVVLSKDYASSTWCLDELVMIM
DRKRTAGHIVLPVFYDVDPSQVGEQTGNYAEAFAKHQDHFQDDMERVEKWKATLKEVAYLGGMVLQDRHESQFIGDIVEE
VGKR
>Vitis|GSVIVT01026098001_163_324
--------CEDTRKSFTDHLHTALCQKGINTFMDD-QLRRGEQISPALLNAIEESRFSIIIFSDNYASSSWCLDELVKIL
DCIKVMGHRALPVFYNLNPSHVKKQTGSFAEAFAKHEQEYREKMEKVVKWREALTEVATISGWDSRDRHESKLIEEIVRD
IWNK
>Arabidopsis|AT4G19510.1_57_222
FDVFVSFRGADTRHDFTSHLVKYL-RKGIDVF-SDAKLRGGEYI-SLLFDRIEQSKMSIVVFSEDYANSWWCLEEVGKIM
QRRKEFNHGVLPIFYKVSKSDVSNQTGSFEAVF-QSTKIFNGDEQKIEELKVALKTASNIRGFVY--NSEPDFLDEIVKN
TFRM
>Linum|Lus10042752_14_149
YDVFLGFCGKDTRDSFTSHLHAALLQKQINTFIDD-QLTRGQEISPAILKAIEKSMISIVIFSPHYAASSWCLEELVKIL
ECKKAMGSMVLPVFYSVDPSHVTEQSGSFGEEFLSVEKESTNKV-KVHRWKAALSE------------------------
----
>Populus|Potri.019G069500.1_12_189
YDVFLSFRGKDTRDNFVSHLRDALCRKQIKTFIDD-KLERGEEITGALLRTIEESRISVIIFSRNYASSPWCVDELVKIL
ECKKAYGQIVLPVFYHVDPSDVDQQTGSFGNAFAELERNFKQKMDKVPRWRADLTSAANISGWD-VTRPESSLVEQIVHH
ILKK
>Phaseolus|Phvul.010G136700.1.p_7_175
HDVFVSFRGEDTRSSFISHLYKALKDNSIGAYIDC-LLDRGEDVWPALAKAIQDSHVSIVVFSESYASSKWCLQELVKIL
ECRKQLGLVVIPVFYNVDPSDIRNQKGSYEKAL---EELLESNEEKVPKWKAALTEAANISGWDSRTRDESHVIENVVND
ILQK
>Populus|Potri.004G088500.1_13_180
YDVFLSFRGADTRNSFTSHLYKALCQNQIHAYIDY-KLHGGEKIEPALLERIEESYISVVIFSENYADSTFCLRELSKIL
ECMETKGQKVLPVFHQLDPSHVQDLTGSYGDAICKHESDCSSQ--EVESWRHASKEIANLKGWDSKVRDETKLIEEIVSD
IQKK
>Phaseolus|Phvul.002G098200.1.p_45_224
HDVFISFRGEDTRSGFTSHLYAAFQHNKIQAFIDN-RLHKGEEISPSIFEAIKHSNLSLVVLSKYYASSTWCLRELAKIL
ELKKRGGHTVIPVFYKIDPSHVRKQTGTYGMAFQKYQRDVKQNMAMLQKWKAALTEVADIVGWELKNRTEYELIGEIVKD
VMQK
>Populus|Potri.019G068300.1_29_164
----------------------------------N-NLRRGDEICSSLLKAIEESKLSVIVFSENYASSKWCLDELVKIL
ECKEMNGQTVIPVFYHVNPSHVRNQTETVGDSIGELEL-VTEKMEKVKRWRAALKEVATLTGWDSRNRSESELIEAIAGD
ILNK
>Phaseolus|Phvul.003G070900.1.p_25_193
HQVFLSFRGEDTRYAFTSHLYAALRRLQVKTYIDN-DLERGDEISPSLLKAIHDAKVSVVVFSQNYASSRWCLDELVKIT
HCKRNNGQIIVPVFYHVDPSHVRHQTGTYAQAFELHQKRFLADINRVQTWRLALTEVANISGWDCTTSVESELVEIIGRD
ILEK
>Populus|Potri.017G010800.1_2_116
--------------------------------------------------------LSVIIFSQNYASSKWCLDELLKIL
ESRK-RGQIAIPVFYEVDPSDIRKQSGSFGDVFAQLVKRKALKMEEEQCFRAALNEAANISGHDSES--ESKFIEVIVED
ILNK
>Arabidopsis|AT5G45210.1_9_161
--VFIDFSGIETRNSFVSHLSAAFRRRSVSVCL-------GGDCTDVVRKTNEGCKVFVVVFSEDYALSKQCLDTLVEFL
ERKD-DGLVIVPVYYGVTESMVKQQTERFGVAFTQHQNNYS--YDQVAKWRDCLIQTASLPGHEL--QQDSEFVEKIVAD
V---
>Linum|Lus10042020_21_193
YDVFLSFRGDDLRGKFVDHLYTKLQSLKVNTFMDDKNLKKGELI-KNITKAIEGSKIYVVLFSSGYADSDWCLNELAKIS
NLVKKKGALAIPVFFHVSPDDVADQSGVFEEAFKRH-----FSSRKVNGWKKALATLATTTGWPF--GKEVKLVEDISMD
VVRR
>Linum|Lus10004482_72_234
YDVFISFRGPDVRHTFKEHLRAALQRKRLTVFCDDAQELRGEIVHESILRAIERSTCHVVVLSKNFASSTYCLDELVKIM
NCSTAVGRCCMPVFHGIPAADPS---GCFKKDLEVHMKSFS--YERVQGWLRALRWIPSVGGWRF--GKESEIVETIATR
IQEK
>Phaseolus|Phvul.009G237600.1.p_42_207
YDVFVSFRGEDIRDGFLSHLIMDFERKKINAFV-DVKLERGDEVWSSLVGAIKGSSISLIIFSQDYASSHWCLEELVTIL
ECRDKYGQILIPVFYKVEPTDVRYQSSSYQNAFAKHQRRYE--TNKVQIWRDSLKKSTQISGIASSKPVDAELVKEIVKV
VLEK
>Linum|Lus10005588_56_235
YDVFLSFRGADTRGNFTSHLYAALRGRRILSYIDDVNLRRGQDITDSLLKAIEHSKIAVVVLSENYASSGWCLDELVKIL
HCRNRFDQVVLPVFYGVTSSHVRNQTGSYGVAFAKHRMSPP---EKLKIWSAALKEVASIPGCYSQSRTDAELVKKVVET
VLTT
>Phaseolus|Phvul.007G160901.1.p_34_205
YDVFLSFRGKDTRDNFISHLYAALQRKNIEAYIDY-RLRRGEEISPALLSAIEESKIYVVVFSKNYASSTWCLNELTKIL
ECKKRYARDVIPIFYKVDPSTIRKQEERYKEAFDDHEQHFKHDMDKVQGWKDALTEAAGLSGCD-VTRTEHILVEKIVED
ILRK
>Prunus|Prupe.8G117700.1.p_15_188
YDVFISFRGADTRDTFTSHLKAALGRKKIETYMDD-KLGMGDKIGPALLQAIEKSKVSLIVFSKNYAFSTWCLDELAHIS
ECKKRYGQIVIPIFYGIDPSQVRKQQDSYAVAFAQLEERFEDNMDKVLMWRNALKEAADMSGFDNRTGTEADLIEKIAED
VLTK
>Prunus|Prupe.1G018700.1.p_22_188
YDVFLSFRGEDTRHNFTDHLYSALVQKGINTFIDD-KLRRGGEISASLLKAIEESRISIIVFSTKYAAFKRCLDVLDKIL
ECKKLRQQKVWPIFYKVEPSDVRHQRGSFGEALAKHECKFKNNIHKVHRWRKALSEAANLSGWTFGDRHESQFIRKIVDD
VLEE
>Prunus|Prupe.2G088600.1.p_33_167
YDVFLSYRGEDTRKTFIDHLYTALDRQGIHTFIDD-ELPRGEEISPALLNAIEESKISVIVFSENYASSSWCLDELVKIL
EYKKSKQQLVMPIFYKVDPSDVRNQRSSFGDALVDHEHKFKDDMEKVLEWRRALTE------------------------
----
>Phaseolus|Phvul.005G016500.1.p_21_188
YDVFLSFRGEDTRRSFTGFLYHGLRQSGINVFIDDDKLRRGEELSLALLAAIEESRIAIIVFSQNYASSTWCLDELAKIL
ECYKTRGQLVWPVFFHVDPSEVRHQRGSFGTAMAKHEVRFKGNVEKMQKWKRALFEAANFSGWTLENGYEFQLIQEIIKE
ASEK
>Phaseolus|Phvul.008G267600.1.p_7_172
YDVFLSLGGEDVRYTFTGSLFSALSKR-IKTFFDPEPYTNDTNISPSSLKAIQESKISIVVFSQGYASSSRCLDELVAIL
DCWMKSDQLVWPIYYGVDPSEVRTQKGGFGQAMRRE-----YSTERMNKWREALVEVSRFSGWVY--GSEYKFIRKIVEA
----
>Phaseolus|Phvul.008G267600.1.p_180_341
YDVFLSFCGEDTRHTLTGFLFDAIRREGFKIFMDDEELEGGNQISETLMGAIQSSRISIVVFSENYGYSTWCLDELAKIT
ECMNTKNQKVWPIFYNVEKLDVCNQTKSYGEAMTAHEKRFGKDSEKVLKWRSALSQITNLDGEHL----ENEFIERIVER
L---
>Eucalyptus|Eucgr.I02727.1.p_11_176
YDVFLSFRGEDTREGFTNYLYDALCRRGINTFLDD-QLPKGQGISAELSEKIEESRISIVVFSENYASSGWCLDELVKIL
ECKETKGHMVRPIFYRVDPSELRKQTGKTGDYLARHEVRFGKDSERVMKWRKSLEDLANLAGWHFSKGVESKLIQTIVEE
VSSK
>Eucalyptus|Eucgr.C03467.1.p_2_137
---------------------------------DEEELGKGEEIAPPILRAIGESRISIVVFSKNYASSSWCLDELVRIV
ECRDTMGQIVWPVFYKVDPSDVRRHRGRYGEALIHHEERLKGDSEKVKRWRKALTKAANVSGWHL---RESDVIKSIVNG
VCAQ
>Arabidopsis|AT4G23515.1_10_189
-QVFISFRGKDERNGLLTLLKQKLIDGNVNVFTD-DKLT-GQPL-QNLFGHIRKSRIAIVIFSKNYAESGWCLDELVEIK
KCFE-TEAAVIPIFHRVKVSSVKKQSGKFGEKFANYEVDKKRINSRIKRWKKALKIVTEIAGLTH--NSELAFVEKVVEK
IIRH
>Arabidopsis|AT4G11340.1_224_406
HQVFVSFRGSDVRYNFFSFLKDALIKNGINVVTDE-DAPRGKPIDENLLKLIKDSRIAVVIFSENYPESTWCLDELVEIE
KQMD-LKMDSCPIFFEVETCHVKLQVSTFNYNLQEHERKKAEDAEKFEGWRKALISVASRLGLTYSN--QATFVNEIVEK
VKAM
>Arabidopsis|AT5G45250.1_16_184
HQVFINFRGADLRRRFVSHLVTAL-KNNINVFIDDYEDR-GQPL-DVLLKRIEESKIVLAIFSGNYTESVWCVRELEKIK
DCTD-EGTVAIPIFYKLEPSTVRDLKGKFGDRF---RSMAK-GDERKKKWKEAFNLIPNIMGIII--KSESE-VNEIVKA
VKTA
>Arabidopsis|AT1G47370.1_16_184
--VFLSFRGEEIRHGFISHLADALERYGIMFIIDKDEQR-GNDL-TSLLLRIKESKVALVIFSSRFAESRFCMDEIVKMK
ECVD-ERKLVIPIFYKVRARDVSGRTGDFGKKFAQKSRGCQ-----IKEWMEALECISNKMGLSL--GREADFIKEIVKE
VERV
>Eucalyptus|Eucgr.H01801.1.p_10_148
FDVFLSFRGKDVRES-INNLNKDLDKEGINTFMDSENLMMGQDFPPALKDAIKQSCMYVIVFSKKYAESSWCLKELVQIL
ERSR-GKQLILPVFFHVPPGEEWSQKRTYEKELAEHEIEFG--KRKVKKWREALTQVANMPGR-----------------
----
>Eucalyptus|Eucgr.H01796.1.p_13_174
FQVYVSFQGRDVRRAFLSHLHAALDQAGVSVYKDDEQLAMREQLQTTTMEALKESHVAIIIFSKDYASSLWCLRELERLM
ELRAQEALTVLPVFYDVTAAEVRWPTASYARAIGEHEEREV-DPETMRRWREALYKAGNLAGWQLEEKSEATLVKKIVER
IS--
>Eucalyptus|Eucgr.H01796.1.p_179_325
FDVFLSFWGRDDHGNFINNLNKELVEKGINTFMDSESSMMGQDFPPALKDAIKQSRMYVVVFSKKYAESWWCLKELVQIL
ERSR-GKPLIFPIFYSVPPGEVRSQKNTYEKELDDHEIEFG--KRKVKKWREALTKVANMQGRHL---------------
----
>Solanum|Solyc05g006630.2.1_20_179
WDIFLSFRGEDTRHGFTGKLYNELVRNGVRTFIDNEDLDRGEEISKKLVAAIEDSAASIAVISENYAESKWCLEELAKIW
DCK----KLLLPVFYEVDPSNVRKQKGTFAKHFDEHEILLEAAPEKVSRWRDALTKAANTSGWD-SRWEEADLIQSLVKK
VLGK
>Eucalyptus|Eucgr.L01911.1.p_19_181
YDVFLSFRGADTRHGVTDRLYRELVLSGVRAFRDEEGLERGEEVSSGLKEGIDDSAAAVAVISENYAESRWCLEELAYIV
ERR----KLLLPVFYNVDPSDVRKQAGPFERGFRKQEGRHGE--EKVRPWRTAMEKAGGISGWD-SRRDEAELIQSLVKR
ILTK
>Solanum|Solyc05g006620.2.1_20_180
YDIFLSFRGEDTRNNITNSLYNALYSKGIRVFRDSEGLTQGDEISTGLIEAINDSAAVIAIISPNYASSRWCLEELATIY
ELG----KLVLPLFYGVNPSDVRRQLGPFLDGFRDLERKFSP--EKMARWRNAMERVGGVSGWV-YDGDESQLIQLVVQR
VLDE
>Daucus|DCAR_031076_19_187
WDVFLSFRGEDTRDTITQDLYSALSARNVRVFIDNDGLTQGDSLDPTLFEAIKDSAASIAVISVRYASSRWCLEELARIC
EGG----RLVLPVFYGVDPSDVRRQTGPFAGDFRKHEGMYSS--EMVGRWRNAMKRVGAISGWVLFRKKEAELIETLVNR
ILAE
>Amaranthus|AHYPO_006449-RA_26_204
WDVFLSFRGEDTRHSFTTLLRDKLKEKGLRPFMDDEGMERGDTIQPTLEEAIVDSALAVAIISPRYADSRWCLHELSRIF
ECK----KRVIPVFYDVDPSDVRRQRGKFGDGFKDDSKGISQ--DDVKNWKCGLVNVGNISGYTFGNGANKDLIRRIVQQ
VWNE
>Beta|KMS97352_33_209
WDVFLSFRGEDTRHIFTTPLRDTLKTKGLRPFMDDEGMERGDTIQPSLDEAIVDSALAVAIISPRYADSRWCLDELARIF
ECH----KRVIPVFYKVHPSDVRKQRGVFGKGFQGDSNRFSE--AQVKKWRWAMENIGNISGYIYFTDEAKEVIRRIVTQ
VWNE
>Prunus|Prupe.1G263400.1.p_21_185
WDVFLSFRGEDTRATITKSLYEGLEKRGVRVFRDDDALNRGDEIAPSLLEAIEDSTAAIVILSPRYAESKWCLEELAKIC
ERRS---RLILPVFYQVDPSHVRHQNEPFAKHFRVYEQLPEA--DKVPRWRSAMEKVGGIAGYI-INSNEADFIQHLVQR
VLTE
>Phaseolus|Phvul.003G072500.1.p_19_180
WDVFLSFRGTDTRGAITKGLYESLKARGVRVFLDDEGLERGEEVAKGLMEGIDDSAAFIVIISQNYASSHWCLEELTKIC
DTR----KLLLPVFYRVDPSHVRNLSGPFRAGFESHEKRFEK--NEVSKWKEALKRVGGIAGWV-FNSEEDDLIRRLVQR
VLKE
>Arabidopsis|AT1G27180.1_17_148
WDAFLSFQR-DTSHNFTDRLYEALVKEELRVWNDLERVDHDHELRPSLVEAIEDSVAFVVVLSPNYANSHLRLEELAKLC
DLKC----LMVPIFYKVEPREVKEQNGPFEKDFEEHSKRFG--EEKIQRWKGAMTT------------------------
----
>Arabidopsis|AT1G27180.1_175_331
YSVFLSFRGFDTRTNFCERLYIALEKQNVRVFRDNEGMEKGDKIDPSLFEAIEDSAASVIILSTNYANSSWCLDELALLC
DLRSSLKRPMIPIFYGVNPEDVRKQSGEFRKDF---EEKAKFDEETIQRWKRAMNLVGNIPGYVCKTGDDNEI-------
----
>Arabidopsis|AT1G27170.1_13_183
YDVFLSFRGADTRDNFGDHLYKALKDK-VRVFRDNEGMERGDEISSSLKAGMEDSAASVIVISRNYSGSRWCLDELAMLC
KMKSSLDRRILPIFYHVDPSHVRKQSDHIKKDFEEHQVRFSEEKEKVQEWREALTLVGNLAGYV-CDDSKDDMIELVVKR
VLAE
>Populus|Potri.012G053200.1_18_179
WDVFLSFRGEDTRDSFTKHLYDSLNKQEIRVFLDASGMIQGDEIAPTLMEAIQDSASSIIILSPRYANSHWCLEELARIC
ELR----RLILPVFYQVDPSNVRRQKGPFEQDFESHSKRFGD--DKVVKWRAAMNKVGGISGFV-FDSGED-LIRRLVNR
VLQE
>Eucalyptus|Eucgr.I02520.1.p_25_197
YDVFMSFRGKDVRRNFISHLFSALRQATIQYFSDNAREDIGEEIRSKLFKAIWHARIALIVFSRNYADSKWCMNELVEIL
ECRKRHGHLVVPIFHEVKTADVSSES-EFAQGF---ERLCGDEVQK-QRWTNALRETKHLTGFDLNDGEERRLVDIIVEY
LVEK
>Daucus|DCAR_001712_104_238
HDVYLSFRSADTRKTFVDPLCTAINSDGISTFFYDSELQGGEEMSSSVSPAIEVSKIIIVVLSTNYASSTWCLDELVQIL
ESKKTTKQKVFPVFYEVDPADVRQQTGEFGAAFSKH-----KNSREVETWKNALAA------------------------
----
>Daucus|DCAR_001711_18_176
HDVFLSFRNLETDKIFADHLSKALNINGLRTLFYDSELRAAED--NPLVQAIEMSKIIVVVLSENYASSRWCLDELVEIL
RS----KQQVVPIFYHVHPADVRKQTGEFGTAF-RKMKSKRNNRKKAQSWKAALNEVADLRGYVLQSGLELELIPEIVKR
V---
>Daucus|DCAR_005191_23_158
WDVFLSFRGLDTRNTFTDHLHKALIRTGIRTYKDDPELHRGEVISRSLPQAIQDSKIYIVVLSKNYATSSWCLEELEEIL
DCHIKTKRLIIPVFYYIDPSVVRHQTQRFETAFINHQTRYD--AEKVNRWRHTLNEIA----------------------
----
>Daucus|DCAR_005190_22_182
WDVFLSFRGKDTRYTFTDHLYKALVRTGIQTFKDNSELRSGEVLSNSLIQAIQNSKTYIVVLSENYASSPWCLYELVEIL
TCYKRMKRLVIPVFYYIDPSVVRHQIPCFKEIIEKHQSRFD--AEKVNQWCLALTAVADFSGYQIKSRSQADIIDEIVDR
LM--
>Daucus|DCAR_005198_22_162
WDVFLSFRGKDTRYTFTDHLYKALQRTGIRTFRDDPELRSGEVISRALPQAIQESKTYIVVLSENYASSSWCLEELVEIL
DCYKRMKRLVIPVFYNIDPSAVRYQIENFRETFEKHQSRHD--AEKVNVWCLTLNEVADFSGY-----------------
----
>Eucalyptus|Eucgr.J02084.1.p_3_170
YDVFLSFRGPDVRRTFVDCLYHSLFDSGITVFKDDKELPVGGEIGPELKRAIDNSTIHMPIFSEGYASSSWCLQEGAYMV
KRRKSVGHEINPIFYGVSPSDVRLTRGSYGEDLLKHERYYG--KETVREWKEALIEVADLSGWDA--TLEHGLIKDIVLK
IYMK
>Eucalyptus|Eucgr.C01949.1.p_2_66
-------------------------------------------MKRRKSHGL----------------------------
--------EVKPIFYDVEPSVVK-EPGVYREALIQHEKER--GAETVQGWKEALKEVTEIAGWKA---------------
----
>Linum|Lus10014582_56_222
YEVFLSFRGPDTRLTFTDFLYTYLVQAKIRTFRDDDELRKGGTIGPELIKAIQESKIGIPIFSPNYASSKWCLQELANMV
DCKRNKGQIILPVFYYVDPTDVRHQTGTYKHAFQQHDKKFS--KETVDQWRSGLAEVGALKGWVVKDNGQGATIENVCSA
IWSA
>Linum|Lus10032101_61_226
YEVFLSFRGPDTRLTFTDFLYTYLVQAKIRTFRDDDELRKGGTIGPELIKAIQESKIGIPIFSPNYASSKWCLQELAEMV
RCKRNKGQIILPVFYYVDPTDVRHQTGTYKQAFQQHDKKFS--KETVDQWRSALAEVGASKGWVVKDNGQGATIENVFSA
VWSA
>Eucalyptus|Eucgr.C02056.1.p_22_179
FDVFLSFRGSDTRHGFTDVLYRSLVDHGVRTFLDEEELSDGEYIKKQLPESIKLSKIGIPILSEDYASSKPCLRELAQMV
EWRKEGRMIIMPVYFLITAWDVEKDGGPYADKIAAHKEKGV-DPDTVQKWVDALKEVTSVKGRQL----ESTL-------
--AT
>Eucalyptus|Eucgr.C02032.1.p_2_63
-------------------------------------------------------------------------------V
QWRKEGRMIIMPVYFLITAWDVEKDGGPHAYKIAAHQEKGV-DPDTVQKWVDALKEVTSV--------------------
----
>Eucalyptus|Eucgr.C02032.1.p_136_256
-DVYLSFKRSDTRKVFVDHLCNSLQKEGILVVL-------GRSI----PPFIGQAEIAIPILSENYPWSRRCLRELAQIV
EAHETMGQIIMPVFLNVTPSVVKNVSG-YRKAINKHRRTGV-DPETLRKWEKAL--------------------------
----
>Arabidopsis|AT4G36140.1_50_179
HNVFSSFSSVDVPKSFLSRIRKELRRKGFEPLIDN-ETERCVSIGPELRNAISVSRIVIVVLSRNYALSPWCLDELVEIM
KCKEELGQRVVTIFYNLDPIDVLKQTGDFGDNFKTRKGKTD---EDIWKCTRA---------------------------
----
>Arabidopsis|AT4G36140.1_448_579
Y-------------SFASHLSMDFRRKGISAFV-----------YSETLDVIERVSASVLVFSKSCVSSTSCLDMLVRVF
QCRRKTGQLVVPVYYGISSSDVV----------QEH-----KSVDRIREWSSALQELRELPGHHNCS--ESELVEEIVKD
VHEK
>Arabidopsis|AT1G61105.1_30_125
-DIFINHRGIDTKKTISGLLYDCFTRQRLTAFLDSKSLKPGDRLFVEIDMAIKACGVGIAVFSPRYCDSYFCLHELALLV
KN----KKRVIPIFCDVKPSE-----------------------------------------------------------
----
>Arabidopsis|AT1G66090.1_26_202
YMTFTSFHGPDVRNTFLSHLRKQFNTNGITMFDDQ-RMERSQTLAPTLTQAIRESKIYIVLLSKNYASSSWCLDELLEIL
NCKEKRGQRVMTIFYGVNPSDVRKQTGEFGIAFETCARKTE---EERRKWSHALTCVGNITGVHVQDDDEANMIEKIATD
VSEK
>Pinus|PITA_000043462-RA_201_280
---------------FTKWLRAEL-EQGIACFADRARYTD----SHDIDRVINSATFGVVIVSKKSFANPYSIEELKIFL
DRKN-----LVPLFFDLGPG------------------------------------------------------------
----
>Picea|MA_6497112g0010_202_281
---------------FTKWLRAEL-EQGIACFADRARYTD----SHDIDRVINSATFGVVIVSKKSFANPYSIEELNFFL
DMKN-----LVPLFFDLGPG------------------------------------------------------------
----
>Picea|MA_10434398g0010_37_207
YHVFLSFRGEDVRKTFVDHLYASLKNAEVNTFLDSEMLKRGDEISSTIAKAIENSAILIPIFSKNYADSYWCLEEVSRMC
KSGG----LIIPLFYDVSPTEVRPERGKFAKAFQ--QKKARYPNAKIDEWKKALAKVASFSGWSKDTGFEAGLVKLVVQD
VFKT
>Picea|MA_10428569g0010_19_187
YDVFLSFRG-EVRKTFVDHLYTSLENAGLNAFLDSKKLEKGDEISPTIKNAIEKSAICIPIFSKNYAESHWCLEEVYYMC
KSGG----LIIPLFYDVSPTEVRPDRGAFAEAFQ--KKKGRYTKAKINEWKKALAKVASFSGWSRDTGFEAGLVKLVVQH
VFKT
>Pinus|PITA_000000901-RA_3_137
--------GPDVRKGFVDHLYNALIREGVHVFLDSHELKKGDDINATINNGIESSRIRVPIFSPDYATSLWCLREVSLIA
RQGQELGR-TIPLFYKMSPSHVRDRPSPFAKAFQHHRSCGRHSEEEIREWKVALSTVASLS-------------------
----
>Pinus|PITA_000069407-RA_51_194
YDVFLSFRGRDVRKGFVDHLYHALDSAGFRVFLDTYDLPRGKDISIGLHHAIENSRILIPIFSTNYAESASCLREVSLIA
RQVQEKGKIAVPLFYNVSPSQVRDQSGPFAEAFQGHESRGEYSSQEIHEWKAALFA------------------------
----
>Pinus|PITA_000040025-RA_76_248
YDVFINYQSKEIANRFVDNLYEVLKSCGVRAFVSKEEEEEVVVVDGRTKHAISTAKLHLAIFSKEYAQSPKCLSELYEMV
KNGK----KVFPLFFDIEPSDARIRR-SYAEAFKRHGEQQKFQTETLNNWKEALHAVSLITGWEL--GQEGKLLKTVVQD
ILKE
>Picea|MA_123242g0010_123_255
YDVFINHRGTDVKNTLADTLYEILKFAGVRGFLDREELGRGEALSHTITDAISTASVHIAILSRRYCESSWCLDELCQML
DS----GALVIPVYFDVTPDDCK--SGNFAEAFRKHYAQG-IDRAILQRWKEALKM------------------------
----
>Pinus|PITA_000034633-RA_45_105
------------------------------------SLGRGEALSHTIADAISTASVHIAILSRRYCESSWCLDELCQML
DS----GALVILVYFDVTPDD-----------------------------------------------------------
----
>Pinus|PITA_000043946-RA_123_265
YDVFINHRGTDVKNTMADTLYEILKFAGVRGFLDREELGRGEALSHTIADAISTASVHIAILSRRYCESSWCLDELCQML
DS----GALVIPVYFDVTPDDCV--SGPFAEAFRKHYAQG-IDKEILQRWKEALKRVTLRPGKRL---------------
----
>Pinus|PITA_000030867-RA_33_198
-DVYINHHGVDVNKTFASFLFRSLRRKGLRPFLDLEEFDMQDSLSDKIQQAILSSSVHIVIFSKNYAHSPRCLNELVFML
KT----KARIHPVYYHVEPAEVR--EGSYADAFTKYEVQG-YSEKEIGDWKKALWEASEIDGWDLFNHDEGKLLEKIVNR
VFRE
>Picea|MA_10245924g0010_32_164
YDVFINHHGADVKKTFASFLYRSLRRMGLRAFLDLEEFDVGDSLPDKIQHAIPSSSVHIIIFSKNYAHSPRCLNELVLML
KT----KARIHPVYYHVQPAEVR--EGSYADAFRKYEVQG-YSEKEIGDWKKALWE------------------------
----
>Pinus|PITA_000030866-RA_34_194
YDVFVSHRGPDVKKSLASILYYSLQHMGLRVFLDSGECELGDYFPDKIHHAICSASVHIAILSENYAHSPWCLAELALML
AT----DAKIVPVFYHVPPSVPR--AGSYAEAFRKHELKG-YGKEQIDEWKAALHKASLYSGWEFHNDDQGKLWKNIVDT
VLT-
>Picea|MA_6325089g0010_31_168
YDVFINHRGSDVKKSTASVLYEYLMGMGLSVFLDSEEFELGDRIPDKIQQAIRSSRVQIAILSKNYAHSAWCLAELALML
ETKA----KIVTVFHHVPVSFPR---KDYANAFREHKSKVRYSNADIQKWKEALHKV-----------------------
----
>Pinus|PITA_000084505-RA_10_174
YHVFINHRGVDTKQNLASLIDKALQSRGLNVFLDKTELQLGDPIYGKIENAIFSASIHITIFSERYAESLPCLRELSWIW
HSKH--ERKIIPVFYDVEPCDLRDRK-PYAKAFQEHKLNQK--MEDVEKWKKALREVSKISGEVFSDSDYGDVLDKIVQS
VFKD
>Picea|MA_83092g0010_9_174
-QVFINHMGADVKLTVASLICHRLRSCGLRVFPDEEELRTGDILCPAVQEAICSASVHIAIFSENYAESRRCLDELCSIF
RSSH--KRIIIPVFCDVQPHDLR--KGRYAESFRKHERKGSIAMEVMEGWKAALKEAADIAGLLFNESDHGKFLESVVEN
VLRV
>Pinus|PITA_000077347-RA_9_155
YQVFINYGGPDTECTLATLIYRTLKSHGLRVFLGKEELEEGEMIVPAISGAISSASVHIALFSERYAESNYSLDELCWIL
RSFH--ERTIIPIYWNVEPVNLRIEKGCYAEAFERHQQRGR--TQVLDRWKAALREASEISGFIL--TD-----------
----
>Pinus|PITA_000077347-RA_263_320
--------------------------------------------------------------------------------
---------------------------PYGDAFQKHQREG----RDTTEWEKALKEAAGISGFIVNQSNYGIYLEQLVRA
VFTE
>Picea|MA_10428545g0010_39_163
----------------------------------------GEDIFTAIERAIGSASVHIVLFSKRYAESTWCLEELCSIL
RSSH--KRTIIPVFSDVEPTDLRIERGCYAQAFRKHEARKP--REKVNDWKKALREAAEISGFVFRESDHGDFIENIVNI
VLKV
>Picea|MA_10428545g0010_185_349
YQVFISHRGTDAKLTHASLIYHSLRQCGLRAFLDQKELRMGDTLSPAIEGAIRSASVHVVIFSTNYAESRWCLDELCWIF
KSVHERTATLVPMFFDVEPQNLRISEGPYADAFNKHKGRGK-----TMKWEEALKKAADISGIIVNQSDYGMYLEQIVKT
VFTE
>Picea|MA_10434266g0030_9_171
YQVFINHRGPDTKTNVASLIYEALVRYGLSVFLDKEELCKGDTLSPAIRGAISSSSVYIAIFSKNYAQSPWCLNELCWML
KSSH--ERLFIPIFYDVKPTDLRIEKGCYAQAFDKHQRKRKVSMEVVEGWKKALGEAADIIGLTFKESDYGKLIEDIV--
----
>Pinus|PITA_000071726-RA_10_128
YQVFINHRGDDTKRNIASLIYHKLKSYGLQVFWEKEELHTGNTICPALQEAIGSSSVRIAIFSKNYVHSTWCLAELCWML
KPSQ--DSSAIPVFYDVEPADLRERT-PYAQAFSKHRQRV----------------------------------------
----
>Picea|MA_109735g0010_13_152
YHVFINHRGPDVKKTFASLIYHRLTNHGLRVFLDNKELHTGDTLSPAILGAIQSASVHIALFTESYAESPWCLEEMCWIL
RSYHKRKMNIIPVFCDVEPKNLRVESGRYAKAFEEHQRKGRVAIEDIQKWRTALNEAS----------------------
----
>Pinus|PITA_000026099-RA_623_706
-----------VKKTLASLIHHRLKSR-LCVFLDENELHTGEELSPAIVTTIKSVSIHISIFSKRYVESSWCLFELCWIF
RC----NRKIIPMFYNVEP-------------------------------------------------------------
----
>Picea|MA_10426863g0020_14_159
YQVFINHRGPDVKKTLASLIYNRLTKHGLSVFLDEKEIHTGDTLSPAIIGAIQSASVHVCIFSGRYAESSWCLNELYWIL
RSHNERNTEIIPVFYDVEPLDLRIENGRYAEVFEKHQRKGREPMEVIKNWKTALNQASEISG-----QK-----------
----
>Picea|MA_45154g0010_17_151
YDVFINFRAPDVKKTFASPLYHRLTSHGLRPFLDREELQVGDTLSSQIQEAIATASVHVAIFSPHYAEAARLLDELVLMV
QS----EAVILPVFYNVRPSELRGNDESYARALRFHEEKR-YDPATIEKWRNTLSQ------------------------
----
>Pinus|PITA_000057731-RA_8_78
-----------------------------TPCLLQEELMEGKNLTCQIKVAIRVASVQFVIFSLSYAESNWCWDELILMV
DS----SATIMPMFYHVKPHVHH---------------------------------------------------------
----
>Picea|MA_36510g0030_20_141
YDVFINHRGPDVKNTLATHLYHRLLDHRLRVFLDKPELVEGRNITSQIEAAIQVASVHIAIFSPNYAQSKWCLDELHLMV
KS----KATILPVFYKVKPSELRGKRGSYAEALFDHEQKK-Y--------------------------------------
----
>Pinus|PITA_000060935-RA_5_66
-----------------------------------HKLVEGRNISSQIEGAIKLASVHIAIFYTNYVQSLWCLDELDSMA
KP----TAPIIPIFYKVKPHP-----------------------------------------------------------
----
>Picea|MA_9281416g0010_30_166
YDIFISHCGRDKAGIFANALCSRLHSRGLHVFLDKPEFVSEEEVTSQIKAAISLASVRIVIFSPNYAEWKWCLDALIHMT
NSEG----TILPVFYKVKPSEVRDNAGLYALWMRDHEEKERYDLETIQNWRDVLSQ------------------------
----
>Picea|MA_9281416g0010_202_357
YNVFLSHRGPDTKEAFALPLYNRLISRGLRVFLDKPELVEGLRIYPQIEVAIQSASVHIAIFSPTFAQSSWCLNELFLMT
KSK---HTTFLPVFYKVKPSDL---NGVYVEALFSHQ-KN-YDSETIQRWRGALADVPNSNDFML--G-NEEVMDKIKEE
V---
>Pinus|PITA_000083089-RA_9_63
--------------------------------------------------------------------------------
KSEA----PILPVFYKVEPSHLRDHKGPYAQSLRDHEEKRRCDSQIIEAWRDAL------------------C-------
----
>Pinus|PITA_000083089-RA_100_255
YHVFLSHRGPDTKEKFAQPLYDRLVSHGLRVFLDKPELVAALKIETQIEVSIQFASVNIVIFSPRFPESSWCMDELFLMT
KTTG----TILPVFYEVEPSDLD---GVYIETLYSHHLQKQQDTETIEKWRDALANVPKSDEFML--GEKEELMDKIVER
V---
>Pinus|PITA_000083089-RA_678_797
-----TELWQTKSQ--------------LHAFLDNPNLRDHEKIPPKIENAILASYVHIVILPPNFAQSKCCLDDLVLMI
KLTAELKTTTILVFYYSKPSELRDNKGPYAQALCNYEKKN-YDTETIKEWRDTL--------------------------
----
>Pinus|PITA_000083089-RA_812_945
YDVFLNHREPDVKETFANALYNSLVSCGLREFV-------GVKITPQIQVSIQFSHANIAIFSPRYAQFHWCLEELNLMV
RTKN----TILPIFYEVKLFDLQPERGVYGEPLN--QKNNDYDPQTLQDWRNALFEVGKLPGH-----------------
----
>Picea|MA_303348g0010_3_167
YDVFINHRGPDVKNTLASHLYCR-LRPRMRVFLDKPELEVGHNITPQILHAIETASIHIAIFSTTYAESKWCLDELLHML
KSFKSKQGTIIPVFYGVKPSDLR---GAYAEALRNHETKQ-YDTQIIQSWKNALSDVAEISGFELFNGDEGQLLEAVERR
VLK-
>Picea|MA_10436604g0010_2_111
---------PHVKSTFARHLYFRLKSIGLHSFLDTPELEEGRTFPSQIKAAIQSAAIHIAIFSPDYAASSWCLDELICMI
ES----GATILPVFYNVEPSELRGKAGRYFEALRKHEEKKR---------------------------------------
----
>Picea|MA_10436604g0010_120_202
--------------------------------------------------------------------------------
--------CILPVFYNVEPSELRGKAGKYFEALRKHEEKKRFNSETIQKWRKALSTAADISGFEL--GDEGQLLEEVLQR
VLNN
>Pinus|PITA_000078801-RA_22_80
YEVFINHRGHDVKKTFASHLYKRLTSFGLRVFLDKPELEEGCTFPSQIEAAIQSAAIHI---------------------
--------------------------------------------------------------------------------
----
>Pinus|PITA_000078801-RA_80_161
-------------------------------------------------------------------------------I
ADEA----TILPVFYNVEPRELRGKDGRYTEALCKHEEKNRYDSETIQKRREALSTAANISGFEL--GDEGELLEAVVLR
V---
>Pinus|PITA_000018879-RA_78_135
----------------------VL-T----------------------LKLI----------------------------
-----------PVFCDVNPASHCFEKGCYQKAFEKHRRREP--VEKTKRWEDAF------------------TISILHAA
S---
>Pinus|PITA_000018879-RA_142_239
-------------------------------------------------------------------QSKWCLDELALMC
KS----RATIIPVFYDVKPCELR---GRYAEALTIHEQKG-YDPRTIKDWRRVLKDVSEISGFELYNGDEGKLLDDLVQC
VLKK
>Pinus|PITA_000020606-RA_25_189
YDVFINHRGPDVKDTFASHLYHRLLSHGFQPFLDREVLEKGELLSPQIESAIRTASFHIAIFSPTYADSRWCLDELVSIL
KT----GATIIPLFYSVKPAELR---GRYAESLKKHEQKG-YDHQTLENWRKALFEVSSIIGFELYNGDEGKLLDSVVQC
LLKK
>Picea|MA_10435825g0020_22_187
YDVFINHRGPDLKNTFASHLYHRLLRDGLQPFLDREVLEKGELLAPQIESAIRTASFHITIFSPTYADSRWCLDELVSIL
KS----GATIIPVFYNVKPSELR---GRYAQSLSIHEQKG-YDRQTLDSWRKALHDVSSIIGFELYNGDEGKLLDSVVQS
VLKK
>Pinus|PITA_000058264-RA_24_204
------------------HLYYRLSSHGFRVFLDLEEMQVGDLLDSQILGAIATSSVHIAIFSPRYPESVWCLNELLEMH
KRESK---TIIPVFYNVKPSDLREDNNDYNEALRHHVNKARCREQTIVDWKNVLYDVSHLSGLELYNGRETKVKTTLATE
FFNR
>Pinus|PITA_000039242-RA_22_191
YHIFINHRGSDVKKTFASHLYHRLLSYGFRVFLDQPELERGEEIDSQIKEAIATASVHVAILSSGYAQSRWCLDELVLML
ESKESGAATVIPVFYNVKPSDLRKKRG-YAEAFLNHEEKG-YSQKRLAGWRKSLSDVSHISGFELCNGDEGLLVDKVVQQ
VQKK
>Picea|MA_20580g0040_23_125
-DIFINHHGQDVKKTFASHLYRRLLPSGLQVFLDQQFLQRGENSETQIKAAIATASVHVAIFSPGYAESRWCLDELVHML
KSMESGEATIIPVFYNVKPYTLR---------------------------------------------------------
----
>Pinus|PITA_000051921-RA_27_127
YEVFINHRGTNVKKTFVSHLYIRLLSSGLKVYLDQPEMERGEEIEAQIKGAIRTASIHVAIFSPGYAESRWCLDELVQML
SYPD---ATTIPVFYHVKPADLR---------------------------------------------------------
----
>Pinus|PITA_000027732-RA_40_213
YDVFINHDGKDVRKTFASHLYHRLCD-GLRVFLDKPEMQRGETINPQIKGAIETASVQVAIFSPQYAKSSWCLDELVLMM
KSRESGAATIIPVFFNVKPSELRGADGFYAQALANHEKSK-YTHERIAVWREALAKASVISGFELCNGDEGQLLNDVARL
VQKK
>Picea|MA_402193g0010_29_171
YDVFLNHRGPDCKKTFATDLYNRLRGYGLRVFLDQLELQEGDDLTAQIKGAILKASVHIAIFSQNYAESNWCLDELLLML
QS----KATILPVFYGVKPSDLREHEGVYARALRELEMKKTYQPDTIEKWRKALSD------------------------
----
>Pinus|PITA_000066503-RA_29_135
YDVFINYRGPDCKKTLATDLYNCLRGYGLQVFLDQQEWQGGDALDSQIKGAIQKASVHLAIFSENYAQSSWCLDELVLMF
RS----GATIIPVYYSVKPSHLR---GV--------------KPE-----------------------------------
----
>Picea|MA_9114192g0010_105_274
YDVFISHRGPDTKKGFASHLYRALIRHNYRVFLDNEEMQRGENLMPQIEGAIQTASVHIAVFSPRYADSEWCLKELVLML
ESRSQRRSTILPVFHGVRPSDLRGQKGIYGRALNELEQKK-FDLNTINIWKMALHEVANISGFELCNRDERQLIEKVVQR
VLEI
>Picea|MA_389330g0010_37_148
YDVFINHRGPDVKKTFASHLYHRLKSPRLRVFLDQEELQKGNNLTRQIKDAIKAASIHIAIFSTNYAQSHWCLDELVFML
KSKRKLGSSIIPIFYNVKPSELRGGSGVY---------------------------------------------------
----
>Pinus|PITA_000096029-RA_12_64
----------------------------------------------SIIEALIGTSIHIAIFFTNFCELHWCLDEFPLFL
KSMQESESTIIPIFYNVKP-------------------------------------------------------------
----
>Picea|MA_612059g0010_24_189
YDVFINHRGPDVKKTFASHLYHSLTERGVKVFLDKEELQKGDENWCQIKDAIRVASVHIAIFSPTYAHSNWCLDELRLML
KS----RSTIIPIFFGVKPWKLRDKKNEYAEGLRTLQNKRTYDSNTIQKWKKALHDVADLNGFELYDDDEGQLRAD----
----
>Picea|MA_10437230g0040_26_136
YAVFLNHRGPDVKKTFVSHLYRRLKENGLRVFLDREELQKGDELTPQIKGAIRDASVQIAIFSLNYCESPWCLNELLLML
ESKKERGSTIIPVFYGVKPSELRGDNG-----------------------------------------------------
----
>Pinus|PITA_000072378-RA_16_124
YNIFLNHRGMYVVNTLASQLYYHLRDRELQVFFDQEESQKGNRMKSEIENTIKVTSIHIIIFSTGHAESVWCMAEHVLIV
QSDS----ITIPIFYDVKSRDIWWNRG--------H----------------GMNKV-----------------------
----
>Picea|MA_10430064g0020_18_143
YEVFINHRGPDTKLAIAGHLYHRLHDLGLQVFLDQEEMEKGDFINSQIAAAIQAASIHIAIFSPGYADSEWCLNELLLMM
ESKESGRSTIIPIFYGVEPTDLRGKDGVYAKALTKLKEKKT---------------------------------------
----
>Pinus|PITA_000065143-RA_18_140
YHVFLNHRGPDTKLSIAGHLYNRLHDHGLQVFLDKEEMEKGNFFTSQIAAAIRAASVHIAIFSPGYADSEWCLNELLVMM
ESMESGRSTIIPIFYGVNPADLR---GVYAEALTKLQGKKT---------------------------------------
----
>Picea|MA_10436643g0020_15_186
FDVFINHRGPDCKKTLAKYLYDRLIKEGLRVFLDVNELQDGETITPQIQSAIRTASVHIAIFSPGYAQSNWCLDELLLMF
ES----GSTILPIFYGVKPSDLRGETGVYAGDLKTLESKRTYDSNTIQKWRKALYDVGEIKGFDMCNGDEQQLLQQVVEG
VLKK
>Pinus|PITA_000079483-RA_323_488
FDIFINHRGPDCKKTLAKHLYDRLNKHGLRVFLDEDELQAGEYITPQIQSAIRTASVHIAIFSPRYAESNWCLDELLFMF
ES----RATIIPVFYGVKPSDLRGEKGVYGRVLQTLEEKRTYDPSTIQKWRKALTDAAEIKGFDM--TDEQQLLQQVVEG
----
>Pinus|PITA_000005643-RA_19_194
-DVFINHRGPDVKKTFASHLYRRLLSHGLRAFLDQPELQPGDYFISQIEGTIRNASVHVAIFSPRYAESEWCLDELLLML
KT----GAPIIPVFYGVEPSELRVKTGVYGQALHDLEKKTTYDSATIENWRDALSHVADISGLSLFNGDEGELLDKVVEN
VLKR
>Picea|MA_16045g0010_33_135
YDVFINHLGPDVKKTFASHLYHRLVLHGFRVFLDKRELQEGENLTSQIESAIKTASVHLAIFSRRYAESNWCLNELFQML
SS----RAPIIPVFYDVKPDELRS--------------------------------------------------------
----
>Pinus|PITA_000086934-RA_46_222
YDVFINHRGPDVKKTFASHLYHRLVLHGFRVFLDKQELQEGENLSSQIKSAIATASVHVAIFSRRYAESNWCLNELLHML
AS----GSPIIPVFYDVKPDELRNKNRMYGQALHNLQKKVNYDSITIEKWREALSLVANLSGFELCNGDEGELLEKVVQR
LLKK
>Picea|MA_10436731g0020_52_225
YDVFINHRG-EVKKTFASHLYHRLLSRGLRPFLDQQELQEGLYFPSQLESAIRSASIHVAILSPKYAESRWCLDELLLML
ES----GAPIIPVFYHVQPAQLRSKNGVYAVALRQLQMKKTYESANIQNWRDALSRVADISGFDLFNGDEGHMLEKIVER
V---
>Pinus|PITA_000008529-RA_43_162
YDVFINHRG-EVKKTFAGHLYRALLSRGLRPFLDQQDLQEGLPFPSQLSSVIGSASIHVAVFSPKYAESPWCLDELLLML
GS----GAPIIPVFYHVHPAELRNKNGAYAHSLHELQMKKT---------------------------------------
----
>Picea|MA_8790502g0010_22_161
YDVFISHRGPDVKKTFVSHLYRHLISNGLRVFLDYQELQLGEYLNSQIQGAIRTVSIHVAIFSPTYADSSWCLDELVLML
ES----GALIIPVFHHVKPADLRESEGVYARSLCNLEKKRTYNSQTIENWRDALSR------------------------
----
>Pinus|PITA_000080579-RA_14_139
YDVFLSHRGVDVKKTFASHLY--------RLFLDQPELQRGDYFAPQIEHAIQSASVHVAILSPGYADSEWCLNELLLML
DS----GAPIIPVFYHVRPTEVR--TGKYGEALDNLARKR-YDPITIENWRNALSR------------------------
----
>Pinus|PITA_000045243-RA_43_161
HDVFINHRGLDVKKNFASHLYRRLQSYGLRVFLDQPELQRGDYFAAQIEEAIRYASVHVAIFSSGYAESTWCLRELDLML
QS----NSPVIPVFYKVKPEELRGKEGGYAKALEGLEKKM----------------------------------------
----
>Picea|MA_390667g0010_21_112
YDVFINHRGPDVKKTFASHLYRRLHSHGLRVFLDQPELQQGDYLTPQIEGAIESASVHVAIFSSGYAESTWCLKELVLML
ES----NSPIIPVFYX----------------------------------------------------------------
----
>Pinus|PITA_000040295-RA_109_278
YDVFINHRGPDVKKTFASHLYRRLQSYGLRVFLDQPELQRGEYLTPQIEGAIGSASVHVAVFSSGYAESTWCLKELVLML
ES----NSPIVPVFYHVKPDELRG---GYARALEGLAKKTSYDSSVIENWRNALFKAAGISGFELCNGDEGELVDNVVEE
V---
>Picea|MA_8760260g0010_19_138
YDVFINHRGPDVKKTFASHLYRRLLSYGLSVFLDQTELQRGDYFTPQIEDAIGSASVHVAIFSAGYADSKWCLNELVLML
KS----KAPIIPVFYGVKPDELRGQKRSYAEALEKLERKTE---------------------------------------
----
>Persea|Pa5189_279_360
-------------KRFSNWLRAEL-EQGVSCFVDRTRCRN----SHDMERAMDSSTFGVVIITKKSFGNPYSIEELRYFL
GKKN-----LVPIFFDLGPG------------------------------------------------------------
----
>Persea|Pa5702_28_126
-DVFINHRGADTKRTVAGLLYDRLVHLNLRPFLDSMSMEPGDKLFPSLDWAIRNCKVGVAIFSPRYCESRFCLQELALLV
EA----KKKVIPIFCDVQPSELL---------------------------------------------------------
----
>Persea|Pa2109_27_128
-DVFINHRGVDTKRNVAGLLYNYLIQHNLHPFLDAKSMKAGDKLFESIELAIKHCKVGITIFSPRYCESYFCMLELARLV
EA----KKKLIPIFCDVKPSELQ---------FKGH--------------------------------------------
----
>Persea|Pa4273_7_110
-DVFINHRGVDTKRTVAGLLYDRLLQHDLHPFLDNKSMEPGDKLFDSIGSAIKRCKVGIAVFSPRYCESYFCLLELARLV
EA----KKKVVPIFCDVKPSELQ-----------EHKK------------------------------------------
----
>Cinnamomum|Cm1566_17_180
WDVFLSFRGEDTRRTITSSLYKSLDNQGVRVFLDDAGLGKGDDIAPGLLEAIEDSAASIILISPNYASSHWCLEEMARLC
ELG----RLILPVFYEVDPSHVRRQRGPFEEDFKKHLLRFEE--EKVEKWRKAMEKVGGKSGWV-FDSSSDELVESLVKE
VLRE
>Cinnamomum|Cm20809_18_182
WDVFLSFRGEDTRHGITDLLYTELERKGVRVFRDNDVLNQGDEIASGLLEGIEDSAAAIAIISPNYASSRWCLEELATIC
DFG----RLILPVFYFVDPSDVRRQRGPFERGFRDLESRFKE--HEVRRWRNAMAKTGGRVGWV-LQKEDHQLIQLLARR
ILDE
>Cinnamomum|Cm12670_27_129
-DVFINHRGVDTKRTVAGLLYDRLLQHDLHPFLDNKSMEPGDKLFDSITSAIKRCKVGIAVFSPRYCESYFCLLELARLV
EA----KKKVVPIFCDVKPSELQ-----------EHE-------------------------------------------
----
>Cinnamomum|Cm16235_121_218
-DVFINHRGADTKQTVAGLLYDRLVHLNLRPFLDSMSMEPGDKLFPSLDWAIRNCKVGVAIFSPRYCESRFCLRELALLV
EA----KKKVIPIFCDVQPSELL---------------------------------------------------------
----
>Cinnamomum|Cm18898_27_128
-DVFINHRGVDTKRNVAGLLYNCLIQHNLHPFLDAKSMKAGDKLFESIELAITHCKVGVTIFSPRYCESYFCMLELARLV
ES----KKKLIPIFCDVKPSELQ---------FKGH--------------------------------------------
----
>Cinnamomum|Cm7596_166_247
-------------KRFSNWLRAEL-EQGVSCFVDRARCRN----SHDMERAMDSSNFGVVIITKKSFGNPYSIEELRYFL
GKKN-----LIPIFFDLGPG------------------------------------------------------------
----
>Cinnamomum|Cm7593_166_247
-------------KRFSNWLRAEL-EQGVSCFVDRARCRN----SHDMERAMDSSNFGVVIITKKSFGNPYSIEELRYFL
GKKN-----LIPIFFDLAPG------------------------------------------------------------
----
>Cinnamomum|Cm13609_90_168
--------------RFVNWLRAEL-EQGVSCIVDRARCRD----QHRMELAMGAATIGAVVITKKSFSNPFSIEEMRYFL
GKKN-----FVPIFFGLD--------------------------------------------------------------
----
>Musa|GSMUA_Achr5P19520_001_185_263
--------------RFANWLRAEL-EQGISCFADRARCRN----SHDAERIMNASAYGVVILTKKSFGNPYSIEELRCFL
NKKN-----LIPIYFDLG--------------------------------------------------------------
----
>Zea|Zm00001d053244_P001_171_266
YDVYVGFHGRKALLRFTNWLRAEL-EHGISCFVDRSRCRN----SHDAERIMNASTYGVVILTKKSFGNPYTIEELRNFF
GKRN-----LIPIFFDLDAA------------------------------------------------------------
----
>Panicum|Pahal.C02140.1_171_266
YDVYIGFHGRKALLRFTNWLRAEL-EHGISCFVDRSRCRN----SHDAERIMNASTYGVVILTKKSFGNPYTIEELRNFF
GKKN-----LIPIFFDLDAA------------------------------------------------------------
----
>Oryza|LOC_Os01g55530.1_171_261
FDVYIGFHGRKALLRFTNWLRAEL-EHGISCFADRSRCRS----SHDTERIMNASTYGVVILTRKSFGNPYTIEELRNFF
GKKN-----LIPIFF-----------------------------------------------------------------
----
>Brachypodium|Bradi2g50590.4.p_171_261
YDVYIGFHGRKALLRFTNWLRAEL-EHGISCFADRSRCRS----SHDAERIMNASTYGVVILTKKSFGNPYTIEELRNFF
GKKN-----LIPIFF-----------------------------------------------------------------
----
>Ananas|Aco000235.1_73_143
-------------RRLVAWLRAEL-EQGIACFARGAGAAR--------EAAMGAASLGVVVVSAGSLSSPCSVEEILMFS
ERGN-----LVPLFFG----------------------------------------------------------------
----
>Hordeum|HORVU5Hr1G072030.6_23_109
-------------ARFCRWLKAEL-EQGIASFTDRARYSG----SHEVDRIICSVAYGIVVVTVSGFLNPFVLEEIRFFA
QKRN-----LVPILFDGQASDIA---G---------------------------------------------L-------
----
>Ananas|Aco018706.1_44_140
-DVFINHRGVDTKRTVAELLYDRLAQHNVRSFLDNRTMEPGDKLFETINAAILQCKIGIAIFSPRYCESSFCLHELSMLV
ES----CKKLIPIFCDVKPSEL----------------------------------------------------------
----
>Musa|GSMUA_Achr9P24500_001_45_161
-DVFISHRGTDTKMTLAGLLYDRLVHHNVHPFLDNRTMEPGDKLYECIDAGILQCKVGVVIFSPRYCDSFFCLHELAMMV
EA----KKKLIPVFCDVKPSELS------AESHS---------PENLKRYSKAL--------------------------
----
>Oryza|LOC_Os07g37950.1_59_169
YDVFINHRGVDTKRTVARLFYDRLVAAGVRAFLDNQSMRPGDRLDERISEAISQCGVAVAIFSPHYCDSEYCLRELALLV
ES----RKKIIPVFYNIKPSDLV----AVVESVAHH--------------------------------------------
----
>Hordeum|HORVU2Hr1G039670.1_53_182
YDVFINHRGADTKRTVARLLYDRLAQGGIRGFLDNMSMRPGDRLRDTIRAGIRECSIAVAIFSPSYCDSEYCLWELAMLV
ES----RKTIIPIFYNIKPSDLV------AVAASE------YLPEDVERYKYALREAKNTV-------------------
----
>Brachypodium|Bradi1g24377.1.p_53_151
YEVFINHRGVDTKRTVARLLYDRLAQAGLRGFLDNMSMRPGDRLEERIGSAIRECTVAVAIFSPSYCDSEYCLRELAMLV
ES----RKAIIPIFYDIKPSDLL---------------------------------------------------------
----
>Zea|Zm00001d007761_P001_68_179
YDVFINHRGADTRHTVARLLHDRLLQASVRTFLDSVSMRPGDRLVERINQGMGQCKVAVAIFSERYLDSEFCLHELAALV
EA----RKAIVPIFYGVKPSALV------AVV------------DAHA--------------------------------
----
>Panicum|Pahal.B04354.1_57_157
YDVFINHRGVDTKHNVARLLYDRLEHLSVRSFLDKKSMRPGDRLEERIDEGIRQCKVAVAIFSRRYFDSEFCLRELASIV
EA----RKLLIPIFYGIKPSEL----------------------------------------------------------
----
>Euryale|Ef27458_989_1160
FDVLFSYIEEDVDTNFIHNFYKVLENHGIYGFKDKGKDCEKEEKVDELVKCIKRSVICIPIFSKHFCQSWWCLTSVAKMV
ELKK----SIIPIYFHVHPLDIRNQMGRYSGSC-NHETEKQ--RENVEDWIKALQFA--IGQYHHTNRNMEELITVVRDR
ISST
>Nymphaea|GWHPAAYW007095_19_186
FDAFLSFKQEDTGDLLAGLLYEALVDRGLTVF-DEEDAKKEENI-NRLLTCIEVSKVFVPIFSINYAQSRWCLQEIAKMV
ECRR----CIVPVFLGVDPSEVRYQTGTYGSYF-AHHEVYE-SEEEVEKWRQALNEAGSYPGFHFIDRQEKKVIPLVVKK
VLKK
>Nymphaea|GWHPAAYW011586_1493_1657
YDVFLSYRGEDTRKNFAGLFRHILDQKGIHAFFDDLDLQKGEKI-EEILDAISRSRFLVPIFSQNYAESKWCLREVAKMV
ECRKDQERLIVPVFFDVNPKDVRHQSGPFKAAFLKHKKERR---EEVDGWKRALEYVGGISGYDLYNGNQSELVSSMVEK
IQTV
>Nymphaea|GWHPAAYW011586_3_88
--------------------------------------------------------------------------------
ECRKDQERLIVPVFFDVNPKDVRHQSGPFKAAFLKHKKERR---EEVDGWKRALEYVGGISGYDLYNGNQSELVSSMVEK
IQTV
>Euryale|Ef35789_21_186
YDVFLSFRGKDTRNNFTGLFHYILEQQSIRAFFDEEDLDKGEKI-EKIFEAISKSQIFVPIFSKGYADSKWCLMELKKMV
DISGDQMRRIIPIFFDVDPKEVRHQSDEFKAAFVEHQKERR---EEVEGWKHALRHVGEISGYHLYKSNQKQLVKDIIDA
IQN-
>Euryale|Ef6078_52_222
FDVFLSFSGADTRDGFTSHLHKELNRLGISAFIDSKGLQKGEKI-SKLFEYMKASQHFVSILSENYVLSKWCLLEAAEMV
KIAEAENRTIIPVFYNIDPSQLKDNKGSFQIAIAKHLKQQKLDKQQVEECRAALRTLGKICGYSLTNRNEAELVTCICKR
VEKL
>Nymphaea|GWHPAAYW023738_84_189
-------RGKDTRGRFTSHLYEELNQCRISAFFDSVGLRKGERI-SEILGYMKASQVVMSILSKNFAKSKWCLLEAAKML
EIHEDENKWIIPVFLDVSPSDIKEDSGSFQVS------------------------------------------------
----
>Nymphaea|GWHPAAYW007067_57_219
--VFISFRGNDTRKGFTSHLHKELESRGIPTFIDSERLEKGRRI-SDLFKWIEGSKIFMPIFSKNYAESKWCLGEIAKMV
EINKEQRRPIIPIFYDVPPDDVRDCRASFEEAFEKHQHDIELGEEQINEWKVAVTEAGKISGYCLTEGDEAKLITLIGAR
V---
>Euryale|Ef38608_124_322
--VFISFRGKDTRKGFTSHLHKELESRGISTFLDSERLEKGQRI-SDLFKCIEGSKIFMPIFSKDYSESKWCLREIAKIV
EFNREEKRPIIPIFYDVHPSDVRHCRASFEKAFEKHQSDKKLGEEQIHEWRTALTEAGKICGYCLTEGNEAKLITLIGAR
VSNI
>Nymphaea|GWHPAAYW006322_40_206
FNVFLSFRGEDTRKGFTGHLYNALRQHGISTFIDSEELERGERI-EDLFSYIEGSQIFVPVLSKGYTNSRWCLREITKMV
ECGR----LILPIFFDVDPTHVRNQSGPFEAAFQRHAGNNRVGEEDLRRWKDALRAVGEIRGHCLTNGNEAKLIWNVVKQ
ISRI
>Nymphaea|GWHPAAYW010341_5_115
--------------GFIAHLYDTSVTRGISTFIDNVNLEKG-----------ERARIFVPIISEGYADSKWCLGEITKMV
KCRRVPWRLIIPVFFGVEPSDFGNQKGSFLPAFERHENNEKL-KEEVSEWKNALHE------------------------
----
>Euryale|Ef25916_61_230
YDVFLSFRGPDTRNGFTGHLYNALKYKGILTFMDSEELEKGRKV-EELFGYIERSKIFLPIFSKGYADSKWCLKEIGKIV
ECKR----LVIPVFFDVEPRDVGHQTGPFAKAFRDYVKKENINEEEVSKWRAALTEAGKVAGYHLAERNEAKVVQLILKR
ILKE
>Nymphaea|GWHPAAYW006120_51_120
--------REDTHEGFTDHLHEVFKLHGINTFIDSENLEKGEEI-KRLLAYVKKSKICVPIFSIAYADSKWCLKELAKI-
--------------------------------------------------------------------------------
----
>Euryale|Ef12038_54_217
FDVFLSFRGEDTRKGFTGHLYEGLKLRGVSPFIDSENLKKGEEI-PRLLEYIEKSKVCIPIISVGYADSKWCLKELAQIV
ALKK----KVIPVFFGVDASDMKKQSGPFTSGFEKHESNRKLKSEEVRKWREAFAEVGNISGYTLVDGYEAKLVQIIVKR
ILEE
>Euryale|Ef15175_279_440
FEVFLSFRGTDTRKGFTGHLYEGLQLRGVTTFKDDVNLDKGKEI-DRLLEYIEKSKIFVPIFSENYADSEWCLKEVTKSV
ECGK----EVVPVFFGVEPSDVRNQRGPFEAAFNKHESNKAQNQEEVKKWREALKIVGSKSGFTLTNWDETQLKLDIIQS
VLDK
>Nymphaea|GWHPAAYW011462_69_233
FEVFLSFRSEDTRKGFTGHLHDGLQERGITTFIDCEKLEKGEEI-NKLLEYIDRSKIVVPIFSKRFAESKWCLKEVTKSV
ECGK----EIIPVFFGVEPSDVCNQGGPFKSAFKDHQSNKEQDQEEVMEWREALKKVGNISGFTLMNGDEAKLKRAVIKR
VSAK
>Euryale|Ef22745_176_315
FHVFLSFRGEDTRKGFTSHLYDNLRDRGIFTFMDSEKLAKGEKI-EKLFEYIEKSKIIVVIFSKRYAESRWCLREITRSV
ECKK----EIIPVFFGVKPSDVRNQKGTFETVFREHESNEKQNQEDVRKWREALKNVGSLSGFEL---------------
----
>Euryale|Ef27501_138_297
FHVFLSFRGEDTRKGFTRHLYDNLRDHGIFTFMDSEKLAKGEKI-DKLFEYIERSKIIVIIFSQCYAESRWCLKEVARSV
ECKK----EIIPVFFGVKPSDVRDQKGTFETVFRKYESNENQNQEDVRKWREALKNVGSLSGFEL--GEEAKLRREIVKF
VSTK
>Euryale|Ef5647_15_177
YDVFLSFRGEDTYKGFTGHLYYAMEERGIRTFMANEKLDKGESI-KQLLDCMEKSKIFVPIFSKRFAESRWCLMEVAKMV
KCRR----LIIPVFFDVKPTHVRNQRGPFEAAFQSHEKNKDLSKKTLQEWRDALRTVGEISGYDLTDGHEAKLNQIIIRR
ILDE
>Euryale|Ef3053_10_157
-------------------LNKVLKQRAIRTFFVDEEETENE--REKVFSAIEKSQIFIPIFSKSYANSRWRLMEIASIV
NSRR----LILPVFFDIDPRYVRSQGGPFIVPFRKHEEDAE-SGEQTREWRSALRTAGEIKGYDIAAGQEQKFIHVIVKR
VVDQ
>Nymphaea|GWHPAAYW024421_925_1022
FDVFLSFVWENALNGFVGCLYEDLKKREVPTFYDGPAGSKGDRI-LELLRAIEGAKIFIPIFSTRYAECKFCLMEIDKMV
ECNR----LIIPVFYDVEPHE-----------------------------------------------------------
----
>Euryale|Ef3877_13_176
FDAFLSFTREDLINGFTEALCAALEQKDVRAFVEQ-----GKNLDDAVLRAIEASEVFLPIFSRGFADSKLCLMQVAEMV
ERGR----LILPIFYDVEPRQVRNQKGPFENAFRKHEESKD-VNEQVKRWRGALRAVGEIKGYDVADGKDGKIIPLIVKD
V---
>Euryale|Ef9860_13_153
FDVFLSFTREDLINGFIEGLCAALEQRAVRAFVEQ-----GKDLDDAVLRAIEASEVFLPIFSRGFADSKLCLMQVAEMV
ERGR----LILPVFYDVEPRHVRNQKGPFGTAFRKHEESKD---EKVERWRGALRAVGEIKGY-----------------
----
>Euryale|Ef8691_194_278
--------------RFCRWLKSEL-EQGIACFIDRARYSD----SLEIDRFICSATYGVVVVTGSNFLNPFSIEEIRIFN
QKKN-----LIPLLFETDMEEVT---S-----------------------------------------------------
----
>Euryale|Ef21663_182_273
--VYIGYHGQNSLVRFCRWLKSEL-EQGIACFIDRARFSD----SLEIDRIICSATYGVVVVTGSIFLNPFSIEEIRIFN
QKKN-----LIPLLFETD--------------------------------------------------------------
----
>Euryale|Ef34729_182_276
--VYIGYHGQNALVRFCRWLKSEL-EQGIACFIDRARYSD----SLEIDRIICSATYGVVVVTGSIFLNPFSIEEIKIFN
QKKT-----LIPLLFETDVEE-----------------------------------------------------------
----
>Nymphaea|GWHPAAYW016435_182_276
--VYIGYHGQNSLVRFCRWLKSEL-EQGIACFLDRARYSD----SLEIDRIICSATYGVVVVTGSIFLNPFSMEELRIFN
QKKN-----LIPLLFETDVEE-----------------------------------------------------------
----
>Nicotiana|NbD031987.1_17_191
YDVFLSFRGEDVRKTFVDHLYVALQQKGIHTFKDDENLEKGNSISPHLMRAIEESRIALIIFSRNYANSTWCLDELVKIM
ECKKLNGQIVFPVFYDVDPSIVSKQKSSFGEAFSSHEALGCF---KLQKWRAALEEAANLSGCDLANGHEAKVIKQIVED
ILAK
>Nicotiana|NbD031987.1_798_973
YDVFLSFRGKDVGKTFVDHLYVALQQKGIHTFKDDEKLERGNSISPHLMRAIEESCIALIIFSKNYANSTWCLDELVKIM
ECKNL---IVLPVFYDVDPSTVRKQKSSFGEAFRTHEARGCF---KLQKWRAALVEAANLSGWDLANAHEARVIEQIVED
IMAK
>Nicotiana|NbD017177.1_12_188
YDTFLSFRGEDTRDNFVEPLRKRLEETGISAFKDDVSVERGKPISAQLFKVIESSRYAVIVFSENYASSTWCLEELTKII
ECAETKGQKVLLVFYNVEPSDVRMQSNSFARALVQLEADLQDYWVKLQRWKDALCKAPNFAGPDAVKGDEEKCIELIVKE
IYHC
>Nicotiana|NbD017177.1_549_714
YDVFLSFRGEDTRRTFTTQLHACLEDNGIYTFKDDMELVRGRDIATGMLRSIQESRIAIIIFSENYVASKWCLEELIQIM
ECVDNEGTTVFPVFLDVEPSDVRKQKNGVAEAFARCKT---SGFEKVLRWKEALQNAANIAGWHVANGELAKCIKHIVNQ
VAWS
>Nicotiana|NbD002668.1_18_188
YEVFLSFRGEDTRKTFIGHLFSKLCDVGVKTFLDDEELRKGDVISRELEKAVEESRISIIVFSRNYASSSWCLNELVKIL
ECKEKLKQMVLPIFYDVDPSEVRKQTGLFGEALAKHERSFG--AQRVEKWRAALTEAANLSGWDLADGHESKFIEKIIQQ
VLQE
>Nicotiana|NbD037544.1_22_164
YDVFLSFRGEDTRKSFVDHLYTTLREKGIHAFRDDIELRRGKFISPELRNAIEKSRFAVVIFSQNYANSSWCLEELTKIV
DCTKHRGQTLMPVFYSVDPSEVRKQKGSYEEAFAEHEKNF--EEKKIKEWRDALKEAANISGYDV---------------
----
>Nicotiana|NbD002669.1_18_174
YEVFLSFRGEDTRKTFIGHLFSKLCDVGVKTFLDDEELRKGDVISSKLEKAIEESRISIIVFSRNYASSSWCLNELVKIL
ECKEKLKQMVLPIFYDVDPSEVRKQTGLFGEALAKHERSFG--AQRVEKWRAALTEAANLSGWHLADGY--IFLIQL---
----
>Nicotiana|NbD002884.1_15_170
YEVFLSFRGEDTGKTFTGHLYSKLDNVGVKTFIDDEELGKGDVISRELEKAIEDSRISIIVFSRNYVSSSWCLNELVKIL
ECKEKLKQMVLPIFYDVDPSEVRRQTGLFGEALSKHEQSFG--AQRVEKWRAALTEAANLSGWNLADGHE---IIQV---
----
>Nicotiana|NbD046950.1_17_184
YDVFLSFRGEDTRKTFVAHLYRELRRAGINTFKDDETLERGASISPQLVNAIKRSRFAIIIFSKNYASSKWCLDELVKIM
ECPNEIGHIVVPIFYDISPSDVQSQRNSFAEAFSKYEEDFKGDTNRVHNWRKALIKAAKVAGHDLYNGNESWCIQHVVKD
IANV
>Nicotiana|NbD037937.1_12_178
YDVFLSFRGEDTRKTFVGHLFNALIEKGIHTFMDDKELKRGKSISSELMKAIGESRFAVVVFSKNYASSTWCLEELVKIL
EIHEKFELIVVPVFYDVDPSTVRKQNGEYAVCFTKFEANLVDDRDKVLRWREALTKVANISGHDLYNGDESKCIQQILKD
IFDK
>Nicotiana|NbD006059.1_13_194
FHVFLSFRGEDTRKNFTDHLYTALINAGIRTFRDDDEIRRGENIESELQKGIRESKISLIVLSKDYASSRWCLDELVNIV
DRRKKEGHTVLPVFYTVSPEDVENQTGSFAEAFVNHEKRGNVWMEKMDKWRVALKEVAKLEGMCLVDGHEAKFIQKIIKE
ILKR
>Nicotiana|NbD037940.1_8_181
YDVFLSFRGEDTRKNFVSHLYRALTKKGVHTFRDDRSVEKGKTIKDELIGAIKESRLAVIVFSANYASSRWCLEELVKII
ECKIQRKQTVIPICYGINESEKCSIVDAFAEAFAKREADSTFDEERLKIWRKALTEAID-SGWDVQNRNEAECIEQIVKE
IVSK
>Nicotiana|NbD028134.1_19_180
WDIFLSFRGEDTRHGFTNKLYNELVRNGVRTFIDDEGLDRGEEIAPNLSAAIEDSAASIAVISKNYASSKWCLEELAKIS
ECK----RLLLPVFYRVDPSDVRRQTGPFEEHFRKHEIMVEA--EKVCRWREAMKKAGNISGWD-SMWEESELIQSLVKK
VLAK
>Nicotiana|NbD030775.1_8_175
-QVFLSFKGKDTGNNFVDHLYEALVGAGFVALRSD-ENEGGDETKLKLQKGIKESGVSVIIFSNDYVSSSWCLDELVLIL
DCKRIARRAVLPIFYHVDPSDVRKQKGRIGENFDRHENLGG--NERVRKWREALKEVADLGGMVLADGHESKFIQKILKV
VEN-
>Nicotiana|NbD037942.1_7_178
YAAYLSSETGNIGQTFVSHLHGALKQEGIYTFKDDRNQDRGISLSKDSSKAIEESQIIVVVFCENFVLSKDCLDEVVKIM
DCRKLLKKVVIPIFYDVEPSEVRRQRNSLAEAFADDSENDDGRSERVKRWRDALNEAGNISGFDLHDGNEAECIEQIVKE
IVSK
>Nicotiana|NbD027052.1_23_191
YDVFLNCRGGDTSKYFVDQLYLTLRQVGVNTFRDDEGVHVSSEV---VMNAIEGSIIFIIVLSKNYASSRRCLSEVLHIL
ELKKNSRRLVLPIFYDIDPSDVRKQTGSFAEAFERH--GTC-QSEKIQLWRAALNKVGNLSGWDLAEGYQSKFINIIIEE
VLQE
>Nicotiana|NbD042043.1_16_194
HHVFLSSRSKEVSNTFGDHLHTALVNAGIRAFMFDEELVEEEEQQKKVQKVIQESRILIVVFSKDYASSQNCLDELVYIL
ESKKAFGHFVLPVFYDVDPSDVRKQKGCLEEAFLRYEKRYKKWMEKVDKWRAAFREVADLGGMVLADGYESRFIQEILKV
VASK
>Nicotiana|NbD006063.1_19_176
YDVFLSFKSEDRGKYFTDHLSTALNQAGFRTFK-------GGS-SSDFAKAIQESKISIIVFSQNYASSCWCLDQLVTIL
ERKKKFACTILPIFYHVDPSNLRKHKGSFGEALNRHEEKFKSEEEELKKWKDALSQAADLAGMVF--QHESSFIKKIINV
ISTR
>Nicotiana|NbD039337.1_13_178
YHVFLSFRAKDTGKTFTDHLHRNLVRAGFHVFKNDDYDGEKEDLKSKLQKGIEQSKISVIVLSQNYASSERCLDELVMIF
EQKRNFGHIVLPVFFNVDPSDVRKLKGSFSQPFCVNGE-----SQKLRDWGNVLKQVADLGGMPLADGHEAKFIENIVEV
IASK
>Nicotiana|NbD006064.1_13_174
YHVFLSFRTQDTGKTFTDHLHRNLVRAGFHVFKNDD----KEDLKSKLQKGIEQSKMSVIVLSQNYASSERCLDELLMIF
EQKRNFGHIALPVFFNVDPSDVWKLKGSFGQPFSANGE-----SQKLRDWRNALKQVADLGGMPLADGHEAKFIENIVEV
IASK
>Nicotiana|NbD031366.1_40_206
-QVFLSFRAEDSCISLTEHLYTALVQAGFQTFKQDTDTRK-----EQLHNAIRESKVSLIVLSQGYAFSQSCLDQLDMIL
TCKEKLDRAILPIFYYVDPSDVRKKKGRIGEALAMHEQELKSGRERVERWKEALAKVADLGGMVLARWPESKFIQKIVNV
VTNR
>Nicotiana|NbD051885.1_17_185
------------GMSFGDHLLSALSNAGIRTFRVD-ELEIDEKGCKELQKTIQESKILIVVFTKEYTSSERCLDELVFIL
ESKRTFGRFVLPVFYDVDPSEVRKQKGSFEQDFLMYEERFKDWLQRVKEWKAALTEVADLGGMVLSDGCESKFIEEIVKV
VARK
>Nicotiana|NbD053092.1_33_131
-DVFINHRGNDTKRTIASLLYDHLTRLRIGSFLDNKNMKPGDKLFEKIDRAIKECKVGVAVFSPRYCDSYFCLHELALFV
ES----KKKVIPIFCDVKPSQLR---------------------------------------------------------
----
>Nicotiana|NbD017979.1_35_132
-DVFINHRGIDTKRNVAGLLYEHIKNLGLQPFLDSKNMKPGDKLFDKIDPAIRNCKIGMAIFSPQYRDSYFCLHELSLMM
ES----KKRVIPVFCDVKPSEL----------------------------------------------------------
----
>Nicotiana|NbD047748.1_173_252
---------------FMNWLRAEL-EQGLSCFVDRARCRN----KHGMERVMDACTYGVVILTKKSFRNPYTIEELRFFS
SKKN-----LVPVYFDLRPE------------------------------------------------------------
----
>Nicotiana|NbD031432.1_173_252
---------------FMNWLRAEL-EQGLSCLVDRARCRN----KHGMERVMDACTYGVVILTKKSFRNPYTIEELRFFS
SKKN-----LVPVYFDLRPE------------------------------------------------------------
----
