# Supplementary material for: Variation in plant Toll/Interleukin-1 receptor domain protein dependence on ENHANCED DISEASE SUSCEPTIBILITY 1
Source: Plant Physiol. 2022 Oct 13;191(1):626–42. doi: 10.1093/plphys/kiac480 (PMC9806590; doi:10.1093/plphys/kiac480)
Supplement: kiac480_Supplementary_Data [file kiac480_supplementary_data.zip › kiac480_Supplementary_Data/SupplementalFileS8_V1_20211114.fasta]

>Nymphaea|GWHPAAYW011586_117_336
--------IQ-KDVRIIGIHGVGGVGKTTLAKAIYNKCHHKFQASSFIENVREVYKSKGPMELQKQLIQDFSHDKKINIS
SKAVG--MIKQKASKKTVLLVLDDVDDKNQLDALAGKRDWFHPGSRIIVTTRQAEILKFAGLDAVYMVEELDGEESLQLF
KYHAFGDQEPQEKYTKLSKEVVSISNGLPLVVQVFGSLFKTAEPEECDELLKDLRSRQVS
>Nicotiana|NbD031987.1_198_415
QKVYKMLGIGFGGVHFVGIFGMSGVGKTTLARVIYDNISSQFEGACFLHEVRDRSEKQGLARLQEILLSKILVIKDLRIN
NLFEGVNMQRHRLRYKKVLLVLDDVDHIDQLEVLAEKREWFGSGSRIIITTKDKHLLVKHDVEKIYKMRTLTDDESLQLF
KQYAFKKNHPTKKFEDLSAQVIKYTAGLPLALKVLGSFLYGRDLAEWRSEVERLK-----
>Nicotiana|NbD031987.1_975_1185
QKVCKMLQVGSGEVRVLGILGMSGLGKTTLARVIYDNIRSQFEGACFLHEVGERSAKQGLERLQEILLSEILVIKDVRIS
DSFEGANMQKQTLPCKKVLLVLDDVDRIDQLEALAGERDWFGPGSRVIITTKDKHLLVKHRVEKIYRMRTLSEYESLQLF
RRHAFKKRHPTKEFDNLSVQVIKHTAGLPLALKVLGSFLYGRDLVEW-------------
>Nymphaea|GWHPAAYW007095_195_415
EDVMQLLNLGDEGLLVVGIQGIGGIGKTTIAKAISNELYDRFEARSFIFDIREKRLPGGLAAMQRKLHEDISKDS-----
-ISAGTA--ETGTLTERVLVILDDVDHTDQIHSLMGEKVQFGPGSRIIITTRYEEVLVMSGVDQIYKPKVLDSAQSLQLF
CYYAFVSDQPPQEFAELSGKVVEVTGGLPLELEVFGALFYDIKKEEWEEMLKKLQEVRHE
>Nymphaea|GWHPAAYW007095_984_1201
DHVIDLLYSDDDHTSIVGIQGVGGIGKTTIAKAVYNKLCDQFEATSFLSDISEKKQTNGLASLRGQLISEISE-------
---TGVE--RAATTMKTALVIIDDVDRVDQIDELLDRQHLFAAGSKIIVTTRCEDVLIMKGIHKIYKPNELDEDESLKLF
SHHAFQSERPLERFVELAKQVVQLTGGLPLELEIFGSLFYNIREDEWEEMLVRLMSAEDQ
>Euryale|Ef27458_234_470
AEVIKMLGAHASGVCIIGICGMGGIGKTTIAKAIYHKLYSEFDGGSFIENIKEMPEQKELPSVQAKLIHDVLKYKSVSLA
TIDEGRNTIKRRLGDKRLLIILDNIVNLDQLEALSGDYDLFGAGSKIIVTTRDEDILHRYRIHQIYFPQELKHPWSLKLF
CRHAFKHEPPSSVLLKLAEEATRIAGGLPLVLELFGKRFTALQEEEWNKRLKRLRKYTRE
>Euryale|Ef27458_1175_1393
NGVMKILEKEDGNG-VVGICGQSGIGKTTIAKALYDQLFHKYHTSAFIADVGALARDEGLASLNKKLAM-L------DYK
SASR-----------RGMLAIFDDADGLDKSENWR---HLYGKGMKTVIIVEDKKDLTSYRVENIYFAPELSNNKSLRLF
AYHAFKGKQPAE-IRQLVRKATKFTGGLPLALAVLGSLFSGMTKNEWESILEKLSSAPGE
>Vitis|GSVIVT01023028001_200_435
KEMILRLHMESSDVRIVGIYGVGGMGKTTIAKVIYNELSCEFECMSFLENIREVSNPQVLYHLQNQLLGDILEGESQNIN
SVAHKASMIKDILSSKKVFMVLDDVDDPSQLENLLGHREWLGEGSKVIITTRDKHVLAVQEVDVLYEVKGLNFKEAHELF
SLYAFKQNLPQSNYRDLSHRVVGYCQGLPLALKVLGSLLFKKTIPQWESELDKLDKEPEM
>Arabidopsis|AT4G19500.1_187_412
EAMSSILRLKSEKARMVGISGPSGIGKTTIAKALFSKLSPQFHLRAFVTYKRTNQDDYDMLCWIEKFLSEILGQKDLKVL
DL--G--AVEQSLMHKKVLIILDDVDDLELLKTLVGQTGWFGFGSRIVVITQDRQLLKAHDINLIYEVAFPSAHLALEIF
CQSAFGKIYPPSDFRELSVEFAYLAGNLPLDLRVLGLAMKGKHREEWIEMLPRLRNDLDG
>Arabidopsis|AT4G19500.1_752_958
------LNHSSTDVEIMGIWGIAGIGKTSIAREIFELHAPHYDFCYFLQDFHLMCQMKRPRQLREDFISKLFGEE--GLG
ASDVKPSFMRDWFHKKTILLVLDDVSNARDAEAVIGGFGWFSHGHRIILTSRSKQVLV--QCKKPYEIQKLSDFESFRLC
KQYLDGEN-PISELISCS-------SGIPLALKLLVSSV-SKQITNMKDHLQSLRKDPPT
>Vitis|GSVIVT01023025001_101_335
KEMILRLHMESSDVRIVGICGVGGIGKTTIAKVVYNELSCEFECMSFLENIGEVSNTQGLSHLQNQLLVDVLEGESQNMN
GVAHKASMIKDILSSKRVLMVLDDVDHPSQLEYLLGHREWLGEGSRVIITTRNKHVLAVQKVDNLYEVKGLNFEEDCELF
SLYAFKQNLPKSDYRNLACRVVGYCQGLPLALKVLGSLLFNKTIPEWESELHKLDREPEA
>Amaranthus|AHYPO_006449-RA_215_434
DKVIEKLDLRSGGVRFLGIHGTPGIGKTTLAKAVYNKLVVSFTNRSFIANVRENANEDGLLSIQTQLIKDLLTDVAL-VK
QAQDGMDTIKKIVNQNRVLVVLDDVYEDKQLEKLGIFREWFEVGSRVIVTSRNIDALSASDDTELHEAQTLDDQEALELF
SIHALGRREPTKEFWHISKKIVSLTGGLPLALEVFGSSLVKRTLKEWEDEVIKLG-----
>Cinnamomum|Cm1566_192_417
EKLMKVLDVKSSGIQILGLHGMGGIGKTTLAKALYNKLIGHFEYRSFISDVREFAQDSGLESLQNQIISDLTRGRFPTIS
GVRAGISAIKGIVYEKRVLVVLDDVDDARQLEALAGKREWFYEGSRIIITTRDREILQKNYVNQTYEVRKLDPPQALRLF
CCHALRREKPPDNFLDLSQKMVSLTGGLPLALELIGSFLSDKRTKEWEDSLQKMKHIRP-
>Beta|KMS97352_220_456
DKVVGKLNLQAQGARFLGIHGTPGIGKTTLAKAVYNKLVVKFKNRCFISNAREKATEEGFLTVQEELLKDLLGEVQLVVK
QVDEGKKAIKRLVEETRVLVVIDDVFEAGQLEKLGIVREWFKEGSMIIVTSRNVDALLNSACDELYEAQKLDESEALELF
SIHALGRREPTNEFRDVSKKIVSLTGGLPLALEVFGSSLVKKTIKVWEDAICKFGVTRPP
>Arabidopsis|AT4G36140.1_272_416
EKMKELLGLDSNKVRLIGICGLPGSGKTTIAKRLYQQLLPQFELSTIIIDIKGCNEDDRKLQLQSHLLSQLLNHK--EIL
QL----EAAHEMLKDKKVVLVLDDVDSIGQLDALANEARWFGPGSRIIITTQDQRLLE----------------------
------------------------------------------------------------
>Arabidopsis|AT4G36140.1_594_804
------LLCKPWGVRRIGIWGMPGIGKTTLAKAFFDQISGGYEASCFIKHFDKAFSGKGLHRLLEEHFGKILKEL--RVC
SSITRPSLPRDKLSKKRTLVVLDDVHNPLVAESFLEGFHWFGPGSLIIITSRDKQVFR--LCNHVYEVQSFNENEALQLF
SQCAFRRDI-EQNLLELSLKVIDYASGNPLALSFYCRVLKGKELSEMETTFFKLKQR---
>Pinus|PITA_000018879-RA_296_514
----------SPASYVMGIVGMGGIGKTTLVKELFNKKSSNFSESCFLFDVRENANRRSLTSLQAKLIKDL-------IS
HIDEGTGDLKTFLKTSHALVVLDDVDHPDQLNAFLPLKEVLRSDSLILVTSRYKDVL-ISGLSSIYKLTGFNKQHCQQLF
CSYAFRNSHSPSEFKDLVDEFCRACDGLPLSLKVFGGLLCGKSKFYWEGLLNKLHQILPN
>Phaseolus|Phvul.007G160901.1.p_214_430
EGIQSLLHPESPDVRIIGIWGMGGIGKSTICDQIYHKLALQFDSSSLVLDVQEKIQRDGVDRIKTKYESELLKEESP---
----YLSYYNERLKRKKVLLILDDVTDSAQLQKLIGGSDSFGQGSRIIMTSRDRQVLKNAGADDIYEVKELNFYDSMRLF
SLHAFKQKSSEEAYRELSEKVLRYAKGIPLALQILGSLLYGRTREAWESQLQKLKKG---
>Vitis|GSVIVT01038755001_105_335
---SLLLHMESSDVCIVGIYGVGGIGKTTIAKFIYNKLSCEFEYMSFLENIRGISNTKGLTHLQNQLLGDIREEESQNIN
IVDQGASMIETILSSKSVFIVLDDVDNRNQLKALLRHRGWLGKGSRVIITTRNKHLLIEQEVDDLYEVKGLNTEEACELF
SLHAFKQNLPKSDFINLSYRMVYYCQGLPLALEVLGSLLFNMTIPQWESQLHKLAKEPMA
>Euryale|Ef15175_455_697
QEVVKKLESGINGVHVVGIYGMGGLGKTTIARAVYNELTRGFNTSCFLSNIREKEQPNGLVGLQKQFIGDVFKQKDMSIS
DVAQGKILIRNKAKDKRVLLILDDIDSAEQLEALAGKRDWFGSGSVIIITTRDKKVLVAHNVHEIYEPAVLNEEQSKKLF
LQHAFSSKEPEGDYLQLSNEVIAAAAGLPLTVEVLGSLLTCDMVQEWKYILEKLKKIPPQ
>Populus|Potri.012G053200.1_194_412
EKLMRFTDDKSNRVQVLGLYGMGGIGKTTLATALFNKLVGHFESRCFISNIKDIQEDGGLVTLQNKLLGDLFPDR-PPVN
DINDGIAVIKELCHEKRVLVVLDDVDDVNQLNVLAGKRDWFGEGSRVIVTTRNRDVLVEHLVNEFYEVRELGSSEALKLF
SYHALRRDNPTEEYLNISKEIVSLTGGLPLALEVFGSTLFNERIKKWEDVLKKLRE----
>Solanum|Solyc02g082050.2.1_203_419
QNIISMMNLHEADVRIIGIWGMGGIGKSTIARAVFDQLQEEFEGSCFLDNVREVSTKSGLQPLSEKMISDTLKESNL---
----STSFLMNRLSYKRVMIVLDDVDNDEQIDYLAGKHEWFGAGSRIIITTRNRQLLSSHGVDHVYEVSPLGINEAFMLF
NKFAFKGGEPEGDFSELALQVVQCAWGLPLALKVMGSFLHKRTKAEWKSTLVRLKE----
>Euryale|Ef35789_207_431
EKMMKLLNFQEKDVRIIGIHGVGGIGKTTLAKVIYDKNRQSFQASSFIENVREVSKSNGLEKLQKQLIQDISKGKKREIY
NSTQGAEIIEDMVRGKSVLLVLDDLDDLKQLEALAGNTSQFQSGSRVIITTRQLDIVE--RLREVYELEELNEEEALELF
NHHAFGDDGPNEDYCSLAKE-VSIKNRLPLVLQVFGSFLKPTKQLDWKSLLKDLGRRQQS
>Nymphaea|GWHPAAYW011462_273_517
HDVKKILENGNDGVHVVGIHGMGGIGKTTIAKAVYNDLAEEFNATCFISNVRENGQPNGLVNLQKQFIEDILKEKNTSLR
DVAQGKNVIKDRASCKRVLIILDDVDSGEQLDALAGERDWFGSGIVIIITTRDEGVLLAHNVDEIYKPQELNEDLSRELF
MLHAFDGELPQGEYVELSNKFVEAAGGLPLTLEVIGSLLSSIKVQEWKDTLEKLKTIPHN
>Pinus|PITA_000065143-RA_212_449
RDFEDLLQQQGGETRVIGIVGLGGVGKTTLAKEIFNRLRSNYKRTCFLFDVRE-KSVNSLHSLQSILIKDITQLN-VQIS
NADEGKEKLRNSLLSSHALIILDDVDHIQQLDALLPAKDALDSGSLILVTSRNKDVL-TSDISSIYRLTGLNRQHSKELF
CSHAFGQPHPVVGFDEVVEEFLDACHGLPLSLKVLGALLRGKKLNHWKAQLRKISKILPD
>Nicotiana|NbD037937.1_198_417
KKLSSLLRMD-KGVRLVGIWGMGGVGKTTAARALFNRYYQNFESACFLEDVKEYLQHHTLLYLQKTLLSKLLKVEFVDCT
DTEEMCVILKRRLCSKKVLVVLDDVNHNDQLDKLVGAEDWFGSGSRIVITTRDMKLLKNHDVHETYEIKVLEKDEAIELF
NLHAFKRSSPEKEFKELLNLVVDYTGGLPLALKVLGSLLYKEDLDVWISTIDRLKDNPEG
>Solanum|Solyc05g006620.2.1_193_416
EELIRQLDVKSNGVKILGLHGIGGVGKTTLSKALYNKLASDFTHRTFILNVKEIATQQGIMSLQKKIIQGLFPSNAFSFS
PANAGREKFRRMLREKRILLVLDDVDDVNILKALIGGKSWFFEGSRVVISTRNKEVLIEDIVDETFEVRELGDTDSLKLF
SYHAFRRPDPSPTFLKLSKQIVSITGKLPLALEVFGSFLFDKREEEWVDALGKLKQI---
>Phaseolus|Phvul.009G237600.1.p_228_453
----SLIGKEPEDTRLIGIWGMGGMGKTTLVEEVFNKLKFKYDASCFLANERDQNK-HGIIPLKKSIFSKLLGYEDIDTP
NSLP--EDIVRRIGGMKVLIVLDDVNDLEHVEKLLGSLDNFESGSRVIVTTRNRQVLKANKFDEEYQLRKFSFDEALQLF
NLNVFKNSDHQREYNELSERVVNYSQGVPLVVKVLAARLRGNE-EVWESELDRLKKMPLR
>Amborella|ERN15422_185_405
----RLLDLNTNDTQMIGIHGMGGIGKTTLAKAVFNHIKSSFTSSCFLSDIREKENISGVVTLQKQLLNDLFNEEDTNIN
DVHKGINVIKSRIGSKKILVVLDDVSDHNQLEKLVGKRDWHCQGSRIIITTRDEHVLNVHRVHHIYKLEGLNDTESLQLF
SWHAFRRDEPMQQYVKLSIDVVSTLGGLPLALEVLGSYLWDQTIQAWEDTVTDLKKVPNN
>Populus|Potri.013G098000.1_205_419
--VNEYIDEQATDTLFIGICGMGGMGKTTVARVMYDRIRWQFQGSCFLANVREVAEKDGRCRLQEQLLSEISMEL-PTAR
DSSRRIDLIKRRLRLKKVLLILDDVDDEEQLQMLAAEHGSFGPGSRIIITSRNKHVLDSHGVTRIYEADKLNDKDALMLF
SWKAFKRDQPAEDLSELSKQVVGYANGLPLALEVIGSFLHKRGLREWKSAIDRMND----
>Euryale|Ef27501_317_558
-DVKKILEDGKHKVRVVGIHGMGGLGKTTIAREVFNDLANGFYTTCFLSNIRERGQPNGLVDLQKQLIRDIVKEKDMQFS
DDALGVSFIKERANHKRALLVFDDVDSVKQLDALVSGRDWFGSGSVIIITTRDKGVLLTHNLEEIYKPQELNEAQSLKLF
LLHAFDGNQPQEEYAQLANQVVAAAGRLPLTIKVLGSLFSSIEVQEWKDVLEKVKRVPNK
>Euryale|Ef25916_240_293
GELIKTLDIEKNDVRMVGIPGMGGLGKTTLAKAAYNRIS-----SCFED-------------------------------
---------------------------------------CV-------FIS-----------------------------
------------------------------------------------------------
>Euryale|Ef25916_308_446
------------------------LKK---------------Q---------------------------L---------
----------QRMRGKKVLLVFDDVDKRSQLDELTGSLDSLRQGSRIIVTTREKRVLT--KAMNLYELKVLDATKSLQLF
CWHAFGKEEPEPDFVELSKEVAATAAGLPLALEIFGSHFFDLKVKQWKAMLKKLKEDQDK
>Cinnamomum|Cm20809_194_413
EDLMKLLDVKSNGIQVSGFHGMGGVGKTTLAKALYNKLVSQFEHRSFISNVREAMQPNGLVFLQRKLLGDLSLGKASGVN
DVSAGKIAIKGILNDKRVLVVLDDVDDVSQLGALAIKREWFYEGSRIIITTRDRNVLLADHVDKIYEVKELGFSDSLKLF
RYHALGSKNSSGAFLKLSQQIVSLTGGLPLALEVFGSFLFDKRVEEWEDALHKLKQ----
>Vitis|GSVIVT01036294001_224_444
KELKSLLSSDSHDISVVGIYGTGGIGKTTIAKIVYNEIQYQFTSASFLQDVRETN-KRCQLQLQQQLLHDVGDDEFRNIN
---KGIDIIKARLSSKKVLIVIDDVDELEQLESVAGSPKWFGPGSTIIITTRNRHLLVEYEATISYEATGLHYREALQLF
SRHAFKQNDPKEDYVDLSNCMVQYAQGLPLALKVLGSSLRGMTIEQWESALNKLKTNLNK
>Nicotiana|NbD017177.1_200_420
NKVESLLKVGLDDVHFLGICGRAGVGKTTVARAIFDKISCQFEGSCFLANVRAVSKTEGLKYLQESLLLQILECQDLHLT
SVDEGVEMIRTMLRSKKVLIVLDDVDGDKQLECLVGKRDWFGDGSRIITTTRNADLLCSYKE--LYNVPELARHEALELF
SWYAFQQGSPNKEYEKLSYCIVNYACGLPLALEILGSFLYKRGIKEWTSAIERLDDTD--
>Nicotiana|NbD051885.1_197_416
RDINLWLQDGSTSVDIMAIYGMGGIGKTTLAMTAYNLNFDKFDGSSFLANVHKTERHDGLVSLQRQLLSNVLGKKVEKIY
NVDEGVRKIQEAIHYRRILLVLDDVDDRDQLNAVLGMREWFYPGSKIIITTRNQHLFDASEVCKMYKVTPLNAQESIRLF
SWHAFGKEQPSEDHKDLSENVILYCQGIPLALKVLGSSLRDRSIEVWVSALRKLKE----
>Pinus|PITA_000079483-RA_517_719
----MLLEQQSIETRVIGIVGLGGAGKTTLAKEIFNRRRSNYKQTYFQFDVREIAARKSLKSLQKRILEGLAQVH-VGID
STDDGIEKLQRYLQSSHAFLILDDVDHLQQVEALLPVRDVVRQGSLILVTSRNKDIL-KSGISSIFKLTGLRRPQSRELF
CCHAFDQRYPPIEFEQVVEEFVHTCAGLPLSLKVLGGLLRG-KLE---------------
>Populus|Potri.004G088500.1_196_425
EDIESLLSFGSTGVLIVGIWGLGGIGKSTTAEAVYHRNSHKFEGHCFFRNVMAEHK-HGLVHVLQEILREVLENKLNIGT
KVLP--PYIKRMLQRKKVLIVLDDVNSSLDLRDLLGEDGLFGQGSRIIVTSRDWQVLINAEEDNIYEVKNLNEDDALELF
SLHAFRQNNPIQGYTELSKSVVSCVEGIPLFLEALGASLYKKTVEYWESKVAQLRTKIGE
>Nicotiana|NbD042043.1_209_427
KDLNLWLQEESTTVDILAIHGMGGIGKSTIAKTVYNLNFDRFEGSSFLADVRKAEKYDGLARLQRQLLSNILGKNVEKLY
NVNEGAVKIQEAISCKRVLVVLDDVDELDQLNAVLSMRQLFYPGSKIIITTRNGHLLNSSEACKMYKLNSLDARESLQLF
SWHAFGAKYPPLDYMNLSKDVIVHCQGIPLALKVLGSSLCDRSTEVWESTLRKLK-----
>Nicotiana|NbD031366.1_228_455
----FWLQNGSADVGILMICGMGGIGKTTLAKFVYNSNFHAFEGSSFVLNIREIKQPNGLVKLQKQILSDIQKRTKERVS
CVDEGIVKISDALSGKRVLLVLDDVDDSDQLNAVLGMKSLFYPGSKIIITSRHERILNPHLVDKVYTVEKLDTDESLELF
SWHAFGKPHPVEGFLVGSNEVVKWCGGIPLALRVLGSSLAGQNLEVWKSTIKKLQVVPNN
>Amborella|ERN02708_195_425
DDVMRLLDINADDVRLIGIYGMGGIGKTTLAKAVYNKLYSSFKGSCFLPDIREAQSLHGLLSLQKLLLHDMFNEENPNIN
DVDRGINVIRNRIGSKRVLMILDDVDHEKQLEKLVGKREWYCPGSRIVVTTRYEHVLNVYKIHHIYELKVLDHTQSRKLF
SRYAFGMDEPVRDYMELSEDVVSIAGGLPLALEVMGSYLSDKTIEEWEDAVSKLRKI---
>Nicotiana|NbD002668.1_202_419
KDIELLLQKEEDEVRMIGIHGVGGIGKTTLAKAIFNREFRRFNSSCFLSDVRSEAEEFGLVKLQEKLLQQVLKTKDVKVD
TVAQGVNLIKARLGSKKVLILLDDVDHKKQLESLIRERSWFGSGSLIIITTRDTDLLR--GLKERYEVKLLNDNEAMLLF
SWHAFDSHFPPKDYVNFAQDIIKYSGRLPLALVTLGSHLQGSSVEQWGYEFKKLRA----
>Euryale|Ef5647_204_427
--------IEENDVRMIGISGIGGIGKTTLAKAIFNRISSSFQSVSFISCVREVNQVGGLISLQKQLIWDLTKDSNPRID
DESQGRSRIKELFCKRSILLVLDDVDDRKQLNALADNQEWFGPKSRIIVTTRYEHLLTRRKCQEIYRMKELNETESLELF
SFYAFGQKKPPEKYMKLSEKVVLTTNGIPLILEVFGSLFFDIKVEEWEGLLKELKKNQHK
>Euryale|Ef12038_237_470
---MRLMDMETNDARIIGIHGMGGIGKTTLAKAIYNNISLRFEACSFISYVREALQFRGLESLQQLLLRDLFKIDEPPIT
DKDKGIELIKEKISTKKVLIILDDIDNKDQLLALVPSREWFRKESRIIVTTRDTNPLISWGMDEIYELTELDHDNSIKLF
CYHAFGSDKPSKEYANMCDEAVSSITGLPLALKVLGSQFFDLNEKEWRDLLAKLKESQHK
>Daucus|DCAR_029849_211_443
EAINSWIRNGSNDVEVFALYGIGGVGKTTIAKYVYNTNFQLFEGGSFLENIREYERVDGLVCLQRQLLADISKGNTPTIN
NLNDGIRKIQRAVCLRKLLIVLDDVDQVEQLDAIFGMRECFHPGSKIILTTRDVDLLKAREPCTRHVVETLNLRDSSELF
SRHAFRDSCPPEYYMEDSQRILKQCEGLPLALEVLGAYLRDKKADVWRSAVEKLEVIPHH
>Populus|Potri.017G010800.1_126_341
RKIESLLDMETQDVRIVGIWGMGGIGKTTIARAVYNKICTKFEGFSFMANVREELKRRTVFDLQRRFFSRILDQK---IW
ETSP---FIKDRLRRKKVLIVFDDVDSSMVLQELLEQRDAFGPGSRILVTSRDQQVLN--EVDATYEVKALNHMDALQLF
KSKAFKKTCPTIDHIYLLGRMVTYTKGNPLALVVLGSALCDKNKEDWYSASNGLGQI---
>Populus|Potri.017G103500.1_196_401
-----------GEAIFIGICGMGGIGKTTVARVLYDRIRRRFEGSCFLANVREAAEKDGPRSLQKKLLSDILMERDINIC
DSSTGIEMIKQKLQRIKILVVLDDVNDRKQLEYLAKEPGWFGPGSRIIITSRDTNVLIGNDDTKIYEAEKLNDDDALMLF
SQKAFKNDQPAEGFVELSKQVVDYANGLPLALEVIGSFLYERSIPEWRGAINRMNE----
>Populus|Potri.019G069500.1_193_427
EQIEASLCTKLPEFCFVGIWGMGGTGKTTIAGEIFNKIAREYEGHYFLANVRESEKNGGLFRIRDELFSKITEEENLHIR
TPRIGHPFIKDRICRKKILIVFDDVNDVDQIEMLLGGCESFGPGSRIILTSRDKQVLKKY--DKIFEVEGLNHREALHLF
SLHAFKDNQPPYNYMELSVRAINYAKGNPLALKVLGSSLFGRTTKEWESALNKVEKLTRQ
>Nicotiana|NbD046950.1_199_419
RAVSSMLMMKCEDVRFIGISGMGGIGKTTIARAIFDRFAHQFEGACFVANIKENQAKQGLLSLQKTLLSKVLTIE--SVN
LADEGIDIIRRRLGFKKVLVVLDDVDHQDQLDGLAGAHDWFGKYSRVIITARDEHLLL--NCDDTYRVRLLAIDEASRLF
SWHAFRKTSPVNGFELFSHRVVQYAGGLPLALKVLGSFLRGRNIKQWRSALDTLQDIPN-
>Physcomitrella|Pp3c22_1030V3.1.p_190_419
-------RSQQKSC-RIGIFGMGGIGKTTLAKEIFKRIKDEFPVSSFLEDVRETKGDQGVASLQLQLLRDMGNADRVIVE
DINDGKSKLRQCLQSKRAFIVLDNVESPLSIKALC---ENLGVGSCCILTSRDEWICSVF--SDTYEMPFLKPAEAKQLF
CWNAFGSIFAAQGFQELANEVALACGGHPLTLELMGSLLRREKLLVWDAVLQHLRKHDSL
>Nicotiana|NbD028134.1_195_414
NELLRKLNVKGNGVKVLGLYGMGGVGKTTLAKALYNQFVVYFKKRSFISEVKEIRGQNGMATLQSILIGDLSSGASPIID
DTAKGIRSIKEAMNNEPVAIFLDDVDSADQLRVLVGRRDWFCQGSRVVVTTRDQNVLLPSIVNETFEVKELSLSESLTLF
SYHAFGREHLQKNLSDLAEEVVRLSGGLPLALEVFGSLLFYKKLKEWEDLVQKLRQI---
>Euryale|Ef9860_196_433
NHIMKLLDVE-PGLRMVGIYGMGGIGKTTLAKAVYNRISFRYQASCFFSNIKEVTKFDGLVALQKQLILEVLNDKHISIN
SVSHGINIIKRRIHSKSVLIVLDDVSDTSQLQALAGEPNWFSPSSRIIITTRDKHILNLQGLDEAYQLEELNMKESLQLF
SYHAFGTAEPINKYGDLSWRAVRVTGGLPLTLEVLGSLFFDKNPKEWEDLLVRLKRDQLK
>Sphagnum|Sphfalx0048s0065.1.p_242_467
--------------GILGIVGMGGIGKTTLAKAVYNELKKRFARQSFLHNVRTT----DLPSLQKQLVHDLFGEE---LK
FPKE--HNCFIRLSRRKVFIVIDDIDDINQFDQLIPSLPKFMQGSQILVTSRDQHVLNIQSISNLYEVPVLDVDHAHQLF
NWHAFHDKWASDGFRDLAKEVVNACNGLPLALEVMGAYLFDKKKVVWKEAIRSLPGAIDQ
>Solanum|Solyc04g056570.2.1_213_420
---------ESGKVQFVGIWGMSGIGKTTIARAIYDKIFRYFQGATFLHEVGETSAKHGIQHLQQILLSELLLLKDLRIN
NVFEGTSLVRRRLNGKRVLIVLDDVNHGNQLDALAKSHDWFGAGSIIIITTKDKQLLRQYNVDKMYKVSLLNTDESIELL
SSYAFQNRLPKSGYGEIIAEVVRYAGGLPLALKVLGCSLYGGGMIEWRETVERLKRI---
>Solanum|Solyc05g006630.2.1_199_417
DQLLTLLDVKANGVKVVGLYGMGGVGKTTLAKALYNQLVVDFKKRSFISDVKGTRQQNGLVTLQSKLICDLNSGASPIID
STAKGIRLINESANNERVAIFLDDVDDANQLRELIGGRDQFCQGSRIIVTTRDQNVLDPSIVNDTFEVKVLYLSDSLKLL
SYHAFGKEQPPKKFLDLANEFVTLSGGLPLALEIFGSSLFYKKLKEWEDVVQKFRQI---
>Nicotiana|NbD027052.1_207_426
SQIEKLLFKGCDDVRVIGIYGMGGIGKTTLAKAVFNQVLQHFEASCFLENVKSEEKHNGLIHLQEQLLRTILRRK-IKVH
NVDEGITLIREGIWQKKVFIVLDDLDDQCQLNALLGERDWLRSGSRVVITTRDKHLLKEVQLNEQYEAMELDHKSSLQLF
TLHAFRNAPLAEDYSMLVEGIVTYCAGVPLALQVLGAYLSDKRIDEWKNALQKLKTI---
>Eucalyptus|Eucgr.L01911.1.p_201_414
-----IVNVNSKGVLILGFHGMGGIGKTTLAKALYNKLVVHFRRRSFVPKIREARMEGGLESLQAKLISNLTSSKGQRIE
NVGAGIDLIRSLAFEEPVFIVLDDVDDLRQIKALAGSRDWFYEGTRIIVTTRDKEVLPESIVNVFYEVKELTSPEALQLF
SFHAFGRDQPNKSLKGAAEEIVALTGGLPLALEVFGSFLYDKRAEEWRDALQKLR-----
>Arabidopsis|AT1G27170.1_204_420
--------ESSSGVQVLGLYGMGGIGKTTLAKAFYNKIVGNFEQRAFISDIRERSAENGLVTLQKTLIKELFRLV-PEIE
DVSIGLEKIKANVHEKKIIVVLDDVDHIDQVHALVGETRWYGQGTLIVITTRDSEILSKLSVNQQYEVKCLTEPQALKLF
SYHSLRKEEPTKNLLALSKKIVQISGLLPLAVEVFGSLLYDKKEKDWQTQLDKLKKTQPG
>Prunus|Prupe.8G044400.1.p_217_422
----------TDDVRFVGIWGMGGIGKTTIAALVHDSICMQFEVSCFLGNVREVQRG-NLVDLQRKLLSPILKEQITDVR
DEQSGTYFIKSCLCNKKVLLILDDVNESSQLEKFAKEKDWFGKGSIIIITTRDERLVKKHDMEISYKVEVLGDDEALELF
SLNAFKKFEPEEGFLELSKCFVNYAGGLPLALKILGCSMYKRDRDEWKNELDKLRK----
>Nymphaea|GWHPAAYW006322_218_439
DKMYRLLDLTDNEVKMIGIVGMGGIGKTTIASVVHNRLLSDFEDSSFISDVREGKQHNGGVTLQRKLIKHILKDEHSDIY
SVKHGASLIRARLCFKRVLVILDDTDHIEQLEALAGERDWFGPGSRIIITSRDSRLLLNHGVKHIYRPELLDDENSFKLF
NSHAFRGIRTKSEYHELSMEVVKVTGGLPLALTVFGSLLRGRNIKQWKETLQKLL-----
>Linum|Lus10003749_201_456
NQVMKLLADKSTNVRLIGISGMGGIGKTTLARVLHHTLASKFHQSCFLYNVRERFEKHGPTHLQEHLLSDILMDKTIPIR
DPEKGRILIKQCLQNKKVLIFLDDVDDPLQLEMLAVNRDSFGPGSRIVVTSRDKELVTKYASSSVYSIEKLGEDESLRLF
SWKAFKSNDPAKGFEEMCKCVLEYCQGLPLAIEVLGCLLNGKSKGQWESQIDLLKGEYNY
>Prunus|Prupe.2G101900.1.p_205_439
QGINMWLEDGSNAVGVAVIYGMGGIGKTTIAKAAYNRNFGRFQGSSFLADIREAEQPYGFVRLQRKLLSDIQKGKAKKID
NIDEGIIKIKHAVCNKRLLIVLDDVNDMDQFNAILGMREWFYPGSKIIITTRHEHLLKAHEGCTMFEVEELNEYESLELF
SWHAFGQPQPIEGYMELSRPAVEHCGGIPLALQVLGSSLSGKEVDVWRSALQKLCEIPNV
>Phaseolus|Phvul.002G098200.1.p_232_451
---ESLLRIRSKEVRIIGIWGMGGLGKTTIAGALFAKLSSQFEASCFLANVKEEHEKQGLDYLRNKLLSEILEDVNPHIS
TSKVRTTFVMKRLRQKKVLIVLDDVDDPKKLEYLAAQHDCLGSGSRVIVTTRDKHVLSR-GVDAIYEVKGLSLHHAVRLF
SLNSFGKTYPERGFEMLSKQAVDHANGNPLALKVLGSVLHSRNEQQWDNALRKFKKVPNA
>Phaseolus|Phvul.003G072500.1.p_192_413
EEVMEVLQVQSNGVKVLGLYGMGGVGKTTLAKALFNALVNRFEHRSFISNVRQVSKHDGLVSLQSKIIIDLFHGTSPSFN
DVNVGISAIKGRVSENRVLLVLDDVDDVKQLDALIGKREWFYDGSCVIITTRDTQVLTQNHVNELYEVKGLYASEAQELF
SYHALRRNKPPDNLLSLSEKIISLTGTMPLALEVFGSFLFGKREEEWEDAVERLR-----
>Arabidopsis|AT5G36930.2_208_416
----------SDGVRVIVIYGMGGIGKTTLAKVAFNEFSHLFEGSSFLENFREYKKPEGRTHLQHQLLSDILRRNDIEFK
GLDH---AVKERFRSKRVLLVVDDVDDVHQLNSAAIDRDCFGHGSRIIITTRNMHLLK--QLEGSYSPKELDGDESLELF
SWHAFRTSEPPKEFLQHSEEVVTYCAGLPLAVEVLGAFLIERSIREWESTLKLLKRIPND
>Sphagnum|Sphfalx0338s0012.1.p_189_431
KQLIETLNME-KDVGVLSLVGMGGIGKTTLAEEIYSRLQNMFEKKSFLMDVRESEKKNGILDLQKQLARDLFKED---VK
NRDE--NACFDRFKGRKVLIVIDDVDQNNQFDDLIPDINKLGPGSQVIITSRESNVVNKNNCEYLHDMTQLSTTDSRHLF
NWHAFQSAHAIHGFQELAKNAADACCGLPLALEVTGRFLFDKKESTWPQTIKVLSES--K
>Linum|Lus10011104_199_419
HKLKELIGEDSDDVRFIGICGMGGIGKTTLARVVYNEISRKFQGRRFLENVRDS-FKQGAVILQQHLLSGVLMEKNLKIW
DAHTGTLMIKKSLQNKKVLLVLDDVDSLEQLEMLAANRGWFGPGSRIIITSRNQRLLNRHEACEVVKLEGLRYGEALTLF
SLNAFKQHEPREEFKELSVRVLEYAQGLPLAIRVLASFLGGRSKREWESAITSLKDYST-
>Linum|Lus10039850_232_459
------LGFDSPGVRVVGIHGMGGVGKTTVAKEVYNSVFNNFEGSCFLSNVREQ-AVKGVPYLQRQLLSEILKRRYEKID
NGDRGLNLIRDRLCHKQLLLVLDDVDEMSQVNKVIGSLAWLSEGSRVIITTRTKNLLQPSEFFWQYEVQELDERDSLELL
SLHAFDRRDPPEHYENSAGQMLQYTRGVPLALEVLGSSLRGQTVEIWNSRMEKLKLMANE
>Picea|MA_10430064g0020_217_430
---EELLQQQGRGIRVIGIVGLGGVGKTTLAKEIFNRLRSKYEKSCFLLDIR----VNSLPTLQSHLLKDLTQLN-EQIR
TSDEGKQILRKKLSSKEALIILDNVDHTEQLEALLPAKDVLLSGSLILVTSRDKQLL-IKDISAVYKLERLNEQHSQELF
SLHAFGQPRPVEGFEDLVSKFSAACGGLPLSLTVIGARLRGRKLTIWTDELLNFSEIL--
>Sphagnum|Sphfalx0434s0002.1.p_158_375
KELIEILNME-KDVGILSLVGMGGIGKTTLAKEIYCCFQDTFEKKSFLMDVRES----AILDLQKQLARDLFKTD---VK
GTEE--NRCFNCVMDRKVLIVIDDVDQKRQFDQLIPDINKFCPGSRVIITSRDSNVVNKNNCKYLHEMALLNTTDSRHLF
NWHAFHSADAIDRFQALAKDVADACCGLALALEVTGCFLFDKR----QRLLKKL------
>Arabidopsis|AT1G27180.1_378_592
--------TESSGIQVMGLYGMGGIGKTTLAKAFYNKIIVNFNHRVFIESVRGKSDQDGLVNLQKTLIKELFRLVP-EIE
DVSIGLEKIKENVHEKKIIVVLDDVDHIDQVNALVGETSWYGEGSLIVITTRDSEILSKLSVNQQYEVKCLTEPQALKLF
SFYSLRKEKPTQGLLELSKKIAEVTGLLPLAVKVFGSHFYDKDENEWQVELEKLKTQQDK
>Prunus|Prupe.1G263400.1.p_196_429
EEVMRLLDVGSSGVRVLGIHGMGGVGKTTLAKALFNRLVGHFDCHSLISNVREIAGHEGLLSLQNKLIGNLSPNKVPPVN
ELETGVAAIRAIAYEKQILLVLDDVDNVSQLSALVGNNEWFYKGSRIIVTTRDIKALPSHLVNKLYEVRELDSSKALQLF
NYHALRREKPTDEFFNLSKEIAALTGGLPLALEVFGSYLFDKRIEDWREALQKLSKIRPG
>Daucus|DCAR_031076_206_423
ETLWKMIDLKSTEVQVLGLFGMGGVGKTTLAKALYNKLFGYFGCRVFMSDVRETDR-IGLVALQNMLIHHISKSA-KPVS
DEKAGRKTLKSVLREMKVLLVLDDIDDLRQLKALAARRKWFHEGSILIISTRDREVLPAYLVNKRYEVRELDSSDSIKLL
SYHALRRDQPTETFLDKAKEIVSLTGGLPLALEVFGSFLFDMREKDWEDALEKLRQA---
>Linum|Lus10005171_195_428
ADINSWLQDGSNSVGIATVYGVGGIGKTTIAKTVYNQNFDKFESGSFLEGVREAEEPQGLVRLQKQLVSDLLKTKA-KIY
SVDEGTVKIRNAISRKRVLLVLDDVDGMDQFRAIIGMREWLHPGSKVVITTRYETLLKAHEVSRIFGVTALNLDESLKLF
SWHAFQQDQPIEGFMELSENAVEFCIGLPLALQVLGSSLSGRSLDVWENEIQKVNAVPDS
>Pinus|PITA_000020606-RA_222_438
--------KQSGEAQVLGIVGLGGVGKSTLAKELFNKKSCDFNKSCFLFDCRETVRQSSICSLQGKLLMGLTQRN-EQID
SIDEGIEILRRYLSSSDALVVIDDVDDVHQLDALLPIKDVLQSHSLILVTSRYKDVL-TSGISSIYKLTGLDEQYSQQLF
CSYAFLQPHPPLGFEYLVDEFCMACGGLPLSLKVFGGLLCQKKKSYWEGQLDKLRQILPT
>Linum|Lus10032101_239_454
DEMMKLLDPESNDVKIVGIHGVAGIGKTTIAKAVYNRLFHKFDHCCFLEDIRETQEHGGIVKLQNKLVSSILKMESSLVE
NVSQGIYLIRNRVCKHKVLIVVDDVDRKFEFDKVIGHREWFSPGSRIIITTRDRKVLNMLNVREVYEPSVMSAEHSLQLF
CKHAFGMDSPPEEYAELSKDIVLAVGGVPLALKDVGSSLFGDGRQVWE------------
>Pinus|PITA_000040295-RA_314_538
----------SGKPQMLGIVGLGGVGKTTLAKEIFNRKSSGYSRSCFLSDVRDNAGKGSLNLLQKELLMSLTGWD-KPID
NVHEGKTILKDHISSPNILVILDDVDSLDQVDELLPDQTLLHSDSLILITSRSKDVL-RRGVSSIYNLTGLSTEQSLELF
CLYSFNQSHPLPGFESLVWKFIEACGGLPLSLKVFGALLNGEEASYWEAQLDKLQRILPE
>Picea|MA_390667g0010_246_470
----------SGKPQILGIVGLGGVGKTTLAKELFNRKSSGYSRSCFLCDVRDHAGKGSLNLLQRELLKTLTGRN-EPIT
SVHEGKAILKKDISSPNLLVILDDVDKVDQVDDLLPDQTVLHSDSLILITSRSKDVL-RRGVSSIYNLTGLTRQHSLELF
CLYSFNQLHPLPEFESLVEKFIKACGGLPLSLKVFGALLNG-ETSYWEAQLDKLQRILPE
>Linum|Lus10041060_216_429
----------MNVVRMLGIWGLSGIGKTTIARVMFDRHCRQFEASCFLSNVGDK-RSQGEAALQHELLSKTLLERDLSTW
SLGKGSNLIKDRLSSRKVLIVLDDVDDMEQLEVLANKLNWFGPGSRIIITTQDKHLLDAHGVNVIYEAKCLQDEEALQLF
SQYAFHQNQPKKDYWELSHGFVYYANGLPLALKVLGSFLYNKSTCQWKNELNKLKEFPNG
>Nicotiana|NbD030775.1_192_416
EKIDSWLEDGSTDVDTLVICGIGGIGKTTMAKYLYNLNFSKFDGSSFLSNIRENTHRKGLVTLQRQFLSDICKRKKKAMF
SVDEGMTEMRDAVRCKRILLVLDDVDNRDQLDALLGMKDLFYPGSKVIVTTRNKRLLRPFDVHKIYEFEALNRDESVELL
SWHAFGQDSPRNGFEMCSEQVAIHCGGLPLALEVLGATLAGRNIDIWKSTIQKLETIPNH
>Populus|Potri.005G206400.1_204_418
-----LLGEKLVDVRIVGIYGMGGIGKTTVAKKVYNLVFHEFEGSCFLENVRKE-ISKGIACLQRQLLSETLKRKHEKID
NISRGLNVIRDRLHRKRIFIVLDDIDELEQLNKILGNFDWLFPGSRVIITTRIKDLLQPSELYLQYEVEELNNDDSLQLL
RLHAFNEHHPVDNYMDCMRRIVSYVRGIPLALEVLGSSLCGQSINVWNSKLEKLKVIGNG
>Arabidopsis|AT5G45210.1_180_391
---IEKLLCKSLKFYYLGLWGMPGIGKTTIAEAAFKQMSKDFDASFFVEDFKEY--HKGRYKLREEHLKKVPKGG--SIR
----GPILSFKELREKKVLFVLDDVRNLMDFESFLGGIEGVSPGSVIILTSRDKQVLH--QCEDVFEVPSLNEEEAVRLF
ARTAFHKEGPSDKLMDVSKKVARYAGGNPKALCFYGRELEKKKPEEMEEEFEKMRQCP--
>Linum|Lus10005588_236_473
EEIESLLHMESSDTRIVGMWGMGGIGKTTLARAVFDQFSSRFEACHFLGNVREEERGSTELALQGELFSCILEDDDLTTT
KQSTALTFAKTRLARTKVLVVLDDVEDPVSLHNLLDKQTLFGPGSRIVVTSRDHQVL-QNVCDEIFEVKELNDHESFQLF
TSNAFSSDDPSEEYLGQSWRAISYASGNPLALIVLAKALFGRS-EYWESVLRRLQRIPNR
>Prunus|Prupe.8G185200.1.p_106_338
KNINQWLQDQSTDVGILAIYGMRGTGKTTVAKFVYNSNFRRFEASSFLENIKGSEQPNGLVQVQKQLLTDILDGRKVRVN
SVSEGITEVEDAISSKRILLVLDDVDHMDKLDLLLGMKDRSSRGSKIIITTSNVGLLRRYQVIKVHDIGTFRDSESLELF
SWHAFGKDHPIEGYKEISKKVVNHCGGLPVALKTLGSSLSGQSMVVWKSALEKLEAIPKD
>Arabidopsis|AT5G45250.1_211_449
KDLEEKLDRDYKGTRIIGVVGMPGIGKTTLLKELYKTWQGKFSRHALIDQIRVKSKHLELDRLPQMLLGELSKLN--HVD
NLKD-----YSQLHERKVLVVLDDVSKREQIDALREILDWIKEGSRVVIATSDMSLTN--LVDDTYMVQNLNHRDSLQLF
HYHAFIQANPQKDFMKLSEGFVHYARGHPLALKVLGGELNKKSMDHWNSKMKKLAQSPSP
>Nicotiana|NbD006063.1_204_416
--------ESNTDIGILLVSGIGGIGKTTLAKFVYNLNFGYFECSCFLANIRETKLPNGVIVLQKQLLSTLLKHDKVKIS
SVDEGIIKIRNALCYRKILLILDDVDEPDLVEAIFDIKDWFGFGSKIIVTTRHKNLLRPQLGHEVHEVEILYTTEATELF
NWHAFGENNTGEGYKEYSEEVIEWCRGLPLAIQVIGSSLAGKSKDVWRSSIEKLRDIPT-
>Physcomitrella|Pp3c10_21693V3.1.p_267_483
---LEEME---DKVGILGICGIGGIGKTTLAQRVYNLYSRGFTKHTFLK--LEA--SQDMKLFQAQVLRDLLNKN----K
NLDEEYVNHFEGLAG-KVLVVLDNICSVDHFKELVPNMLKLGGGSRIILTSRERDTMRAINVSCCLDMKKLGHEDSFQLF
WLHAFQRDVSAENFRPLAAKVVKLCGGLPLALKVIGQHLYGKSEEVWSEASETLRDRP--
>Nicotiana|NbD006059.1_203_442
KDINSWLQDESSEVGIGVIYGLGGVGKTTVAKVAYNSNYDRFDGSCFLANVRDIEKPNGQVYLQKQIFESILKGRKEKIY
NADEGIVKMKDAIGNKKVFIVFDDLDQLDVLDSLIGTRDWFYPGSKILITTRCEKLLKAHERHMLFKIKELGDDESLKLF
CWYAFAQDCPLEEFKVFSTEAIQHCGGLPLALYDLGSFLSGRGMEIWRSKLQKLEAIPHS
>Pinus|PITA_000045243-RA_229_451
-----------GKPQIVGIVGLGGVGKTTLAKELFNRKSSGYSRCCFLADVRDNADKGTLHVLQIELLKKL-GWD-KPVD
NVHEAKTILKRHISSPNILIILDDVDKMDQVDELLPDQTVLHSDSLILITSRSKDVLRRRGVSSMYNLNGLPPQYSLELF
CLYSFNQPHPLPGFESLAKKFTEACGGLPLSLKVFGALLNGEEASCWEAQLDRLQRILPE
>Nicotiana|NbD039337.1_195_411
EDIILWLQDISTNVGLYVICGIGGIGKTTLAKFAYNSSARSFEGSSFLANISETKQCNGLVRLQKQVLYDIVGKK-ERIS
NADEGIMMIEDALRYKQILLVLDDVDEVDQIDILLGMRDWLNPASKIIITTRYESLLKPSVPHKVLKVEALNKMDSLKLF
SWHAFGEDHPLEGYLELSKRVVLQCAGLPLALRVLGSALSGRRPEIWGSALEKLET----
>Nymphaea|GWHPAAYW007067_236_469
NALKQMLERGNKGVCMIGICGRGGIGKTTLAMALYNELSPTFEGSCFLSNMRENEKKEGLPSLQAKFMEEVLRGK-MPIG
NVREGVSLMKQRLGSKKVLLILDDVEHTRQLEAFTPNREWFGAGSKMIVTTRNKDVLIQHGLKEIYFPKGFDGQQSLQLF
FRHAFVSDH-LAELDDLPQEIVEVAAGLPLALIVFGSHFSFLKKQEWEETLETFKSEQHK
>Pinus|PITA_000030867-RA_226_437
----------KKNAKLVAIVGMGGSGKTTLAKQLFHLKSSAYDASCFLFHVHKTSAINQLPTLQRKLLKDLLQLD-HKID
STNQGKEILRSCFAASRFLVILDDVDHNDQVDALL-VENLLRTDSLLVITSRDRHLF---SQTILYEMKRLNENHARELF
CSHAFHRRRAVRGFEDLAECFLRACAGLPLWLIVFGRLFSVIFSYVWESEPHNLSR----
>Picea|MA_10434266g0030_275_495
--------------AVAVIAGLGGIGKSTLARRIFNDLSSEFSRASYLCNVRETV---DLTSLQRRLYRDLLGKD-RDIP
NTNEGKTMLRKGLRG-KLLIVFDDVDDGEKIKSVL-DIDALEPGSWIFITSRDKDIFR----SAVYDVQPLEQNYARELF
CYHAFRQVNPLEGYKDLVDKFLKFCEGLPLLLEVLGQQLAGRLITYWEKHLASFLEEMPP
>Pinus|PITA_000030866-RA_231_454
-----------KYPNIVGIVGMGGSGKTTLARHLFNIHHSAFHASCFLFDVREASANNKLPALQRKLLKELLHVD-DDID
SVSQGKEFLRSGFAASRFLIILDDIDHNEQVDALL-AKNVLRSDSLIIITSRDRSLF---RNAMLYEMKSMDENHARELF
CLHAFRHSSPVSGFEDPVEGFLKTCDGLPLSLKVLGGHLFGISKKEWGLELQKLSKVPNK
>Pinus|PITA_000039242-RA_222_449
----------RGGPNLVGIVGLGGVGKSTLAKFFFNSNRSDYQRSCFLHDVRDAAARCRLSSLQRKLYKDLAGVD-QVID
NVEEGIATLKDRLSCSQALIVMDDVDDVEQLDALFPLKDVLASGSLILFTSRDLEFLRKYGISSIYKMTGLDPEHSQQLF
CSYAFHQPYPALEYEDLVTEFLKSCQDLPLSLKVIGALLYA-EREYWEKQLRKLSQVLPT
>Phaseolus|Phvul.005G016500.1.p_201_425
SEVMPLLHIEGEDIRVIGIHGLGGIGKTTIAGAIYNLIADQFEATSFLADIRESNQRQGLVQLQESLLFDTVGDKNIKLG
SIYKGIPIIKKRLCCKKVLLVIDDVDKLEQLQALAGGRDWFGFGSVIIITTRDKHLLAAHQVDKTYEVKKLNHGEAFELF
TWSAFKRKAPDAGYLEICNRVVLYAEGLPLALKVMGSTLFGKTVAEWKSALGKYEKIPSR
>Eucalyptus|Eucgr.J02084.1.p_182_388
KDVVWQLDPGSLDVQLLVVHGMEGIGKTTLAKLVFNEIAPLFDGCSFLSDIRKSPQVGGIIRFQKQLLSDILKKN-IDVQ
DVDDGINMIREKFCNKRVLIVFDDVDKPEQLLKLMGNRDSLGPGSKVIVTTRNVGLTA--FLQHAYEMRQLNPWHALQLF
SKHAFGERLPPDDYENISSEIAATIGENPLALEASGSFLRGKS-----------------
>Vitis|GSVIVT01036304001_210_403
-------------VLMIGINGISGIGKTTIAKAIYNKISYHFQSTIFLTNVGENGHHLNLPQFQQLLDDAI---------
----GTY---GRTKNKRVLLVVDDVDRLSQVEYLVKLRDSFSLRSRIIFTTRDRHLLNVAKLDASYESKGLTHEEAIHLF
SWHAFKQTFPKEDYVGLVNHVVGYVKGHPLALKVLGSSLFGKTITEWKCILHKLRKNTHG
>Nicotiana|NbD006064.1_191_406
EDIILWLQDRSTNVGLYVICGIGGIGKTTLAKFAYNSSARSFEGSSFLANISETKQCNGLVRLQKQVLYDIVGKK-ERIS
NADEGIMMIEDALRYKQILLVLDDVDEVDQIDTILGMRDWLNPASKIIITTRHESLLKPSVPHKVLKVEALNKMDSLKLF
SWHTFGEDHPLECYLELSKRVVLQCAGLPLALSV-GSALSGRRPEIWGSALEKLET----
>Eucalyptus|Eucgr.I02727.1.p_206_418
------------DVRMIGFYGIGGIGKSTVAKAIYNLHADDFDGSSFLANVKEVSRQHGLVEVQETLLFEILGDSNIKVG
NADRGISLISRRLCYKKVLIVIDDVDRLDQLRKLVGDKSWFGPGSRIIITTRDKHLLEAHGVEQFQEVQKLNFIDSSKLF
CWNAFKSPNPPEEFKDLACCLLDYAKGLPLALIVLGSFLCGRNVREWESAIARLKSVPNR
>Pinus|PITA_000040025-RA_259_478
DQLEALLLNPEKKATVVGIVGMGGMGKTTLAKATYNRIRSNFIAATFLEDVKELIDRDGLTAVQEIILVDLLRFD-CKIQ
SIDEGKVFMRRRLNKANILIVLDNVDNFDQLDALM-VTKVLGPSCRVLVTTRDKRIL-ELQISMIYETTGLNEDQATELF
CRHAFLSARPKLGFDDLVIKFVEILDGLPLSLETFGSHLYGKARKVWEAILGKISR----
>Solanum|Solyc01g102880.1.1_205_430
KEVNFWLQDSSTNSRTLMIYGEPGIGKTTIAKALFNLHCDRFQCSSFLGDIREIKESCGLIDLQKNLLSDLLKEDKIDLN
DIDRGASTIKDFLVHKKFLLVLDDVDDLTQLKAILDSRDWIPPGSKVIITTTNEHLLNPHDACLMYESKRMDNHEALKLF
SLHTFGQDHPVKEYMTHSKQIVKHCQGLPLALQVLASSLHGGSIDMWEGAIKKLERYSES
>Phaseolus|Phvul.010G054200.2.p_207_427
EELTNLLQLDVNDVRVVGISGMGGIGKTTLARALYERICHQYDFHCFIDDVSKIYRDSSSLGVQKELITRCLSEKNLEIC
NAIDGTYLVWTRLHNARTLLVLDNVDQCEQLKLFTGNRRCVGGGSRIIIISRDEHILKTHGVDDVYQVQLLSWENAVQLF
CRNAFKVNY-LDDYEELAREVLSHAQGHPLGIEVIGSSLFGRNVSQWRSALGRLR-----
>Populus|Potri.T073600.1_197_386
------------EAIFIGICGMGGIGKTTVARVVYDRFRWQFEGSCFLANVREVPEKDGRRRLQEQLLSEILMKR-ANIC
DSSRGIEMIKRKLQRKKILVVLDDVDDRKQLESLAAESKWF--------------VLTRNGVARIYEAEKLNDDDALMLF
SQKAFKNDQPAEDFVELSKQVVGYANGLPLALEVIGLFMHGRSILEWESAINRLNE----
>Euryale|Ef38608_303_533
NTLKKMLERGKKDTSMIGICGLGGIGKTTIAMALYNELSPTFEGSCFLSDIRENEKKEGLPSMQAKLMEEVLRGN-MTIG
NVRGGVSLMKRRLGNKKVLLILDDVEKTQQLEAFTTNREWFGAGSVVIVTTRNEEILVQHGLEEIYFPTGLDGEQSLQLL
FRHAFVSDQ-LAELGDLPQEIVGVAAGLPLALKVFGSHFSFLRKQEWEKTLERVKTEQDK
>Phaseolus|Phvul.010G136700.1.p_199_404
---------------VIGIWGMGGIGKSTIAKVLFAEHFPQYDHVCFVANAREY--------LLDKLFSTLLKKE---VS
ATNVGSSFHMRRLSSRKVFIVLDDVDDSLELEYLCGEFEDRHSDSKLVITTRDRQLLV--RVDAIYHVQEWKKTESLKLF
CSEAFKKSYPERGYESLSESAVEYAGGIPLALKVLGSYLRSKGINFWQSTIRKLSLYPNE
>Pinus|PITA_000077347-RA_349_565
----------SKETKIVGIAGMAGIGKSTLAKHFYNVKRFDFTRFSFLFNVK----GQNLPSLQKKLIRDLMDYD-LHID
NTIEGKGILQRSLTG-KALIVLDDVEDVEQIDSLL-DMDAVGCGTLILLTSRDRDLL--RSSALLYDVKPLNRQHGQELF
CRHAFLLPKPVPGFEDLVREFLRICGGLPRSLKVLGRHLAGNDKAYWKLQAEKFSKRLPD
>Picea|MA_36510g0030_230_451
-------------AKVVGIVGVGGVGKTTLAKEFYNRKRSYYSGSSFLYDVRENVARMFLSYLQSQLVKDLRHIE-TKIE
SVDEGLVMFKRYLSSCHALIILDDVDHASQLEAFLPIKEILDSNSLILVTSRDKHVL-RSGIPSIYKLEGLSRQFSQELF
CSYAFCQPHPLPEFVDLVDRYVSACDGLPLSLKVFGALVCGENTRYWEEQLDRLQQTLPA
>Pinus|PITA_000027732-RA_243_468
-----------EGPNLVGIVGPGGVGKTTLAKLFFNTKKSDYERSCFLAEVKDAAARRTLPSHQRKLYQDLTGSDPPICS
STDEGIPIFK-RLPSSQALIILDDVDGLEQLEALFPIKDVLPAGSLILLTTRNKDVLTKYRLSNIYNMKGLNLEHSQELF
CWHAFQQPYPVVGYENLVRKFLKGCQGSPLSLKVIGSLLYN-ERENWEAQLRKLSQVVPP
>Pinus|PITA_000086934-RA_255_441
----------SGKPQVVGIVGMGGIGKTTLAQELFNRKSSNYRRSYFLSDVRENAGKSSLHSLQRKLLKGLTQID-REIE
SVNEGKETLKGYLSSSSALIILDDVDHISQLDALLPVQTVLGSDSLILITSRDTDVL-TCGVSSIYKLTGLNTLHSRELF
CLHAFSQSDPVPGFEYLVDKLLKVCDGLPLSLKVN-------------------------
>Arabidopsis|AT4G19510.1_241_468
-ELEKLLMFDDECVRVVGVLGMTGIGKTTVADIVYKQNFQRFDGYEFLEDIEDNSKRYGLPYLYQKLLHKLLDGE--NVD
VRAQG--RPENFLRNKKLFIVLDNVTEEKQIEYLIGKKNVYRQGSRIVIITRDKKLLQKN-ADATYVVPRLNDREAMELF
CLQVFGNHYPTEEFVDLSNDFVCYAKGLPLALKLLGKGLLTHDINYWKKKLEFLQVNPDK
>Picea|MA_10428569g0010_229_445
NKVINLLNTDEESLITVAICGMPGVGKTSLAKAVHNHIYHKFDATCFVYDVRHQQHSNGIAKMQRHILKDLAKFK--KVN
DEAHGKSLMKDRLRS-RALVILEYVDDSKQLESLR---DWYGPGSRILVITVDHQLLNDGQVK-VYKMEGLDREHALKPF
SWHAFMRDRPGEGYEELSQRAVDICNGLPLLLEVLGAHLYNKDTSYWVKTCEILE-----
>Solanum|Solyc01g102920.2.1_149_339
----------NSNIGILLVCGIGGIGKTTLAKFVYNLNFGYFEISCFLPNIRETKLPNGLIALQKQLLSILLKNEKAKIS
SVDEGIIKIRNALCYRKVLLVLDDVDEPDLVEAIFDMKDWFGFGSKIIVTTRHKSLLRPQLGHEVHEVGILYTIEANELY
NFHAFGNNQISKDYKEYLEEVIEWCRGLPLALQVIGS-----------------------
>Pinus|PITA_000058264-RA_158_348
----------GRETKVVGIVGYGGVGKTTLATEFFNRYRSGYSQSCFLEDMRS---ETSLPDLQKTVCQGLNSKD-LNIC
SVSQGKSELLHRLLGSKGLIVLDDVDDVGRLKELFPPKEALSSDSLILLTSRNRDLL-SCGVSSIYKLSGLDKEHSQSLL
CMHAFHKQQPGAGFEKEVTKFLDACDGWPLSLQVLASQLYLKE-----------------
>Amborella|ERM94380_209_421
--LQRLLEGRGTGARVLGLVGMGGIGKTTLAKEFFSIMRSQFKAFSFVDDIKDRVVRAGLEKVQGFLLKDLLQID-HQIH
SINQGKFLLRKCLSRAEVIIVLDNIDDFDQLDALRP--EVVHCTSIVLITTRDRRLV---CIALIYDMDGLEKHHAKELF
CWHAFLMPQPALGFDVLVDNFVTYCNGLPLSLETLGAQVFG-EIHIWERILQTIV-----
>Pinus|PITA_000043946-RA_320_526
------------AATIVGIIGIAGIGKTTLAKALYNRLHRDYKAASFLSNMRETVKNKGLQAMQTLLLKDLLHVD-WNVR
SPSEGKELLRKRLNVEDILIALDDVGQHEQLADLL-DLNALHPNAVILVTTRDRGVLQRFGC---YEVKRLEATEAEKLF
CLHAFGKEKADEDLQDLVVKLVGMCHGVPMLLEQCGERLYGKDRSYWEFQLAKLSKHLE-
>Amborella|ERM94375_216_413
-----------GAC-IVGIVGMTGIGKTTIAKRYFNLHRSSFRSSCFVGNMKQM--GEELQNMQKMLLKELYNGD--HIS
STDQGIKLLKKHLQGAKILLVLDDVDDHLQLEALM---EVLSHESIILVTSNNNGLVKFHAC--IYDVPFMDRDSARKLL
LMHAMKESHP--ELEEFTEEFLNLSDGLPLSLEVYGQKLSGITRFYWEN-----------
>Picea|MA_10436604g0010_377_533
------------------------------------------------------------------LLKDLTGLD-RPIN
SIDEGIEELLKHLSSSHFLIILDDVDDARQLQPFLPIKDILSSNSLILITSRDKKIL-KIKITSVYELKGLNLQDSKKLF
CFHAFHQPHPRPEFADLVAGFLIACDGLPLSLKVFGALLFGEHRSYWQDKLNGLHNTLPS
>Prunus|Prupe.1G018700.1.p_209_343
--INKLLEVGEESVCMVGIWGAGGIGKTTIAKAVYHSIVHEFDGSCFLANVRENMPHGGLVQLQETLLIDILRVKKLKVT
NVDKGVAMIKKRLSNKKVLLILDDVNQLEQLHSLARGSDWFGSGSRIIITTRDKHL------------------------
------------------------------------------------------------
>Prunus|Prupe.1G018700.1.p_354_416
-----------------------------------------Y----------------------------V---------
---------------K------------------------------------------------V---------------
-----------------ARRAVYYVQGLPLALTVLGSHLCGRSIDQWQAALDSYKRVPNK
>Amborella|ERM95965_209_421
--LQRLLEGRGRGARVLGLVGMGGIGKTTLAKEFFNIMRSQFKASCFVDDIKDRVVRAGLEKVQGFLLKDLLQID-NQIH
SINQGKFLLRKCLVRAEVIIVLDNIDDFDQLDALQP--EVVHCTSIVLITTRDRRLV---CIVLIYDMDGLEKHYAKELF
CWHAFLMPQPALGFDVLVDKFVTYCNGLPLSLETLGAQVFG-EIHIWERILQTIV-----
>Eucalyptus|Eucgr.I02520.1.p_225_435
--------MDEEDVRVIGICGVGGIGKTMAVAVICERIRRDFECFVFLDKIGEA--RVDILGLQKKLLHNLMKVEGLTYG
DIQTNINEINSNMCFKRILLVLDNVTSKEQIDYFWGDRELLCPGSRILITTRDQNLLK--DLDDKYIVKGLDPNEALRLF
CRHAWKREEPQEGYEELSRNLAHYAGGHPESLKRLGTFLNGMPKQQWPHIMEKLVRS---
>Arabidopsis|AT1G63730.1_190_415
QKMQSLLHLDEDEAMIVGICGPSGIGKTTIARALHSRLSSSFQLTCFMENLKGSDEYGLKLCLQQQLLSKILNQNDLRIF
HL--G--AIPERLCDQNVLIILDGVDDLQQLEALTNETSWFGPGSRIIVTTEDQELLEQHDINNTYHVDFPTIKEARKIF
CRSAFRQSSAPYGFEKLVERVLKLCSNLPLGLRVMGSSLRRKKEDDWESILHRQENSLDR
>Arabidopsis|AT2G16870.1_204_411
-----------DGVKIVGIFGPAGIGKTTIARALHSLLFKKFQLTCFVDNLRGSDEYGLKLRLQEHLLSKILNQDGMRIS
HL--G--AVKERLCDMKVLIILDDVNDVKQLEALANDTTWFGPGSRVIVTTENKEILQRHGIDNMYHVGFPSDEKAMEIL
CGYAFKQSSPRPGFNYLAQKVTWLCGNLPLGLRVVGSSLRGKKEDEWKSVIRRL------
>Arabidopsis|AT3G44480.1_284_510
----QLLRLD-DEVRMIGIWGPPGIGKTTIARFLFNQVSDRFQLSAIMVNIKGCDEYSAQLQLQNQMLSQMINHKDIMIS
HL--G--VAQERLRDKKVFLVLDEVDQLGQLDALAKETRWFGPGSRIIITTEDLGVLKAHGINHVYKVEYPSNDEAFQIF
CMNAFGQKQPHEGFDEIAWEVTCLAGELPLGLKVLGSALRGKSKREWERTLPRLKTSLDG
>Arabidopsis|AT1G66090.1_205_411
TKIESLLSLD-DKVKIVGISGPAGIGKSTIARALHNLLSSSFHLSCFMENLSQSLEYSSKLSLQEQLLSQVLNEKDIRIR
HL--G--AIQERLHDQRVLIILDDVTSLEQLEVLAN-IKWYGPGSRIIVITKKKDILVQHGICDIYHVGFPTDADALKIF
CLSAYRQTSPPDGSMKICEMFIKICGNLPLHLHVLGSALRGR------------------
>Pinus|PITA_000066503-RA_235_391
---------RSSETRVIGIVGPGGVGKTTLANEIFNRRQSKYDRACYLSDVS----GKPVEFSQRKLLEDLARRF-EQIA
DMKTGIDKIETYLASPLALLILDNVDNIDQLDALFPLKDRLSPGSLVLITCRNKDVL-IRGISSIYELNGLDQQHSQELF
CSHAFGQ-----------------------------------------------------
>Physcomitrella|Pp3c26_15380V3.1.p_335_543
-----------PAARVIAVLGPGGVGKSTICKALYEHVSHLFTAVSYVEDVKEKKHPRGLVRMQQQIIHDLCKLNDVHID
NPRHGQALIKEHLRGSKVLIILDDIDDCMQVENLM---DALGYGSRGIVATRDKTVVAQLGIHDTYEVRELTELEAVELF
FWHAFMQQKPPHSFDKIATEVAVACGRIPLEIIVAGAHLCGEIPSIWGEVLTKLRMIL--
>Picea|MA_10434398g0010_243_442
DDVINLLKTDEDNLITIAICGMAGVGKTSLAKAVHNHIYHKFEAACYVYDVRHKQHTNGIAKMQRQILKDLIKFK--KVN
NEAHGKSLMRDRLRS-KALVILEYVGDSKQLKSLQ---DWYGPGSRVLVITLDPQLLIDGQVDFVYEMQGLDRDHALQPF
SWHAFMRNNPDEVYEELSQRAVNICNGLPFLLEVLEG-----------------------
>Prunus|Prupe.1G557100.1.p_252_414
--------------------------------------------------------------LQKQLLNDILKSKHIKFD
SVAKGIEMIRERLPYKRALVIIDDADDLHQLKAIARKRDWLGPGSRIIITTRDKHLLEQIGVDGTYMAEEMDENEALELF
GWHAFESGYPNQEYLDLSKRVIRYCQGLPLALEVVGSFLIKRPTAEWESHLEKLERCPDG
>Populus|Potri.019G068300.1_199_326
--------------------------------------------------------------------------------
---------KDCLRRKKVLIVLDDVDNSRQLQELSLGVDLFGPGSKILVTSRDKQVLIKNGVDAIYKVQGLNNHDALRLL
SLNAFKKNCPKRDHIELLERMVDYAKGNPLALIVLGSSLYDRS-EKWYSALNKLGK----
>Picea|MA_10435825g0020_242_421
-----------------------------------------------------TARQSSIYSLQCKLLMGLTQRN-EQID
NVGEGIEILRRYLSSSHDLVVLDDVDHVQQLDALLPIKDVLHSDSLILVTSRYKDVL-ASGISSIYKLTGLDEQYSQQLF
CSYAFLQPHPPLGFEYLVDEFCRACGGLPLSLKVFGGLLCQKNKSYWERQLDKLRQILPD
>Eucalyptus|Eucgr.C03467.1.p_153_294
DRMHTLLDMESNEVRMVGICEFGGIGKTTIAKATYNAFAHKFECCSFLSNVRETEKEGGLLQLQEELVSEVMWDDGLKLG
NVHRGMSMIKNRLSKKKVLIAIDDVNQSIQLETLVGRCDWFGYGSRIIITTRDEHL------------------------
------------------------------------------------------------
>Arabidopsis|AT4G16890.1_187_421
EAIKSVLCLESKEARMVGIWGQSGIGKSTIGRALYSKLSIQFHHRAFITY-KSTSDVSGMLRWEKELLSEILGQKDIKIE
HF--G--VVEQRLKQQKVLILLDDVDSLEFLKTLVGKAEWFGSGSRIIVITQDRQLLKAHEIDLIYEVEFPSEHLALTML
CRSAFGKDSPPDDFKELAFEVAKLAGNLPLGLSVLGSSLKGRTKEWWMEMMPRLRNGLNG
>Nicotiana|NbD002669.1_195_360
-----------------------------------------------------------LVKLQEKLLQQVLKNKDIKVG
SVAQGINLIKARLKSKKVLIVLDDVDHKNQLESLTRERSWFGSGSLIITTTRDKRLLC--RFKERYEAKLLNDNEAMLLF
CWHAFDSHFPPEDYVNLARDIIRYSGRLPLALVTLGSHLQGSSIEEWGYEFEKLKSIPHC
>Pinus|PITA_000083089-RA_316_475
--------EERVEAMVVGILGGVGIGKTALAKEIFKCKRSNYKESSSLFNVRKR--KYALKDLQRQIIKDLKYSH-EGIK
SVEEGKEILKQHLRSCQALVILDDVDHVDQLDALMP---ILHPNSLILVTSRNKDVFNNKGISSIYHLTGLNREDSRKLL
LSYAFN------------------------------------------------------
>Picea|MA_10436643g0020_234_364
-----------------------------------------------------------------------------QID
NTDDGIEKLKRNLSSCHAFLILDDVDNVQQVEALLPVKEVLHQGSLILVTSRNRDVL-AYGISSIFMLKGLDPDHSRELF
CRHAFDQPYPLTEFEQVVRDFVDACAGLPLSLKVVGALLRG-KLE---------------
>Picea|MA_10436731g0020_262_393
----------TRKVQVVGIVGLGGVGKTTLALELFNRKSSEYNKSYFLSDVRETAKKSSLHSLQRVLLKGLAELD-LDIN
NIYEGKRMFERHLKFSQVLLILDDIGHEDELEALLPVKDVLRSDSLILITSRNKDVLERS--------------------
------------------------------------------------------------
>Picea|MA_389330g0010_244_412
------LQQHNGKARVVGIVGIGGIGKSTLAKNFFNRERSHYPRSCFLFDVR----GSSLKSLQSTLLDDLTPLS-EQIN
NTAEGIEKLRKYLSSCHALVILDDVDHIDQLEALIPAKDVLASSSLILVKFRNKGVL-TSGILSIYRLKGLNSQYSTELF
CS----------------------------------ALLYR-QLEYWKEQ----------
>Pinus|PITA_000005643-RA_214_366
-DFENTLLEQMGKVQVVGITGLGGVGKTTLAKEIFNRKSSIFSKTCFLSDVRENA-KTSIPSLQRQHLKGLIHLD-LHID
NSHQGIEMLQKHLSSSQVLIVLDDVDHVDQVDALL-TVHVLRPGSLVLITSRDKDVL-RRGV--IAEVRGIKILASK---
------------------------------------------------------------
>Pinus|PITA_000051921-RA_279_438
-----------AGPNFVGIVGPGGVGKTTLAKLFFNTKKSDYERSCFLAEVREAATRHTLPSHQRKLYQDLTGSDPPICS
STDEGIPIFK-RLLSFQALIILDDVDGLEQLEVLFPIKDVLPAGSLVLLTTRNKDILTKYRLSNIYNMTGLNLEHSQELF
CSYTFQQP----------------------------------------------------
>Picea|MA_10428545g0010_348_508
----------------------------------------------------------------EQLIRDLMDHD-LHID
NTVQGKGILQRSLPG-RALIVLDDVDDVEQIDSLL-DMDAVGSGSLILLTSRDKDLL--RSSTLLYDVKPLNRQHAQELF
CRHAFLLPEPVQEFQDLVGEFLEVCGGLPLSLKVLGRHLYGNDRTYWKLQVEKFSRRLPD
>Sphagnum|Sphfalx0082s0024.1.p_213_424
--------------RVVGMHGIGGKGKTTICKVMCNYFHSSFHKVCHVELG-----KMSLIELQKKVLRELTEAGDVRVE
DAGQGQELLKDRLHQHKVFLALDNVESIEQAQLFL---AGFSPDSKVLVTARGLSVLE--RLRNFMHVPDLERQEAIGIF
LDHATP-NLP---FSSFSQGIINDCNYHPLALKALGAQLSITSFLEWKERISKV------
>Pinus|PITA_000071726-RA_204_312
---------------------------TFIVKTIL----------------RNS-------------LKGL---------
----------------KFLIVLDDMDDREKIKRVVDDLDAVEPGSLILITSRYKDIVG-------YDVKPLKRNHARELF
CHHAFRQLNPPEKYEDLVEDFLKMCGGLPLSLQPL-------------------------
>Nicotiana|NbD002884.1_204_267
----------EDEVGMIGIHGVGGIGKTTLAKAIFNQMFRLFDSCCFLSDVRSEAEEFGLVMLQEKLLQQVLKT------
--------------------------------------------------------------------------------
------------------------------------------------------------
>Nicotiana|NbD002884.1_295_356
--------------------------------------------------------------------------------
------------------------------------------SGSLIIITTRDERLLC--RLKERYVAKLLHDNEAMLLF
CCHAFDSHFPQD-YVNLARDIIEYS-----------------------------------
>Picea|MA_9114192g0010_319_429
--------------------------------------------------------------------------------
----------------VVLMVLDDVDNVNQLDALFPVKNILQSGSLILITSRDKDVL-KNGISSSYMVKGLNQQHSLELF
CWHAFGQRNPLDGFEQVVKKFLSLSNRLPLSLQVLGALLRG-QL----------------
>Linum|Lus10018972_204_342
AEIDLWLQD-SSAAQIGVIYGISGIGKTMIAKEVFNLNLDRFQASCFLPNIRERKQPNGSVLLQKQLLNTILYDQNVKVN
NVAEGSNKIKDAISCRRVLIVLDDVNHLDQLNTVIASWDWLYKGSRIIITTRHKRL------------------------
------------------------------------------------------------
>Pinus|PITA_000008529-RA_251_391
----------SGKVQVAGIVGLGGVGKTTLALELFNRKRLKYDKSYFLSDIRENANKSSLHSLQRVLLRGLNELD-LRIQ
NIYEGKGIIERHLKSSHVLLILDDIDHEDQLEALLPAKD--QAVCSVLILHHNEQVISEAGI--------LPDEHS----
------------------------------------------------------------
>Zea|Zm00001d053244_P001_473_664
---------------IACISGEPGIGKTDLVLEYAYRFFQRYKMVLWVRGERYI--RQNYLALRTFLEVDLVDSHEKSDR
CFEEAIAKIRQELMRDPFLVIIDNLEDKRVIMDLL---PHFGGETHFIITTRLPRVMNEP-----MKLSYLSGAEAMTLM
KGGV--KDHP---LVETALKIIEEKGRLPLGLSIVGAILSELP-----------------
>Prunus|Prupe.8G117700.1.p_225_344
-------------------------GKTTLGDVLFHRLSCQFEATCYLADVKGVSKSHGQKHLRNLLLRHILKEKSIDTK
NVSP---FIQERLSRTKVLIVLDDVNDSSQREYQAAGRLKFGPGSRIIITTRDRSLHKKT----VH--------------
------------------------------------------------------------
>Linum|Lus10014582_234_285
DEMMKLLDPESNEVKIVGIHGVAGIGKTTIAKAVYNKLFHKFDHCC----------------------------------
--------------------------------------------------------------------------------
------------------------------------------------------------
>Pinus|PITA_000084505-RA_197_298
--------IEQSATKLIGITGIAGIGKSSLAKYYFNLRSRSFNRFCYVSNVGER--KGNLTSLQLQIVGALRGND-IDIP
DTETGKTILQNSVKG-KILIVLDDVDERELL-------------------------------------------------
------------------------------------------------------------
>Brachypodium|Bradi2g50590.4.p_473_640
---------------IACISGESGIGKTDLALEYAYRFSQRYKMILWVRGERYI--RHNYLALRTLLEVDLVDTHEKSDR
CFEEAIAKIRQELMRDPYLVIIDNLEDKRVIMDLL---PQFGAETHFIITTRLPRVMNEP-----MKLSYLSGAEAMTLM
KGSM--KEYP---LMEIALK----------------------------------------
>Panicum|Pahal.C02140.1_473_674
---------------IACISGEPGIGKTELVLEYAYRFFQRYKMVLWVRGERYI--QQNYLALRTFLEVDLVDSHEKSDR
CFEEAIAKIRQELMCDPFLVIIDNLEDKRVIMDLL---PHFGGETHFIITTRLPRMMNEP-----MKLSYLSGAEAMALM
KGGV--KDYP---LVEIALKTIEEKGRLPLGLSIVGAILSELP----TRLLDSL------
>Oryza|LOC_Os01g55530.1_473_652
---------------IACISGESGIGKTDLVLEYAYRFSQRYKMVLWVRGERYI--RQNYLALRTFLEVDLVDSHEKSDR
CFEEAIAKIRQELMRDPFLVIIDNLEDKRVITDLL---PHFGGETHFIITTRLPRVMNEP-----MKLSYLSGAEAMSLM
KGGV--KDYP---LVEIALKAIEEKGRLTLG-----------------------------
>Nicotiana|NbD047748.1_465_652
---------------IACVSGEPGIGKTELLLEYAYQFHQRYKMVLWIGGERYI--RQNYLNLWSFLEIDVVESSEKRIK
SFEEAVARVRKELMRDPFLLVIDNLEDHKLIMDLL---PRFGGEAHVLISTRLSRVMNDP-----IKLNYLSEIEAMSLM
QGAV--KDYP---IAEIALRVIEEKKRLTLGLAIVGAILS--------------------
>Ceratophyllum|Cd9823_589_724
---------SP---GVFCLNGISGIGKTELAMEFAYRYSQRYKMVLWVNGQEYL--QQSMLNLSLNLGLDVAEGESNILR
I---AFQRVREELFRDPYLLIIDNLEEGKDLQDLI---PRNTGASHVIITTRLSKVANHS-----M--------------
------------------------------------------------------------
>Ceratophyllum|Cd17222_335_476
--------GSP---GVFCLNGVSGIGKTELAVEFAYRYSQRYKMVLWVNGQEYL--QQSMLNLSLNLGLDVAEPEKRRIE
YFEDAFQRVRRELFRDPYLLIIDNLEEGKDLQDLI---PRNTGASHVIITTRLSKVTNHS-----MQ-------------
------------------------------------------------------------
>Nicotiana|NbD031432.1_465_652
---------------IACVSGEPGIGKTELLLEYAYQFHQRYKMVLWIGGERYI--RQNYLNLWSFLEIDVVESSEKRIK
SFEEAVARVRKELMRDPFLLVIDNLEDHKLIMDLL---PRFGGETHVLISTRLSRVMNDP-----IKLNYLSEIEAMSLM
QGAV--KDYP---IAEIALRVIEEKKRLTLGLAIVGAILS--------------------
>Daucus|DCAR_008370_438_613
---------------IACVSGESGIGKTELLLEFAYRFQQRYKMVLWIGGQRYI--RQNYLNLWSYLEVDIVENGEKRIK
SFEEAIARVRKELMRNPFLVVIDNLEDHKLVMDVL---PRFGGETHVIISTRLSHVMNEP-----LRLSYLSGVEAMSLM
QGSV--KDYP---VEEVALRVIEDKGRL--------------------------------
>Physcomitrella|Pp3c14_5850V3.1.p_290_420
---------------------------------------QNY--------------------LQKEVRRK----------
----------------ETFLAIDNVSTATQASVYL---FGFHENSVVLVTARTRSILTSHQIRDCMEMPDLEKNEATRLF
LKRVGLGDDSIKDHDNIVQKCVEECHYHPLSLLVLGGQLR--------------------
>Eucalyptus|Eucgr.D01831.1.p_466_652
---------------IACVSGDSGIGKTELLLEFAYRYHQRYKMVLWIGGERYI--RQNYLNLWSYLEVDVIENTEKRIK
SFEEAVSTIRRELMRNPFLIVIDNLEDHKLVMDLL---PRFGGETHIIISTRLPRVMNEP-----LKLSFLSGIEALQLM
QGGV--KDYS---LTEIALRVIEEKGRLTLGLAIVGSIL---------------------
>Cinnamomum|Cm13609_365_527
---------------IACVSGNSGLGKTELLLEFAYKFSQRYRLVLWIDGERYL--SQNYMNLLSLLDVDLAENEERKPR
TFMEALRRVRKEMMRDPFLIVIDNLEDGKNVMEFL---PRFGGETHIIISTRLPRILNEN-----LKLSYLSSAEALSLM
KGRM--EDLP---VE---------------------------------------------
>Picea|MA_303348g0010_196_272
-----LSQNKSVKARVVGIVGLGGVGKTTLAKEFFNTKRSDYNGASFLFDLRENAAKGSLNSLQRCLLKDLTQKD-VQIN
SI------------------------------------------------------------------------------
------------------------------------------------------------
>Solanum|Solyc08g081260.1.1_465_644
---------------IACVSGEPGIGKTDLLLEYAYQFHQRYKMVLWIGGERYI--RQNYLNLWSFLEVDVVENSDKRIK
SFEEAVARVRKELMRDPFLLIIDNLEDHKLIMDLL---PRFGGETHVLISTRLSRIMNDP-----IKLNYLSEIEAMSLM
QGAV--KDYP---IAEIALRVIEDKKRLTLGL----------------------------
>Daucus|DCAR_005190_180_242
------------------------------------RLM---E---------------------------L---------
---------------SKVIL------------------------------------------------------------
-------ERA---------------GGLPLALQVFGSNLLNQTEEGWRWFIDKLNRVPID
>Euryale|Ef21663_475_658
--------------NVVCLTGGTGAGKTELALEFAYRNAQRYKMVLWVGGERYL--RQNIMILSTKLGLDVAETQERRIR
CFEDAFQRVRRELFRDPYLLIIDNLEDGKDLHDLI---PRMTAATHVIITTRLSKVLSEH-----MQVPPLPIGDAMVLM
KGKR--KDYP---SEEQILRKLYDKGQSCFGLGV--------------------------
>Linum|Lus10032275_445_629
---------------VACVSGEPGIGKTELLLEFAYRYHQRYKMVLWIGGERYV--RQNYLNLWSFLEIDVLENSEKKIR
SFGDAISRIRKELMRNPFLVIIDNLEDQKLVMDLL---PVFGGETHILISTRLPRVMNEP-----MKLSYLSGVEAMVLM
QGTM--KDYS---IPEIALRAIEEKGRLTLGLAIVGAI----------------------
>Nymphaea|GWHPAAYW016435_470_609
--------CGG---NVVCLTGGTGLGKTELALEFAYRYAQRYKMVLWVGGERFF--RQNIMNLSAKLGLDVAETQERRIR
SFEEAFQRVRRELFRDPYLLIIDNLEDAKDLHDLI---PRITGATHVLITTRLSKVLS----------------------
------------------------------------------------------------
>Ceratophyllum|Cd1573_466_598
---------------IVCINGDSGIGKSEIALEFAYRYWQRYKMVLWVGGERYF--RQNILNLSKKLRLDVAELEERRIK
TFDEAFQRVKRELFRDPYLLIIDNLEEGKDLHDLI---PRNTGATHIIITTRLSKIMN----------------------
------------------------------------------------------------
>Marchantia|Mapoly0134s0035.1.p_681_869
----------------ACISGAAGIGKTELALEYAYRNTDKYRTILWLSAERYI--RQNYLNLAAFLGVDVSETQDRRVR
SFDEAYQRIKREMSRDPYLLIVDNLEDGKEITELL---PSPGGASHVIITTRLPRVMHKC-----IELSTLSNTEAVDLM
RGGR--HLSP---L-ELALRDIDEKARLTLGLAIVSRLLAE-------------------
>Hordeum|HORVU5Hr1G072030.6_290_427
--------HVG---NVVCINGISGIGKTELALEFAYRYSQRYKMVLWIGGERYL--RQNILNLSGYLGLDIAEAEEHRIR
SFEEAFQRVKRELFRDPYLLIIDNLEEGKDLQDFI---PRNTGASHVVVTTRLPHLM-----------------------
------------------------------------------------------------
>Cinnamomum|Cm7593_457_629
---------------IACVSGDSGIGKTELLLEFGYRFSQRYKMVLWVGGERYI--RQNYLNLCSFLEVDVIENPDKRMK
SFEEAISRVRKELMRDPFLVVIDNLEDQRFVMDLL---PRFGGETHFIISTRLPRVMNEP-----LRLSCLSGAEAMSLM
KGKS--KEYP---IAEIALRVIEEK-----------------------------------
>Sphagnum|Sphfalx0028s0162.1.p_319_456
---------------LVCITGVAGIGKTELALEYAYTHLQKYRMVLWVGGERYL--RQNYHNLSLFLGVDVTDTQEPGLR
SLEEAVEKVKRELQRDPYLLIIDNLEDGHPVSELL---PRVGCASHVIITTRRR--------------------------
------------------------------------------------------------
>Cinnamomum|Cm7596_457_604
---------------IACVSGDSGIGKTELLLEFGYRFSQRYKMVLWV---------------------DVIENPDKRMK
SFEEAISRVRKELMRDPFLVVIDNLEDQRFVMDLL---PRFGGETHFIISTRLPRVMNEP-----LRLSYLSGAEAMSLM
KGKS--KEYP---IAEIALR----------------------------------------
>Pinus|PITA_000078801-RA_211_261
--------------------------------------------------------------------------------
-----IEELLKHLSSSNFLIILDDVDDARQLQPFLPIKDILNSNSLILITSRDKK-------------------------
------------------------------------------------------------
